# Supplementary material for: Signatures of mRNA Alternative Polyadenylation in Arabidopsis Leaf Development
Source: Front Genet. 2022 Apr 26;13:863253. doi: 10.3389/fgene.2022.863253 (PMC9086830; doi:10.3389/fgene.2022.863253)
Supplement: Supplementary file 1 [file Table1.XLS]

## Sheet: Supplementary Data 1
chr	strand	coordinate	region	transcript	gene	gene_type	Coty-rep1	Coty-rep2	Coty-rep3	2TL-rep1	2TL-rep2	2TL-rep3	6TL-rep1	6TL-rep2	6TL-rep3	10TL-rep1	10TL-rep2	10TL-rep3	14TL-rep1	14TL-rep2	14TL-rep3	18TL-rep1	18TL-rep2	18TL-rep3
chloroplast	+	105	intergenic.igt	NULL	NULL	NULL	49	7	10	3	6	6	2	7	5	61	8	10	4	0	2	0	52	1
chloroplast	+	160	intergenic.igt	NULL	NULL	NULL	0	2	0	10	0	12	3	0	21	3	9	3	2	0	0	6	2	24
chloroplast	+	268	intergenic.igt	NULL	NULL	NULL	0	1	0	2	1	1	1	3	0	0	0	1	3	0	1	0	0	1
chloroplast	+	633	intergenic.igt	NULL	NULL	NULL	6	0	0	0	2	0	0	4	0	0	0	8	0	0	8	0	0	3
chloroplast	+	954	intergenic.igt	NULL	NULL	NULL	0	1	0	0	0	0	4	9	1	0	0	5	0	2	0	0	0	0
chloroplast	+	990	intergenic.igt	NULL	NULL	NULL	0	8	0	0	0	1	25	43	14	0	0	0	0	0	0	0	3	0
chloroplast	+	1319	intergenic.igt	NULL	NULL	NULL	74	144	21	1	2	0	313	245	3	0	0	44	0	2	18	0	11	16
chloroplast	+	4195	intergenic.igt	NULL	NULL	NULL	0	0	0	0	0	0	0	2	0	0	0	0	0	0	0	0	7	1
chloroplast	+	4388	intergenic.igt	NULL	NULL	NULL	4	5	0	2	2	2	0	0	0	9	3	2	6	2	11	4	9	7
chloroplast	+	4432	intergenic.igt	NULL	NULL	NULL	5	0	0	0	0	0	3	3	0	0	0	0	0	0	3	0	1	1
chloroplast	+	5435	intergenic.pm	NULL	NULL	NULL	0	0	5	1	0	1	0	3	2	0	0	2	4	4	0	0	0	0
chloroplast	+	7007	intergenic.pm	NULL	NULL	NULL	1	0	0	0	0	0	2	0	0	0	0	0	0	10	2	10	7	33
chloroplast	+	7089	CDS	ATCG00070.1	ATCG00070	protein_coding_gene-mRNA	0	1	0	3	1	0	0	1	0	0	1	1	0	0	0	0	0	2
chloroplast	+	7771	3UTR	ATCG00080.1	ATCG00080	protein_coding_gene-mRNA	15	41	25	42	20	50	36	32	42	18	27	63	24	33	95	35	64	96
chloroplast	+	7879	3UTR	ATCG00080.1	ATCG00080	protein_coding_gene-mRNA	160	1583	138	528	184	155	127	1787	287	1018	187	497	2757	251	463	152	1032	218
chloroplast	+	7941	3UTR	ATCG00080.1	ATCG00080	protein_coding_gene-mRNA	0	0	0	0	1	1	0	0	0	1	1	0	10	4	0	1	5	10
chloroplast	+	8279	intergenic.pm	ATCG00080.igt	ATCG00080.igt	protein_coding_gene-protein_coding_gene	2	2	0	65	24	3	1	12	0	55	3	7	26	4	1	3	5	2
chloroplast	+	8336	intergenic.pm	ATCG00080.igt	ATCG00080.igt	protein_coding_gene-protein_coding_gene	0	0	0	1	6	1	7	0	0	5	4	11	0	2	0	0	3	0
chloroplast	+	8442	intergenic.pm	ATCG00080.igt	ATCG00080.igt	protein_coding_gene-protein_coding_gene	1	3	3	0	2	5	0	0	7	1	5	0	0	0	1	0	5	3
chloroplast	+	8612	intergenic.pm	ATCG00080.igt	ATCG00080.igt	protein_coding_gene-protein_coding_gene	0	0	0	0	0	0	3	2	0	0	0	0	0	1	0	0	9	13
chloroplast	+	8735	intron	ATCG00100.1	ATCG00100	tRNA-tRNA	4	3	2	2	1	1	3	0	0	2	1	2	4	1	0	1	6	13
chloroplast	+	8862	intron	ATCG00100.1	ATCG00100	tRNA-tRNA	0	3	0	7	11	3	3	14	9	0	10	11	5	4	3	3	11	9
chloroplast	+	9131	intron	ATCG00100.1	ATCG00100	tRNA-tRNA	0	0	0	0	1	1	0	0	7	1	0	0	0	0	0	0	0	0
chloroplast	+	9206	intron	ATCG00100.1	ATCG00100	tRNA-tRNA	2	1	0	2	0	2	0	0	0	0	0	1	2	1	0	0	0	8
chloroplast	+	9344	intron	ATCG00100.1	ATCG00100	tRNA-tRNA	7	0	0	0	1	3	26	8	0	2	4	0	3	1	1	1	2	6
chloroplast	+	9434	intergenic.pm	ATCG00100.igt	ATCG00100.igt	tRNA-tRNA	0	2	3	0	8	2	0	0	5	0	7	2	5	0	0	1	3	0
chloroplast	+	9466	intergenic.pm	ATCG00100.igt	ATCG00100.igt	tRNA-tRNA	4	0	0	0	2	3	3	0	0	1	0	0	0	1	4	0	0	0
chloroplast	+	12767	intergenic.igt	ATCG00110.igt	ATCG00110.igt	tRNA-tRNA	0	2	0	0	0	2	0	0	0	0	0	0	0	2	0	0	0	4
chloroplast	+	13409	intergenic.igt	ATCG00110.igt	ATCG00110.igt	tRNA-tRNA	0	0	0	0	0	0	2	0	0	0	0	0	0	0	0	1	6	1
chloroplast	+	14136	intergenic.igt	ATCG00110.igt	ATCG00110.igt	tRNA-tRNA	12	1	16	1	0	0	5	0	3	3	0	2	6	21	0	7	3	3
chloroplast	+	14193	intergenic.igt	ATCG00110.igt	ATCG00110.igt	tRNA-tRNA	4	2	7	0	2	3	0	3	0	0	0	14	6	0	0	5	10	8
chloroplast	+	14250	intergenic.igt	ATCG00110.igt	ATCG00110.igt	tRNA-tRNA	0	0	0	0	0	0	0	1	0	1	2	12	0	0	3	0	1	5
chloroplast	+	14635	intergenic.igt	ATCG00110.igt	ATCG00110.igt	tRNA-tRNA	0	0	3	1	0	0	0	0	3	0	0	0	0	0	0	0	0	4
chloroplast	+	27451	intergenic.pm	ATCG00200.igt	ATCG00200.igt	tRNA-tRNA	0	0	0	3	15	7	0	0	0	0	2	0	0	0	0	0	0	0
chloroplast	+	27908	intergenic.pm	ATCG00200.igt	ATCG00200.igt	tRNA-tRNA	31	14	16	80	91	54	30	10	13	89	39	38	110	109	34	41	157	89
chloroplast	+	27982	intergenic.pm	ATCG00200.igt	ATCG00200.igt	tRNA-tRNA	0	1	0	3	1	4	4	1	0	5	3	0	0	0	0	1	0	1
chloroplast	+	28254	3UTR	ATCG00210.1	ATCG00210	protein_coding_gene-mRNA	0	0	0	5	0	0	0	0	10	0	0	0	0	0	0	0	5	8
chloroplast	+	28481	3UTR	ATCG00210.1	ATCG00210	protein_coding_gene-mRNA	1	12	3	1	4	2	7	33	0	7	4	5	7	9	7	0	14	8
chloroplast	+	28736	intergenic.igt	ATCG00210.igt	ATCG00210.igt	protein_coding_gene-protein_coding_gene	0	0	0	0	4	0	0	0	1	1	0	0	0	4	2	0	0	0
chloroplast	+	29706	intergenic.pm	ATCG00210.igt	ATCG00210.igt	protein_coding_gene-protein_coding_gene	0	0	0	1	0	0	0	0	0	0	1	1	5	8	8	2	1	1
chloroplast	+	31007	intergenic.pm	ATCG00210.igt	ATCG00210.igt	protein_coding_gene-protein_coding_gene	0	0	0	5	5	4	8	9	0	4	0	1	0	0	3	1	2	10
chloroplast	+	31649	intergenic.pm	ATCG00260.igt	ATCG00260.igt	tRNA-tRNA	0	0	0	2	1	0	0	0	4	0	0	0	0	0	0	0	0	3
chloroplast	+	31901	intergenic.pm	ATCG00260.igt	ATCG00260.igt	tRNA-tRNA	0	0	5	0	0	5	1	2	0	0	0	1	0	0	2	0	0	0
chloroplast	+	32231	intergenic.pm	ATCG00260.igt	ATCG00260.igt	tRNA-tRNA	118	85	89	76	82	56	63	66	78	71	84	87	154	143	127	76	81	83
chloroplast	+	32357	intergenic.pm	ATCG00260.igt	ATCG00260.igt	tRNA-tRNA	1026	1309	806	1068	1210	1105	1192	1622	1556	611	568	643	1222	902	1283	742	1215	1038
chloroplast	+	32542	intergenic.pm	ATCG00260.igt	ATCG00260.igt	tRNA-tRNA	444	803	423	315	560	228	793	586	171	366	212	389	517	492	593	271	493	1793
chloroplast	+	32678	intergenic.pm	ATCG00260.igt	ATCG00260.igt	tRNA-tRNA	42	29	7	1	29	14	66	62	5	10	13	9	7	5	2	2	10	36
chloroplast	+	32753	CDS	ATCG00270.1	ATCG00270	protein_coding_gene-mRNA	2	3	1	2	2	1	5	7	1	7	5	10	7	5	5	1	13	14
chloroplast	+	32838	CDS	ATCG00270.1	ATCG00270	protein_coding_gene-mRNA	0	0	0	0	0	0	0	0	1	0	0	0	0	0	0	0	0	12
chloroplast	+	32927	CDS	ATCG00270.1	ATCG00270	protein_coding_gene-mRNA	0	0	0	0	0	0	7	3	0	0	0	0	0	0	0	0	0	0
chloroplast	+	33006	CDS	ATCG00270.1	ATCG00270	protein_coding_gene-mRNA	0	0	0	0	0	0	4	8	0	0	0	0	0	0	0	0	0	1
chloroplast	+	33369	CDS	ATCG00270.1	ATCG00270	protein_coding_gene-mRNA	5	0	5	10	5	19	8	17	0	3	5	6	12	8	2	7	1	5
chloroplast	+	33435	CDS	ATCG00270.1	ATCG00270	protein_coding_gene-mRNA	3	0	5	9	6	17	13	33	9	8	10	13	5	17	0	4	5	20
chloroplast	+	33500	CDS	ATCG00270.1	ATCG00270	protein_coding_gene-mRNA	0	0	0	0	0	5	1	3	0	0	1	0	4	0	0	0	0	5
chloroplast	+	33618	CDS	ATCG00270.1	ATCG00270	protein_coding_gene-mRNA	1	0	0	2	2	4	4	4	0	1	1	1	0	1	2	5	0	14
chloroplast	+	33723	CDS	ATCG00270.1	ATCG00270	protein_coding_gene-mRNA	1	0	0	1	0	3	0	1	0	0	0	0	0	0	0	0	6	3
chloroplast	+	33952	CDS	ATCG00280.1	ATCG00280	protein_coding_gene-mRNA	3	0	0	2	16	19	15	7	0	1	0	0	0	0	3	2	3	2
chloroplast	+	34033	CDS	ATCG00280.1	ATCG00280	protein_coding_gene-mRNA	0	1	0	3	0	0	6	1	0	1	1	0	0	0	0	0	0	0
chloroplast	+	34132	CDS	ATCG00280.1	ATCG00280	protein_coding_gene-mRNA	0	0	12	5	4	10	12	1	2	4	7	28	8	0	0	0	1	10
chloroplast	+	34171	CDS	ATCG00280.1	ATCG00280	protein_coding_gene-mRNA	13	0	2	16	5	2	49	12	1	5	4	0	1	2	0	1	0	6
chloroplast	+	34197	CDS	ATCG00280.1	ATCG00280	protein_coding_gene-mRNA	0	0	0	0	0	0	5	0	0	0	0	0	0	0	0	0	1	17
chloroplast	+	34303	CDS	ATCG00280.1	ATCG00280	protein_coding_gene-mRNA	0	0	0	0	0	1	4	6	0	2	0	0	0	0	0	0	0	0
chloroplast	+	34411	CDS	ATCG00280.1	ATCG00280	protein_coding_gene-mRNA	29	15	179	25	56	19	42	49	387	33	25	49	54	39	21	16	29	44
chloroplast	+	34517	CDS	ATCG00280.1	ATCG00280	protein_coding_gene-mRNA	0	0	0	0	0	3	4	0	0	0	0	0	6	0	0	0	5	0
chloroplast	+	34778	CDS	ATCG00280.1	ATCG00280	protein_coding_gene-mRNA	0	0	0	3	6	2	2	6	4	0	4	2	0	3	0	0	2	14
chloroplast	+	34898	CDS	ATCG00280.1	ATCG00280	protein_coding_gene-mRNA	0	3	0	2	0	4	21	5	9	0	3	0	0	6	0	0	0	17
chloroplast	+	35081	CDS	ATCG00280.1	ATCG00280	protein_coding_gene-mRNA	183	0	0	10	9	34	383	29	27	27	24	20	16	21	13	1	15	31
chloroplast	+	35262	3UTR	ATCG00280.1	ATCG00280	protein_coding_gene-mRNA	0	0	0	0	1	4	0	0	0	0	0	2	0	0	1	1	0	1
chloroplast	+	35405	3UTR	ATCG00280.1	ATCG00280	protein_coding_gene-mRNA	0	1	0	1	2	6	4	0	4	3	5	4	0	0	0	1	3	27
chloroplast	+	35481	intergenic.pm	ATCG00280.igt	ATCG00280.igt	protein_coding_gene-protein_coding_gene	1	2	0	4	5	1	3	0	0	7	3	3	0	2	0	0	1	12
chloroplast	+	35608	intergenic.pm	ATCG00280.igt	ATCG00280.igt	protein_coding_gene-protein_coding_gene	3	3	0	10	11	3	19	0	5	9	9	5	3	7	8	10	5	11
chloroplast	+	36018	3UTR	ATCG00300.1	ATCG00300	protein_coding_gene-mRNA	27	14	26	20	50	35	15	24	19	50	21	59	22	27	20	32	42	27
chloroplast	+	36075	3UTR	ATCG00300.1	ATCG00300	protein_coding_gene-mRNA	10	35	0	8	11	4	5	16	18	20	10	18	42	8	20	3	9	8
chloroplast	+	36190	3UTR	ATCG00300.1	ATCG00300	protein_coding_gene-mRNA	1	0	0	6	6	3	8	0	0	0	3	7	0	9	0	5	10	25
chloroplast	+	36250	3UTR	ATCG00300.1	ATCG00300	protein_coding_gene-mRNA	0	0	0	0	0	0	1	0	0	0	0	1	0	0	21	2	13	2
chloroplast	+	36335	intergenic.pm	ATCG00300.igt	ATCG00300.igt	protein_coding_gene-protein_coding_gene	0	0	2	0	0	2	0	1	0	1	0	3	0	1	0	0	1	0
chloroplast	+	37258	intergenic.igt	ATCG00310.igt	ATCG00310.igt	tRNA-tRNA	2	0	0	1	0	0	0	0	0	0	0	1	0	0	2	0	6	3
chloroplast	+	37350	intergenic.igt	ATCG00310.igt	ATCG00310.igt	tRNA-tRNA	0	1	1	1	1	2	1	1	0	2	1	2	0	0	0	0	0	0
chloroplast	+	38373	intergenic.igt	ATCG00310.igt	ATCG00310.igt	tRNA-tRNA	0	3	0	0	0	0	6	2	0	0	0	0	0	0	0	0	0	9
chloroplast	+	38611	intergenic.igt	ATCG00310.igt	ATCG00310.igt	tRNA-tRNA	0	0	0	0	0	0	8	0	0	0	0	1	0	0	0	0	0	1
chloroplast	+	41967	intergenic.igt	ATCG00310.igt	ATCG00310.igt	tRNA-tRNA	3	3	0	0	0	0	7	2	0	0	0	2	0	0	3	0	9	11
chloroplast	+	42545	intergenic.igt	ATCG00310.igt	ATCG00310.igt	tRNA-tRNA	1	11	11	18	16	6	8	11	4	10	10	12	14	4	10	5	33	19
chloroplast	+	44961	intergenic.pm	ATCG00370.igt	ATCG00370.igt	tRNA-tRNA	0	6	0	0	0	0	0	0	11	0	0	1	2	1	0	0	2	3
chloroplast	+	46210	intergenic.pm	ATCG00370.igt	ATCG00370.igt	tRNA-tRNA	0	0	0	0	0	3	0	0	0	1	3	1	1	0	1	1	4	4
chloroplast	+	46310	intergenic.pm	ATCG00370.igt	ATCG00370.igt	tRNA-tRNA	0	16	14	12	23	27	4	10	19	8	27	115	38	54	143	20	14	33
chloroplast	+	46607	intergenic.pm	ATCG00370.igt	ATCG00370.igt	tRNA-tRNA	7	7	1	5	6	8	5	5	2	25	5	6	18	5	8	6	14	2
chloroplast	+	46663	intergenic.pm	ATCG00370.igt	ATCG00370.igt	tRNA-tRNA	21	4	8	42	30	41	19	13	22	56	25	28	11	29	23	17	28	52
chloroplast	+	46718	intergenic.pm	ATCG00370.igt	ATCG00370.igt	tRNA-tRNA	0	0	0	1	2	0	0	3	0	0	4	0	4	0	0	0	0	0
chloroplast	+	46881	intergenic.pm	ATCG00370.igt	ATCG00370.igt	tRNA-tRNA	6	18	10	36	38	4	20	11	21	66	7	61	4	7	48	8	79	22
chloroplast	+	47149	intron	ATCG00400.1	ATCG00400	tRNA-tRNA	10	19	20	32	29	37	58	71	85	97	35	37	175	75	123	48	154	180
chloroplast	+	47220	intron	ATCG00400.1	ATCG00400	tRNA-tRNA	2	2	0	18	3	8	15	19	0	5	11	9	12	21	17	23	52	75
chloroplast	+	47447	exon	ATCG00400.1	ATCG00400	tRNA-tRNA	6	1	2	0	0	14	0	1	3	4	7	3	0	4	0	0	3	4
chloroplast	+	47490	exon	ATCG00400.1	ATCG00400	tRNA-tRNA	0	4	10	8	4	10	1	1	0	10	10	1	0	0	1	0	3	3
chloroplast	+	47493	intergenic.pm	ATCG00400.igt	ATCG00400.igt	tRNA-tRNA	5	2	1	1	6	3	0	1	10	1	2	3	0	0	0	0	0	7
chloroplast	+	47692	intergenic.pm	ATCG00400.igt	ATCG00400.igt	tRNA-tRNA	0	0	0	0	0	0	2	0	16	0	0	0	0	0	0	0	0	1
chloroplast	+	47887	intergenic.pm	ATCG00400.igt	ATCG00400.igt	tRNA-tRNA	3	0	3	1	0	1	1	0	0	0	0	2	0	6	0	0	2	3
chloroplast	+	48165	intergenic.pm	ATCG00400.igt	ATCG00400.igt	tRNA-tRNA	0	0	0	0	2	2	1	3	0	0	1	3	4	0	0	0	0	2
chloroplast	+	48867	intergenic.igt	ATCG00410.igt	ATCG00410.igt	tRNA-tRNA	0	7	0	0	0	0	4	0	0	0	0	0	0	0	0	0	0	3
chloroplast	+	49917	intergenic.igt	ATCG00410.igt	ATCG00410.igt	tRNA-tRNA	0	8	0	1	0	0	7	1	0	0	0	1	0	1	0	0	1	3
chloroplast	+	50333	intergenic.pm	ATCG00410.igt	ATCG00410.igt	tRNA-tRNA	0	0	0	10	0	0	0	0	0	0	0	0	0	0	0	0	0	0
chloroplast	+	50927	intergenic.pm	ATCG00410.igt	ATCG00410.igt	tRNA-tRNA	149	303	136	216	167	71	101	180	166	171	39	94	274	182	107	80	490	114
chloroplast	+	51075	intergenic.pm	ATCG00410.igt	ATCG00410.igt	tRNA-tRNA	0	0	0	0	0	1	2	1	0	0	0	0	2	0	2	0	0	4
chloroplast	+	54858	intergenic.pm	ATCG00460.igt	ATCG00460.igt	tRNA-tRNA	2	17	0	3	11	67	4	3	3	11	11	19	0	2	1	4	1	8
chloroplast	+	54922	intergenic.pm	ATCG00460.igt	ATCG00460.igt	tRNA-tRNA	27	27	45	39	113	142	46	153	242	39	254	81	403	35	66	31	27	1189
chloroplast	+	54966	CDS	ATCG00490.1	ATCG00490	protein_coding_gene-mRNA	28	10	14	113	79	173	144	162	46	202	77	104	165	45	129	21	56	179
chloroplast	+	55116	CDS	ATCG00490.1	ATCG00490	protein_coding_gene-mRNA	0	0	0	0	0	0	0	0	0	0	0	0	0	2	0	2	0	7
chloroplast	+	55183	CDS	ATCG00490.1	ATCG00490	protein_coding_gene-mRNA	0	0	0	0	0	0	4	5	0	1	0	0	0	1	0	0	0	3
chloroplast	+	55233	CDS	ATCG00490.1	ATCG00490	protein_coding_gene-mRNA	1	0	0	4	4	3	7	0	0	2	1	7	0	1	1	1	1	16
chloroplast	+	55313	CDS	ATCG00490.1	ATCG00490	protein_coding_gene-mRNA	0	0	0	0	0	0	0	0	0	1	0	8	0	0	0	0	0	2
chloroplast	+	55393	CDS	ATCG00490.1	ATCG00490	protein_coding_gene-mRNA	0	0	0	9	18	7	4	2	10	7	11	16	3	8	0	1	4	20
chloroplast	+	55504	CDS	ATCG00490.1	ATCG00490	protein_coding_gene-mRNA	49	22	25	91	90	138	332	266	159	294	223	206	257	314	170	182	263	466
chloroplast	+	55700	CDS	ATCG00490.1	ATCG00490	protein_coding_gene-mRNA	19	47	66	523	200	501	149	440	187	930	662	781	787	286	217	420	341	575
chloroplast	+	55785	CDS	ATCG00490.1	ATCG00490	protein_coding_gene-mRNA	1	4	0	0	2	5	23	38	1	4	5	9	2	11	5	1	12	25
chloroplast	+	55957	CDS	ATCG00490.1	ATCG00490	protein_coding_gene-mRNA	6	32	0	4	8	11	4	220	5	35	5	14	3	7	20	2	23	36
chloroplast	+	56193	CDS	ATCG00490.1	ATCG00490	protein_coding_gene-mRNA	0	0	0	0	2	11	10	9	1	5	0	6	2	10	9	6	7	18
chloroplast	+	56305	CDS	ATCG00490.1	ATCG00490	protein_coding_gene-mRNA	0	0	0	2	0	3	4	19	0	8	1	84	8	3	20	1	2	12
chloroplast	+	56344	CDS	ATCG00490.1	ATCG00490	protein_coding_gene-mRNA	15	0	3	23	26	26	19	21	0	39	25	38	23	24	42	10	34	27
chloroplast	+	56529	3UTR	ATCG00490.1	ATCG00490	protein_coding_gene-mRNA	19	7	36	4	6	23	3	4	1	0	45	5	0	6	0	2	0	28
chloroplast	+	57213	CDS	ATCG00500.1	ATCG00500	protein_coding_gene-mRNA	0	0	2	0	5	8	0	0	0	3	1	0	3	6	3	0	2	2
chloroplast	+	57390	CDS	ATCG00500.1	ATCG00500	protein_coding_gene-mRNA	3	2	9	9	16	16	2	2	0	14	8	23	0	4	0	2	2	3
chloroplast	+	58183	CDS	ATCG00500.1	ATCG00500	protein_coding_gene-mRNA	0	0	0	13	9	5	18	0	5	4	1	2	7	5	3	1	8	2
chloroplast	+	58387	CDS	ATCG00500.1	ATCG00500	protein_coding_gene-mRNA	7	12	6	18	11	8	19	4	0	12	24	20	11	0	9	2	2	23
chloroplast	+	58530	CDS	ATCG00500.1	ATCG00500	protein_coding_gene-mRNA	2	0	0	0	3	1	0	0	0	0	0	1	0	4	1	1	0	0
chloroplast	+	58584	3UTR	ATCG00500.1	ATCG00500	protein_coding_gene-mRNA	2	6	0	0	1	6	1	4	0	1	3	0	1	3	6	0	3	1
chloroplast	+	58815	3UTR	ATCG00500.1	ATCG00500	protein_coding_gene-mRNA	0	2	0	3	4	10	3	19	4	2	3	2	5	1	8	0	1	9
chloroplast	+	59335	CDS	ATCG00510.1	ATCG00510	protein_coding_gene-mRNA	3	0	0	1	0	5	0	10	0	4	0	0	0	0	0	0	3	0
chloroplast	+	59459	3UTR	ATCG00510.1	ATCG00510	protein_coding_gene-mRNA	0	0	1	0	0	1	0	0	1	1	7	5	0	0	0	0	0	4
chloroplast	+	59523	3UTR	ATCG00510.1	ATCG00510	protein_coding_gene-mRNA	0	0	0	3	5	4	0	0	0	1	0	3	0	3	0	0	0	1
chloroplast	+	59605	3UTR	ATCG00510.1	ATCG00510	protein_coding_gene-mRNA	0	0	0	3	3	0	0	0	0	0	1	2	0	0	0	0	0	3
chloroplast	+	59702	intergenic.pm	ATCG00510.igt	ATCG00510.igt	protein_coding_gene-protein_coding_gene	0	0	0	2	1	0	0	0	0	2	1	0	0	0	8	0	0	3
chloroplast	+	59737	intergenic.pm	ATCG00510.igt	ATCG00510.igt	protein_coding_gene-protein_coding_gene	0	0	0	0	0	1	1	0	0	1	1	0	0	4	0	1	1	0
chloroplast	+	59814	CDS	ATCG00520.1	ATCG00520	protein_coding_gene-mRNA	0	0	0	0	2	0	1	0	7	0	0	0	0	0	0	0	0	0
chloroplast	+	59938	CDS	ATCG00520.1	ATCG00520	protein_coding_gene-mRNA	0	3	0	4	0	5	0	0	0	1	1	2	0	0	0	0	0	7
chloroplast	+	60103	CDS	ATCG00520.1	ATCG00520	protein_coding_gene-mRNA	0	0	0	0	0	0	0	0	0	0	8	2	3	2	0	0	0	1
chloroplast	+	60263	CDS	ATCG00520.1	ATCG00520	protein_coding_gene-mRNA	1	2	11	12	12	15	12	8	3	24	10	44	15	14	14	34	15	16
chloroplast	+	60326	CDS	ATCG00520.1	ATCG00520	protein_coding_gene-mRNA	3	11	1	0	22	15	30	31	1	35	76	8	20	4	8	2	76	127
chloroplast	+	60487	3UTR	ATCG00520.1	ATCG00520	protein_coding_gene-mRNA	5	4	11	1	9	17	5	5	10	6	18	11	8	19	12	2	5	5
chloroplast	+	60679	intergenic.pm	ATCG00520.igt	ATCG00520.igt	protein_coding_gene-protein_coding_gene	0	4	4	0	0	2	0	4	2	0	0	3	5	9	6	1	0	1
chloroplast	+	60738	intergenic.pm	ATCG00520.igt	ATCG00520.igt	protein_coding_gene-protein_coding_gene	39	22	64	142	82	109	35	73	81	91	38	32	167	143	30	48	62	30
chloroplast	+	61076	CDS	ATCG00530.1	ATCG00530	protein_coding_gene-mRNA	0	0	0	0	0	5	0	2	0	0	0	0	0	0	0	0	3	0
chloroplast	+	61126	CDS	ATCG00530.1	ATCG00530	protein_coding_gene-mRNA	0	0	0	13	1	6	0	7	0	3	2	2	0	0	5	3	0	5
chloroplast	+	61418	CDS	ATCG00530.1	ATCG00530	protein_coding_gene-mRNA	0	5	0	1	0	1	0	2	0	3	0	0	4	0	2	0	3	3
chloroplast	+	61483	3UTR	ATCG00530.1	ATCG00530	protein_coding_gene-mRNA	0	0	0	0	0	1	2	2	1	0	0	2	0	0	0	0	3	7
chloroplast	+	61631	3UTR	ATCG00530.1	ATCG00530	protein_coding_gene-mRNA	0	0	0	2	0	2	0	0	3	1	5	2	0	0	0	0	0	2
chloroplast	+	61790	CDS	ATCG00540.1	ATCG00540	protein_coding_gene-mRNA	0	0	0	0	4	0	12	0	0	3	7	0	0	0	0	0	0	1
chloroplast	+	62036	CDS	ATCG00540.1	ATCG00540	protein_coding_gene-mRNA	10	25	2	26	54	65	48	69	3	102	48	67	37	44	23	20	28	44
chloroplast	+	62306	CDS	ATCG00540.1	ATCG00540	protein_coding_gene-mRNA	9	1	1	3	1	3	4	11	4	11	1	4	7	4	9	6	17	3
chloroplast	+	62486	CDS	ATCG00540.1	ATCG00540	protein_coding_gene-mRNA	0	0	0	0	0	1	0	3	2	4	0	0	0	1	0	0	2	2
chloroplast	+	62606	CDS	ATCG00540.1	ATCG00540	protein_coding_gene-mRNA	0	0	13	4	2	1	3	0	0	1	3	1	0	3	0	2	2	7
chloroplast	+	62641	3UTR	ATCG00540.1	ATCG00540	protein_coding_gene-mRNA	3	0	0	0	7	6	11	4	19	0	4	2	1	17	14	2	0	20
chloroplast	+	62853	3UTR	ATCG00540.1	ATCG00540	protein_coding_gene-mRNA	1	0	0	0	2	0	0	0	0	0	0	0	0	3	0	0	0	4
chloroplast	+	63266	intergenic.igt	ATCG00540.igt	ATCG00540.igt	protein_coding_gene-protein_coding_gene	0	0	3	1	1	5	0	0	0	1	3	3	0	0	0	1	0	1
chloroplast	+	63310	intergenic.igt	ATCG00540.igt	ATCG00540.igt	protein_coding_gene-protein_coding_gene	0	0	0	3	0	0	0	4	0	3	0	1	0	0	3	0	1	1
chloroplast	+	63630	intergenic.igt	ATCG00540.igt	ATCG00540.igt	protein_coding_gene-protein_coding_gene	1	0	0	0	2	1	0	0	0	1	0	0	0	5	0	0	0	1
chloroplast	+	64067	intergenic.pm	ATCG00540.igt	ATCG00540.igt	protein_coding_gene-protein_coding_gene	7	0	4	0	0	0	0	0	0	0	0	0	0	0	0	0	0	0
chloroplast	+	65199	intergenic.pm	ATCG00540.igt	ATCG00540.igt	protein_coding_gene-protein_coding_gene	3	7	1	1	4	7	0	6	16	1	1	5	5	11	22	88	8	24
chloroplast	+	66714	intergenic.pm	ATCG00600.igt	ATCG00600.igt	protein_coding_gene-protein_coding_gene	2	0	0	0	2	3	0	0	1	2	1	1	0	0	0	0	0	0
chloroplast	+	66922	intergenic.pm	ATCG00600.igt	ATCG00600.igt	protein_coding_gene-protein_coding_gene	0	0	0	0	0	0	0	0	0	0	0	0	0	2	0	0	0	11
chloroplast	+	67075	3UTR	ATCG00630.1	ATCG00630	protein_coding_gene-mRNA	255	249	391	967	1377	1903	887	1080	1678	1102	1088	2650	1253	4833	2204	595	800	1435
chloroplast	+	67219	3UTR	ATCG00630.1	ATCG00630	protein_coding_gene-mRNA	30	42	11	18	42	10	29	40	31	149	28	30	38	13	27	30	127	57
chloroplast	+	67257	3UTR	ATCG00630.1	ATCG00630	protein_coding_gene-mRNA	13	11	16	14	8	12	7	1	7	46	3	27	45	66	72	39	52	26
chloroplast	+	67373	3UTR	ATCG00630.1	ATCG00630	protein_coding_gene-mRNA	0	1	1	1	0	0	1	0	2	2	0	5	0	0	2	0	7	7
chloroplast	+	67476	intergenic.pm	ATCG00630.igt	ATCG00630.igt	protein_coding_gene-protein_coding_gene	1	0	0	0	0	3	0	0	2	1	0	0	0	0	0	0	0	6
chloroplast	+	67547	CDS	ATCG00640.1	ATCG00640	protein_coding_gene-mRNA	0	0	0	3	2	1	0	1	0	2	1	3	10	6	0	5	10	4
chloroplast	+	67627	CDS	ATCG00640.1	ATCG00640	protein_coding_gene-mRNA	0	0	0	0	2	0	0	1	1	4	0	0	14	19	1	0	5	16
chloroplast	+	67733	3UTR	ATCG00640.1	ATCG00640	protein_coding_gene-mRNA	3	0	11	0	0	5	0	3	1	5	2	6	1	1	1	1	6	31
chloroplast	+	67895	3UTR	ATCG00640.1	ATCG00640	protein_coding_gene-mRNA	0	1	3	11	24	56	18	1	6	20	28	22	2	6	5	3	11	12
chloroplast	+	68039	CDS	ATCG00650.1	ATCG00650	protein_coding_gene-mRNA	0	0	1	0	3	5	1	1	1	0	3	5	1	1	1	6	3	0
chloroplast	+	68160	CDS	ATCG00650.1	ATCG00650	protein_coding_gene-mRNA	2	0	0	1	0	0	1	8	0	3	0	0	0	0	0	0	7	4
chloroplast	+	68205	CDS	ATCG00650.1	ATCG00650	protein_coding_gene-mRNA	1	5	0	1	2	3	1	8	5	2	7	3	1	9	1	3	11	5
chloroplast	+	68251	3UTR	ATCG00650.1	ATCG00650	protein_coding_gene-mRNA	28	19	17	0	2	3	12	24	29	1	1	0	32	7	6	6	27	4
chloroplast	+	68333	3UTR	ATCG00650.1	ATCG00650	protein_coding_gene-mRNA	0	2	2	2	4	2	0	0	0	7	2	2	0	0	0	0	0	0
chloroplast	+	68363	3UTR	ATCG00650.1	ATCG00650	protein_coding_gene-mRNA	0	0	0	0	0	2	2	0	0	0	0	2	0	1	1	2	1	1
chloroplast	+	68454	3UTR	ATCG00650.1	ATCG00650	protein_coding_gene-mRNA	1	5	6	0	2	2	1	0	5	0	0	0	9	0	0	3	12	11
chloroplast	+	70694	intergenic.pm	ATCG00650.igt	ATCG00650.igt	protein_coding_gene-protein_coding_gene	0	0	11	0	0	0	0	0	0	0	0	0	0	0	0	0	0	0
chloroplast	+	71881	intergenic.pm	ATCG00650.igt	ATCG00650.igt	protein_coding_gene-protein_coding_gene	0	16	3	6	8	2	3	9	18	7	0	4	10	13	5	2	18	1
chloroplast	+	72163	intergenic.pm	ATCG00650.igt	ATCG00650.igt	protein_coding_gene-protein_coding_gene	0	4	1	0	0	0	5	0	0	0	0	0	0	0	0	0	0	0
chloroplast	+	72275	intergenic.pm	ATCG00650.igt	ATCG00650.igt	protein_coding_gene-protein_coding_gene	12	9	7	2	15	9	6	12	26	11	6	17	6	11	14	0	1	11
chloroplast	+	72343	intergenic.pm	ATCG00650.igt	ATCG00650.igt	protein_coding_gene-protein_coding_gene	0	0	0	0	0	0	0	5	0	2	0	0	1	0	0	0	0	3
chloroplast	+	72757	CDS	ATCG00680.1	ATCG00680	protein_coding_gene-mRNA	0	10	0	9	14	18	20	54	0	28	16	13	14	23	3	1	2	20
chloroplast	+	73280	CDS	ATCG00680.1	ATCG00680	protein_coding_gene-mRNA	12	11	7	20	28	46	33	51	6	21	17	58	26	25	10	6	33	50
chloroplast	+	73330	CDS	ATCG00680.1	ATCG00680	protein_coding_gene-mRNA	0	2	0	8	1	8	6	10	1	4	6	1	0	4	0	3	8	11
chloroplast	+	73615	CDS	ATCG00680.1	ATCG00680	protein_coding_gene-mRNA	57	104	44	90	75	132	64	183	44	171	94	278	133	72	106	37	91	109
chloroplast	+	74076	3UTR	ATCG00680.1	ATCG00680	protein_coding_gene-mRNA	0	0	0	4	0	0	1	2	0	0	0	1	5	0	0	0	0	4
chloroplast	+	74163	3UTR	ATCG00680.1	ATCG00680	protein_coding_gene-mRNA	5	1	0	1	3	4	17	14	5	11	0	1	6	3	7	3	11	16
chloroplast	+	74223	3UTR	ATCG00680.1	ATCG00680	protein_coding_gene-mRNA	0	0	0	0	0	6	0	0	3	2	0	0	0	0	2	0	0	0
chloroplast	+	74379	3UTR	ATCG00690.1	ATCG00690	protein_coding_gene-mRNA	0	3	20	13	1	10	7	12	1	17	0	16	1	17	1	0	1	0
chloroplast	+	74495	3UTR	ATCG00690.1	ATCG00690	protein_coding_gene-mRNA	0	0	0	0	0	4	1	1	3	0	0	0	0	1	0	0	4	0
chloroplast	+	74526	CDS	ATCG00710.1	ATCG00710	protein_coding_gene-mRNA	4	0	5	22	45	25	12	15	2	17	17	15	1	17	29	5	5	19
chloroplast	+	74837	3UTR	ATCG00710.1	ATCG00710	protein_coding_gene-mRNA	15	0	0	2	3	7	34	8	0	20	16	1	6	3	0	0	7	0
chloroplast	+	75052	intron	ATCG00720.1	ATCG00720	protein_coding_gene-mRNA	0	0	0	0	0	3	1	0	0	14	0	0	5	0	0	1	6	1
chloroplast	+	75289	intron	ATCG00720.1	ATCG00720	protein_coding_gene-mRNA	12	2	16	4	3	1	3	0	6	0	4	7	7	35	6	4	6	11
chloroplast	+	75334	intron	ATCG00720.1	ATCG00720	protein_coding_gene-mRNA	28	135	67	90	123	128	25	173	79	303	151	130	130	257	79	233	619	261
chloroplast	+	75375	intron	ATCG00720.1	ATCG00720	protein_coding_gene-mRNA	0	24	2	7	22	12	10	13	10	53	11	5	12	11	4	11	74	54
chloroplast	+	76142	CDS	ATCG00720.1	ATCG00720	protein_coding_gene-mRNA	0	0	0	4	0	3	0	0	0	0	1	0	0	0	0	0	0	2
chloroplast	+	76370	3UTR	ATCG00720.1	ATCG00720	protein_coding_gene-mRNA	59	21	358	94	440	358	30	60	916	81	255	329	300	292	85	127	26	189
chloroplast	+	76492	3UTR	ATCG00720.1	ATCG00720	protein_coding_gene-mRNA	253	83	97	106	106	206	450	157	130	77	76	62	93	126	98	112	116	251
chloroplast	+	76674	intron	ATCG00730.1	ATCG00730	protein_coding_gene-mRNA	2	41	10	1	5	2	1	7	0	1	9	0	32	43	9	37	32	20
chloroplast	+	76926	intron	ATCG00730.1	ATCG00730	protein_coding_gene-mRNA	70	159	111	253	117	116	96	86	175	22	46	56	144	66	84	113	138	148
chloroplast	+	77176	intron	ATCG00730.1	ATCG00730	protein_coding_gene-mRNA	0	0	0	0	0	0	0	3	0	0	0	0	9	0	0	0	0	3
chloroplast	+	77279	CDS	ATCG00730.1	ATCG00730	protein_coding_gene-mRNA	0	2	0	0	0	0	0	4	3	0	0	0	0	0	0	0	0	4
chloroplast	+	77410	CDS	ATCG00730.1	ATCG00730	protein_coding_gene-mRNA	0	0	0	0	0	1	0	0	0	0	0	0	0	9	0	0	0	0
chloroplast	+	77533	CDS	ATCG00730.1	ATCG00730	protein_coding_gene-mRNA	0	0	0	3	0	3	7	8	0	0	2	5	0	0	2	0	0	0
chloroplast	+	77685	3UTR	ATCG00730.1	ATCG00730	protein_coding_gene-mRNA	0	0	9	6	55	0	2	2	0	0	2	0	0	0	0	0	0	1
chloroplast	+	77766	3UTR	ATCG00730.1	ATCG00730	protein_coding_gene-mRNA	6	0	12	0	0	4	5	1	0	0	2	0	0	1	1	0	0	0
chloroplast	+	78175	intergenic.igt	ATCG00730.igt	ATCG00730.igt	protein_coding_gene-protein_coding_gene	6	10	0	0	0	1	3	3	1	0	0	1	0	1	3	1	6	17
chloroplast	+	78235	intergenic.igt	ATCG00730.igt	ATCG00730.igt	protein_coding_gene-protein_coding_gene	11	4	2	0	0	3	16	0	0	2	4	1	0	8	0	4	3	25
chloroplast	+	79234	intergenic.igt	ATCG00730.igt	ATCG00730.igt	protein_coding_gene-protein_coding_gene	0	4	0	0	0	0	0	0	1	0	0	0	0	0	0	0	0	6
chloroplast	+	82201	intergenic.igt	ATCG00730.igt	ATCG00730.igt	protein_coding_gene-protein_coding_gene	0	3	0	1	0	0	6	0	1	4	2	4	0	0	0	0	11	2
chloroplast	+	82324	intergenic.igt	ATCG00730.igt	ATCG00730.igt	protein_coding_gene-protein_coding_gene	0	4	0	0	0	0	0	0	0	0	0	0	0	0	0	1	4	1
chloroplast	+	82388	intergenic.igt	ATCG00730.igt	ATCG00730.igt	protein_coding_gene-protein_coding_gene	0	1	0	0	0	0	0	0	0	0	0	0	0	3	0	1	6	9
chloroplast	+	83947	intergenic.igt	ATCG00730.igt	ATCG00730.igt	protein_coding_gene-protein_coding_gene	0	2	0	0	0	0	1	0	0	0	0	0	0	0	0	0	7	1
chloroplast	+	84338	intergenic.igt	ATCG00730.igt	ATCG00730.igt	protein_coding_gene-protein_coding_gene	0	0	0	0	0	0	9	0	0	0	0	0	0	0	0	1	0	0
chloroplast	+	84385	intergenic.igt	ATCG00730.igt	ATCG00730.igt	protein_coding_gene-protein_coding_gene	0	3	0	0	0	0	4	0	0	0	0	1	2	1	0	0	5	3
chloroplast	+	88820	CDS	ATCG00860.1	ATCG00860	protein_coding_gene-mRNA	0	1	0	0	0	3	2	0	0	0	1	1	0	5	1	2	3	1
chloroplast	+	90898	CDS	ATCG00860.1	ATCG00860	protein_coding_gene-mRNA	0	4	0	1	0	0	1	2	0	0	3	2	1	1	0	3	0	1
chloroplast	+	90956	CDS	ATCG00860.1	ATCG00860	protein_coding_gene-mRNA	0	0	0	0	4	5	2	0	0	1	6	0	4	0	0	2	1	2
chloroplast	+	91860	CDS	ATCG00860.1	ATCG00860	protein_coding_gene-mRNA	0	0	2	0	2	0	1	0	0	3	0	0	0	0	0	0	3	0
chloroplast	+	92859	CDS	ATCG00860.1	ATCG00860	protein_coding_gene-mRNA	0	0	0	0	0	0	0	0	1	0	0	0	0	2	0	1	3	3
chloroplast	+	93298	CDS	ATCG00860.1	ATCG00860	protein_coding_gene-mRNA	0	1	0	0	0	0	0	1	7	0	2	0	2	0	0	0	0	0
chloroplast	+	93507	3UTR	ATCG00860.1	ATCG00860	protein_coding_gene-mRNA	0	5	0	1	3	0	0	0	0	2	1	5	1	0	0	1	1	3
chloroplast	+	93650	3UTR	ATCG00860.1	ATCG00860	protein_coding_gene-mRNA	0	0	6	0	2	1	1	0	2	4	7	1	0	0	0	0	0	2
chloroplast	+	94615	intergenic.igt	ATCG00870.igt	ATCG00870.igt	protein_coding_gene-protein_coding_gene	0	6	0	0	0	0	1	3	0	3	0	0	0	0	0	0	0	2
chloroplast	+	94851	intergenic.igt	ATCG00870.igt	ATCG00870.igt	protein_coding_gene-protein_coding_gene	0	0	1	0	2	0	0	5	0	0	0	0	0	1	4	0	0	0
chloroplast	+	95216	intergenic.igt	ATCG00870.igt	ATCG00870.igt	protein_coding_gene-protein_coding_gene	3	2	0	1	0	1	0	0	2	3	0	3	2	2	3	3	0	3
chloroplast	+	95666	intergenic.igt	ATCG00870.igt	ATCG00870.igt	protein_coding_gene-protein_coding_gene	0	1	0	2	0	5	0	3	0	0	0	1	0	0	0	0	2	0
chloroplast	+	96567	intergenic.igt	ATCG00870.igt	ATCG00870.igt	protein_coding_gene-protein_coding_gene	0	0	0	2	0	0	3	0	0	1	0	0	0	0	0	0	2	5
chloroplast	+	97798	intergenic.igt	ATCG00870.igt	ATCG00870.igt	protein_coding_gene-protein_coding_gene	0	0	10	0	0	0	0	0	0	0	0	1	0	0	0	0	1	0
chloroplast	+	99329	intergenic.pm	ATCG00870.igt	ATCG00870.igt	protein_coding_gene-protein_coding_gene	12	27	11	2	3	1	94	23	8	4	5	11	2	8	9	6	28	63
chloroplast	+	99462	intergenic.pm	ATCG00870.igt	ATCG00870.igt	protein_coding_gene-protein_coding_gene	2	0	7	1	0	2	4	0	4	3	4	7	1	7	2	3	2	3
chloroplast	+	100980	intergenic.pm	ATCG00910.igt	ATCG00910.igt	tRNA-tRNA	27	19	45	54	70	66	35	28	48	233	199	192	20	28	26	45	144	193
chloroplast	+	101873	exon	ATCG00920.1	ATCG00920	rRNA-rRNA	4767	2835	4179	9564	10873	8285	9046	7414	7968	6239	6085	15687	6036	7208	6369	10854	5698	10215
chloroplast	+	102244	exon	ATCG00920.1	ATCG00920	rRNA-rRNA	643	549	782	872	599	913	828	605	511	434	591	667	273	311	384	276	370	642
chloroplast	+	102507	intergenic.pm	ATCG00920.igt	ATCG00920.igt	rRNA-rRNA	14	1	4	11	4	6	1	0	3	4	9	9	0	4	1	1	1	2
chloroplast	+	102632	intergenic.pm	ATCG00920.igt	ATCG00920.igt	rRNA-rRNA	0	0	0	2	0	2	1	1	4	2	1	0	0	0	0	2	1	5
chloroplast	+	102799	intergenic.pm	ATCG00920.igt	ATCG00920.igt	rRNA-rRNA	5	0	23	2	3	6	11	5	8	3	8	4	8	5	3	3	12	7
chloroplast	+	102802	exon	ATCG00930.1	ATCG00930	tRNA-tRNA	0	1	6	2	0	0	3	0	6	1	1	4	3	4	2	0	2	4
chloroplast	+	103065	intron	ATCG00930.1	ATCG00930	tRNA-tRNA	27	36	34	33	32	61	22	19	45	36	46	73	43	78	36	31	70	70
chloroplast	+	103168	intron	ATCG00930.1	ATCG00930	tRNA-tRNA	8	4	8	19	7	2	9	6	15	5	6	16	7	12	10	3	29	28
chloroplast	+	103262	intron	ATCG00930.1	ATCG00930	tRNA-tRNA	0	0	4	0	0	0	0	0	8	0	0	2	0	0	0	0	0	0
chloroplast	+	103304	intron	ATCG00930.1	ATCG00930	tRNA-tRNA	6	2	0	2	8	1	5	14	8	7	1	10	4	13	8	8	11	35
chloroplast	+	103403	intron	ATCG00930.1	ATCG00930	tRNA-tRNA	6	0	0	0	0	1	8	2	5	2	1	7	1	0	7	0	2	0
chloroplast	+	103506	intron	ATCG00930.1	ATCG00930	tRNA-tRNA	50	37	6	21	25	38	41	21	44	65	42	56	56	60	49	31	79	73
chloroplast	+	103604	intergenic.pm	ATCG00930.igt	ATCG00930.igt	tRNA-tRNA	43	27	35	31	23	33	38	12	46	13	13	32	18	17	22	3	13	35
chloroplast	+	103665	exon	ATCG00940.1	ATCG00940	tRNA-tRNA	0	0	1	0	1	0	0	0	0	1	0	5	0	3	4	0	1	0
chloroplast	+	103812	intron	ATCG00940.1	ATCG00940	tRNA-tRNA	6	0	6	7	20	6	1	4	14	10	4	12	7	23	3	7	16	27
chloroplast	+	103933	intron	ATCG00940.1	ATCG00940	tRNA-tRNA	57	55	76	88	72	78	163	101	274	198	217	224	254	334	248	246	473	459
chloroplast	+	104045	intron	ATCG00940.1	ATCG00940	tRNA-tRNA	110	77	56	80	65	100	174	103	126	121	130	103	129	267	82	83	287	421
chloroplast	+	104228	intron	ATCG00940.1	ATCG00940	tRNA-tRNA	11	9	12	11	12	17	19	18	11	18	30	39	36	30	19	16	24	43
chloroplast	+	104504	exon	ATCG00940.1	ATCG00940	tRNA-tRNA	16	28	21	80	70	72	50	30	79	111	111	145	46	90	44	35	73	57
chloroplast	+	104538	exon	ATCG00940.1	ATCG00940	tRNA-tRNA	10	1	3	7	2	7	2	1	2	7	4	6	0	15	3	2	18	8
chloroplast	+	104580	intergenic.pm	ATCG00940.igt	ATCG00940.igt	tRNA-tRNA	2	5	9	3	0	1	1	2	1	2	8	1	1	6	3	5	1	11
chloroplast	+	104886	exon	ATCG00950.1	ATCG00950	rRNA-rRNA	78278	85067	47279	178724	99071	122670	135527	149948	73614	80915	78014	89393	134529	72353	73751	32496	82584	93093
chloroplast	+	106641	exon	ATCG00950.1	ATCG00950	rRNA-rRNA	2514	2345	4214	3183	3415	3172	5717	6357	9863	2668	1961	2718	4213	2777	1800	2195	3157	5196
chloroplast	+	107501	intergenic.pm	ATCG00950.igt	ATCG00950.igt	rRNA-rRNA	273	190	274	148	121	113	107	51	187	45	78	126	59	92	160	53	65	77
chloroplast	+	107699	exon	ATCG00960.1	ATCG00960	rRNA-rRNA	3	8	2	4	6	1	6	5	7	0	1	1	2	5	0	4	6	10
chloroplast	+	107702	intergenic.pm	ATCG00960.igt	ATCG00960.igt	rRNA-rRNA	4	2	0	3	1	0	2	0	2	1	2	4	0	3	3	0	2	2
chloroplast	+	107770	intergenic.pm	ATCG00960.igt	ATCG00960.igt	rRNA-rRNA	3	0	0	2	3	3	0	3	2	3	2	2	0	2	2	0	2	7
chloroplast	+	107802	intergenic.pm	ATCG00960.igt	ATCG00960.igt	rRNA-rRNA	1	0	0	0	1	1	1	1	0	3	3	2	0	0	0	1	1	4
chloroplast	+	107859	intergenic.pm	ATCG00960.igt	ATCG00960.igt	rRNA-rRNA	3	7	9	13	11	14	6	2	2	13	7	14	1	1	5	1	5	11
chloroplast	+	108048	exon	ATCG00970.1	ATCG00970	rRNA-rRNA	147	122	50	193	256	245	226	211	218	255	217	325	121	151	83	170	168	268
chloroplast	+	108071	intergenic.pm	ATCG00970.igt	ATCG00970.igt	rRNA-rRNA	3	4	0	2	5	2	6	2	1	7	11	6	0	2	2	0	2	5
chloroplast	+	108159	intergenic.pm	ATCG00970.igt	ATCG00970.igt	rRNA-rRNA	0	0	0	0	0	0	0	0	0	1	0	0	0	6	1	1	0	6
chloroplast	+	108231	intergenic.pm	ATCG00970.igt	ATCG00970.igt	rRNA-rRNA	1	4	0	2	1	5	6	15	3	0	1	0	4	5	4	3	22	20
chloroplast	+	108320	exon	ATCG00980.1	ATCG00980	tRNA-tRNA	0	0	4	0	0	0	0	0	2	0	0	0	0	1	0	0	0	5
chloroplast	+	108386	intergenic.pm	ATCG00980.igt	ATCG00980.igt	tRNA-tRNA	1	0	2	0	1	2	0	0	0	0	0	0	2	0	0	1	4	0
chloroplast	+	108420	intergenic.pm	ATCG00980.igt	ATCG00980.igt	tRNA-tRNA	0	0	0	0	0	0	2	2	8	0	2	2	3	3	2	3	1	11
chloroplast	+	109580	CDS	ATCG01000.1	ATCG01000	protein_coding_gene-mRNA	0	0	0	3	0	0	2	0	0	3	0	2	2	0	0	1	2	8
chloroplast	+	110263	CDS	ATCG01000.1	ATCG01000	protein_coding_gene-mRNA	0	0	0	0	1	1	3	0	0	1	1	1	0	3	0	1	1	2
chloroplast	+	110451	3UTR	ATCG01000.1	ATCG01000	protein_coding_gene-mRNA	0	0	0	0	3	0	0	0	0	0	0	0	5	0	0	2	5	1
chloroplast	+	112385	intergenic.pm	ATCG01000.igt	ATCG01000.igt	protein_coding_gene-protein_coding_gene	0	0	0	1	1	0	0	8	0	0	0	0	1	0	0	1	0	0
chloroplast	+	112447	intergenic.pm	ATCG01000.igt	ATCG01000.igt	protein_coding_gene-protein_coding_gene	0	2	0	0	7	0	2	0	5	4	4	3	1	3	4	2	1	6
chloroplast	+	112577	intergenic.pm	ATCG01000.igt	ATCG01000.igt	protein_coding_gene-protein_coding_gene	0	0	0	3	0	0	0	0	0	12	0	0	0	0	0	0	8	0
chloroplast	+	112718	intergenic.pm	ATCG01000.igt	ATCG01000.igt	protein_coding_gene-protein_coding_gene	2	3	0	9	3	1	1	1	4	1	0	0	8	2	2	3	2	1
chloroplast	+	113281	intergenic.pm	ATCG01000.igt	ATCG01000.igt	protein_coding_gene-protein_coding_gene	0	0	0	9	14	5	0	3	0	13	9	3	0	1	0	0	11	0
chloroplast	+	113429	intergenic.pm	ATCG01000.igt	ATCG01000.igt	protein_coding_gene-protein_coding_gene	0	1	6	0	1	2	0	4	2	3	3	1	2	2	1	1	2	6
chloroplast	+	113482	CDS	ATCG01020.1	ATCG01020	protein_coding_gene-mRNA	102	89	119	109	252	224	136	191	208	221	208	187	240	232	210	263	651	491
chloroplast	+	113592	CDS	ATCG01020.1	ATCG01020	protein_coding_gene-mRNA	11	10	23	8	24	17	5	11	16	31	53	37	19	29	29	25	12	32
chloroplast	+	113657	3UTR	ATCG01020.1	ATCG01020	protein_coding_gene-mRNA	104	45	14	53	23	11	65	45	38	35	8	130	252	41	163	31	42	63
chloroplast	+	113752	3UTR	ATCG01020.1	ATCG01020	protein_coding_gene-mRNA	369	450	235	538	402	575	403	292	228	717	404	520	734	602	595	492	944	1071
chloroplast	+	115017	CDS	ATCG01040.1	ATCG01040	protein_coding_gene-mRNA	5	0	1	2	3	4	0	0	3	5	4	8	0	0	0	1	0	4
chloroplast	+	115470	3UTR	ATCG01040.1	ATCG01040	protein_coding_gene-mRNA	58	40	36	56	75	52	61	43	63	93	50	115	68	97	106	46	83	66
chloroplast	+	116326	intergenic.igt	ATCG01040.igt	ATCG01040.igt	protein_coding_gene-protein_coding_gene	0	0	0	0	1	11	1	0	0	1	1	1	8	0	0	2	0	1
chloroplast	+	116713	intergenic.igt	ATCG01040.igt	ATCG01040.igt	protein_coding_gene-protein_coding_gene	0	0	0	6	2	0	0	1	0	4	0	1	1	3	0	1	3	4
chloroplast	+	116936	intergenic.igt	ATCG01040.igt	ATCG01040.igt	protein_coding_gene-protein_coding_gene	0	0	0	3	12	1	0	0	0	2	8	6	3	1	0	0	5	7
chloroplast	+	117244	intergenic.igt	ATCG01040.igt	ATCG01040.igt	protein_coding_gene-protein_coding_gene	0	0	1	4	1	0	1	0	0	2	1	3	1	1	0	0	0	0
chloroplast	+	118176	intergenic.igt	ATCG01040.igt	ATCG01040.igt	protein_coding_gene-protein_coding_gene	0	0	0	0	2	1	0	0	0	6	0	1	0	1	0	0	5	0
chloroplast	+	118680	intergenic.igt	ATCG01040.igt	ATCG01040.igt	protein_coding_gene-protein_coding_gene	0	2	0	0	0	0	0	0	0	0	0	0	0	0	0	0	0	8
chloroplast	+	120571	intergenic.igt	ATCG01040.igt	ATCG01040.igt	protein_coding_gene-protein_coding_gene	6	0	0	0	0	0	0	0	0	0	0	0	0	0	0	0	0	6
chloroplast	+	120777	intergenic.igt	ATCG01040.igt	ATCG01040.igt	protein_coding_gene-protein_coding_gene	2	0	0	9	2	3	4	0	0	6	1	5	15	6	2	0	9	2
chloroplast	+	126991	intergenic.igt	ATCG01040.igt	ATCG01040.igt	protein_coding_gene-protein_coding_gene	1	5	0	1	0	5	5	4	1	1	2	3	1	0	0	0	1	6
chloroplast	+	127208	intergenic.igt	ATCG01040.igt	ATCG01040.igt	protein_coding_gene-protein_coding_gene	0	0	0	1	4	1	0	2	0	3	3	1	0	2	0	2	5	6
chloroplast	+	128683	intergenic.pm	ATCG01040.igt	ATCG01040.igt	protein_coding_gene-protein_coding_gene	0	0	0	3	0	0	0	0	0	0	0	0	5	2	0	0	2	2
chloroplast	+	128923	intergenic.pm	ATCG01040.igt	ATCG01040.igt	protein_coding_gene-protein_coding_gene	0	0	1	3	2	5	7	7	3	4	1	7	8	9	3	1	2	2
chloroplast	+	129233	intergenic.pm	ATCG01040.igt	ATCG01040.igt	protein_coding_gene-protein_coding_gene	0	0	0	1	1	5	0	0	0	0	0	5	0	1	0	2	0	4
chloroplast	+	130127	intergenic.igt	ATCG01140.igt	ATCG01140.igt	tRNA-tRNA	0	1	0	1	0	0	0	4	0	2	0	0	0	0	0	0	2	0
chloroplast	+	131448	intergenic.igt	ATCG01140.igt	ATCG01140.igt	tRNA-tRNA	6	4	7	0	0	1	30	23	8	1	0	3	0	1	3	0	6	12
chloroplast	+	131683	intergenic.igt	ATCG01140.igt	ATCG01140.igt	tRNA-tRNA	0	3	0	0	0	0	27	30	0	0	0	0	0	0	4	1	4	4
chloroplast	+	131720	intergenic.igt	ATCG01140.igt	ATCG01140.igt	tRNA-tRNA	2	11	0	0	0	1	28	8	0	0	0	5	0	1	0	0	0	7
chloroplast	+	131950	intergenic.igt	ATCG01140.igt	ATCG01140.igt	tRNA-tRNA	53	29	16	1	1	3	191	98	35	5	5	29	0	3	7	4	18	69
chloroplast	+	132205	intergenic.igt	ATCG01140.igt	ATCG01140.igt	tRNA-tRNA	39	34	5	22	19	50	69	63	7	15	23	51	4	2	12	5	18	42
chloroplast	+	132288	intergenic.igt	ATCG01140.igt	ATCG01140.igt	tRNA-tRNA	0	0	0	0	0	1	0	4	0	1	0	0	0	2	0	1	0	1
chloroplast	+	132495	intergenic.igt	ATCG01140.igt	ATCG01140.igt	tRNA-tRNA	92	114	5	12	3	20	499	466	34	17	7	77	3	7	41	19	66	138
chloroplast	+	132799	intergenic.igt	ATCG01140.igt	ATCG01140.igt	tRNA-tRNA	0	0	0	1	0	0	0	1	0	0	0	9	0	0	0	0	0	0
chloroplast	+	133794	intergenic.igt	ATCG01140.igt	ATCG01140.igt	tRNA-tRNA	2643	4699	1082	52	103	85	6743	5866	1554	78	85	748	2995	2266	2175	762	3827	7347
chloroplast	+	134124	intergenic.igt	ATCG01140.igt	ATCG01140.igt	tRNA-tRNA	1	0	0	0	0	0	2	1	0	0	0	0	0	0	1	0	0	5
chloroplast	+	136171	intergenic.igt	ATCG01140.igt	ATCG01140.igt	tRNA-tRNA	25	8	0	0	3	4	15	12	5	1	0	2	4	0	2	7	7	35
chloroplast	+	136677	intergenic.igt	ATCG01140.igt	ATCG01140.igt	tRNA-tRNA	26	33	23	5	1	0	171	117	9	0	0	13	0	2	10	3	16	61
chloroplast	+	137227	intergenic.igt	ATCG01140.igt	ATCG01140.igt	tRNA-tRNA	295	457	150	19	12	30	1474	1062	137	30	18	230	3	61	235	16	237	633
chloroplast	+	137701	intergenic.igt	ATCG01140.igt	ATCG01140.igt	tRNA-tRNA	1	1	0	0	0	0	0	0	0	0	0	1	0	0	0	0	3	5
chloroplast	+	138845	intergenic.pm	ATCG01140.igt	ATCG01140.igt	tRNA-tRNA	2	0	4	2	2	8	0	1	0	8	2	4	0	1	0	0	8	0
chloroplast	+	139006	intergenic.pm	ATCG01140.igt	ATCG01140.igt	tRNA-tRNA	0	1	0	1	3	4	3	1	0	1	0	4	2	3	5	3	0	4
chloroplast	+	139171	intergenic.pm	ATCG01140.igt	ATCG01140.igt	tRNA-tRNA	0	4	15	3	14	2	4	1	1	8	13	12	4	16	23	8	14	27
chloroplast	+	139229	intergenic.pm	ATCG01140.igt	ATCG01140.igt	tRNA-tRNA	29	41	39	49	40	19	61	54	41	49	55	51	133	96	104	139	201	174
chloroplast	+	139388	intergenic.pm	ATCG01140.igt	ATCG01140.igt	tRNA-tRNA	128	170	28	86	182	92	171	211	35	262	131	151	260	134	112	67	363	213
chloroplast	+	139636	intergenic.pm	ATCG01140.igt	ATCG01140.igt	tRNA-tRNA	62	56	39	39	46	31	109	55	26	139	54	39	100	79	28	70	165	184
chloroplast	+	139766	intergenic.pm	ATCG01140.igt	ATCG01140.igt	tRNA-tRNA	17	15	18	19	22	4	58	20	7	16	17	18	27	24	22	16	33	64
chloroplast	+	139956	CDS	ATCG01230.1	ATCG01230	protein_coding_gene-mRNA	0	0	0	0	0	9	0	0	5	1	4	0	2	3	0	1	0	0
chloroplast	+	140439	intron	ATCG01230.1	ATCG01230	protein_coding_gene-mRNA	7	0	0	0	0	0	2	0	0	0	0	0	0	3	0	0	1	0
chloroplast	+	140467	intron	ATCG01230.1	ATCG01230	protein_coding_gene-mRNA	0	0	1	0	5	1	6	1	0	2	3	0	0	2	0	0	0	2
chloroplast	+	140624	intron	ATCG01230.1	ATCG01230	protein_coding_gene-mRNA	39	9	27	31	71	50	60	13	70	57	89	110	53	38	32	19	47	59
chloroplast	+	140751	3UTR	ATCG01230.1	ATCG01230	protein_coding_gene-mRNA	0	1	0	0	0	0	1	0	0	1	1	2	2	0	0	3	0	0
chloroplast	+	140797	3UTR	ATCG01230.1	ATCG01230	protein_coding_gene-mRNA	0	8	11	11	30	22	9	7	15	19	18	28	13	16	9	3	15	16
chloroplast	+	140845	3UTR	ATCG01230.1	ATCG01230	protein_coding_gene-mRNA	0	27	0	0	11	16	0	32	8	30	5	26	0	87	3	4	2	6
chloroplast	+	140898	3UTR	ATCG01230.1	ATCG01230	protein_coding_gene-mRNA	0	0	0	0	5	0	0	0	0	0	2	0	0	0	0	1	0	3
chloroplast	+	140987	3UTR	ATCG01230.1	ATCG01230	protein_coding_gene-mRNA	5	1	0	2	0	3	0	1	0	1	2	2	0	12	0	1	3	8
chloroplast	+	140991	CDS	ATCG01240.1	ATCG01240	protein_coding_gene-mRNA	0	0	1	0	4	1	0	0	0	3	2	2	0	3	0	2	0	2
chloroplast	+	141106	CDS	ATCG01240.1	ATCG01240	protein_coding_gene-mRNA	0	3	0	0	0	2	2	2	0	0	18	1	3	7	2	4	2	29
chloroplast	+	141227	3UTR	ATCG01240.1	ATCG01240	protein_coding_gene-mRNA	2	1	0	0	0	0	3	0	1	6	0	7	6	16	4	3	6	2
chloroplast	+	141278	3UTR	ATCG01240.1	ATCG01240	protein_coding_gene-mRNA	0	1	1	1	1	1	1	0	0	0	0	0	6	1	1	1	2	4
chloroplast	+	141377	3UTR	ATCG01240.1	ATCG01240	protein_coding_gene-mRNA	0	0	0	0	0	0	1	0	2	0	0	0	2	6	0	6	2	10
chloroplast	+	141430	3UTR	ATCG01240.1	ATCG01240	protein_coding_gene-mRNA	3	0	0	0	0	0	2	0	0	0	0	1	2	1	0	0	5	1
chloroplast	+	142818	intron	ATCG01250.1	ATCG01250	protein_coding_gene-mRNA	0	0	0	1	0	1	2	0	1	1	1	1	4	1	0	2	3	1
chloroplast	+	143570	CDS	ATCG01250.1	ATCG01250	protein_coding_gene-mRNA	4	0	0	0	0	0	0	0	0	0	1	2	0	1	0	0	0	2
chloroplast	+	147279	intergenic.igt	ATCG01260.igt	ATCG01260.igt	tRNA-tRNA	2	0	0	0	0	1	3	0	3	0	0	0	0	0	0	0	2	0
chloroplast	+	152766	CDS	ATCG01300.1	ATCG01300	protein_coding_gene-mRNA	0	0	0	0	7	4	0	0	0	0	3	1	0	0	0	5	0	10
chloroplast	+	152839	3UTR	ATCG01300.1	ATCG01300	protein_coding_gene-mRNA	5	0	0	0	0	0	3	0	0	1	2	1	0	1	0	0	0	2
chloroplast	+	152886	3UTR	ATCG01300.1	ATCG01300	protein_coding_gene-mRNA	0	0	0	0	0	2	2	0	5	5	3	2	1	2	2	5	0	11
chloroplast	+	152940	3UTR	ATCG01300.1	ATCG01300	protein_coding_gene-mRNA	0	0	0	0	1	0	1	0	0	0	0	0	1	0	5	3	4	4
chloroplast	+	152989	3UTR	ATCG01300.1	ATCG01300	protein_coding_gene-mRNA	0	2	0	0	3	0	6	13	11	4	0	3	3	3	1	7	1	10
chloroplast	+	153639	intron	ATCG01310.1	ATCG01310	protein_coding_gene-mRNA	8	8	3	1	12	4	1	6	0	3	6	3	2	1	1	0	1	4
chloroplast	+	153875	intron	ATCG01310.1	ATCG01310	protein_coding_gene-mRNA	4	7	9	42	46	29	18	10	6	79	68	62	14	14	9	4	10	28
chloroplast	+	153979	CDS	ATCG01310.1	ATCG01310	protein_coding_gene-mRNA	52	32	9	63	39	38	42	24	32	36	42	49	63	66	77	50	82	75
chloroplast	+	154037	CDS	ATCG01310.1	ATCG01310	protein_coding_gene-mRNA	3	9	24	6	9	4	10	13	10	6	7	71	44	99	120	14	40	79
chloroplast	+	154112	CDS	ATCG01310.1	ATCG01310	protein_coding_gene-mRNA	0	0	0	0	2	0	0	1	0	0	0	0	0	10	21	0	6	4
chloroplast	+	154201	CDS	ATCG01310.1	ATCG01310	protein_coding_gene-mRNA	2	4	2	1	0	0	2	7	5	7	5	6	15	12	5	23	33	14
chloroplast	+	154249	CDS	ATCG01310.1	ATCG01310	protein_coding_gene-mRNA	475	460	307	255	221	207	359	322	313	318	231	194	1394	1187	1144	950	2038	1671
chloroplast	+	154318	3UTR	ATCG01310.1	ATCG01310	protein_coding_gene-mRNA	15	15	33	1	0	4	7	3	4	6	3	14	12	13	19	15	38	49
chloroplast	+	154401	3UTR	ATCG01310.1	ATCG01310	protein_coding_gene-mRNA	18	7	4	4	3	8	20	4	6	16	1	8	27	45	25	22	49	35
chloroplast	+	154476	3UTR	ATCG01310.1	ATCG01310	protein_coding_gene-mRNA	0	0	0	2	0	0	2	0	0	0	0	0	0	5	0	0	1	0
chloroplast	-	291	3UTR	ATCG00020.1	ATCG00020	protein_coding_gene-mRNA	0	0	0	3	1	4	0	0	0	0	3	0	0	0	0	0	0	0
chloroplast	-	340	3UTR	ATCG00020.1	ATCG00020	protein_coding_gene-mRNA	17	32	4	12	16	8	50	92	11	13	9	4	10	33	13	11	25	51
chloroplast	-	724	CDS	ATCG00020.1	ATCG00020	protein_coding_gene-mRNA	105	115	133	241	212	326	270	248	85	158	211	333	18	58	53	24	12	74
chloroplast	-	1223	CDS	ATCG00020.1	ATCG00020	protein_coding_gene-mRNA	3	14	7	7	1	20	72	78	17	2	7	9	1	6	9	25	2	10
chloroplast	-	1313	CDS	ATCG00020.1	ATCG00020	protein_coding_gene-mRNA	15	22	17	0	2	1	73	93	1	2	2	0	0	0	1	0	1	14
chloroplast	-	1371	CDS	ATCG00020.1	ATCG00020	protein_coding_gene-mRNA	3	17	13	17	18	30	31	78	12	10	6	17	1	1	19	2	7	23
chloroplast	-	1714	intergenic.pm	ATCG00030.igt	ATCG00030.igt	tRNA-tRNA	6	0	4	0	0	0	1	0	5	0	1	0	0	0	0	0	0	4
chloroplast	-	1751	exon	ATCG00030.1	ATCG00030	tRNA-tRNA	0	0	3	0	0	1	0	0	0	1	2	2	0	0	0	2	0	2
chloroplast	-	2005	3UTR	ATCG00040.1	ATCG00040	protein_coding_gene-mRNA	15	7	15	9	18	30	13	3	46	30	33	26	38	50	8	8	39	69
chloroplast	-	2218	intron	ATCG00030.1	ATCG00030	tRNA-tRNA	3	0	0	1	2	1	0	5	0	1	0	0	0	1	0	0	5	2
chloroplast	-	2321	intron	ATCG00030.1	ATCG00030	tRNA-tRNA	5	0	0	0	2	2	1	0	0	8	2	10	0	0	0	0	3	2
chloroplast	-	2627	intron	ATCG00030.1	ATCG00030	tRNA-tRNA	0	0	0	0	0	0	9	0	4	4	0	2	0	10	0	4	5	9
chloroplast	-	2997	intron	ATCG00030.1	ATCG00030	tRNA-tRNA	0	2	0	2	1	0	0	6	0	1	0	0	0	4	0	0	0	0
chloroplast	-	3320	intron	ATCG00030.1	ATCG00030	tRNA-tRNA	0	0	0	0	0	2	0	2	0	1	0	1	0	2	1	0	1	0
chloroplast	-	3572	intron	ATCG00030.1	ATCG00030	tRNA-tRNA	0	0	0	0	0	5	0	0	0	0	0	0	0	1	0	0	0	7
chloroplast	-	3624	intron	ATCG00030.1	ATCG00030	tRNA-tRNA	3	10	0	12	18	20	1	16	1	15	12	22	4	23	0	7	7	15
chloroplast	-	3697	intron	ATCG00030.1	ATCG00030	tRNA-tRNA	0	0	0	2	0	6	0	0	0	4	2	1	5	3	0	1	9	2
chloroplast	-	3847	intron	ATCG00030.1	ATCG00030	tRNA-tRNA	7	2	0	0	0	5	2	0	0	0	0	0	0	2	0	0	3	6
chloroplast	-	3997	intron	ATCG00030.1	ATCG00030	tRNA-tRNA	102	170	35	42	43	38	75	179	57	52	34	37	119	175	101	136	349	369
chloroplast	-	4131	intron	ATCG00030.1	ATCG00030	tRNA-tRNA	29	66	7	36	12	23	16	88	13	71	8	20	149	65	89	42	122	52
chloroplast	-	4218	intron	ATCG00030.1	ATCG00030	tRNA-tRNA	34	29	159	35	18	33	42	65	226	23	39	80	252	97	154	274	159	218
chloroplast	-	4466	intergenic.pm	ATCG00050.igt	ATCG00050.igt	protein_coding_gene-protein_coding_gene	0	3	0	1	0	1	1	0	5	0	0	0	1	6	0	1	0	8
chloroplast	-	4716	intergenic.pm	ATCG00050.igt	ATCG00050.igt	protein_coding_gene-protein_coding_gene	0	2	0	0	0	2	0	0	0	0	5	1	1	0	0	0	0	0
chloroplast	-	5063	3UTR	ATCG00050.1	ATCG00050	protein_coding_gene-mRNA	1	0	0	4	2	0	2	0	0	5	4	0	1	1	0	0	0	0
chloroplast	-	5574	intron	ATCG00050.1	ATCG00050	protein_coding_gene-mRNA	0	0	0	7	0	0	0	1	0	0	1	0	2	1	0	0	0	0
chloroplast	-	6926	intergenic.pm	ATCG00120.igt	ATCG00120.igt	protein_coding_gene-protein_coding_gene	4	0	0	0	0	0	0	0	0	0	0	4	0	0	2	0	2	4
chloroplast	-	6956	intergenic.pm	ATCG00120.igt	ATCG00120.igt	protein_coding_gene-protein_coding_gene	1	4	0	3	1	0	1	1	1	1	2	4	4	4	1	2	4	6
chloroplast	-	7196	intergenic.pm	ATCG00120.igt	ATCG00120.igt	protein_coding_gene-protein_coding_gene	8	22	0	16	10	4	2	5	5	7	1	0	13	8	13	4	29	6
chloroplast	-	7368	intergenic.pm	ATCG00120.igt	ATCG00120.igt	protein_coding_gene-protein_coding_gene	8	3	0	4	7	13	5	4	0	7	4	7	1	4	9	1	18	15
chloroplast	-	7570	intergenic.pm	ATCG00120.igt	ATCG00120.igt	protein_coding_gene-protein_coding_gene	0	9	10	6	2	0	0	9	2	21	0	1	36	5	0	0	9	3
chloroplast	-	7645	intergenic.pm	ATCG00120.igt	ATCG00120.igt	protein_coding_gene-protein_coding_gene	1	2	10	23	50	56	4	0	15	25	47	68	8	30	27	6	21	41
chloroplast	-	7748	intergenic.pm	ATCG00120.igt	ATCG00120.igt	protein_coding_gene-protein_coding_gene	0	2	0	3	0	2	2	0	4	4	1	1	15	2	6	3	3	7
chloroplast	-	8300	intergenic.pm	ATCG00120.igt	ATCG00120.igt	protein_coding_gene-protein_coding_gene	0	4	0	0	0	0	1	1	0	0	0	0	0	0	1	0	4	1
chloroplast	-	8642	intergenic.pm	ATCG00120.igt	ATCG00120.igt	protein_coding_gene-protein_coding_gene	0	0	1	0	1	0	0	0	0	2	2	2	0	0	0	2	2	3
chloroplast	-	8774	intergenic.igt	ATCG00120.igt	ATCG00120.igt	protein_coding_gene-protein_coding_gene	0	0	15	0	0	0	0	0	0	1	1	0	0	0	0	0	0	0
chloroplast	-	9009	intergenic.igt	ATCG00120.igt	ATCG00120.igt	protein_coding_gene-protein_coding_gene	0	2	0	0	0	3	3	18	1	0	1	1	2	0	0	0	9	17
chloroplast	-	9566	intergenic.igt	ATCG00120.igt	ATCG00120.igt	protein_coding_gene-protein_coding_gene	0	0	2	1	7	3	4	2	4	9	3	5	2	13	3	1	14	12
chloroplast	-	9948	CDS	ATCG00120.1	ATCG00120	protein_coding_gene-mRNA	6	4	3	9	28	20	8	7	15	5	8	17	4	36	15	7	11	23
chloroplast	-	10004	CDS	ATCG00120.1	ATCG00120	protein_coding_gene-mRNA	0	0	11	0	5	2	0	1	0	4	2	0	4	3	0	0	8	9
chloroplast	-	10069	CDS	ATCG00120.1	ATCG00120	protein_coding_gene-mRNA	0	0	0	0	1	3	2	0	0	1	6	1	0	11	0	0	5	13
chloroplast	-	10167	CDS	ATCG00120.1	ATCG00120	protein_coding_gene-mRNA	0	2	1	2	0	0	6	1	0	9	3	5	0	1	1	1	1	1
chloroplast	-	10347	CDS	ATCG00120.1	ATCG00120	protein_coding_gene-mRNA	0	0	0	0	0	0	8	0	0	0	0	0	0	3	0	0	2	0
chloroplast	-	10666	CDS	ATCG00120.1	ATCG00120	protein_coding_gene-mRNA	0	0	0	0	0	1	3	7	0	0	1	4	5	0	0	0	0	1
chloroplast	-	10893	CDS	ATCG00120.1	ATCG00120	protein_coding_gene-mRNA	6	0	0	5	2	4	11	24	0	11	0	7	6	1	2	5	4	44
chloroplast	-	11211	CDS	ATCG00120.1	ATCG00120	protein_coding_gene-mRNA	3	5	0	5	33	59	29	43	30	64	42	69	69	257	40	22	77	83
chloroplast	-	11300	CDS	ATCG00120.1	ATCG00120	protein_coding_gene-mRNA	0	0	0	0	0	0	5	0	0	1	0	0	0	0	0	0	3	1
chloroplast	-	11406	CDS	ATCG00120.1	ATCG00120	protein_coding_gene-mRNA	0	0	0	0	5	1	0	3	5	2	12	3	0	3	2	1	0	6
chloroplast	-	11439	CDS	ATCG00120.1	ATCG00120	protein_coding_gene-mRNA	0	1	2	1	10	3	4	11	1	7	0	2	0	14	1	5	3	11
chloroplast	-	11571	CDS	ATCG00130.1	ATCG00130	protein_coding_gene-mRNA	6	1	0	4	9	9	9	1	0	39	14	11	1	7	2	2	10	3
chloroplast	-	11729	CDS	ATCG00130.1	ATCG00130	protein_coding_gene-mRNA	206	21	37	23	53	32	394	49	77	157	48	61	102	74	44	29	70	47
chloroplast	-	11779	CDS	ATCG00130.1	ATCG00130	protein_coding_gene-mRNA	12	6	1	0	3	9	4	0	5	1	2	3	6	17	2	9	3	2
chloroplast	-	11818	CDS	ATCG00130.1	ATCG00130	protein_coding_gene-mRNA	0	0	0	0	0	0	9	0	0	0	0	0	2	0	0	0	0	0
chloroplast	-	11916	CDS	ATCG00130.1	ATCG00130	protein_coding_gene-mRNA	84	28	19	37	58	351	66	98	62	69	61	137	187	100	73	151	71	193
chloroplast	-	12056	intron	ATCG00130.1	ATCG00130	protein_coding_gene-mRNA	19	4	12	52	26	16	14	19	6	53	20	61	34	22	25	8	37	19
chloroplast	-	12129	intron	ATCG00130.1	ATCG00130	protein_coding_gene-mRNA	58	78	130	95	320	300	94	124	257	99	410	348	52	170	148	206	111	331
chloroplast	-	12246	intron	ATCG00130.1	ATCG00130	protein_coding_gene-mRNA	0	0	0	3	44	23	0	1	4	1	11	28	0	8	10	12	0	9
chloroplast	-	12392	intron	ATCG00130.1	ATCG00130	protein_coding_gene-mRNA	5	1	0	24	27	47	31	15	12	32	39	39	10	13	30	17	28	28
chloroplast	-	12576	intron	ATCG00130.1	ATCG00130	protein_coding_gene-mRNA	10	5	0	0	0	5	12	2	1	10	11	6	15	24	3	8	5	14
chloroplast	-	12715	CDS	ATCG00130.1	ATCG00130	protein_coding_gene-mRNA	4	3	12	2	10	2	9	0	0	4	4	5	5	19	17	15	29	16
chloroplast	-	12806	intergenic.pm	ATCG00140.igt	ATCG00140.igt	protein_coding_gene-protein_coding_gene	0	0	0	0	0	0	0	0	0	0	0	1	1	2	3	1	2	23
chloroplast	-	12888	intergenic.pm	ATCG00140.igt	ATCG00140.igt	protein_coding_gene-protein_coding_gene	3	8	0	4	0	0	0	7	0	3	0	3	4	9	2	0	6	11
chloroplast	-	12959	3UTR	ATCG00140.1	ATCG00140	protein_coding_gene-mRNA	0	0	0	0	3	4	7	18	2	5	1	7	0	6	5	2	4	5
chloroplast	-	13174	3UTR	ATCG00140.1	ATCG00140	protein_coding_gene-mRNA	0	3	0	0	0	14	1	5	0	1	0	3	1	0	1	0	0	4
chloroplast	-	13257	3UTR	ATCG00140.1	ATCG00140	protein_coding_gene-mRNA	0	0	0	1	0	0	0	5	0	0	1	0	0	0	0	3	3	1
chloroplast	-	13764	3UTR	ATCG00150.1	ATCG00150	protein_coding_gene-mRNA	7	5	3	5	16	3	14	0	0	2	8	66	124	26	91	91	18	11
chloroplast	-	14413	CDS	ATCG00150.1	ATCG00150	protein_coding_gene-mRNA	0	1	0	3	2	1	3	2	0	0	1	1	0	2	0	8	5	7
chloroplast	-	14508	CDS	ATCG00150.1	ATCG00150	protein_coding_gene-mRNA	3	0	0	0	0	0	7	0	1	1	0	3	0	1	0	0	0	0
chloroplast	-	14559	CDS	ATCG00150.1	ATCG00150	protein_coding_gene-mRNA	15	17	7	2	7	29	15	11	0	8	14	10	6	14	7	8	11	29
chloroplast	-	14679	CDS	ATCG00150.1	ATCG00150	protein_coding_gene-mRNA	0	17	4	0	4	6	9	21	4	13	6	14	8	29	4	9	30	37
chloroplast	-	14773	3UTR	ATCG00160.1	ATCG00160	protein_coding_gene-mRNA	18	10	3	16	3	4	26	25	12	11	2	8	8	5	6	14	35	117
chloroplast	-	14846	3UTR	ATCG00160.1	ATCG00160	protein_coding_gene-mRNA	12	7	9	11	10	9	6	8	14	5	4	5	8	8	15	11	17	22
chloroplast	-	14930	3UTR	ATCG00160.1	ATCG00160	protein_coding_gene-mRNA	116	102	1	81	3	3	72	105	2	66	10	16	133	12	19	6	99	27
chloroplast	-	15106	CDS	ATCG00160.1	ATCG00160	protein_coding_gene-mRNA	0	0	0	0	0	0	0	0	0	0	0	0	0	7	0	0	0	5
chloroplast	-	15321	CDS	ATCG00160.1	ATCG00160	protein_coding_gene-mRNA	2	0	0	3	1	0	0	0	0	0	1	0	0	0	0	0	3	4
chloroplast	-	16060	CDS	ATCG00170.1	ATCG00170	protein_coding_gene-mRNA	0	0	0	0	2	0	0	1	0	0	6	0	0	5	1	0	0	2
chloroplast	-	17000	CDS	ATCG00170.1	ATCG00170	protein_coding_gene-mRNA	0	1	0	0	1	0	1	0	0	0	0	2	0	1	0	0	0	10
chloroplast	-	17201	CDS	ATCG00170.1	ATCG00170	protein_coding_gene-mRNA	0	0	9	4	10	2	2	1	0	5	0	2	2	4	1	3	2	7
chloroplast	-	17693	CDS	ATCG00170.1	ATCG00170	protein_coding_gene-mRNA	0	5	0	1	3	0	2	0	0	0	3	4	8	1	1	2	6	4
chloroplast	-	17837	CDS	ATCG00170.1	ATCG00170	protein_coding_gene-mRNA	239	266	1228	178	755	926	327	170	1206	103	677	724	1355	3615	3443	3295	764	6142
chloroplast	-	17881	CDS	ATCG00170.1	ATCG00170	protein_coding_gene-mRNA	4	0	4	6	0	1	1	0	1	0	1	1	0	2	0	2	2	1
chloroplast	-	17914	CDS	ATCG00170.1	ATCG00170	protein_coding_gene-mRNA	3	5	1	2	1	1	0	2	1	2	0	0	0	5	3	1	8	4
chloroplast	-	17945	CDS	ATCG00170.1	ATCG00170	protein_coding_gene-mRNA	9	12	9	38	37	19	6	9	0	35	6	25	57	7	6	10	91	13
chloroplast	-	18310	CDS	ATCG00170.1	ATCG00170	protein_coding_gene-mRNA	0	0	0	0	0	0	0	0	1	0	0	0	0	3	1	0	0	5
chloroplast	-	18857	CDS	ATCG00170.1	ATCG00170	protein_coding_gene-mRNA	0	0	0	0	0	1	8	0	0	0	0	4	2	5	0	0	3	5
chloroplast	-	20152	3UTR	ATCG00180.1	ATCG00180	protein_coding_gene-mRNA	9	0	0	1	2	0	17	0	4	12	1	2	5	1	0	9	12	1
chloroplast	-	20374	CDS	ATCG00180.1	ATCG00180	protein_coding_gene-mRNA	0	0	0	0	6	5	0	0	0	0	2	0	1	1	1	0	2	0
chloroplast	-	20623	CDS	ATCG00180.1	ATCG00180	protein_coding_gene-mRNA	0	0	0	0	0	32	0	1	0	0	5	11	0	0	0	0	3	10
chloroplast	-	21008	CDS	ATCG00180.1	ATCG00180	protein_coding_gene-mRNA	0	0	0	0	1	6	0	0	0	2	1	0	1	0	0	0	0	0
chloroplast	-	21207	CDS	ATCG00180.1	ATCG00180	protein_coding_gene-mRNA	2	0	9	16	39	21	52	20	10	17	21	11	1	9	12	11	11	14
chloroplast	-	21320	CDS	ATCG00180.1	ATCG00180	protein_coding_gene-mRNA	4	5	0	16	19	21	3	5	0	5	7	6	6	2	5	0	10	17
chloroplast	-	21589	CDS	ATCG00180.1	ATCG00180	protein_coding_gene-mRNA	66	69	57	122	92	168	89	52	38	116	105	166	37	107	43	45	165	105
chloroplast	-	22097	intron	ATCG00180.1	ATCG00180	protein_coding_gene-mRNA	0	0	9	0	0	1	4	0	10	0	0	0	4	1	0	0	0	0
chloroplast	-	22869	CDS	ATCG00180.1	ATCG00180	protein_coding_gene-mRNA	7	12	5	4	14	9	31	25	0	9	12	7	3	16	10	9	20	42
chloroplast	-	22933	CDS	ATCG00180.1	ATCG00180	protein_coding_gene-mRNA	0	0	0	1	3	1	2	0	0	0	1	0	0	1	5	0	7	4
chloroplast	-	23534	CDS	ATCG00190.1	ATCG00190	protein_coding_gene-mRNA	0	0	0	0	4	0	0	0	0	2	1	13	0	8	0	0	6	1
chloroplast	-	23895	CDS	ATCG00190.1	ATCG00190	protein_coding_gene-mRNA	7	7	0	0	15	9	6	3	2	8	6	12	19	22	14	6	8	9
chloroplast	-	24171	CDS	ATCG00190.1	ATCG00190	protein_coding_gene-mRNA	7	0	0	0	11	2	4	0	0	6	6	0	3	15	15	5	6	14
chloroplast	-	25538	CDS	ATCG00190.1	ATCG00190	protein_coding_gene-mRNA	5	0	0	0	0	0	0	0	0	0	0	0	8	0	4	9	0	0
chloroplast	-	25701	CDS	ATCG00190.1	ATCG00190	protein_coding_gene-mRNA	456	211	288	192	566	255	507	116	193	209	144	349	381	2041	1321	484	832	758
chloroplast	-	25754	CDS	ATCG00190.1	ATCG00190	protein_coding_gene-mRNA	1	3	0	0	0	0	0	4	0	0	0	3	1	0	4	0	3	5
chloroplast	-	25848	CDS	ATCG00190.1	ATCG00190	protein_coding_gene-mRNA	0	0	0	18	6	3	0	0	0	3	0	0	19	3	0	0	0	3
chloroplast	-	26190	CDS	ATCG00190.1	ATCG00190	protein_coding_gene-mRNA	1	0	0	0	0	1	0	1	0	0	0	1	0	1	1	1	1	6
chloroplast	-	26349	intergenic.pm	ATCG00220.igt	ATCG00220.igt	protein_coding_gene-protein_coding_gene	1	0	1	3	3	4	0	4	0	13	3	13	0	1	5	6	5	5
chloroplast	-	26774	intergenic.pm	ATCG00220.igt	ATCG00220.igt	protein_coding_gene-protein_coding_gene	0	0	0	1	1	0	0	0	0	1	1	1	0	2	1	0	0	3
chloroplast	-	28284	intergenic.pm	ATCG00220.igt	ATCG00220.igt	protein_coding_gene-protein_coding_gene	1	0	0	1	2	0	0	0	0	0	5	1	7	1	0	0	0	0
chloroplast	-	28493	3UTR	ATCG00220.1	ATCG00220	protein_coding_gene-mRNA	5	0	0	0	0	0	0	0	6	0	0	0	0	0	7	0	0	0
chloroplast	-	28731	CDS	ATCG00220.1	ATCG00220	protein_coding_gene-mRNA	1529	4409	846	1234	389	436	1562	6295	1966	2475	609	1280	1870	638	1502	522	1674	940
chloroplast	-	28819	intergenic.pm	ATCG00230.igt	ATCG00230.igt	tRNA-tRNA	6	33	7	0	0	5	18	17	18	0	1	3	14	7	10	1	18	19
chloroplast	-	28890	intergenic.pm	ATCG00230.igt	ATCG00230.igt	tRNA-tRNA	7	9	0	3	2	5	6	5	4	8	6	3	8	6	13	6	5	10
chloroplast	-	29130	intergenic.pm	ATCG00230.igt	ATCG00230.igt	tRNA-tRNA	0	0	0	0	6	1	2	7	7	0	0	2	0	2	0	0	0	0
chloroplast	-	29465	intergenic.pm	ATCG00230.igt	ATCG00230.igt	tRNA-tRNA	0	2	0	0	0	1	0	0	0	0	0	2	0	0	0	0	0	6
chloroplast	-	29564	intergenic.pm	ATCG00230.igt	ATCG00230.igt	tRNA-tRNA	1	0	0	0	0	0	4	0	0	0	0	0	0	0	3	1	3	0
chloroplast	-	30273	intergenic.pm	ATCG00240.igt	ATCG00240.igt	tRNA-tRNA	6	3	7	14	14	9	1	9	8	19	4	8	8	46	3	3	19	11
chloroplast	-	30455	intergenic.pm	ATCG00250.igt	ATCG00250.igt	tRNA-tRNA	0	0	10	0	1	1	0	0	0	0	0	1	0	0	0	1	2	6
chloroplast	-	30513	exon	ATCG00250.1	ATCG00250	tRNA-tRNA	0	0	0	0	0	0	0	0	0	0	0	0	0	0	10	0	0	0
chloroplast	-	30884	intergenic.pm	ATCG00330.igt	ATCG00330.igt	protein_coding_gene-protein_coding_gene	1	6	8	17	49	35	1	2	45	2	14	28	18	50	22	28	8	38
chloroplast	-	32230	intergenic.pm	ATCG00330.igt	ATCG00330.igt	protein_coding_gene-protein_coding_gene	0	13	6	0	2	0	43	15	2	0	0	1	0	1	6	0	3	13
chloroplast	-	32301	intergenic.pm	ATCG00330.igt	ATCG00330.igt	protein_coding_gene-protein_coding_gene	2	6	0	0	0	0	7	6	8	0	0	3	0	0	0	0	5	10
chloroplast	-	32815	intergenic.igt	ATCG00330.igt	ATCG00330.igt	protein_coding_gene-protein_coding_gene	0	0	0	0	0	0	0	7	3	0	0	0	0	2	0	0	0	5
chloroplast	-	33426	intergenic.igt	ATCG00330.igt	ATCG00330.igt	protein_coding_gene-protein_coding_gene	0	2	0	0	0	0	9	0	0	0	0	1	0	0	0	0	0	0
chloroplast	-	35690	intergenic.igt	ATCG00330.igt	ATCG00330.igt	protein_coding_gene-protein_coding_gene	0	0	4	0	2	0	7	0	0	3	1	0	0	3	1	1	0	1
chloroplast	-	35792	intergenic.igt	ATCG00330.igt	ATCG00330.igt	protein_coding_gene-protein_coding_gene	0	0	0	0	5	0	0	0	0	0	8	0	3	0	0	10	4	1
chloroplast	-	36827	3UTR	ATCG00330.1	ATCG00330	protein_coding_gene-mRNA	0	4	0	0	0	4	3	4	0	3	1	0	0	0	0	0	0	1
chloroplast	-	37130	CDS	ATCG00330.1	ATCG00330	protein_coding_gene-mRNA	84	38	206	144	187	121	68	51	108	150	1808	257	269	144	117	124	144	1337
chloroplast	-	37200	CDS	ATCG00330.1	ATCG00330	protein_coding_gene-mRNA	3436	1375	3112	9112	7971	13447	3829	1631	2479	10746	13739	17059	6843	11128	8279	5563	7947	9922
chloroplast	-	37243	3UTR	ATCG00340.1	ATCG00340	protein_coding_gene-mRNA	47	39	3	46	16	9	63	50	23	105	11	32	84	18	23	7	241	25
chloroplast	-	37386	CDS	ATCG00340.1	ATCG00340	protein_coding_gene-mRNA	0	0	0	0	0	1	12	2	0	2	0	3	0	2	0	5	0	11
chloroplast	-	37465	CDS	ATCG00340.1	ATCG00340	protein_coding_gene-mRNA	0	0	0	6	0	0	0	3	0	0	0	0	0	0	0	0	0	11
chloroplast	-	37516	CDS	ATCG00340.1	ATCG00340	protein_coding_gene-mRNA	0	0	0	0	0	2	4	2	0	5	7	5	0	2	0	0	0	1
chloroplast	-	37975	CDS	ATCG00340.1	ATCG00340	protein_coding_gene-mRNA	0	0	0	0	2	0	0	5	0	2	0	0	0	0	0	0	0	1
chloroplast	-	38198	CDS	ATCG00340.1	ATCG00340	protein_coding_gene-mRNA	0	0	0	0	0	7	0	0	0	1	2	0	0	3	0	0	0	13
chloroplast	-	38380	CDS	ATCG00340.1	ATCG00340	protein_coding_gene-mRNA	1	3	0	0	89	13	3	6	2	22	10	39	11	35	14	1	2	13
chloroplast	-	38453	CDS	ATCG00340.1	ATCG00340	protein_coding_gene-mRNA	0	0	11	0	0	1	11	10	1	0	0	0	10	8	0	5	4	53
chloroplast	-	38677	CDS	ATCG00340.1	ATCG00340	protein_coding_gene-mRNA	0	7	0	4	4	6	14	0	1	12	2	5	13	4	0	8	6	9
chloroplast	-	38783	CDS	ATCG00340.1	ATCG00340	protein_coding_gene-mRNA	0	0	0	0	0	0	8	0	4	0	0	0	0	0	0	2	4	12
chloroplast	-	38876	CDS	ATCG00340.1	ATCG00340	protein_coding_gene-mRNA	0	0	0	0	3	0	0	0	0	0	0	0	0	0	0	0	0	7
chloroplast	-	38952	CDS	ATCG00340.1	ATCG00340	protein_coding_gene-mRNA	0	0	0	0	0	1	1	1	0	0	2	0	0	6	1	0	0	0
chloroplast	-	39075	CDS	ATCG00340.1	ATCG00340	protein_coding_gene-mRNA	0	0	0	1	5	6	7	4	0	3	3	3	0	5	1	0	0	1
chloroplast	-	39364	CDS	ATCG00340.1	ATCG00340	protein_coding_gene-mRNA	0	0	0	2	2	0	7	19	0	5	2	3	3	0	0	0	1	12
chloroplast	-	39422	CDS	ATCG00340.1	ATCG00340	protein_coding_gene-mRNA	0	0	0	0	0	0	9	0	0	0	0	0	0	0	0	0	0	1
chloroplast	-	39780	CDS	ATCG00350.1	ATCG00350	protein_coding_gene-mRNA	0	0	0	5	0	0	0	0	0	0	1	0	2	3	0	0	0	3
chloroplast	-	39962	CDS	ATCG00350.1	ATCG00350	protein_coding_gene-mRNA	0	0	0	0	0	0	4	7	0	0	0	0	5	0	0	12	0	12
chloroplast	-	40027	CDS	ATCG00350.1	ATCG00350	protein_coding_gene-mRNA	3	0	0	3	2	3	3	6	1	3	4	6	3	53	1	0	2	6
chloroplast	-	40129	CDS	ATCG00350.1	ATCG00350	protein_coding_gene-mRNA	0	0	16	0	0	0	0	0	44	0	8	1	0	4	0	0	0	2
chloroplast	-	40172	CDS	ATCG00350.1	ATCG00350	protein_coding_gene-mRNA	1	0	0	0	0	0	11	1	0	2	2	0	0	2	0	0	0	0
chloroplast	-	40424	CDS	ATCG00350.1	ATCG00350	protein_coding_gene-mRNA	0	0	0	0	0	0	0	0	0	0	0	0	0	17	0	0	0	2
chloroplast	-	40860	CDS	ATCG00350.1	ATCG00350	protein_coding_gene-mRNA	0	0	0	0	1	0	5	0	0	0	0	0	0	0	0	0	0	6
chloroplast	-	41057	CDS	ATCG00350.1	ATCG00350	protein_coding_gene-mRNA	0	0	0	0	0	0	5	2	0	0	1	0	0	0	0	0	2	3
chloroplast	-	41309	CDS	ATCG00350.1	ATCG00350	protein_coding_gene-mRNA	0	4	7	5	0	9	11	0	0	7	3	12	1	3	0	3	1	6
chloroplast	-	41803	CDS	ATCG00350.1	ATCG00350	protein_coding_gene-mRNA	207	203	188	88	118	155	370	220	86	104	79	127	361	491	332	321	679	1473
chloroplast	-	41873	intergenic.pm	ATCG00360.igt	ATCG00360.igt	protein_coding_gene-protein_coding_gene	13	32	10	17	25	26	26	20	3	27	44	37	6	10	24	17	35	538
chloroplast	-	41970	intergenic.pm	ATCG00360.igt	ATCG00360.igt	protein_coding_gene-protein_coding_gene	79	92	99	366	404	417	61	66	34	480	450	430	176	164	137	220	236	291
chloroplast	-	42154	intergenic.pm	ATCG00360.igt	ATCG00360.igt	protein_coding_gene-protein_coding_gene	0	0	1	0	0	5	0	0	0	1	3	0	0	0	0	0	0	6
chloroplast	-	42219	intergenic.pm	ATCG00360.igt	ATCG00360.igt	protein_coding_gene-protein_coding_gene	0	0	0	1	0	0	0	0	0	0	0	4	1	0	8	0	0	0
chloroplast	-	42640	CDS	ATCG00360.1	ATCG00360	protein_coding_gene-mRNA	0	3	0	9	0	0	0	0	0	0	0	1	0	0	0	0	0	0
chloroplast	-	42736	CDS	ATCG00360.1	ATCG00360	protein_coding_gene-mRNA	0	0	0	5	7	1	5	0	1	0	3	6	0	0	0	2	0	0
chloroplast	-	43383	intron	ATCG00360.1	ATCG00360	protein_coding_gene-mRNA	0	3	0	2	2	4	7	2	1	3	0	0	2	0	1	0	4	5
chloroplast	-	43509	intron	ATCG00360.1	ATCG00360	protein_coding_gene-mRNA	6	5	5	16	62	17	5	0	18	8	76	23	8	5	4	4	6	38
chloroplast	-	44024	intergenic.pm	ATCG00380.igt	ATCG00380.igt	protein_coding_gene-protein_coding_gene	0	0	0	2	0	0	0	0	0	0	0	0	0	1	0	0	8	0
chloroplast	-	44184	intergenic.pm	ATCG00380.igt	ATCG00380.igt	protein_coding_gene-protein_coding_gene	0	0	0	3	5	1	0	0	7	0	1	11	0	3	2	1	1	1
chloroplast	-	44280	intergenic.pm	ATCG00380.igt	ATCG00380.igt	protein_coding_gene-protein_coding_gene	0	0	0	3	0	0	0	0	0	0	0	2	0	2	0	0	0	4
chloroplast	-	44422	intergenic.pm	ATCG00380.igt	ATCG00380.igt	protein_coding_gene-protein_coding_gene	0	0	0	0	5	0	0	1	0	2	2	3	0	0	2	1	6	0
chloroplast	-	44487	intergenic.pm	ATCG00380.igt	ATCG00380.igt	protein_coding_gene-protein_coding_gene	1	0	0	0	0	6	0	0	2	1	0	0	0	2	0	3	1	6
chloroplast	-	44533	intergenic.pm	ATCG00380.igt	ATCG00380.igt	protein_coding_gene-protein_coding_gene	0	2	0	0	2	0	0	0	0	5	0	0	0	0	2	2	2	0
chloroplast	-	45042	3UTR	ATCG00380.1	ATCG00380	protein_coding_gene-mRNA	3	2	0	0	15	5	2	0	0	2	5	6	0	4	1	1	3	5
chloroplast	-	45159	3UTR	ATCG00380.1	ATCG00380	protein_coding_gene-mRNA	1	4	3	4	5	2	1	0	0	3	2	9	3	4	1	3	1	5
chloroplast	-	45212	3UTR	ATCG00380.1	ATCG00380	protein_coding_gene-mRNA	29	12	7	27	25	65	17	23	2	292	33	73	11	5	2	2	107	21
chloroplast	-	45346	CDS	ATCG00380.1	ATCG00380	protein_coding_gene-mRNA	0	0	0	0	6	0	0	0	0	0	2	1	0	0	0	0	0	1
chloroplast	-	45430	CDS	ATCG00380.1	ATCG00380	protein_coding_gene-mRNA	0	1	0	0	0	0	0	12	0	1	0	0	0	0	0	0	0	9
chloroplast	-	45610	CDS	ATCG00380.1	ATCG00380	protein_coding_gene-mRNA	2	0	0	0	10	4	1	0	0	0	0	0	0	29	6	0	0	0
chloroplast	-	45638	CDS	ATCG00380.1	ATCG00380	protein_coding_gene-mRNA	0	0	0	5	1	0	3	0	0	1	0	0	0	0	3	4	7	3
chloroplast	-	45687	CDS	ATCG00380.1	ATCG00380	protein_coding_gene-mRNA	6	0	0	1	1	0	0	0	0	4	5	0	4	0	3	10	0	0
chloroplast	-	48351	3UTR	ATCG00420.1	ATCG00420	protein_coding_gene-mRNA	0	0	0	2	5	2	0	3	0	0	0	0	0	0	1	0	1	0
chloroplast	-	48582	3UTR	ATCG00420.1	ATCG00420	protein_coding_gene-mRNA	3	5	0	2	13	7	0	0	3	4	3	7	0	2	2	1	1	5
chloroplast	-	48653	3UTR	ATCG00420.1	ATCG00420	protein_coding_gene-mRNA	70	17	19	90	79	53	40	47	6	547	34	43	62	46	50	14	194	31
chloroplast	-	48937	CDS	ATCG00420.1	ATCG00420	protein_coding_gene-mRNA	26	8	9	3	11	18	50	46	127	44	17	27	14	57	39	33	28	49
chloroplast	-	49011	CDS	ATCG00420.1	ATCG00420	protein_coding_gene-mRNA	0	0	0	0	0	0	0	0	0	0	0	0	0	7	0	0	0	5
chloroplast	-	49079	CDS	ATCG00420.1	ATCG00420	protein_coding_gene-mRNA	0	3	0	5	6	3	3	4	0	0	0	2	1	2	7	0	0	2
chloroplast	-	49244	3UTR	ATCG00430.1	ATCG00430	protein_coding_gene-mRNA	0	11	3	21	38	38	7	4	2	15	44	44	30	25	13	11	3	23
chloroplast	-	49365	CDS	ATCG00430.1	ATCG00430	protein_coding_gene-mRNA	0	0	0	0	3	0	1	0	0	1	9	1	0	0	0	0	0	5
chloroplast	-	49501	CDS	ATCG00430.1	ATCG00430	protein_coding_gene-mRNA	0	0	0	0	0	1	0	7	0	0	0	0	3	0	3	0	0	0
chloroplast	-	49595	CDS	ATCG00430.1	ATCG00430	protein_coding_gene-mRNA	0	5	0	0	0	0	9	35	0	0	0	0	0	4	0	0	0	8
chloroplast	-	49637	CDS	ATCG00430.1	ATCG00430	protein_coding_gene-mRNA	0	12	2	0	1	0	25	28	0	2	3	3	0	0	6	1	2	24
chloroplast	-	49848	CDS	ATCG00430.1	ATCG00430	protein_coding_gene-mRNA	7	15	0	7	6	9	31	18	4	9	10	5	4	13	2	6	23	37
chloroplast	-	49942	3UTR	ATCG00440.1	ATCG00440	protein_coding_gene-mRNA	4	14	3	2	2	0	12	5	1	0	0	5	2	4	0	1	2	3
chloroplast	-	49981	3UTR	ATCG00440.1	ATCG00440	protein_coding_gene-mRNA	870	1446	821	1209	1436	796	990	2247	1700	2500	1116	1110	1586	979	1004	1124	1974	996
chloroplast	-	50115	CDS	ATCG00440.1	ATCG00440	protein_coding_gene-mRNA	0	2	1	2	1	0	0	2	0	13	0	0	5	1	1	1	14	0
chloroplast	-	50463	intergenic.pm	ATCG00450.igt	ATCG00450.igt	tRNA-tRNA	0	0	0	5	0	0	0	0	0	0	0	2	0	0	0	3	0	0
chloroplast	-	50501	intergenic.pm	ATCG00450.igt	ATCG00450.igt	tRNA-tRNA	7	1	0	5	1	5	2	1	1	3	1	3	0	0	0	1	0	1
chloroplast	-	50667	intergenic.pm	ATCG00450.igt	ATCG00450.igt	tRNA-tRNA	7	0	9	5	0	0	4	0	0	1	1	0	3	10	3	6	10	5
chloroplast	-	50763	intergenic.pm	ATCG00450.igt	ATCG00450.igt	tRNA-tRNA	0	0	4	0	1	0	0	0	0	1	0	1	0	1	0	0	1	2
chloroplast	-	51233	exon	ATCG00450.1	ATCG00450	tRNA-tRNA	148	90	135	274	464	434	268	115	470	549	633	774	408	505	389	330	572	786
chloroplast	-	51279	intron	ATCG00450.1	ATCG00450	tRNA-tRNA	2	1	0	0	3	2	2	0	0	1	1	6	0	1	0	4	1	2
chloroplast	-	51311	intron	ATCG00450.1	ATCG00450	tRNA-tRNA	0	0	0	0	0	1	0	0	1	1	1	1	0	2	0	3	0	1
chloroplast	-	51420	intron	ATCG00450.1	ATCG00450	tRNA-tRNA	0	0	7	0	0	1	0	0	0	1	4	0	0	7	0	0	2	0
chloroplast	-	51602	intron	ATCG00450.1	ATCG00450	tRNA-tRNA	17	5	14	45	28	21	24	16	29	42	25	41	28	24	37	44	53	35
chloroplast	-	52042	3UTR	ATCG00470.1	ATCG00470	protein_coding_gene-mRNA	0	6	0	18	21	25	1	0	0	14	15	17	0	11	0	0	3	11
chloroplast	-	52171	3UTR	ATCG00470.1	ATCG00470	protein_coding_gene-mRNA	57	55	39	90	68	125	138	32	44	86	81	31	25	196	47	69	90	193
chloroplast	-	52210	3UTR	ATCG00470.1	ATCG00470	protein_coding_gene-mRNA	188	290	221	342	347	330	235	343	229	316	305	364	738	430	918	996	443	549
chloroplast	-	52249	3UTR	ATCG00470.1	ATCG00470	protein_coding_gene-mRNA	109	11	19	20	120	44	79	6	15	253	38	78	44	37	207	29	98	25
chloroplast	-	52421	CDS	ATCG00470.1	ATCG00470	protein_coding_gene-mRNA	47	63	20	28	16	18	51	82	76	30	22	26	146	65	93	35	70	82
chloroplast	-	52516	CDS	ATCG00470.1	ATCG00470	protein_coding_gene-mRNA	1	0	0	5	2	0	0	0	0	0	0	0	0	0	0	0	1	7
chloroplast	-	52674	CDS	ATCG00480.1	ATCG00480	protein_coding_gene-mRNA	1	3	15	12	1	2	15	18	0	20	8	21	7	8	0	3	9	24
chloroplast	-	52819	CDS	ATCG00480.1	ATCG00480	protein_coding_gene-mRNA	0	0	0	2	7	4	9	11	1	0	14	8	2	4	6	3	0	20
chloroplast	-	52882	CDS	ATCG00480.1	ATCG00480	protein_coding_gene-mRNA	12	0	2	5	13	10	20	41	4	22	43	23	6	13	9	10	19	28
chloroplast	-	53082	CDS	ATCG00480.1	ATCG00480	protein_coding_gene-mRNA	0	0	0	0	0	0	5	5	0	0	0	0	0	0	4	0	0	3
chloroplast	-	53208	CDS	ATCG00480.1	ATCG00480	protein_coding_gene-mRNA	7	0	0	4	12	10	4	1	0	15	12	30	4	8	9	3	4	7
chloroplast	-	53514	CDS	ATCG00480.1	ATCG00480	protein_coding_gene-mRNA	0	1	22	6	18	5	25	35	20	12	15	7	39	62	22	14	36	48
chloroplast	-	53614	CDS	ATCG00480.1	ATCG00480	protein_coding_gene-mRNA	0	0	0	4	2	0	0	0	0	0	2	1	0	0	1	1	0	2
chloroplast	-	53708	CDS	ATCG00480.1	ATCG00480	protein_coding_gene-mRNA	0	21	21	8	45	8	16	52	1	55	13	41	119	125	101	17	97	12
chloroplast	-	53904	CDS	ATCG00480.1	ATCG00480	protein_coding_gene-mRNA	0	0	0	2	108	0	2	7	0	0	8	3	0	0	1	0	5	14
chloroplast	-	53957	CDS	ATCG00480.1	ATCG00480	protein_coding_gene-mRNA	6	0	9	10	18	13	10	5	5	29	13	18	11	7	14	13	4	16
chloroplast	-	54117	CDS	ATCG00480.1	ATCG00480	protein_coding_gene-mRNA	0	0	0	0	6	1	6	0	0	0	11	6	0	0	0	0	0	10
chloroplast	-	54334	intergenic.pm	ATCG00550.igt	ATCG00550.igt	protein_coding_gene-protein_coding_gene	0	0	8	0	5	1	5	0	0	1	12	1	0	1	1	0	0	4
chloroplast	-	54425	intergenic.pm	ATCG00550.igt	ATCG00550.igt	protein_coding_gene-protein_coding_gene	45	378	36	69	15	51	24	405	11	381	27	80	147	29	138	27	605	52
chloroplast	-	54530	intergenic.pm	ATCG00550.igt	ATCG00550.igt	protein_coding_gene-protein_coding_gene	2	1	0	2	1	0	1	0	0	10	1	2	1	0	1	3	3	1
chloroplast	-	55957	intergenic.pm	ATCG00550.igt	ATCG00550.igt	protein_coding_gene-protein_coding_gene	0	0	0	0	0	0	9	0	0	0	1	2	0	0	0	0	0	2
chloroplast	-	56648	intergenic.igt	ATCG00550.igt	ATCG00550.igt	protein_coding_gene-protein_coding_gene	0	1	0	3	0	1	8	0	2	2	0	2	0	0	1	3	1	6
chloroplast	-	56738	intergenic.igt	ATCG00550.igt	ATCG00550.igt	protein_coding_gene-protein_coding_gene	0	6	1	2	13	5	0	1	0	13	17	16	0	2	16	10	11	36
chloroplast	-	59339	intergenic.igt	ATCG00550.igt	ATCG00550.igt	protein_coding_gene-protein_coding_gene	0	0	0	6	0	0	0	0	4	4	3	2	0	0	0	0	0	4
chloroplast	-	60397	intergenic.igt	ATCG00550.igt	ATCG00550.igt	protein_coding_gene-protein_coding_gene	0	1	0	0	0	2	0	0	0	0	0	0	7	1	0	1	0	0
chloroplast	-	60439	intergenic.igt	ATCG00550.igt	ATCG00550.igt	protein_coding_gene-protein_coding_gene	0	0	0	0	17	2	0	0	1	0	0	13	21	8	25	5	0	4
chloroplast	-	61637	intergenic.igt	ATCG00550.igt	ATCG00550.igt	protein_coding_gene-protein_coding_gene	0	0	0	1	5	0	0	10	0	10	2	2	0	2	4	3	11	4
chloroplast	-	62695	intergenic.igt	ATCG00550.igt	ATCG00550.igt	protein_coding_gene-protein_coding_gene	0	1	0	1	0	1	0	1	0	0	0	0	3	1	2	0	0	0
chloroplast	-	62992	intergenic.igt	ATCG00550.igt	ATCG00550.igt	protein_coding_gene-protein_coding_gene	0	0	15	13	1	8	0	4	0	0	1	17	2	6	7	0	2	2
chloroplast	-	63094	intergenic.igt	ATCG00550.igt	ATCG00550.igt	protein_coding_gene-protein_coding_gene	43	183	96	434	82	152	27	166	97	353	62	297	120	121	191	26	71	63
chloroplast	-	63184	intergenic.igt	ATCG00550.igt	ATCG00550.igt	protein_coding_gene-protein_coding_gene	17	32	8	26	13	16	19	56	19	26	9	27	42	16	51	18	29	14
chloroplast	-	63442	3UTR	ATCG00550.1	ATCG00550	protein_coding_gene-mRNA	0	2	5	5	0	0	4	0	3	0	0	1	0	0	0	0	0	0
chloroplast	-	63662	3UTR	ATCG00560.1	ATCG00560	protein_coding_gene-mRNA	0	0	0	0	2	1	7	1	0	3	0	2	1	0	3	0	4	12
chloroplast	-	63793	3UTR	ATCG00560.1	ATCG00560	protein_coding_gene-mRNA	3	0	1	12	6	21	1	2	7	7	9	17	1	5	8	3	3	4
chloroplast	-	63821	3UTR	ATCG00570.1	ATCG00570	protein_coding_gene-mRNA	0	0	0	0	5	0	2	4	0	0	1	0	0	1	0	0	0	0
chloroplast	-	63913	3UTR	ATCG00570.1	ATCG00570	protein_coding_gene-mRNA	2	2	4	2	3	2	6	0	20	8	1	1	19	23	10	3	7	9
chloroplast	-	64062	3UTR	ATCG00580.1	ATCG00580	protein_coding_gene-mRNA	0	0	0	0	0	0	8	10	0	0	0	0	0	0	2	3	6	15
chloroplast	-	64438	intergenic.pm	ATCG00610.igt	ATCG00610.igt	tRNA-tRNA	0	1	0	2	2	0	2	2	0	4	0	1	3	5	2	2	7	10
chloroplast	-	64507	intergenic.pm	ATCG00610.igt	ATCG00610.igt	tRNA-tRNA	1	1	2	3	4	3	0	0	0	0	2	0	0	0	0	0	0	3
chloroplast	-	64541	intergenic.pm	ATCG00610.igt	ATCG00610.igt	tRNA-tRNA	8	15	6	12	12	13	5	5	5	11	13	12	19	31	17	4	9	20
chloroplast	-	65350	intergenic.pm	ATCG00610.igt	ATCG00610.igt	tRNA-tRNA	0	1	0	13	3	6	3	0	0	15	8	0	5	7	3	0	15	19
chloroplast	-	66194	intergenic.pm	ATCG00610.igt	ATCG00610.igt	tRNA-tRNA	0	0	0	0	0	0	0	1	6	0	0	0	0	0	1	1	2	0
chloroplast	-	66266	exon	ATCG00610.1	ATCG00610	tRNA-tRNA	0	0	0	1	0	0	0	1	0	2	1	0	1	1	1	0	0	2
chloroplast	-	66522	exon	ATCG00620.1	ATCG00620	tRNA-tRNA	0	4	0	3	2	0	2	2	0	0	6	0	0	4	0	0	3	2
chloroplast	-	66596	intergenic.pm	ATCG00660.igt	ATCG00660.igt	protein_coding_gene-protein_coding_gene	2	2	0	4	6	0	2	1	3	9	0	5	0	2	0	1	2	20
chloroplast	-	66688	intergenic.pm	ATCG00660.igt	ATCG00660.igt	protein_coding_gene-protein_coding_gene	2	2	3	7	11	15	2	2	2	13	6	12	2	3	0	1	4	1
chloroplast	-	66723	intergenic.pm	ATCG00660.igt	ATCG00660.igt	protein_coding_gene-protein_coding_gene	0	0	0	4	4	4	0	0	3	1	3	3	1	2	1	5	5	2
chloroplast	-	67111	intergenic.pm	ATCG00660.igt	ATCG00660.igt	protein_coding_gene-protein_coding_gene	3	0	8	1	3	2	0	3	0	0	0	1	0	0	0	0	0	0
chloroplast	-	67345	intergenic.pm	ATCG00660.igt	ATCG00660.igt	protein_coding_gene-protein_coding_gene	0	0	0	6	1	0	1	0	0	7	2	0	1	2	1	0	3	0
chloroplast	-	67432	intergenic.pm	ATCG00660.igt	ATCG00660.igt	protein_coding_gene-protein_coding_gene	2	1	5	12	13	11	3	4	3	13	7	7	19	9	4	7	10	7
chloroplast	-	67525	intergenic.pm	ATCG00660.igt	ATCG00660.igt	protein_coding_gene-protein_coding_gene	0	0	0	3	7	16	10	5	2	2	8	7	9	15	10	11	11	25
chloroplast	-	67961	intergenic.pm	ATCG00660.igt	ATCG00660.igt	protein_coding_gene-protein_coding_gene	0	0	2	4	6	5	0	3	7	4	16	8	2	2	0	1	9	69
chloroplast	-	68490	3UTR	ATCG00660.1	ATCG00660	protein_coding_gene-mRNA	276	306	203	531	499	493	451	434	315	979	513	462	566	686	300	203	936	712
chloroplast	-	68583	CDS	ATCG00660.1	ATCG00660	protein_coding_gene-mRNA	14	15	31	38	37	50	31	14	91	37	41	101	63	36	41	60	45	107
chloroplast	-	68720	CDS	ATCG00660.1	ATCG00660	protein_coding_gene-mRNA	0	0	0	0	4	0	0	0	0	5	2	1	7	3	0	0	0	1
chloroplast	-	68924	intergenic.pm	ATCG00065.igt	ATCG00065.igt	protein_coding_gene-protein_coding_gene	5	2	26	9	16	35	4	0	5	32	46	73	21	58	50	53	33	76
chloroplast	-	68985	intergenic.pm	ATCG00065.igt	ATCG00065.igt	protein_coding_gene-protein_coding_gene	0	8	15	0	3	5	9	8	9	4	1	4	4	17	3	0	4	7
chloroplast	-	69038	intergenic.pm	ATCG00065.igt	ATCG00065.igt	protein_coding_gene-protein_coding_gene	0	0	2	1	6	0	0	4	0	7	6	36	1	24	71	0	6	4
chloroplast	-	69190	intergenic.pm	ATCG00065.igt	ATCG00065.igt	protein_coding_gene-protein_coding_gene	0	0	7	8	3	0	11	0	0	1	4	1	0	0	0	0	0	17
chloroplast	-	69216	intergenic.pm	ATCG00065.igt	ATCG00065.igt	protein_coding_gene-protein_coding_gene	0	0	0	0	2	0	1	0	0	0	0	0	0	2	1	1	8	0
chloroplast	-	69406	3UTR	ATCG00065.1	ATCG00065	protein_coding_gene-mRNA	0	0	0	0	1	0	0	0	0	0	0	0	0	0	0	2	7	0
chloroplast	-	69610	3UTR	ATCG00065.1	ATCG00065	protein_coding_gene-mRNA	11	0	0	0	0	0	0	0	0	0	0	0	0	0	0	1	0	0
chloroplast	-	69712	3UTR	ATCG00670.1	ATCG00670	protein_coding_gene-mRNA	0	6	15	3	14	0	5	1	0	10	1	7	3	14	0	0	4	8
chloroplast	-	70242	intron	ATCG00670.1	ATCG00670	protein_coding_gene-mRNA	8	5	13	1	1	1	4	2	19	7	3	0	11	39	1	21	23	13
chloroplast	-	70281	intron	ATCG00670.1	ATCG00670	protein_coding_gene-mRNA	0	0	2	0	1	0	4	0	0	0	2	0	0	2	1	0	12	0
chloroplast	-	70375	intron	ATCG00670.1	ATCG00670	protein_coding_gene-mRNA	0	0	0	0	2	0	0	0	0	0	0	4	6	0	4	1	0	0
chloroplast	-	70421	intron	ATCG00670.1	ATCG00670	protein_coding_gene-mRNA	12	33	4	21	32	45	6	29	16	34	16	22	9	11	13	11	29	11
chloroplast	-	70577	intron	ATCG00670.1	ATCG00670	protein_coding_gene-mRNA	0	0	20	2	0	0	2	0	0	1	2	0	0	0	4	0	0	0
chloroplast	-	70846	CDS	ATCG00670.1	ATCG00670	protein_coding_gene-mRNA	0	2	0	2	0	1	6	0	0	2	0	0	0	0	0	0	2	5
chloroplast	-	70929	CDS	ATCG00670.1	ATCG00670	protein_coding_gene-mRNA	0	2	0	0	3	0	10	0	0	0	0	0	0	1	1	0	1	4
chloroplast	-	70989	intron	ATCG00670.1	ATCG00670	protein_coding_gene-mRNA	0	3	6	2	3	7	7	0	5	1	5	9	5	5	2	3	7	18
chloroplast	-	71124	intron	ATCG00670.1	ATCG00670	protein_coding_gene-mRNA	2	0	0	3	3	5	2	0	1	3	1	3	4	2	3	5	5	11
chloroplast	-	71193	intron	ATCG00670.1	ATCG00670	protein_coding_gene-mRNA	19	15	23	26	26	23	18	2	19	10	29	21	13	44	40	9	12	50
chloroplast	-	71273	intron	ATCG00670.1	ATCG00670	protein_coding_gene-mRNA	36	25	22	16	18	24	18	13	19	7	11	20	18	26	28	33	29	43
chloroplast	-	71382	intron	ATCG00670.1	ATCG00670	protein_coding_gene-mRNA	48	109	22	108	86	35	8	26	12	49	29	56	48	24	18	19	61	15
chloroplast	-	71515	intron	ATCG00670.1	ATCG00670	protein_coding_gene-mRNA	19	19	26	3	5	27	12	0	13	8	43	4	13	35	12	36	0	113
chloroplast	-	72787	intergenic.pm	ATCG00700.igt	ATCG00700.igt	protein_coding_gene-protein_coding_gene	4	0	0	2	7	1	0	0	0	0	1	3	1	0	0	6	0	0
chloroplast	-	73479	intergenic.pm	ATCG00700.igt	ATCG00700.igt	protein_coding_gene-protein_coding_gene	0	0	0	0	2	0	4	0	0	2	0	7	0	0	0	0	0	0
chloroplast	-	73555	intergenic.pm	ATCG00700.igt	ATCG00700.igt	protein_coding_gene-protein_coding_gene	0	0	0	6	0	0	0	6	0	0	0	0	0	0	0	0	0	0
chloroplast	-	73772	intergenic.pm	ATCG00700.igt	ATCG00700.igt	protein_coding_gene-protein_coding_gene	0	0	0	8	19	1	3	0	0	23	1	2	1	1	3	0	37	0
chloroplast	-	73864	intergenic.pm	ATCG00700.igt	ATCG00700.igt	protein_coding_gene-protein_coding_gene	2	4	10	0	0	1	0	8	3	0	0	1	0	4	4	2	0	2
chloroplast	-	73947	3UTR	ATCG00700.1	ATCG00700	protein_coding_gene-mRNA	1	0	1	0	0	2	0	0	0	0	0	3	2	5	1	0	2	2
chloroplast	-	74016	3UTR	ATCG00700.1	ATCG00700	protein_coding_gene-mRNA	0	3	45	41	0	15	4	6	0	1	1	5	4	45	7	0	16	4
chloroplast	-	74230	3UTR	ATCG00700.1	ATCG00700	protein_coding_gene-mRNA	0	0	0	1	6	8	0	10	0	5	3	0	0	5	0	4	0	4
chloroplast	-	74793	intergenic.pm	ATCG00740.igt	ATCG00740.igt	protein_coding_gene-protein_coding_gene	4	0	0	0	0	0	0	0	0	3	0	0	5	0	0	0	0	2
chloroplast	-	75092	intergenic.pm	ATCG00740.igt	ATCG00740.igt	protein_coding_gene-protein_coding_gene	0	0	0	1	0	0	0	0	2	1	0	3	1	2	0	0	0	0
chloroplast	-	76730	intergenic.igt	ATCG00740.igt	ATCG00740.igt	protein_coding_gene-protein_coding_gene	9	13	1	1	1	4	16	4	1	1	2	6	0	1	0	2	11	22
chloroplast	-	76796	intergenic.igt	ATCG00740.igt	ATCG00740.igt	protein_coding_gene-protein_coding_gene	0	0	0	0	0	0	1	0	0	0	0	0	0	0	3	0	7	0
chloroplast	-	77800	3UTR	ATCG00740.1	ATCG00740	protein_coding_gene-mRNA	0	0	0	0	0	0	0	0	1	0	0	3	0	0	0	3	2	6
chloroplast	-	77963	CDS	ATCG00740.1	ATCG00740	protein_coding_gene-mRNA	31	92	80	37	43	29	85	76	51	16	37	52	85	657	61	51	121	212
chloroplast	-	78116	CDS	ATCG00740.1	ATCG00740	protein_coding_gene-mRNA	56	43	68	74	164	145	126	49	113	46	131	76	249	221	136	161	101	267
chloroplast	-	78414	CDS	ATCG00740.1	ATCG00740	protein_coding_gene-mRNA	0	0	0	2	1	1	3	6	0	0	0	0	0	7	15	1	14	19
chloroplast	-	78634	CDS	ATCG00740.1	ATCG00740	protein_coding_gene-mRNA	0	0	0	0	6	0	0	0	0	0	0	0	7	1	0	0	0	0
chloroplast	-	78724	CDS	ATCG00740.1	ATCG00740	protein_coding_gene-mRNA	18	11	64	0	21	13	11	19	15	20	25	18	38	29	1	19	49	90
chloroplast	-	78759	CDS	ATCG00740.1	ATCG00740	protein_coding_gene-mRNA	0	0	0	0	0	0	1	0	0	0	0	0	0	2	16	2	0	0
chloroplast	-	78907	3UTR	ATCG00750.1	ATCG00750	protein_coding_gene-mRNA	0	0	0	0	3	0	0	0	0	4	1	4	0	1	1	0	0	0
chloroplast	-	78963	CDS	ATCG00750.1	ATCG00750	protein_coding_gene-mRNA	0	0	1	0	0	10	2	0	0	4	2	11	12	0	0	0	1	12
chloroplast	-	79103	CDS	ATCG00750.1	ATCG00750	protein_coding_gene-mRNA	4	11	14	19	15	10	0	18	17	36	19	12	7	1	0	2	31	23
chloroplast	-	79319	CDS	ATCG00750.1	ATCG00750	protein_coding_gene-mRNA	0	1	3	0	14	8	14	0	0	16	17	1	1	3	6	1	10	17
chloroplast	-	79390	3UTR	ATCG00760.1	ATCG00760	protein_coding_gene-mRNA	0	0	0	22	4	6	0	0	1	4	4	6	12	4	1	0	3	1
chloroplast	-	79476	3UTR	ATCG00760.1	ATCG00760	protein_coding_gene-mRNA	9	43	13	46	22	9	18	17	1	136	28	31	46	14	3	10	57	19
chloroplast	-	79622	intergenic.pm	ATCG00770.igt	ATCG00770.igt	protein_coding_gene-protein_coding_gene	0	1	0	0	3	3	0	0	6	0	11	0	5	3	1	0	0	4
chloroplast	-	79964	3UTR	ATCG00770.1	ATCG00770	protein_coding_gene-mRNA	42	11	32	30	60	51	69	10	16	66	103	91	96	106	81	99	111	149
chloroplast	-	80119	CDS	ATCG00770.1	ATCG00770	protein_coding_gene-mRNA	0	0	0	0	2	0	0	5	0	0	0	2	0	1	0	2	1	4
chloroplast	-	80277	CDS	ATCG00770.1	ATCG00770	protein_coding_gene-mRNA	6	5	5	20	23	19	11	14	3	33	30	23	19	12	14	22	48	37
chloroplast	-	80316	CDS	ATCG00770.1	ATCG00770	protein_coding_gene-mRNA	3	3	0	10	1	1	1	1	0	0	10	10	0	6	0	1	4	11
chloroplast	-	80376	CDS	ATCG00770.1	ATCG00770	protein_coding_gene-mRNA	0	0	0	0	77	0	0	0	0	0	9	2	0	0	0	0	0	7
chloroplast	-	80431	CDS	ATCG00770.1	ATCG00770	protein_coding_gene-mRNA	8	1	5	25	247	117	11	20	4	67	23	74	67	40	7	13	31	28
chloroplast	-	80506	3UTR	ATCG00780.1	ATCG00780	protein_coding_gene-mRNA	7	0	3	3	8	9	1	0	1	5	6	5	0	6	1	7	9	20
chloroplast	-	80544	3UTR	ATCG00780.1	ATCG00780	protein_coding_gene-mRNA	1	2	3	21	3	8	2	7	1	105	18	14	15	7	1	5	28	4
chloroplast	-	80610	3UTR	ATCG00780.1	ATCG00780	protein_coding_gene-mRNA	0	0	0	0	0	0	0	0	0	0	0	0	0	5	2	0	0	15
chloroplast	-	80800	CDS	ATCG00780.1	ATCG00780	protein_coding_gene-mRNA	0	0	0	0	0	1	1	0	0	1	6	2	2	0	0	2	1	11
chloroplast	-	80921	CDS	ATCG00780.1	ATCG00780	protein_coding_gene-mRNA	8	19	0	0	24	10	3	24	5	29	32	20	32	41	18	6	66	112
chloroplast	-	80996	CDS	ATCG00780.1	ATCG00780	protein_coding_gene-mRNA	0	1	0	0	2	0	0	0	1	1	0	2	0	1	1	2	8	6
chloroplast	-	81094	3UTR	ATCG00790.1	ATCG00790	protein_coding_gene-mRNA	0	0	0	0	4	1	3	1	0	0	4	2	0	6	0	2	0	1
chloroplast	-	81187	3UTR	ATCG00790.1	ATCG00790	protein_coding_gene-mRNA	0	0	1	1	1	3	0	0	0	0	4	12	6	7	17	9	4	25
chloroplast	-	81265	CDS	ATCG00790.1	ATCG00790	protein_coding_gene-mRNA	6	4	13	0	6	46	24	10	43	8	4	22	87	132	35	45	101	71
chloroplast	-	81411	CDS	ATCG00790.1	ATCG00790	protein_coding_gene-mRNA	9	4	0	1	0	8	21	16	0	2	6	8	1	28	12	7	30	112
chloroplast	-	81764	intron	ATCG00790.1	ATCG00790	protein_coding_gene-mRNA	13	21	12	10	25	13	18	14	9	11	25	14	60	63	30	27	107	245
chloroplast	-	81832	intron	ATCG00790.1	ATCG00790	protein_coding_gene-mRNA	0	0	0	0	0	0	0	2	0	0	0	0	0	2	0	0	0	7
chloroplast	-	81923	intron	ATCG00790.1	ATCG00790	protein_coding_gene-mRNA	13	6	1	3	7	5	6	16	2	7	4	10	42	57	63	46	53	53
chloroplast	-	82036	intron	ATCG00790.1	ATCG00790	protein_coding_gene-mRNA	0	0	0	0	0	0	1	0	2	0	0	4	0	4	0	1	6	7
chloroplast	-	82122	intron	ATCG00790.1	ATCG00790	protein_coding_gene-mRNA	3	6	0	4	21	5	7	0	0	3	14	6	4	17	0	1	14	75
chloroplast	-	82343	intron	ATCG00790.1	ATCG00790	protein_coding_gene-mRNA	35	31	11	32	29	14	62	37	45	120	32	45	105	114	70	63	162	244
chloroplast	-	82414	intron	ATCG00790.1	ATCG00790	protein_coding_gene-mRNA	142	177	421	2482	843	985	456	173	259	7708	1332	2442	985	772	555	1032	3482	1279
chloroplast	-	82470	intron	ATCG00790.1	ATCG00790	protein_coding_gene-mRNA	53	54	49	57	178	100	99	42	29	74	118	141	108	245	142	126	139	247
chloroplast	-	82620	intron	ATCG00790.1	ATCG00790	protein_coding_gene-mRNA	138	197	119	210	304	171	229	123	74	362	258	301	357	440	331	336	730	680
chloroplast	-	82724	3UTR	ATCG00800.1	ATCG00800	protein_coding_gene-mRNA	0	0	1	2	0	8	0	0	0	0	0	0	3	4	1	0	1	0
chloroplast	-	82760	3UTR	ATCG00800.1	ATCG00800	protein_coding_gene-mRNA	0	0	0	0	0	0	0	0	0	1	0	0	2	8	0	0	0	0
chloroplast	-	82838	CDS	ATCG00800.1	ATCG00800	protein_coding_gene-mRNA	1	0	2	7	34	23	1	3	4	13	32	19	5	19	5	13	7	37
chloroplast	-	82909	CDS	ATCG00800.1	ATCG00800	protein_coding_gene-mRNA	0	3	0	0	11	13	10	2	0	0	2	2	0	3	4	4	5	10
chloroplast	-	82977	CDS	ATCG00800.1	ATCG00800	protein_coding_gene-mRNA	0	0	6	0	1	0	1	6	0	4	0	0	1	4	0	0	4	0
chloroplast	-	83057	CDS	ATCG00800.1	ATCG00800	protein_coding_gene-mRNA	0	2	0	1	7	25	0	0	0	9	4	7	51	13	1	3	2	6
chloroplast	-	83213	CDS	ATCG00800.1	ATCG00800	protein_coding_gene-mRNA	0	0	0	7	17	14	4	5	6	5	20	7	0	13	8	5	0	9
chloroplast	-	83293	CDS	ATCG00800.1	ATCG00800	protein_coding_gene-mRNA	17	1	2	18	20	13	5	0	24	10	63	8	25	19	9	16	10	47
chloroplast	-	83353	CDS	ATCG00800.1	ATCG00800	protein_coding_gene-mRNA	0	5	0	0	9	0	4	2	3	1	0	0	0	7	2	1	5	1
chloroplast	-	83384	CDS	ATCG00800.1	ATCG00800	protein_coding_gene-mRNA	18	11	11	24	70	43	13	20	6	60	37	44	36	49	27	51	91	53
chloroplast	-	83533	CDS	ATCG00810.1	ATCG00810	protein_coding_gene-mRNA	0	0	1	0	1	0	0	0	1	0	0	0	1	1	2	2	7	11
chloroplast	-	83682	CDS	ATCG00810.1	ATCG00810	protein_coding_gene-mRNA	0	0	0	0	1	0	0	0	0	1	2	0	1	2	0	0	1	3
chloroplast	-	83852	CDS	ATCG00810.1	ATCG00810	protein_coding_gene-mRNA	0	0	1	1	7	2	0	1	8	4	5	3	3	6	0	14	27	62
chloroplast	-	83897	CDS	ATCG00810.1	ATCG00810	protein_coding_gene-mRNA	0	0	0	0	0	0	0	0	0	0	0	0	0	0	0	0	2	8
chloroplast	-	83947	CDS	ATCG00810.1	ATCG00810	protein_coding_gene-mRNA	46	107	30	50	37	50	34	47	10	78	28	48	191	219	144	182	412	218
chloroplast	-	83956	3UTR	ATCG00820.1	ATCG00820	protein_coding_gene-mRNA	0	0	0	1	0	3	1	2	3	3	0	0	2	1	4	2	12	1
chloroplast	-	84032	3UTR	ATCG00830.1	ATCG00830	protein_coding_gene-mRNA	1	2	4	2	1	4	1	0	0	5	10	6	11	21	15	15	9	20
chloroplast	-	84166	3UTR	ATCG00830.1	ATCG00830	protein_coding_gene-mRNA	0	1	0	0	0	0	6	0	0	0	2	1	4	3	0	3	5	19
chloroplast	-	84248	3UTR	ATCG00830.1	ATCG00830	protein_coding_gene-mRNA	25	12	5	8	1	2	18	5	10	8	1	10	33	36	28	32	46	35
chloroplast	-	84331	3UTR	ATCG00830.1	ATCG00830	protein_coding_gene-mRNA	15	8	27	2	8	8	11	0	7	8	2	10	17	12	6	9	39	65
chloroplast	-	84400	CDS	ATCG00830.1	ATCG00830	protein_coding_gene-mRNA	464	449	307	220	233	244	360	293	316	321	218	242	1454	1218	1093	991	2048	1619
chloroplast	-	84448	CDS	ATCG00830.1	ATCG00830	protein_coding_gene-mRNA	3	5	2	1	0	0	0	9	4	7	5	6	21	11	8	29	29	15
chloroplast	-	84670	CDS	ATCG00830.1	ATCG00830	protein_coding_gene-mRNA	46	41	14	71	48	37	48	43	34	52	41	88	75	193	232	97	142	151
chloroplast	-	84775	intron	ATCG00830.1	ATCG00830	protein_coding_gene-mRNA	2	0	1	30	22	22	5	7	0	23	32	19	7	8	5	8	7	16
chloroplast	-	85026	intron	ATCG00830.1	ATCG00830	protein_coding_gene-mRNA	8	1	7	1	13	3	1	2	0	6	6	0	5	2	1	5	1	6
chloroplast	-	85660	CDS	ATCG00830.1	ATCG00830	protein_coding_gene-mRNA	0	0	0	0	5	3	5	21	16	0	4	2	0	11	1	6	4	14
chloroplast	-	85709	CDS	ATCG00830.1	ATCG00830	protein_coding_gene-mRNA	0	0	0	0	0	0	5	0	0	0	0	0	1	0	8	2	4	6
chloroplast	-	85763	CDS	ATCG00830.1	ATCG00830	protein_coding_gene-mRNA	4	0	0	0	1	4	3	0	5	4	1	4	2	7	2	3	4	10
chloroplast	-	85883	CDS	ATCG00840.1	ATCG00840	protein_coding_gene-mRNA	0	0	0	0	5	7	0	0	0	1	9	2	0	0	1	4	0	10
chloroplast	-	95831	intron	ATCG00890.1	ATCG00890	protein_coding_gene-mRNA	1	1	0	2	0	1	0	0	0	1	0	0	2	0	1	1	1	4
chloroplast	-	97219	3UTR	ATCG00900.1	ATCG00900	protein_coding_gene-mRNA	2	0	0	0	0	0	3	0	0	0	0	1	7	1	0	4	4	1
chloroplast	-	97272	3UTR	ATCG00900.1	ATCG00900	protein_coding_gene-mRNA	0	2	0	0	0	1	4	0	3	0	3	0	4	7	0	3	1	16
chloroplast	-	97370	3UTR	ATCG00900.1	ATCG00900	protein_coding_gene-mRNA	13	7	6	6	7	11	6	4	9	6	8	10	111	52	43	37	60	48
chloroplast	-	97421	3UTR	ATCG00900.1	ATCG00900	protein_coding_gene-mRNA	85	142	62	49	22	25	40	88	18	174	42	85	283	181	180	90	481	107
chloroplast	-	97543	CDS	ATCG00900.1	ATCG00900	protein_coding_gene-mRNA	4	2	0	0	0	3	4	2	1	1	15	2	5	7	1	7	2	32
chloroplast	-	97662	CDS	ATCG00900.1	ATCG00900	protein_coding_gene-mRNA	8	1	1	0	2	0	0	2	0	2	1	4	0	13	4	5	1	8
chloroplast	-	97731	CDS	ATCG00900.1	ATCG00900	protein_coding_gene-mRNA	0	0	0	0	3	0	0	0	2	0	1	0	0	0	0	1	0	3
chloroplast	-	97804	CDS	ATCG00900.1	ATCG00900	protein_coding_gene-mRNA	0	29	0	0	7	18	0	39	8	29	4	19	0	62	2	5	1	6
chloroplast	-	97852	CDS	ATCG00900.1	ATCG00900	protein_coding_gene-mRNA	0	16	3	6	32	27	9	4	14	17	26	27	21	8	7	7	10	16
chloroplast	-	98024	CDS	ATCG00905.1	ATCG00905	protein_coding_gene-mRNA	25	6	30	22	70	57	45	20	67	40	103	84	41	44	27	12	36	47
chloroplast	-	98182	intron	ATCG00905.1	ATCG00905	protein_coding_gene-mRNA	0	0	1	2	4	4	3	3	1	3	1	3	0	1	0	2	0	2
chloroplast	-	98693	CDS	ATCG00905.1	ATCG00905	protein_coding_gene-mRNA	0	0	0	0	0	7	0	0	5	2	3	0	1	1	0	2	0	0
chloroplast	-	99013	intergenic.pm	ATCG00990.igt	ATCG00990.igt	tRNA-tRNA	79	55	68	67	86	51	159	69	34	147	99	68	170	89	56	93	235	264
chloroplast	-	99257	intergenic.pm	ATCG00990.igt	ATCG00990.igt	tRNA-tRNA	182	209	62	145	285	236	210	271	57	391	326	383	271	177	165	86	465	295
chloroplast	-	99420	intergenic.pm	ATCG00990.igt	ATCG00990.igt	tRNA-tRNA	40	44	38	44	40	41	61	48	26	63	49	56	141	128	110	137	205	181
chloroplast	-	99478	intergenic.pm	ATCG00990.igt	ATCG00990.igt	tRNA-tRNA	9	2	18	1	11	3	2	0	0	13	12	11	10	15	22	26	7	27
chloroplast	-	99651	intergenic.pm	ATCG00990.igt	ATCG00990.igt	tRNA-tRNA	0	0	0	1	2	2	5	3	0	0	1	2	1	2	2	3	1	2
chloroplast	-	99804	intergenic.pm	ATCG00990.igt	ATCG00990.igt	tRNA-tRNA	5	2	3	1	3	2	2	0	0	12	2	1	0	0	0	1	9	0
chloroplast	-	100948	intergenic.igt	ATCG00990.igt	ATCG00990.igt	tRNA-tRNA	2	0	0	0	0	0	1	1	0	0	0	2	0	4	1	0	3	1
chloroplast	-	101422	intergenic.igt	ATCG00990.igt	ATCG00990.igt	tRNA-tRNA	305	446	170	18	19	28	1550	1132	117	26	16	250	8	55	262	24	194	637
chloroplast	-	101972	intergenic.igt	ATCG00990.igt	ATCG00990.igt	tRNA-tRNA	29	39	13	3	0	1	226	102	10	0	0	8	2	2	11	6	23	44
chloroplast	-	102478	intergenic.igt	ATCG00990.igt	ATCG00990.igt	tRNA-tRNA	16	9	0	0	0	3	16	19	1	0	0	5	4	0	5	2	9	39
chloroplast	-	104503	intergenic.igt	ATCG00990.igt	ATCG00990.igt	tRNA-tRNA	2	0	0	0	1	0	5	3	0	0	0	0	0	0	1	0	2	2
chloroplast	-	104855	intergenic.igt	ATCG00990.igt	ATCG00990.igt	tRNA-tRNA	2621	4471	1064	37	92	47	6098	5558	1562	85	89	603	2862	2246	2072	692	3725	7125
chloroplast	-	105512	intergenic.igt	ATCG00990.igt	ATCG00990.igt	tRNA-tRNA	96	119	28	4	6	15	521	352	33	3	2	79	3	18	63	21	56	158
chloroplast	-	105739	intergenic.igt	ATCG00990.igt	ATCG00990.igt	tRNA-tRNA	0	2	0	0	3	2	1	4	0	0	0	1	0	0	0	0	4	0
chloroplast	-	106154	intergenic.igt	ATCG00990.igt	ATCG00990.igt	tRNA-tRNA	73	111	12	10	3	21	537	453	27	14	5	58	3	8	42	10	70	132
chloroplast	-	106444	intergenic.igt	ATCG00990.igt	ATCG00990.igt	tRNA-tRNA	29	31	14	16	15	49	79	71	7	26	21	58	2	2	13	1	18	33
chloroplast	-	106667	intergenic.igt	ATCG00990.igt	ATCG00990.igt	tRNA-tRNA	52	38	12	3	0	12	237	137	23	6	9	24	0	3	20	6	19	68
chloroplast	-	107201	intergenic.igt	ATCG00990.igt	ATCG00990.igt	tRNA-tRNA	3	0	0	0	0	2	18	16	9	0	0	1	0	0	1	0	2	6
chloroplast	-	107366	intergenic.igt	ATCG00990.igt	ATCG00990.igt	tRNA-tRNA	0	8	8	0	0	0	24	12	0	0	0	0	0	1	2	2	2	10
chloroplast	-	109416	intergenic.pm	ATCG01010.igt	ATCG01010.igt	protein_coding_gene-protein_coding_gene	0	0	0	1	1	1	0	0	2	0	2	1	0	2	0	1	0	6
chloroplast	-	109726	intergenic.pm	ATCG01010.igt	ATCG01010.igt	protein_coding_gene-protein_coding_gene	0	3	5	8	4	9	7	12	4	10	5	15	5	8	3	2	5	6
chloroplast	-	110512	CDS	ATCG01010.1	ATCG01010	protein_coding_gene-mRNA	0	0	0	0	1	5	0	0	0	1	2	0	3	5	0	0	0	3
chloroplast	-	110609	CDS	ATCG01010.1	ATCG01010	protein_coding_gene-mRNA	0	0	0	1	5	2	0	4	0	5	0	1	0	1	1	0	0	0
chloroplast	-	111043	CDS	ATCG01010.1	ATCG01010	protein_coding_gene-mRNA	0	4	0	0	0	0	0	0	7	0	0	0	4	3	4	10	4	10
chloroplast	-	111148	CDS	ATCG01010.1	ATCG01010	protein_coding_gene-mRNA	0	6	0	2	1	8	8	1	1	5	1	4	14	3	6	9	9	4
chloroplast	-	111200	CDS	ATCG01010.1	ATCG01010	protein_coding_gene-mRNA	0	1	1	4	6	5	3	0	0	0	3	5	3	6	5	8	5	2
chloroplast	-	112112	CDS	ATCG01010.1	ATCG01010	protein_coding_gene-mRNA	0	0	0	0	3	16	0	1	2	4	1	3	0	0	0	3	2	4
chloroplast	-	112548	CDS	ATCG01010.1	ATCG01010	protein_coding_gene-mRNA	0	0	0	0	0	5	0	0	1	1	2	0	0	3	2	2	0	2
chloroplast	-	112689	intergenic.pm	ATCG01050.igt	ATCG01050.igt	protein_coding_gene-protein_coding_gene	7	0	0	2	1	4	0	0	0	4	2	0	1	0	2	5	3	1
chloroplast	-	114805	intergenic.igt	ATCG01050.igt	ATCG01050.igt	protein_coding_gene-protein_coding_gene	0	0	0	0	0	0	5	0	0	0	0	0	0	0	0	0	1	4
chloroplast	-	114995	intergenic.igt	ATCG01050.igt	ATCG01050.igt	protein_coding_gene-protein_coding_gene	1	1	2	4	0	1	1	0	0	1	3	2	2	0	0	0	0	0
chloroplast	-	115171	intergenic.igt	ATCG01050.igt	ATCG01050.igt	protein_coding_gene-protein_coding_gene	8	0	0	0	8	2	3	0	0	5	4	7	0	0	0	3	0	7
chloroplast	-	115945	CDS	ATCG01050.1	ATCG01050	protein_coding_gene-mRNA	3	3	0	14	2	8	3	13	0	3	0	11	8	16	10	3	10	18
chloroplast	-	116271	CDS	ATCG01050.1	ATCG01050	protein_coding_gene-mRNA	0	3	0	0	0	0	0	0	0	1	1	4	0	0	1	0	0	0
chloroplast	-	116308	CDS	ATCG01050.1	ATCG01050	protein_coding_gene-mRNA	0	3	0	0	0	0	22	0	0	0	0	2	1	9	0	0	4	0
chloroplast	-	116406	CDS	ATCG01050.1	ATCG01050	protein_coding_gene-mRNA	8	0	0	0	0	0	0	0	0	0	0	0	0	0	0	0	0	2
chloroplast	-	117307	3UTR	ATCG01060.1	ATCG01060	protein_coding_gene-mRNA	0	3	7	8	9	11	28	27	16	12	9	9	0	4	4	7	7	14
chloroplast	-	117549	CDS	ATCG01060.1	ATCG01060	protein_coding_gene-mRNA	0	2	11	0	0	4	13	11	10	0	1	4	0	14	5	1	2	10
chloroplast	-	117683	3UTR	ATCG01070.1	ATCG01070	protein_coding_gene-mRNA	0	0	3	3	3	9	0	7	8	2	11	5	8	3	2	0	6	5
chloroplast	-	117939	CDS	ATCG01070.1	ATCG01070	protein_coding_gene-mRNA	0	0	0	0	0	2	3	2	0	6	0	0	2	2	3	0	0	10
chloroplast	-	118035	CDS	ATCG01070.1	ATCG01070	protein_coding_gene-mRNA	0	0	0	3	0	2	1	2	0	3	1	0	0	0	2	0	0	0
chloroplast	-	118140	3UTR	ATCG01080.1	ATCG01080	protein_coding_gene-mRNA	0	0	0	1	7	2	0	0	6	2	0	1	0	2	0	0	0	0
chloroplast	-	118504	CDS	ATCG01080.1	ATCG01080	protein_coding_gene-mRNA	0	0	0	7	0	1	4	1	1	9	0	0	4	13	0	5	1	4
chloroplast	-	118890	CDS	ATCG01080.1	ATCG01080	protein_coding_gene-mRNA	0	25	0	8	5	0	16	15	9	0	2	19	8	12	21	13	26	79
chloroplast	-	118943	3UTR	ATCG01090.1	ATCG01090	protein_coding_gene-mRNA	20	93	88	41	90	61	80	250	132	30	40	44	30	105	123	115	114	158
chloroplast	-	118994	3UTR	ATCG01090.1	ATCG01090	protein_coding_gene-mRNA	13	16	69	9	81	62	9	16	79	37	58	19	33	141	18	32	26	58
chloroplast	-	119050	3UTR	ATCG01090.1	ATCG01090	protein_coding_gene-mRNA	4	1	0	0	0	0	2	1	0	0	1	0	6	0	0	0	5	4
chloroplast	-	119079	3UTR	ATCG01090.1	ATCG01090	protein_coding_gene-mRNA	66	138	1	188	26	31	42	154	26	334	3	57	197	39	43	11	94	6
chloroplast	-	119501	CDS	ATCG01090.1	ATCG01090	protein_coding_gene-mRNA	0	0	0	0	0	0	0	0	0	0	6	3	0	1	0	0	1	1
chloroplast	-	119633	CDS	ATCG01090.1	ATCG01090	protein_coding_gene-mRNA	13	3	3	2	24	37	6	7	27	7	28	31	42	40	21	13	15	33
chloroplast	-	120228	CDS	ATCG01100.1	ATCG01100	protein_coding_gene-mRNA	4	4	7	3	12	5	6	9	12	5	6	58	9	23	9	2	1	3
chloroplast	-	120378	intron	ATCG01100.1	ATCG01100	protein_coding_gene-mRNA	0	0	0	1	3	2	0	0	0	7	2	3	0	0	0	0	0	0
chloroplast	-	120708	intron	ATCG01100.1	ATCG01100	protein_coding_gene-mRNA	0	0	0	0	4	0	6	0	0	0	0	0	0	0	0	0	2	1
chloroplast	-	120896	intron	ATCG01100.1	ATCG01100	protein_coding_gene-mRNA	0	8	6	0	8	27	1	1	17	5	3	5	1	11	5	1	4	3
chloroplast	-	120954	intron	ATCG01100.1	ATCG01100	protein_coding_gene-mRNA	0	7	0	0	0	7	18	0	0	13	2	4	0	3	4	4	8	4
chloroplast	-	120999	intron	ATCG01100.1	ATCG01100	protein_coding_gene-mRNA	67	105	41	220	339	203	114	138	86	485	240	228	217	133	81	86	229	111
chloroplast	-	121066	intron	ATCG01100.1	ATCG01100	protein_coding_gene-mRNA	0	3	0	2	1	0	1	0	0	0	1	4	1	0	3	2	3	1
chloroplast	-	121256	intron	ATCG01100.1	ATCG01100	protein_coding_gene-mRNA	0	0	1	3	6	16	0	0	3	16	23	19	0	1	1	2	0	4
chloroplast	-	122086	CDS	ATCG01110.1	ATCG01110	protein_coding_gene-mRNA	0	0	0	0	0	2	0	0	0	0	2	5	0	0	0	1	0	2
chloroplast	-	122393	CDS	ATCG01110.1	ATCG01110	protein_coding_gene-mRNA	0	0	0	5	2	0	0	0	0	0	0	2	1	12	8	2	0	0
chloroplast	-	122953	CDS	ATCG01110.1	ATCG01110	protein_coding_gene-mRNA	0	0	0	0	0	0	7	0	1	0	0	1	0	0	0	0	1	3
chloroplast	-	123048	CDS	ATCG01110.1	ATCG01110	protein_coding_gene-mRNA	5	1	23	8	23	30	8	17	6	27	52	34	14	41	1	17	1	12
chloroplast	-	123172	CDS	ATCG01110.1	ATCG01110	protein_coding_gene-mRNA	0	0	0	0	1	0	6	0	1	0	2	1	2	1	0	0	6	5
chloroplast	-	123214	3UTR	ATCG01120.1	ATCG01120	protein_coding_gene-mRNA	14	4	21	15	8	24	11	7	0	7	9	19	17	16	20	11	4	38
chloroplast	-	123345	CDS	ATCG01120.1	ATCG01120	protein_coding_gene-mRNA	0	0	0	0	0	0	0	0	0	0	0	0	0	14	0	0	0	5
chloroplast	-	123407	CDS	ATCG01120.1	ATCG01120	protein_coding_gene-mRNA	6	7	0	6	9	10	10	3	0	4	5	15	8	76	23	0	0	16
chloroplast	-	123938	CDS	ATCG01130.1	ATCG01130	protein_coding_gene-mRNA	0	0	0	0	0	0	0	0	1	0	0	0	2	0	0	2	0	8
chloroplast	-	124044	CDS	ATCG01130.1	ATCG01130	protein_coding_gene-mRNA	0	3	8	0	2	3	4	0	0	0	4	3	0	0	0	5	7	8
chloroplast	-	124093	CDS	ATCG01130.1	ATCG01130	protein_coding_gene-mRNA	0	0	0	0	0	0	0	0	0	0	0	0	0	0	0	2	0	9
chloroplast	-	124145	CDS	ATCG01130.1	ATCG01130	protein_coding_gene-mRNA	11	7	3	9	14	21	12	11	12	9	34	29	11	13	16	18	12	41
chloroplast	-	124258	CDS	ATCG01130.1	ATCG01130	protein_coding_gene-mRNA	0	1	2	0	4	0	2	5	3	1	1	5	11	13	2	26	11	13
chloroplast	-	124439	CDS	ATCG01130.1	ATCG01130	protein_coding_gene-mRNA	3	9	2	11	22	8	8	4	4	36	20	43	30	17	4	7	59	41
chloroplast	-	124556	CDS	ATCG01130.1	ATCG01130	protein_coding_gene-mRNA	0	0	0	0	0	0	0	0	4	2	0	0	1	5	2	3	0	10
chloroplast	-	124638	CDS	ATCG01130.1	ATCG01130	protein_coding_gene-mRNA	0	0	0	0	1	0	0	0	0	1	0	0	0	2	0	0	2	13
chloroplast	-	124697	CDS	ATCG01130.1	ATCG01130	protein_coding_gene-mRNA	79	63	130	46	287	47	58	32	151	33	111	48	201	345	100	163	250	432
chloroplast	-	124770	CDS	ATCG01130.1	ATCG01130	protein_coding_gene-mRNA	6	8	4	3	3	3	3	5	5	1	2	4	21	43	21	21	34	48
chloroplast	-	124850	CDS	ATCG01130.1	ATCG01130	protein_coding_gene-mRNA	0	0	0	0	0	0	1	0	0	3	2	0	0	4	2	2	0	4
chloroplast	-	125039	CDS	ATCG01130.1	ATCG01130	protein_coding_gene-mRNA	0	0	0	4	3	11	0	0	0	2	5	15	0	6	4	1	3	6
chloroplast	-	125460	CDS	ATCG01130.1	ATCG01130	protein_coding_gene-mRNA	0	1	0	0	0	0	0	1	0	1	0	0	0	3	5	7	15	8
chloroplast	-	125526	CDS	ATCG01130.1	ATCG01130	protein_coding_gene-mRNA	2	2	1	6	10	4	2	0	1	13	10	10	17	20	10	35	56	41
chloroplast	-	125603	CDS	ATCG01130.1	ATCG01130	protein_coding_gene-mRNA	0	0	0	0	1	0	0	0	0	0	0	4	0	0	1	3	0	2
chloroplast	-	125901	CDS	ATCG01130.1	ATCG01130	protein_coding_gene-mRNA	0	1	0	2	1	2	3	1	0	2	2	2	3	0	4	3	7	3
chloroplast	-	126065	CDS	ATCG01130.1	ATCG01130	protein_coding_gene-mRNA	0	0	0	2	3	0	0	0	0	0	0	0	2	5	1	4	34	23
chloroplast	-	126100	CDS	ATCG01130.1	ATCG01130	protein_coding_gene-mRNA	0	0	0	6	4	0	0	0	0	0	0	0	6	11	0	0	12	0
chloroplast	-	126331	CDS	ATCG01130.1	ATCG01130	protein_coding_gene-mRNA	0	0	0	0	1	4	10	0	2	3	1	1	1	8	4	7	2	25
chloroplast	-	126391	CDS	ATCG01130.1	ATCG01130	protein_coding_gene-mRNA	0	0	7	1	5	0	2	0	0	0	2	0	2	8	4	6	3	20
chloroplast	-	126425	CDS	ATCG01130.1	ATCG01130	protein_coding_gene-mRNA	1	5	23	1	4	6	0	0	4	1	3	1	9	68	21	35	32	36
chloroplast	-	126512	CDS	ATCG01130.1	ATCG01130	protein_coding_gene-mRNA	3	3	3	2	1	1	11	0	2	2	1	9	4	13	4	4	8	13
chloroplast	-	126543	CDS	ATCG01130.1	ATCG01130	protein_coding_gene-mRNA	0	0	0	0	0	0	0	0	1	0	0	0	0	24	0	1	3	8
chloroplast	-	126669	CDS	ATCG01130.1	ATCG01130	protein_coding_gene-mRNA	1	0	0	0	1	0	2	5	1	0	1	2	1	11	3	5	10	3
chloroplast	-	126747	CDS	ATCG01130.1	ATCG01130	protein_coding_gene-mRNA	0	0	0	0	0	0	7	0	0	0	0	1	0	2	0	0	3	4
chloroplast	-	126797	CDS	ATCG01130.1	ATCG01130	protein_coding_gene-mRNA	0	0	0	0	3	0	0	0	0	0	1	0	0	0	1	2	0	3
chloroplast	-	126902	CDS	ATCG01130.1	ATCG01130	protein_coding_gene-mRNA	0	1	2	2	0	6	10	0	0	0	2	2	3	3	2	4	2	6
chloroplast	-	127039	CDS	ATCG01130.1	ATCG01130	protein_coding_gene-mRNA	28	0	0	0	1	0	13	0	0	5	1	5	8	0	1	5	9	1
chloroplast	-	127136	CDS	ATCG01130.1	ATCG01130	protein_coding_gene-mRNA	0	3	5	3	0	4	6	0	0	11	7	3	6	19	0	0	1	5
chloroplast	-	127173	CDS	ATCG01130.1	ATCG01130	protein_coding_gene-mRNA	0	0	0	0	5	3	0	0	0	0	0	0	0	0	0	0	6	0
chloroplast	-	127384	CDS	ATCG01130.1	ATCG01130	protein_coding_gene-mRNA	0	0	5	0	4	4	1	0	3	13	5	5	1	1	0	1	7	8
chloroplast	-	127567	CDS	ATCG01130.1	ATCG01130	protein_coding_gene-mRNA	0	0	0	0	0	2	0	0	0	2	1	1	2	2	1	1	0	1
chloroplast	-	127722	CDS	ATCG01130.1	ATCG01130	protein_coding_gene-mRNA	25	21	30	9	38	9	19	17	27	11	36	28	94	126	79	76	123	150
chloroplast	-	127798	CDS	ATCG01130.1	ATCG01130	protein_coding_gene-mRNA	0	0	0	0	0	0	0	0	0	0	0	0	0	2	1	6	5	0
chloroplast	-	127860	CDS	ATCG01130.1	ATCG01130	protein_coding_gene-mRNA	0	13	7	6	12	7	7	0	2	2	21	9	11	40	8	34	21	72
chloroplast	-	127991	CDS	ATCG01130.1	ATCG01130	protein_coding_gene-mRNA	0	0	12	0	11	2	0	3	1	0	7	6	10	13	9	17	2	45
chloroplast	-	128076	CDS	ATCG01130.1	ATCG01130	protein_coding_gene-mRNA	1	0	0	2	8	0	0	0	0	0	1	1	0	13	3	0	2	14
chloroplast	-	128214	CDS	ATCG01130.1	ATCG01130	protein_coding_gene-mRNA	0	3	5	0	5	5	0	1	3	1	0	1	6	9	4	3	7	14
chloroplast	-	128283	CDS	ATCG01130.1	ATCG01130	protein_coding_gene-mRNA	0	0	0	0	0	0	0	0	0	0	0	1	4	0	0	0	5	3
chloroplast	-	128386	CDS	ATCG01130.1	ATCG01130	protein_coding_gene-mRNA	0	0	0	0	0	1	1	0	1	4	0	0	0	0	0	2	2	2
chloroplast	-	129069	CDS	ATCG01130.1	ATCG01130	protein_coding_gene-mRNA	0	0	0	1	0	0	1	0	0	0	0	3	1	1	0	1	5	11
chloroplast	-	130229	intergenic.pm	ATCG01150.igt	ATCG01150.igt	tRNA-tRNA	1	0	3	1	4	2	4	0	2	1	0	0	1	4	0	1	9	10
chloroplast	-	130329	exon	ATCG01150.1	ATCG01150	tRNA-tRNA	0	0	2	0	0	1	0	0	1	0	0	0	0	0	0	1	1	6
chloroplast	-	130418	intergenic.pm	ATCG01160.igt	ATCG01160.igt	rRNA-rRNA	1	3	0	0	3	5	6	12	1	0	0	0	1	6	3	1	18	15
chloroplast	-	130490	intergenic.pm	ATCG01160.igt	ATCG01160.igt	rRNA-rRNA	0	0	0	0	0	0	0	0	1	3	0	0	0	1	1	3	1	8
chloroplast	-	130578	intergenic.pm	ATCG01160.igt	ATCG01160.igt	rRNA-rRNA	3	1	0	0	1	0	2	3	0	3	7	9	1	2	7	0	4	2
chloroplast	-	130601	exon	ATCG01160.1	ATCG01160	rRNA-rRNA	147	108	59	200	282	244	228	200	226	268	200	287	137	170	88	183	171	290
chloroplast	-	130790	intergenic.pm	ATCG01170.igt	ATCG01170.igt	rRNA-rRNA	3	5	11	18	9	13	7	2	4	12	9	10	0	1	3	2	4	7
chloroplast	-	130847	intergenic.pm	ATCG01170.igt	ATCG01170.igt	rRNA-rRNA	1	0	0	0	2	1	1	0	1	1	0	2	0	2	0	2	0	4
chloroplast	-	130879	intergenic.pm	ATCG01170.igt	ATCG01170.igt	rRNA-rRNA	1	2	5	1	3	3	2	2	4	1	0	1	1	5	1	1	3	9
chloroplast	-	130947	intergenic.pm	ATCG01170.igt	ATCG01170.igt	rRNA-rRNA	4	2	0	0	0	1	1	1	2	2	6	7	0	0	2	0	3	1
chloroplast	-	130950	exon	ATCG01170.1	ATCG01170	rRNA-rRNA	2	7	6	3	2	2	2	0	5	1	3	2	0	4	0	3	8	13
chloroplast	-	131148	intergenic.pm	ATCG01180.igt	ATCG01180.igt	rRNA-rRNA	269	194	277	142	114	108	93	36	221	52	95	134	54	69	163	46	86	84
chloroplast	-	132008	exon	ATCG01180.1	ATCG01180	rRNA-rRNA	2592	2350	4334	3294	3451	3246	5800	6345	9980	2464	1972	2773	4185	2845	1810	2088	3083	5242
chloroplast	-	133763	exon	ATCG01180.1	ATCG01180	rRNA-rRNA	77269	85564	46996	179381	99469	122721	136055	150615	74471	82080	78492	90185	133974	72061	74193	32567	83334	94005
chloroplast	-	133961	intergenic.pm	ATCG01190.igt	ATCG01190.igt	tRNA-tRNA	0	0	0	1	2	2	0	0	0	0	0	0	0	2	2	0	1	0
chloroplast	-	134069	intergenic.pm	ATCG01190.igt	ATCG01190.igt	tRNA-tRNA	2	1	8	2	2	0	2	1	0	0	3	1	5	6	2	1	2	10
chloroplast	-	134145	exon	ATCG01190.1	ATCG01190	tRNA-tRNA	24	33	24	81	69	74	40	28	92	132	111	153	63	89	41	30	87	58
chloroplast	-	134433	intron	ATCG01190.1	ATCG01190	tRNA-tRNA	19	13	10	16	12	9	24	13	10	17	19	31	31	30	17	3	22	37
chloroplast	-	134604	intron	ATCG01190.1	ATCG01190	tRNA-tRNA	112	80	56	47	74	97	168	83	136	141	147	113	126	233	87	111	298	436
chloroplast	-	134716	intron	ATCG01190.1	ATCG01190	tRNA-tRNA	65	50	71	81	81	84	177	83	279	211	222	253	271	345	219	229	483	456
chloroplast	-	134837	intron	ATCG01190.1	ATCG01190	tRNA-tRNA	4	1	4	4	24	1	1	7	11	12	3	6	6	20	5	2	28	31
chloroplast	-	134984	exon	ATCG01190.1	ATCG01190	tRNA-tRNA	0	2	1	3	0	0	2	0	0	2	0	8	0	3	3	0	1	1
chloroplast	-	135045	intergenic.pm	ATCG01200.igt	ATCG01200.igt	tRNA-tRNA	46	22	26	19	29	31	33	22	38	26	14	35	32	29	13	2	10	29
chloroplast	-	135143	intron	ATCG01200.1	ATCG01200	tRNA-tRNA	39	30	5	24	28	37	38	28	30	27	27	41	38	43	34	25	76	54
chloroplast	-	135246	intron	ATCG01200.1	ATCG01200	tRNA-tRNA	2	0	0	2	0	3	5	1	5	2	0	6	1	0	3	1	1	1
chloroplast	-	135302	intron	ATCG01200.1	ATCG01200	tRNA-tRNA	2	3	0	2	0	0	1	2	0	2	0	5	1	0	12	0	11	3
chloroplast	-	135328	intron	ATCG01200.1	ATCG01200	tRNA-tRNA	0	4	1	1	1	0	4	11	11	11	1	5	0	6	5	3	9	19
chloroplast	-	135481	intron	ATCG01200.1	ATCG01200	tRNA-tRNA	7	3	12	10	4	0	9	9	15	8	6	11	8	8	9	8	29	25
chloroplast	-	135584	intron	ATCG01200.1	ATCG01200	tRNA-tRNA	23	34	33	42	35	56	31	25	46	33	35	70	50	73	35	37	67	63
chloroplast	-	135845	exon	ATCG01200.1	ATCG01200	tRNA-tRNA	1	3	5	7	0	1	2	0	7	3	2	1	5	3	2	0	4	3
chloroplast	-	135850	intergenic.pm	ATCG01210.igt	ATCG01210.igt	rRNA-rRNA	7	0	28	5	6	4	11	6	10	4	10	6	8	3	6	3	11	10
chloroplast	-	136017	intergenic.pm	ATCG01210.igt	ATCG01210.igt	rRNA-rRNA	0	0	0	2	0	1	1	1	2	1	2	0	1	0	0	4	0	1
chloroplast	-	136144	intergenic.pm	ATCG01210.igt	ATCG01210.igt	rRNA-rRNA	9	1	1	8	7	2	0	0	1	5	10	5	1	9	4	1	0	1
chloroplast	-	136405	exon	ATCG01210.1	ATCG01210	rRNA-rRNA	616	530	748	808	590	878	775	673	501	434	597	603	272	301	368	264	351	637
chloroplast	-	136776	exon	ATCG01210.1	ATCG01210	rRNA-rRNA	4708	2985	4187	9569	11272	8280	9458	7639	8098	6310	6246	16027	6215	7099	6336	10676	5606	10297
chloroplast	-	137669	intergenic.pm	ATCG01220.igt	ATCG01220.igt	tRNA-tRNA	25	19	41	53	65	69	36	33	39	218	180	170	32	24	28	42	145	160
chloroplast	-	137816	intergenic.pm	ATCG01220.igt	ATCG01220.igt	tRNA-tRNA	0	0	0	0	0	0	0	2	0	0	0	1	0	0	0	0	1	8
chloroplast	-	139187	intergenic.pm	ATCG01270.igt	ATCG01270.igt	protein_coding_gene-protein_coding_gene	1	2	7	2	2	2	5	0	3	0	3	5	1	2	1	2	0	5
chloroplast	-	139320	intergenic.pm	ATCG01270.igt	ATCG01270.igt	protein_coding_gene-protein_coding_gene	12	31	16	4	5	6	86	28	2	7	5	9	6	7	12	4	33	41
chloroplast	-	142082	intergenic.igt	ATCG01270.igt	ATCG01270.igt	protein_coding_gene-protein_coding_gene	0	0	0	2	0	1	3	0	0	1	0	2	0	0	0	0	0	2
chloroplast	-	142983	intergenic.igt	ATCG01270.igt	ATCG01270.igt	protein_coding_gene-protein_coding_gene	0	0	0	4	5	2	2	0	0	0	0	3	0	0	0	0	1	0
chloroplast	-	143433	intergenic.igt	ATCG01270.igt	ATCG01270.igt	protein_coding_gene-protein_coding_gene	0	2	0	2	0	0	0	1	3	2	0	0	0	1	1	1	0	1
chloroplast	-	144999	CDS	ATCG01270.1	ATCG01270	protein_coding_gene-mRNA	0	0	2	0	5	0	2	0	1	4	4	2	0	0	0	0	2	1
chloroplast	-	145142	CDS	ATCG01270.1	ATCG01270	protein_coding_gene-mRNA	0	2	0	2	2	2	0	0	0	2	2	3	4	0	0	2	4	3
chloroplast	-	145351	CDS	ATCG01280.1	ATCG01280	protein_coding_gene-mRNA	0	2	0	0	0	0	0	2	13	0	2	0	4	0	0	0	0	0
chloroplast	-	146761	CDS	ATCG01280.1	ATCG01280	protein_coding_gene-mRNA	0	0	3	0	2	0	1	0	2	1	3	0	1	2	0	1	0	1
chloroplast	-	147693	CDS	ATCG01280.1	ATCG01280	protein_coding_gene-mRNA	0	0	0	0	3	7	1	0	0	4	3	0	2	3	0	2	3	3
chloroplast	-	147751	CDS	ATCG01280.1	ATCG01280	protein_coding_gene-mRNA	0	2	0	1	0	0	0	1	0	2	1	0	4	5	0	0	1	2
chloroplast	-	149829	CDS	ATCG01280.1	ATCG01280	protein_coding_gene-mRNA	1	2	0	3	1	2	1	0	0	1	2	1	0	8	2	0	0	5
chloroplast	-	154310	intergenic.igt	NULL	NULL	NULL	0	2	0	0	0	0	19	0	0	0	0	0	1	1	0	0	5	2
Chr1	+	5897	3UTR	AT1G01010.1	AT1G01010	protein_coding_gene-mRNA	47	26	44	29	13	10	21	20	8	17	14	13	0	3	22	4	9	11
Chr1	+	23867	CDS	AT1G01040.2	AT1G01040	protein_coding_gene-mRNA	0	0	0	0	2	1	0	2	0	1	1	4	0	0	2	0	0	0
Chr1	+	23990	CDS	AT1G01040.2	AT1G01040	protein_coding_gene-mRNA	5	0	0	0	0	0	0	0	0	0	1	0	9	0	0	0	1	0
Chr1	+	24239	CDS	AT1G01040.2	AT1G01040	protein_coding_gene-mRNA	15	21	12	17	20	17	42	12	0	20	22	14	2	5	0	1	50	8
Chr1	+	27530	CDS	AT1G01040.2	AT1G01040	protein_coding_gene-mRNA	6	1	0	6	8	6	5	0	0	2	7	2	11	13	0	2	0	0
Chr1	+	30664	CDS	AT1G01040.1	AT1G01040	protein_coding_gene-mRNA	0	0	5	3	5	5	0	0	0	5	6	0	5	0	0	0	0	1
Chr1	+	30717	CDS	AT1G01040.1	AT1G01040	protein_coding_gene-mRNA	0	6	0	6	0	10	1	0	0	0	1	25	0	1	0	0	0	0
Chr1	+	31172	3UTR	AT1G01040.2	AT1G01040	protein_coding_gene-mRNA	116	89	39	137	114	100	56	17	40	55	58	88	19	70	40	25	39	23
Chr1	+	31227	3UTR	AT1G01040.2	AT1G01040	protein_coding_gene-mRNA	2	3	13	12	4	10	3	8	0	4	7	9	3	0	5	1	5	0
Chr1	+	38325	intergenic.igt	AT1G01040.igt	AT1G01040.igt	protein_coding_gene-protein_coding_gene	0	0	14	0	0	0	0	0	0	0	11	0	0	0	0	0	0	0
Chr1	+	54686	3UTR	AT1G01110.2	AT1G01110	protein_coding_gene-mRNA	0	1	0	0	7	0	0	0	1	0	0	2	1	0	0	0	3	3
Chr1	+	64072	intergenic.igt	AT1G01115.igt	AT1G01115.igt	protein_coding_gene-protein_coding_gene	0	8	1	0	0	2	0	0	10	0	5	2	1	0	0	0	5	7
Chr1	+	73957	3UTR	AT1G01160.1	AT1G01160	protein_coding_gene-mRNA	2	0	0	0	0	0	4	3	0	0	0	0	0	2	0	0	2	1
Chr1	+	74047	3UTR	AT1G01160.1	AT1G01160	protein_coding_gene-mRNA	546	324	433	307	288	256	261	178	222	148	207	290	121	84	141	61	81	100
Chr1	+	76570	3UTR	AT1G01180.1	AT1G01180	protein_coding_gene-mRNA	10	15	0	1	16	5	10	0	15	2	6	1	3	6	1	2	0	5
Chr1	+	76647	3UTR	AT1G01180.1	AT1G01180	protein_coding_gene-mRNA	198	114	133	134	125	162	77	62	169	61	81	121	28	21	36	6	20	23
Chr1	+	76846	3UTR	AT1G01180.1	AT1G01180	protein_coding_gene-mRNA	4	2	0	3	0	1	3	0	9	0	1	0	0	0	0	0	0	0
Chr1	+	89645	3UTR	AT1G01210.1	AT1G01210	protein_coding_gene-mRNA	6	0	0	0	0	0	0	0	0	0	0	4	0	0	0	0	0	0
Chr1	+	89744	3UTR	AT1G01210.1	AT1G01210	protein_coding_gene-mRNA	22	17	40	33	39	42	29	11	16	54	42	26	3	1	7	3	9	1
Chr1	+	90617	intergenic.pm	AT1G01210.igt	AT1G01210.igt	protein_coding_gene-protein_coding_gene	8	6	3	22	9	18	8	6	19	10	7	36	9	5	17	3	11	5
Chr1	+	93863	CDS	AT1G01220.1	AT1G01220	protein_coding_gene-mRNA	0	0	19	0	1	0	2	7	0	2	0	0	0	0	0	0	0	0
Chr1	+	95652	3UTR	AT1G01220.1	AT1G01220	protein_coding_gene-mRNA	7	2	22	9	19	13	10	3	0	13	12	6	16	7	7	8	9	4
Chr1	+	95703	3UTR	AT1G01220.1	AT1G01220	protein_coding_gene-mRNA	0	1	0	9	3	6	7	0	0	4	2	3	0	0	0	2	7	4
Chr1	+	97352	3UTR	AT1G01225.1	AT1G01225	protein_coding_gene-mRNA	0	0	0	0	0	5	0	1	1	3	1	6	3	4	3	6	26	14
Chr1	+	97398	3UTR	AT1G01225.1	AT1G01225	protein_coding_gene-mRNA	0	0	3	1	0	0	6	4	0	1	24	5	8	0	3	0	8	4
Chr1	+	99240	3UTR	AT1G01230.1	AT1G01230	protein_coding_gene-mRNA	149	99	148	147	150	119	79	105	137	76	123	97	39	46	57	19	25	40
Chr1	+	101496	CDS	AT1G01240.3	AT1G01240	protein_coding_gene-mRNA	51	29	71	38	8	52	16	11	3	2	8	24	28	9	15	15	1	13
Chr1	+	101535	CDS	AT1G01240.3	AT1G01240	protein_coding_gene-mRNA	6	8	33	0	15	32	0	0	10	0	5	7	0	24	4	4	0	7
Chr1	+	101803	3UTR	AT1G01240.1	AT1G01240	protein_coding_gene-mRNA	396	174	298	283	172	230	113	52	117	71	87	190	25	34	54	20	19	55
Chr1	+	104053	intergenic.igt	AT1G01240.igt	AT1G01240.igt	protein_coding_gene-protein_coding_gene	0	0	0	2	4	2	0	0	0	0	2	1	0	0	0	0	0	0
Chr1	+	109877	CDS	AT1G01260.3	AT1G01260	protein_coding_gene-mRNA	0	0	0	0	0	7	6	0	0	1	0	1	0	1	0	0	2	7
Chr1	+	111474	3UTR	AT1G01260.1	AT1G01260	protein_coding_gene-mRNA	11	0	0	0	0	0	0	4	0	0	0	0	0	0	0	0	0	0
Chr1	+	111539	3UTR	AT1G01260.1	AT1G01260	protein_coding_gene-mRNA	64	35	55	53	70	54	32	12	30	27	45	64	24	41	27	6	45	28
Chr1	+	115458	AMB	AT1G01290.x	AT1G01290	protein_coding_gene-mRNA	8	4	0	0	0	4	0	0	5	0	5	3	0	6	0	0	0	3
Chr1	+	115547	AMB	AT1G01290.x	AT1G01290	protein_coding_gene-mRNA	57	18	7	20	14	19	25	7	44	15	22	13	8	4	17	8	0	1
Chr1	+	115782	AMB	AT1G01290.x	AT1G01290	protein_coding_gene-mRNA	3	4	5	1	0	7	8	3	10	2	4	0	0	0	7	1	0	0
Chr1	+	115898	AMB	AT1G01290.x	AT1G01290	protein_coding_gene-mRNA	7	0	0	1	4	2	5	0	0	2	2	1	4	0	0	0	0	0
Chr1	+	115965	AMB	AT1G01290.x	AT1G01290	protein_coding_gene-mRNA	7	0	1	3	0	2	3	2	8	0	2	0	0	0	0	0	0	0
Chr1	+	116152	AMB	AT1G01290.x	AT1G01290	protein_coding_gene-mRNA	45	50	55	83	68	39	66	35	50	36	58	71	16	13	17	10	27	18
Chr1	+	116238	intergenic.pm	AT1G01290.igt	AT1G01290.igt	protein_coding_gene-protein_coding_gene	0	5	0	1	1	0	0	0	13	0	1	0	0	0	0	0	0	0
Chr1	+	116356	intergenic.pm	AT1G01290.igt	AT1G01290.igt	protein_coding_gene-protein_coding_gene	29	22	14	28	20	11	14	11	11	8	16	2	5	16	20	3	4	4
Chr1	+	118715	3UTR	AT1G01300.1	AT1G01300	protein_coding_gene-mRNA	62	40	60	30	62	55	43	23	46	39	59	64	20	25	13	16	26	34
Chr1	+	118758	3UTR	AT1G01300.1	AT1G01300	protein_coding_gene-mRNA	54	51	38	24	42	30	24	20	45	33	36	46	25	25	11	48	42	22
Chr1	+	137559	CDS	AT1G01350.1	AT1G01350	protein_coding_gene-mRNA	9	8	0	4	15	5	6	5	15	8	8	11	0	7	1	3	11	10
Chr1	+	138095	3UTR	AT1G01350.1	AT1G01350	protein_coding_gene-mRNA	102	77	146	67	112	94	115	49	49	67	79	111	52	36	76	36	40	64
Chr1	+	139709	3UTR	AT1G01355.1	AT1G01355	protein_coding_gene-mRNA	47	3	39	3	11	5	8	7	0	0	4	5	0	3	0	0	0	0
Chr1	+	142947	3UTR	AT1G01360.1	AT1G01360	protein_coding_gene-mRNA	0	0	0	0	0	1	0	0	0	6	0	0	0	0	0	0	0	3
Chr1	+	143178	3UTR	AT1G01360.1	AT1G01360	protein_coding_gene-mRNA	185	107	115	211	189	211	138	71	225	161	190	174	99	53	110	39	44	43
Chr1	+	145595	3UTR	AT1G01370.2	AT1G01370	protein_coding_gene-mRNA	2	0	0	6	0	0	0	1	9	6	3	16	12	16	22	2	32	3
Chr1	+	147814	3UTR	AT1G01380.1	AT1G01380	protein_coding_gene-mRNA	0	0	13	0	7	1	6	0	0	1	10	10	0	0	0	0	0	2
Chr1	+	147936	3UTR	AT1G01380.1	AT1G01380	protein_coding_gene-mRNA	0	0	7	1	2	0	7	0	1	2	3	0	0	1	1	5	5	0
Chr1	+	166231	AMB	AT1G01448.x	AT1G01448	other_RNA-ncRNA	0	0	0	6	0	4	0	0	6	0	2	5	0	0	0	6	0	3
Chr1	+	166244	intergenic.igt	AT1G01448.igt	AT1G01448.igt	other_RNA-other_RNA	3	4	15	0	1	3	1	0	0	0	0	2	0	0	0	0	0	1
Chr1	+	166291	intergenic.igt	AT1G01448.igt	AT1G01448.igt	other_RNA-other_RNA	37	27	32	10	29	28	6	5	4	20	15	19	11	9	5	7	1	6
Chr1	+	172936	intergenic.pm	AT1G01460.igt	AT1G01460.igt	protein_coding_gene-protein_coding_gene	0	0	0	0	0	0	6	0	9	0	6	0	0	0	0	0	0	2
Chr1	+	182339	intergenic.igt	AT1G01480.igt	AT1G01480.igt	protein_coding_gene-protein_coding_gene	0	4	0	0	2	0	0	0	0	6	0	0	0	0	0	0	0	6
Chr1	+	186786	3UTR	AT1G01500.1	AT1G01500	protein_coding_gene-mRNA	94	66	55	69	94	84	25	22	57	20	13	36	17	3	21	7	7	13
Chr1	+	186949	3UTR	AT1G01500.1	AT1G01500	protein_coding_gene-mRNA	80	44	36	59	88	37	18	9	17	17	27	31	1	7	3	4	15	6
Chr1	+	190158	3UTR	AT1G01510.1	AT1G01510	protein_coding_gene-mRNA	87	89	72	104	135	118	85	27	41	71	130	100	59	20	53	28	55	68
Chr1	+	190178	intergenic.pm	AT1G01510.igt	AT1G01510.igt	protein_coding_gene-protein_coding_gene	3	3	0	4	12	7	13	5	0	2	3	10	0	0	0	0	2	2
Chr1	+	192105	intron	AT1G01520.1	AT1G01520	protein_coding_gene-mRNA	0	1	0	0	2	0	6	0	4	5	10	12	6	0	3	3	1	0
Chr1	+	192207	3UTR	AT1G01520.1	AT1G01520	protein_coding_gene-mRNA	0	0	0	0	2	2	4	0	0	1	1	0	0	0	0	0	0	0
Chr1	+	192339	3UTR	AT1G01520.1	AT1G01520	protein_coding_gene-mRNA	120	156	131	170	266	103	398	251	146	254	252	189	140	39	141	74	125	58
Chr1	+	196552	intron	AT1G01540.2	AT1G01540	protein_coding_gene-mRNA	0	0	0	0	0	0	6	2	0	0	5	2	0	4	1	0	3	0
Chr1	+	198685	3UTR	AT1G01540.2	AT1G01540	protein_coding_gene-mRNA	141	123	128	175	243	203	219	136	219	302	383	419	212	224	199	126	147	238
Chr1	+	201755	3UTR	AT1G01550.2	AT1G01550	protein_coding_gene-mRNA	2528	1450	2131	2592	2302	2086	1422	785	1155	1574	1914	2239	656	654	711	338	393	557
Chr1	+	207453	3UTR	AT1G01570.1	AT1G01570	protein_coding_gene-mRNA	0	0	0	0	5	1	0	0	8	8	8	2	0	1	0	4	1	0
Chr1	+	207579	3UTR	AT1G01570.1	AT1G01570	protein_coding_gene-mRNA	1	2	0	0	3	4	9	4	2	10	14	0	6	4	4	0	0	1
Chr1	+	212893	3UTR	AT1G01580.1	AT1G01580	protein_coding_gene-mRNA	0	0	0	11	1	0	15	0	0	0	0	2	7	6	0	0	0	0
Chr1	+	212986	3UTR	AT1G01580.1	AT1G01580	protein_coding_gene-mRNA	5	6	6	2	1	2	3	1	0	6	4	4	3	1	0	0	0	0
Chr1	+	213078	3UTR	AT1G01580.1	AT1G01580	protein_coding_gene-mRNA	11	2	0	17	17	23	3	13	12	15	19	14	1	1	1	0	0	0
Chr1	+	217401	3UTR	AT1G01590.1	AT1G01590	protein_coding_gene-mRNA	4	0	5	0	3	0	0	0	0	1	0	1	0	1	0	0	0	0
Chr1	+	217468	3UTR	AT1G01590.1	AT1G01590	protein_coding_gene-mRNA	4	0	0	0	3	0	1	4	0	0	6	3	2	0	0	0	0	0
Chr1	+	217608	3UTR	AT1G01590.1	AT1G01590	protein_coding_gene-mRNA	0	1	0	0	0	7	0	0	0	0	0	2	0	0	0	0	0	0
Chr1	+	221163	3UTR	AT1G01600.1	AT1G01600	protein_coding_gene-mRNA	0	0	0	0	7	1	9	4	8	3	13	14	9	8	8	4	1	6
Chr1	+	221282	3UTR	AT1G01600.1	AT1G01600	protein_coding_gene-mRNA	0	0	0	0	0	2	1	0	0	0	0	4	0	0	3	0	0	0
Chr1	+	230843	3UTR	AT1G01630.1	AT1G01630	protein_coding_gene-mRNA	264	175	210	328	339	267	287	130	144	321	500	363	145	199	162	117	139	164
Chr1	+	231738	intergenic.igt	AT1G01630.igt	AT1G01630.igt	protein_coding_gene-protein_coding_gene	0	3	0	0	0	0	0	0	0	0	1	0	4	7	0	0	0	1
Chr1	+	231785	intergenic.igt	AT1G01630.igt	AT1G01630.igt	protein_coding_gene-protein_coding_gene	0	0	0	0	0	7	0	0	0	1	3	4	0	0	0	1	0	0
Chr1	+	252374	3UTR	AT1G01690.1	AT1G01690	protein_coding_gene-mRNA	16	7	4	2	10	3	0	2	2	0	2	4	0	1	1	7	5	3
Chr1	+	252417	3UTR	AT1G01690.1	AT1G01690	protein_coding_gene-mRNA	0	0	0	0	0	0	0	0	0	0	0	0	0	0	17	1	0	3
Chr1	+	254501	3UTR	AT1G01695.1	AT1G01695	protein_coding_gene-mRNA	0	0	0	0	0	1	0	0	0	0	0	0	6	0	0	0	0	6
Chr1	+	259191	intergenic.igt	AT1G01695.igt	AT1G01695.igt	protein_coding_gene-protein_coding_gene	18	3	0	0	4	0	0	0	13	0	1	6	0	3	0	0	2	3
Chr1	+	259266	intergenic.igt	AT1G01695.igt	AT1G01695.igt	protein_coding_gene-protein_coding_gene	24	10	4	0	7	11	0	3	11	8	15	2	0	0	6	3	0	0
Chr1	+	259315	intergenic.igt	AT1G01695.igt	AT1G01695.igt	protein_coding_gene-protein_coding_gene	0	3	0	9	1	0	0	0	8	0	2	2	0	3	0	0	0	1
Chr1	+	261548	intergenic.pm	AT1G01695.igt	AT1G01695.igt	protein_coding_gene-protein_coding_gene	4	1	0	0	1	0	0	0	0	0	3	2	0	0	0	0	0	0
Chr1	+	261627	intergenic.pm	AT1G01695.igt	AT1G01695.igt	protein_coding_gene-protein_coding_gene	1	4	5	4	3	1	0	2	4	2	1	2	0	0	2	0	2	0
Chr1	+	266139	3UTR	AT1G01710.1	AT1G01710	protein_coding_gene-mRNA	0	2	0	3	5	0	0	0	0	1	2	2	2	0	0	0	0	0
Chr1	+	266218	3UTR	AT1G01710.1	AT1G01710	protein_coding_gene-mRNA	1056	724	946	550	505	488	503	351	518	508	588	736	208	241	341	260	253	339
Chr1	+	267710	3UTR	AT1G01710.1	AT1G01710	protein_coding_gene-mRNA	4	1	0	2	9	2	0	0	0	1	0	1	0	13	0	1	1	0
Chr1	+	267780	3UTR	AT1G01710.1	AT1G01710	protein_coding_gene-mRNA	9	2	6	8	27	5	14	7	19	3	15	5	0	6	5	5	2	4
Chr1	+	269820	3UTR	AT1G01720.1	AT1G01720	protein_coding_gene-mRNA	847	542	965	715	605	546	618	384	542	830	510	708	253	171	348	257	187	159
Chr1	+	269998	intergenic.pm	AT1G01720.igt	AT1G01720.igt	protein_coding_gene-protein_coding_gene	2	7	0	0	0	0	0	0	8	0	2	0	0	0	0	0	0	0
Chr1	+	272008	3UTR	AT1G01730.1	AT1G01730	protein_coding_gene-mRNA	473	303	360	453	439	336	286	197	272	334	414	304	110	71	201	33	45	113
Chr1	+	282272	intron	AT1G01770.1	AT1G01770	protein_coding_gene-mRNA	0	0	0	2	2	1	10	0	10	1	0	1	0	0	7	11	0	0
Chr1	+	282316	intron	AT1G01770.1	AT1G01770	protein_coding_gene-mRNA	0	10	0	4	8	8	15	9	2	7	7	6	3	11	16	0	0	3
Chr1	+	282656	3UTR	AT1G01770.1	AT1G01770	protein_coding_gene-mRNA	0	1	1	1	2	1	2	0	0	1	1	0	1	0	0	0	0	0
Chr1	+	284267	3UTR	AT1G01780.1	AT1G01780	protein_coding_gene-mRNA	33	25	18	28	17	21	34	24	14	18	14	33	11	0	8	12	21	12
Chr1	+	288324	intron	AT1G01790.1	AT1G01790	protein_coding_gene-mRNA	0	2	0	0	0	0	0	0	0	0	0	0	0	4	10	0	4	0
Chr1	+	288387	intron	AT1G01790.1	AT1G01790	protein_coding_gene-mRNA	0	0	3	2	1	0	0	1	0	4	4	4	0	8	1	0	0	0
Chr1	+	291038	3UTR	AT1G01790.1	AT1G01790	protein_coding_gene-mRNA	546	440	507	657	696	755	922	546	429	1130	1282	1386	908	749	880	562	763	775
Chr1	+	295019	3UTR	AT1G01800.2	AT1G01800	protein_coding_gene-mRNA	385	252	360	493	463	457	554	273	610	651	927	854	290	234	374	167	245	223
Chr1	+	295453	CDS	AT1G01810.1	AT1G01810	protein_coding_gene-mRNA	0	0	0	0	0	0	0	0	0	0	0	0	0	11	0	0	0	0
Chr1	+	295826	3UTR	AT1G01810.1	AT1G01810	protein_coding_gene-mRNA	3	0	6	1	1	0	0	0	0	1	3	1	1	0	5	0	0	1
Chr1	+	300475	intergenic.igt	AT1G01810.igt	AT1G01810.igt	protein_coding_gene-protein_coding_gene	0	0	0	0	0	0	0	4	1	1	1	0	0	0	3	0	0	0
Chr1	+	300545	intergenic.igt	AT1G01810.igt	AT1G01810.igt	protein_coding_gene-protein_coding_gene	0	0	3	0	0	1	0	0	0	1	3	9	3	0	0	0	0	1
Chr1	+	304198	3UTR	AT1G01840.1	AT1G01840	protein_coding_gene-mRNA	2	3	18	5	14	7	12	9	22	24	11	29	14	18	12	8	9	4
Chr1	+	313072	3UTR	AT1G01900.1	AT1G01900	protein_coding_gene-mRNA	0	0	0	0	0	0	1	0	0	3	0	5	0	4	1	0	4	0
Chr1	+	313131	3UTR	AT1G01900.1	AT1G01900	protein_coding_gene-mRNA	0	0	2	0	1	2	55	26	16	29	42	31	40	15	52	25	45	72
Chr1	+	319284	CDS	AT1G01920.1	AT1G01920	protein_coding_gene-mRNA	0	0	0	0	0	1	0	0	6	0	0	2	0	0	0	1	0	0
Chr1	+	319645	3UTR	AT1G01920.2	AT1G01920	protein_coding_gene-mRNA	76	18	78	127	121	92	28	26	12	29	36	77	18	32	14	10	23	35
Chr1	+	323779	CDS	AT1G01940.1	AT1G01940	protein_coding_gene-mRNA	0	0	0	0	0	0	0	0	0	0	0	0	0	0	10	0	0	0
Chr1	+	324857	3UTR	AT1G01940.1	AT1G01940	protein_coding_gene-mRNA	22	43	48	46	46	55	19	8	16	21	32	46	19	28	14	19	44	10
Chr1	+	324916	3UTR	AT1G01940.1	AT1G01940	protein_coding_gene-mRNA	19	16	57	25	26	36	11	2	32	29	26	55	8	7	23	8	16	12
Chr1	+	330509	3UTR	AT1G01950.2	AT1G01950	protein_coding_gene-mRNA	225	204	120	382	488	287	244	382	156	411	365	457	196	80	242	145	316	183
Chr1	+	330606	3UTR	AT1G01950.2	AT1G01950	protein_coding_gene-mRNA	4	4	0	44	38	26	3	3	1	63	58	87	1	0	7	3	4	2
Chr1	+	339671	CDS	AT1G01970.1	AT1G01970	protein_coding_gene-mRNA	0	6	0	0	0	0	0	0	0	0	11	9	0	0	0	5	6	0
Chr1	+	339722	CDS	AT1G01970.1	AT1G01970	protein_coding_gene-mRNA	0	8	0	4	3	0	1	0	0	0	2	0	0	0	0	0	0	0
Chr1	+	340075	3UTR	AT1G01970.1	AT1G01970	protein_coding_gene-mRNA	2	11	24	20	33	21	19	13	24	55	37	62	28	33	20	22	21	66
Chr1	+	347159	CDS	AT1G02000.1	AT1G02000	protein_coding_gene-mRNA	0	0	0	0	0	0	0	6	16	0	0	0	0	0	0	0	0	0
Chr1	+	347531	3UTR	AT1G02000.1	AT1G02000	protein_coding_gene-mRNA	93	94	136	84	117	105	140	108	292	100	164	147	81	68	84	50	43	86
Chr1	+	347593	3UTR	AT1G02000.1	AT1G02000	protein_coding_gene-mRNA	26	2	2	19	18	16	16	1	13	20	8	9	14	9	4	8	9	10
Chr1	+	352219	3UTR	AT1G02010.1	AT1G02010	protein_coding_gene-mRNA	9	0	0	0	0	0	0	0	0	0	1	0	0	0	0	0	0	0
Chr1	+	352357	3UTR	AT1G02010.1	AT1G02010	protein_coding_gene-mRNA	0	4	21	0	0	0	0	0	0	0	0	2	0	2	0	0	0	0
Chr1	+	352513	AMB	AT1G02010.x	AT1G02010	protein_coding_gene-mRNA	34	40	34	20	28	47	25	18	13	46	40	52	25	11	30	7	24	13
Chr1	+	354676	intergenic.igt	AT1G02010.igt	AT1G02010.igt	protein_coding_gene-protein_coding_gene	1	0	0	0	0	0	7	1	1	0	1	2	3	0	0	3	4	1
Chr1	+	378844	CDS	AT1G02080.2	AT1G02080	protein_coding_gene-mRNA	0	0	0	0	2	0	0	0	0	1	0	5	0	0	0	0	2	0
Chr1	+	386802	3UTR	AT1G02080.1	AT1G02080	protein_coding_gene-mRNA	67	54	54	34	57	70	41	18	27	37	55	47	26	44	36	55	54	39
Chr1	+	386848	3UTR	AT1G02080.1	AT1G02080	protein_coding_gene-mRNA	189	97	167	256	224	250	129	47	60	215	244	232	89	80	107	39	91	52
Chr1	+	392698	3UTR	AT1G02100.2	AT1G02100	protein_coding_gene-mRNA	17	8	2	0	1	1	6	1	0	1	8	2	0	0	1	0	1	0
Chr1	+	392745	3UTR	AT1G02100.2	AT1G02100	protein_coding_gene-mRNA	5	3	0	0	9	2	0	7	0	1	2	3	0	0	0	0	0	0
Chr1	+	392827	3UTR	AT1G02100.2	AT1G02100	protein_coding_gene-mRNA	271	147	191	215	186	166	157	66	76	102	134	133	64	59	50	32	52	31
Chr1	+	395531	3UTR	AT1G02110.1	AT1G02110	protein_coding_gene-mRNA	42	58	60	29	55	56	37	22	18	76	82	85	16	33	22	17	68	48
Chr1	+	398710	CDS	AT1G02120.1	AT1G02120	protein_coding_gene-mRNA	0	0	8	4	0	0	0	6	0	1	4	0	0	0	1	0	0	0
Chr1	+	399439	intron	AT1G02120.1	AT1G02120	protein_coding_gene-mRNA	38	23	3	1	3	7	0	4	1	2	1	5	33	6	9	5	22	15
Chr1	+	399561	CDS	AT1G02120.1	AT1G02120	protein_coding_gene-mRNA	2	0	0	2	3	0	1	7	0	0	0	0	0	0	0	0	1	2
Chr1	+	399919	3UTR	AT1G02120.1	AT1G02120	protein_coding_gene-mRNA	519	430	404	466	377	369	434	273	397	330	464	510	238	196	249	128	181	174
Chr1	+	399988	3UTR	AT1G02120.1	AT1G02120	protein_coding_gene-mRNA	0	0	0	0	4	2	0	0	0	0	9	3	3	0	0	0	1	0
Chr1	+	403344	intergenic.pm	AT1G02120.igt	AT1G02120.igt	protein_coding_gene-protein_coding_gene	0	0	0	0	8	7	0	0	0	0	0	1	0	0	0	0	0	0
Chr1	+	406667	intron	AT1G02145.1	AT1G02145	protein_coding_gene-mRNA	0	0	0	2	4	0	0	0	11	0	2	0	0	0	2	7	0	0
Chr1	+	408610	3UTR	AT1G02145.4	AT1G02145	protein_coding_gene-mRNA	194	107	210	124	141	128	195	83	165	90	83	104	53	55	58	43	57	37
Chr1	+	410581	3UTR	AT1G02150.1	AT1G02150	protein_coding_gene-mRNA	222	242	285	211	226	251	366	182	258	319	277	399	186	261	130	176	394	317
Chr1	+	410736	intergenic.pm	AT1G02150.igt	AT1G02150.igt	protein_coding_gene-protein_coding_gene	0	0	0	0	2	1	0	8	0	0	0	1	1	0	2	3	0	0
Chr1	+	411527	3UTR	AT1G02160.1	AT1G02160	protein_coding_gene-mRNA	235	183	162	319	261	324	303	148	180	255	294	299	161	129	97	63	102	113
Chr1	+	413504	3UTR	AT1G02170.1	AT1G02170	protein_coding_gene-mRNA	21	0	0	8	0	0	3	0	2	0	1	1	0	4	0	1	0	2
Chr1	+	413572	3UTR	AT1G02170.1	AT1G02170	protein_coding_gene-mRNA	115	59	77	107	96	72	56	34	110	98	58	121	22	30	72	18	50	57
Chr1	+	419625	AMB	AT1G02205.x	AT1G02205	protein_coding_gene-mRNA	0	0	0	0	0	0	0	0	0	0	3	2	0	0	4	1	0	0
Chr1	+	420213	intron	AT1G02205.2	AT1G02205	protein_coding_gene-mRNA	0	0	0	0	0	0	0	0	8	2	0	0	0	0	0	0	0	0
Chr1	+	422365	3UTR	AT1G02205.1	AT1G02205	protein_coding_gene-mRNA	8	0	1	3	0	20	13	34	18	68	66	71	33	29	21	10	56	55
Chr1	+	422414	AMB	AT1G02205.x	AT1G02205	protein_coding_gene-mRNA	1	0	0	7	3	8	20	20	11	19	74	100	14	17	13	3	48	19
Chr1	+	434467	intergenic.igt	AT1G02205.igt	AT1G02205.igt	protein_coding_gene-protein_coding_gene	0	1	2	0	1	1	0	0	0	0	3	2	0	0	0	0	1	0
Chr1	+	455518	3UTR	AT1G02300.1	AT1G02300	protein_coding_gene-mRNA	346	146	231	370	222	233	39	8	87	26	75	134	30	15	10	4	7	9
Chr1	+	458015	3UTR	AT1G02305.1	AT1G02305	protein_coding_gene-mRNA	7	0	0	12	5	6	3	0	0	0	2	5	0	0	0	1	0	4
Chr1	+	458152	3UTR	AT1G02305.1	AT1G02305	protein_coding_gene-mRNA	355	216	216	455	287	334	239	125	218	267	447	377	75	54	98	62	22	64
Chr1	+	470850	3UTR	AT1G02350.1	AT1G02350	protein_coding_gene-mRNA	23	8	5	21	14	9	5	2	3	18	25	31	10	10	12	1	7	11
Chr1	+	476418	3UTR	AT1G02370.1	AT1G02370	protein_coding_gene-mRNA	0	6	4	1	2	0	0	0	0	1	0	0	0	0	0	0	0	0
Chr1	+	476476	3UTR	AT1G02370.1	AT1G02370	protein_coding_gene-mRNA	2	14	0	2	4	0	0	2	0	2	0	7	0	1	0	0	0	4
Chr1	+	476610	3UTR	AT1G02370.1	AT1G02370	protein_coding_gene-mRNA	7	13	9	15	24	8	2	2	0	5	0	6	0	7	0	1	6	0
Chr1	+	478972	3UTR	AT1G02380.1	AT1G02380	protein_coding_gene-mRNA	3	0	9	3	7	9	23	3	7	12	11	3	12	4	34	8	14	7
Chr1	+	479030	3UTR	AT1G02380.1	AT1G02380	protein_coding_gene-mRNA	0	0	0	3	0	2	0	0	0	3	4	0	0	2	0	2	5	2
Chr1	+	479117	intergenic.pm	AT1G02380.igt	AT1G02380.igt	protein_coding_gene-protein_coding_gene	2	0	0	1	1	0	0	0	7	0	0	1	2	0	0	0	1	1
Chr1	+	483293	3UTR	AT1G02390.1	AT1G02390	protein_coding_gene-mRNA	109	46	82	82	72	61	85	68	76	53	68	55	19	14	19	6	6	1
Chr1	+	489472	3UTR	AT1G02400.1	AT1G02400	protein_coding_gene-mRNA	3	3	0	0	1	0	0	1	0	0	7	3	0	0	0	0	0	0
Chr1	+	489541	3UTR	AT1G02400.1	AT1G02400	protein_coding_gene-mRNA	15	9	10	12	18	15	3	10	7	17	44	23	3	4	2	1	0	4
Chr1	+	492863	3UTR	AT1G02410.1	AT1G02410	protein_coding_gene-mRNA	60	23	37	79	71	75	44	28	66	73	74	105	28	35	27	6	14	22
Chr1	+	492927	3UTR	AT1G02410.1	AT1G02410	protein_coding_gene-mRNA	20	19	29	62	52	55	22	17	26	40	79	56	42	16	27	12	15	11
Chr1	+	495603	intergenic.igt	AT1G02420.igt	AT1G02420.igt	protein_coding_gene-protein_coding_gene	3	3	0	7	10	14	5	2	0	15	7	10	2	0	0	0	10	2
Chr1	+	495755	intergenic.igt	AT1G02420.igt	AT1G02420.igt	protein_coding_gene-protein_coding_gene	0	0	3	0	0	7	0	2	0	2	8	1	0	0	0	0	2	3
Chr1	+	505670	intergenic.igt	AT1G02420.igt	AT1G02420.igt	protein_coding_gene-protein_coding_gene	1	0	0	0	0	2	1	0	0	2	1	2	0	0	0	2	0	0
Chr1	+	520098	CDS	AT1G02500.2	AT1G02500	protein_coding_gene-mRNA	21	2	7	11	26	6	1	11	0	2	3	15	10	2	6	15	1	7
Chr1	+	520351	3UTR	AT1G02500.1	AT1G02500	protein_coding_gene-mRNA	1638	1237	1977	2686	2208	1869	1877	982	1139	2280	2524	2900	1269	1270	1516	769	1458	1366
Chr1	+	520440	3UTR	AT1G02500.1	AT1G02500	protein_coding_gene-mRNA	6	19	6	16	17	14	8	8	8	21	34	34	23	8	2	5	4	3
Chr1	+	520515	3UTR	AT1G02500.1	AT1G02500	protein_coding_gene-mRNA	3	0	0	0	0	0	9	0	0	1	2	1	0	0	0	0	0	0
Chr1	+	528895	3UTR	AT1G02520.1	AT1G02520	protein_coding_gene-mRNA	4	0	1	4	0	0	1	0	0	0	1	1	0	0	0	2	6	6
Chr1	+	539969	3UTR	AT1G02560.1	AT1G02560	protein_coding_gene-mRNA	1642	1079	1593	1144	1094	1081	1033	582	1108	927	1149	1248	503	504	564	265	616	536
Chr1	+	558150	intergenic.igt	AT1G02620.igt	AT1G02620.igt	protein_coding_gene-protein_coding_gene	0	0	0	0	0	1	13	0	2	0	0	0	0	0	0	0	0	1
Chr1	+	558933	intergenic.igt	AT1G02620.igt	AT1G02620.igt	protein_coding_gene-protein_coding_gene	0	2	1	0	3	4	0	0	0	0	0	0	0	0	0	0	0	0
Chr1	+	567651	3UTR	AT1G02640.1	AT1G02640	protein_coding_gene-mRNA	4	0	0	5	0	5	6	2	1	3	8	4	2	0	0	2	10	18
Chr1	+	567702	3UTR	AT1G02640.1	AT1G02640	protein_coding_gene-mRNA	0	1	0	2	3	2	3	2	1	4	1	7	8	14	2	2	5	11
Chr1	+	567770	3UTR	AT1G02640.1	AT1G02640	protein_coding_gene-mRNA	2	0	2	5	6	8	0	2	2	6	2	11	2	5	1	1	2	12
Chr1	+	570532	3UTR	AT1G02650.1	AT1G02650	protein_coding_gene-mRNA	0	3	0	0	0	0	3	1	0	1	1	4	0	0	0	0	7	1
Chr1	+	580467	3UTR	AT1G02670.1	AT1G02670	protein_coding_gene-mRNA	2	0	0	0	0	3	0	3	0	0	0	0	0	8	0	0	0	0
Chr1	+	582016	3UTR	AT1G02680.1	AT1G02680	protein_coding_gene-mRNA	1	4	0	0	0	0	0	2	0	9	0	0	1	0	0	0	5	0
Chr1	+	582075	3UTR	AT1G02680.1	AT1G02680	protein_coding_gene-mRNA	261	271	353	180	226	221	208	103	395	85	130	166	101	53	77	44	90	100
Chr1	+	587220	3UTR	AT1G02690.2	AT1G02690	protein_coding_gene-mRNA	10	11	5	18	11	13	9	5	5	12	15	14	4	0	8	9	10	11
Chr1	+	589292	3UTR	AT1G02700.1	AT1G02700	protein_coding_gene-mRNA	14	9	0	0	0	2	1	2	0	6	2	0	0	0	0	0	0	0
Chr1	+	590131	intergenic.pm	AT1G02700.igt	AT1G02700.igt	protein_coding_gene-protein_coding_gene	10	8	21	74	30	23	12	8	11	40	9	24	16	8	12	1	18	18
Chr1	+	590252	intergenic.pm	AT1G02700.igt	AT1G02700.igt	protein_coding_gene-protein_coding_gene	3	0	9	4	7	0	0	0	0	10	8	8	1	3	0	2	0	2
Chr1	+	590345	intergenic.pm	AT1G02700.igt	AT1G02700.igt	protein_coding_gene-protein_coding_gene	0	3	0	0	0	0	7	0	12	3	0	0	0	0	0	0	0	0
Chr1	+	593220	3UTR	AT1G02720.1	AT1G02720	protein_coding_gene-mRNA	10	0	0	0	0	0	0	0	0	0	0	0	0	0	0	0	0	0
Chr1	+	593316	AMB	AT1G02720.x	AT1G02720	protein_coding_gene-mRNA	0	3	0	0	2	0	4	1	0	1	1	10	1	0	0	0	0	0
Chr1	+	594226	AMB	AT1G02720.x	AT1G02720	protein_coding_gene-mRNA	8	4	6	11	10	13	16	2	15	34	32	41	22	23	13	14	27	40
Chr1	+	603686	intron	AT1G02750.1	AT1G02750	protein_coding_gene-mRNA	0	0	11	0	0	0	0	0	0	0	11	0	0	0	0	0	0	0
Chr1	+	604274	3UTR	AT1G02750.2	AT1G02750	protein_coding_gene-mRNA	144	105	83	145	112	127	118	110	83	86	115	180	54	37	107	80	34	41
Chr1	+	604401	AMB	AT1G02750.x	AT1G02750	protein_coding_gene-mRNA	0	0	0	0	1	0	0	5	0	2	5	0	1	0	0	0	0	0
Chr1	+	622310	3UTR	AT1G02816.1	AT1G02816	protein_coding_gene-mRNA	37	34	53	80	73	28	105	52	119	142	163	110	43	50	63	37	51	31
Chr1	+	622466	3UTR	AT1G02816.1	AT1G02816	protein_coding_gene-mRNA	14	10	0	11	2	1	5	13	7	4	5	3	2	11	0	2	3	5
Chr1	+	622813	intergenic.igt	AT1G02816.igt	AT1G02816.igt	protein_coding_gene-protein_coding_gene	2	2	10	5	4	14	5	5	6	5	9	2	5	2	10	0	9	0
Chr1	+	624734	intergenic.igt	AT1G02816.igt	AT1G02816.igt	protein_coding_gene-protein_coding_gene	0	1	0	0	2	0	0	1	9	0	3	2	0	0	0	0	0	0
Chr1	+	628474	intron	AT1G02840.2	AT1G02840	protein_coding_gene-mRNA	0	0	0	0	0	0	0	0	0	0	0	0	6	0	7	0	0	0
Chr1	+	629811	3UTR	AT1G02840.1	AT1G02840	protein_coding_gene-mRNA	384	262	371	377	409	341	280	187	325	253	301	362	126	150	256	91	166	227
Chr1	+	633183	3UTR	AT1G02850.2	AT1G02850	protein_coding_gene-mRNA	786	423	677	544	332	271	454	332	513	99	376	280	45	56	165	18	12	25
Chr1	+	637158	3UTR	AT1G02860.2	AT1G02860	protein_coding_gene-mRNA	30	11	24	4	8	10	10	9	7	2	7	6	0	1	5	0	0	2
Chr1	+	637261	3UTR	AT1G02860.2	AT1G02860	protein_coding_gene-mRNA	81	52	45	66	58	52	29	24	31	43	47	55	5	5	10	15	16	4
Chr1	+	641969	intergenic.igt	AT1G02860.igt	AT1G02860.igt	protein_coding_gene-protein_coding_gene	0	4	2	1	0	2	0	0	0	0	2	4	2	2	6	0	2	1
Chr1	+	642173	intergenic.igt	AT1G02860.igt	AT1G02860.igt	protein_coding_gene-protein_coding_gene	0	0	0	2	8	1	0	0	0	0	0	0	1	0	0	0	0	2
Chr1	+	642285	intergenic.igt	AT1G02860.igt	AT1G02860.igt	protein_coding_gene-protein_coding_gene	13	10	10	2	5	7	4	5	26	8	6	8	0	1	3	0	0	4
Chr1	+	676373	3UTR	AT1G02970.1	AT1G02970	protein_coding_gene-mRNA	2	0	0	2	1	0	0	0	9	1	3	3	0	0	3	0	1	3
Chr1	+	696385	3UTR	AT1G03010.1	AT1G03010	protein_coding_gene-mRNA	5	0	0	3	0	0	0	0	0	1	0	1	0	0	0	3	0	0
Chr1	+	696448	3UTR	AT1G03010.1	AT1G03010	protein_coding_gene-mRNA	0	10	0	0	0	0	0	0	14	0	0	0	0	1	2	0	0	0
Chr1	+	696960	intergenic.igt	AT1G03010.igt	AT1G03010.igt	protein_coding_gene-protein_coding_gene	0	1	1	1	2	2	1	1	0	0	2	3	1	0	0	0	0	0
Chr1	+	703809	3UTR	AT1G03030.1	AT1G03030	protein_coding_gene-mRNA	120	36	56	82	72	79	47	53	124	73	64	95	27	33	69	15	24	29
Chr1	+	731544	3UTR	AT1G03070.2	AT1G03070	protein_coding_gene-mRNA	3	4	0	0	2	3	0	1	2	7	3	2	0	2	3	0	0	5
Chr1	+	743903	3UTR	AT1G03090.1	AT1G03090	protein_coding_gene-mRNA	0	3	7	0	0	0	7	0	0	0	0	0	0	0	0	0	0	0
Chr1	+	743939	3UTR	AT1G03090.1	AT1G03090	protein_coding_gene-mRNA	130	52	205	52	59	87	55	41	20	38	77	88	44	45	66	23	37	60
Chr1	+	751910	3UTR	AT1G03110.1	AT1G03110	protein_coding_gene-mRNA	14	4	18	14	8	13	2	2	7	5	10	6	2	0	1	14	8	12
Chr1	+	753307	3UTR	AT1G03120.1	AT1G03120	protein_coding_gene-mRNA	0	0	0	0	0	0	0	0	1	3	0	0	0	4	0	3	4	5
Chr1	+	758613	3UTR	AT1G03150.1	AT1G03150	protein_coding_gene-mRNA	56	35	50	50	72	46	38	18	58	34	84	62	15	7	31	16	6	19
Chr1	+	766154	3UTR	AT1G03160.1	AT1G03160	protein_coding_gene-mRNA	112	91	114	112	128	133	152	52	73	128	124	186	76	68	65	55	71	66
Chr1	+	767019	intergenic.igt	AT1G03160.igt	AT1G03160.igt	protein_coding_gene-protein_coding_gene	0	0	10	0	0	0	0	0	0	0	2	2	0	0	0	0	0	0
Chr1	+	767817	intergenic.pm	AT1G03160.igt	AT1G03160.igt	protein_coding_gene-protein_coding_gene	2	0	0	1	0	2	0	0	4	0	0	1	0	0	0	0	0	0
Chr1	+	767874	intergenic.pm	AT1G03160.igt	AT1G03160.igt	protein_coding_gene-protein_coding_gene	8	0	0	0	0	0	3	1	0	1	0	2	0	0	0	0	0	0
Chr1	+	770685	3UTR	AT1G03170.1	AT1G03170	protein_coding_gene-mRNA	1	2	0	0	0	0	0	0	0	0	8	0	0	0	0	0	0	0
Chr1	+	775298	3UTR	AT1G03180.2	AT1G03180	protein_coding_gene-mRNA	0	0	0	1	6	0	0	0	0	0	0	1	0	0	0	6	0	0
Chr1	+	775345	3UTR	AT1G03180.2	AT1G03180	protein_coding_gene-mRNA	0	3	0	0	0	0	0	0	0	5	0	0	0	0	1	1	0	0
Chr1	+	780012	3UTR	AT1G03190.1	AT1G03190	protein_coding_gene-mRNA	21	18	34	11	27	32	28	14	10	9	25	17	9	24	7	8	3	24
Chr1	+	784310	3UTR	AT1G03210.1	AT1G03210	protein_coding_gene-mRNA	87	37	92	111	67	87	125	52	156	52	43	70	19	70	53	23	53	34
Chr1	+	788557	3UTR	AT1G03220.1	AT1G03220	protein_coding_gene-mRNA	263	20	27	25	41	66	15	18	7	54	27	103	15	34	12	20	45	66
Chr1	+	791525	3UTR	AT1G03230.1	AT1G03230	protein_coding_gene-mRNA	75	23	73	12	27	24	19	49	38	32	19	69	17	32	21	19	35	36
Chr1	+	802586	3UTR	AT1G03270.1	AT1G03270	protein_coding_gene-mRNA	0	0	9	4	4	11	3	5	9	9	18	13	8	3	2	7	2	9
Chr1	+	805064	CDS	AT1G03280.1	AT1G03280	protein_coding_gene-mRNA	0	0	0	6	0	0	0	7	1	0	0	0	0	0	0	0	0	0
Chr1	+	805972	CDS	AT1G03280.1	AT1G03280	protein_coding_gene-mRNA	0	11	0	0	0	0	0	0	0	0	0	8	0	0	0	0	0	2
Chr1	+	806343	CDS	AT1G03280.1	AT1G03280	protein_coding_gene-mRNA	1	7	6	9	2	12	0	2	0	8	2	4	0	0	8	0	5	1
Chr1	+	806845	3UTR	AT1G03280.1	AT1G03280	protein_coding_gene-mRNA	27	30	28	11	8	14	8	11	12	3	5	6	9	1	1	14	9	0
Chr1	+	806939	3UTR	AT1G03280.1	AT1G03280	protein_coding_gene-mRNA	360	248	236	238	184	160	241	140	91	146	229	217	75	80	146	36	83	83
Chr1	+	809556	CDS	AT1G03290.2	AT1G03290	protein_coding_gene-mRNA	6	2	0	0	0	0	0	1	4	0	0	0	0	0	0	0	0	0
Chr1	+	810813	AMB	AT1G03290.x	AT1G03290	protein_coding_gene-mRNA	285	181	258	345	244	234	175	96	110	80	197	162	94	71	131	41	74	66
Chr1	+	814305	CDS	AT1G03310.2	AT1G03310	protein_coding_gene-mRNA	0	0	0	0	0	0	5	0	0	3	1	0	0	0	3	0	1	3
Chr1	+	816695	3UTR	AT1G03310.2	AT1G03310	protein_coding_gene-mRNA	1092	709	826	1841	2226	1710	683	346	466	1228	2176	1773	359	361	522	296	307	313
Chr1	+	821433	3UTR	AT1G03340.1	AT1G03340	protein_coding_gene-mRNA	27	2	8	8	2	9	1	0	1	3	0	10	0	3	1	2	0	0
Chr1	+	821493	intergenic.igt	AT1G03340.igt	AT1G03340.igt	protein_coding_gene-protein_coding_gene	0	0	4	10	4	4	0	1	0	0	2	3	1	3	0	2	2	0
Chr1	+	826366	3UTR	AT1G03360.1	AT1G03360	protein_coding_gene-mRNA	51	11	75	18	40	22	24	6	1	11	14	30	10	13	7	5	4	20
Chr1	+	828126	CDS	AT1G03365.1	AT1G03365	protein_coding_gene-mRNA	0	0	0	0	0	0	0	6	0	0	0	0	0	0	4	0	0	0
Chr1	+	828824	CDS	AT1G03365.1	AT1G03365	protein_coding_gene-mRNA	0	0	0	6	0	1	0	0	0	0	0	1	1	3	4	1	1	0
Chr1	+	829076	CDS	AT1G03365.1	AT1G03365	protein_coding_gene-mRNA	0	4	0	0	2	0	0	0	0	1	3	0	0	0	0	0	0	0
Chr1	+	829858	CDS	AT1G03365.1	AT1G03365	protein_coding_gene-mRNA	11	0	0	0	0	0	0	0	0	4	0	0	0	3	8	0	0	0
Chr1	+	830295	3UTR	AT1G03365.1	AT1G03365	protein_coding_gene-mRNA	105	27	83	60	51	55	59	26	16	58	76	83	31	45	86	39	29	42
Chr1	+	834698	CDS	AT1G03370.1	AT1G03370	protein_coding_gene-mRNA	0	0	0	0	0	0	8	0	0	0	0	2	0	0	0	0	0	0
Chr1	+	835235	3UTR	AT1G03370.1	AT1G03370	protein_coding_gene-mRNA	5	0	0	0	2	0	0	0	0	1	1	6	4	0	6	0	11	2
Chr1	+	835322	3UTR	AT1G03370.1	AT1G03370	protein_coding_gene-mRNA	2	3	0	8	2	1	2	0	0	14	9	12	0	1	3	3	6	1
Chr1	+	835362	3UTR	AT1G03370.1	AT1G03370	protein_coding_gene-mRNA	35	24	26	60	61	61	28	26	10	45	69	49	18	15	25	14	5	24
Chr1	+	836083	5UTR	AT1G03380.1	AT1G03380	protein_coding_gene-mRNA	0	0	3	0	0	0	0	0	0	0	0	7	0	0	0	0	0	2
Chr1	+	836161	CDS	AT1G03380.1	AT1G03380	protein_coding_gene-mRNA	14	5	22	6	0	6	9	9	0	3	9	7	0	2	0	2	4	6
Chr1	+	840224	CDS	AT1G03380.1	AT1G03380	protein_coding_gene-mRNA	0	0	0	1	0	7	0	0	0	0	0	4	0	0	0	0	0	0
Chr1	+	840577	3UTR	AT1G03380.1	AT1G03380	protein_coding_gene-mRNA	3	0	0	6	4	10	3	1	0	11	2	13	4	2	4	3	0	0
Chr1	+	840848	3UTR	AT1G03380.1	AT1G03380	protein_coding_gene-mRNA	240	191	233	251	205	251	226	145	183	166	242	259	132	145	185	55	65	104
Chr1	+	847716	exon	AT1G03420.1	AT1G03420	transposable_element_gene-mRNA	61	33	59	96	83	86	43	28	59	120	76	137	23	14	27	14	25	29
Chr1	+	847763	intergenic.pm	AT1G03420.igt	AT1G03420.igt	transposable_element_gene-transposable_element_gene	9	1	11	6	14	7	14	3	21	5	10	9	5	0	5	0	8	0
Chr1	+	849351	3UTR	AT1G03430.1	AT1G03430	protein_coding_gene-mRNA	31	14	46	59	39	30	39	20	45	20	40	44	4	14	17	3	5	13
Chr1	+	849485	3UTR	AT1G03430.1	AT1G03430	protein_coding_gene-mRNA	140	52	82	177	139	168	74	50	150	78	114	126	6	19	86	19	13	20
Chr1	+	853939	3UTR	AT1G03440.1	AT1G03440	protein_coding_gene-mRNA	0	0	0	0	1	5	0	0	5	6	6	10	0	0	2	1	1	1
Chr1	+	853995	3UTR	AT1G03440.1	AT1G03440	protein_coding_gene-mRNA	9	12	15	41	25	13	25	22	17	26	24	41	11	18	26	23	27	13
Chr1	+	854087	3UTR	AT1G03440.1	AT1G03440	protein_coding_gene-mRNA	11	11	23	18	18	18	31	29	41	54	22	37	36	17	27	43	70	41
Chr1	+	854179	intergenic.igt	AT1G03440.igt	AT1G03440.igt	protein_coding_gene-protein_coding_gene	10	2	1	0	3	1	6	4	0	12	2	6	9	5	10	7	33	10
Chr1	+	874766	CDS	AT1G03495.1	AT1G03495	protein_coding_gene-mRNA	4	1	0	0	0	0	0	0	0	0	0	0	0	2	1	3	0	1
Chr1	+	874933	3UTR	AT1G03495.1	AT1G03495	protein_coding_gene-mRNA	85	16	156	0	3	0	14	0	16	3	60	7	25	0	72	94	6	53
Chr1	+	875080	intergenic.igt	AT1G03495.igt	AT1G03495.igt	protein_coding_gene-protein_coding_gene	6	1	6	0	0	0	0	0	0	0	0	0	8	0	3	3	0	1
Chr1	+	875215	intergenic.igt	AT1G03495.igt	AT1G03495.igt	protein_coding_gene-protein_coding_gene	3	0	0	0	0	0	7	0	0	0	0	0	0	0	0	2	0	0
Chr1	+	887336	intron	AT1G03545.1	AT1G03545	other_RNA-ncRNA	0	0	0	0	4	1	0	0	0	0	0	0	0	0	0	0	0	5
Chr1	+	888109	intergenic.igt	AT1G03545.igt	AT1G03545.igt	other_RNA-other_RNA	3	0	5	3	0	2	2	0	0	1	0	1	0	3	0	0	0	1
Chr1	+	889127	intergenic.igt	AT1G03545.igt	AT1G03545.igt	other_RNA-other_RNA	2	0	1	0	1	2	0	1	0	3	1	0	0	0	0	0	0	0
Chr1	+	894067	intergenic.igt	AT1G03580.igt	AT1G03580.igt	pseudogene-pseudogene	24	9	18	6	6	13	0	0	0	0	1	1	0	0	0	0	0	0
Chr1	+	894196	intergenic.igt	AT1G03580.igt	AT1G03580.igt	pseudogene-pseudogene	0	1	8	8	0	0	0	0	0	0	0	0	0	0	0	0	0	0
Chr1	+	894276	intergenic.igt	AT1G03580.igt	AT1G03580.igt	pseudogene-pseudogene	2	5	10	17	7	7	0	0	16	0	4	0	0	0	0	0	0	0
Chr1	+	899428	CDS	AT1G03600.1	AT1G03600	protein_coding_gene-mRNA	0	0	7	0	15	8	1	3	1	4	18	32	14	9	15	29	9	8
Chr1	+	899654	3UTR	AT1G03600.1	AT1G03600	protein_coding_gene-mRNA	388	260	340	684	945	1062	785	460	938	1863	1653	2200	712	969	574	536	1035	1168
Chr1	+	899784	intergenic.pm	AT1G03600.igt	AT1G03600.igt	protein_coding_gene-protein_coding_gene	0	0	0	0	0	3	0	0	0	2	2	0	0	0	6	0	0	1
Chr1	+	902801	3UTR	AT1G03610.1	AT1G03610	protein_coding_gene-mRNA	0	6	0	4	5	0	11	6	0	10	2	3	1	0	4	0	1	0
Chr1	+	902943	3UTR	AT1G03610.1	AT1G03610	protein_coding_gene-mRNA	116	95	178	131	156	216	134	98	236	182	135	204	52	69	107	25	59	50
Chr1	+	908739	CDS	AT1G03630.2	AT1G03630	protein_coding_gene-mRNA	0	0	0	0	0	0	1	0	7	1	4	1	1	1	0	0	0	3
Chr1	+	909200	CDS	AT1G03630.2	AT1G03630	protein_coding_gene-mRNA	5	0	32	3	5	0	8	0	1	0	17	2	1	6	5	19	4	29
Chr1	+	909338	3UTR	AT1G03630.1	AT1G03630	protein_coding_gene-mRNA	892	682	782	687	910	935	1612	1125	1361	1626	1594	1895	1785	1969	1843	1314	2077	2173
Chr1	+	920555	3UTR	AT1G03687.1	AT1G03687	protein_coding_gene-mRNA	49	27	54	18	28	39	32	29	26	51	30	49	53	52	40	12	33	44
Chr1	+	931041	intergenic.igt	AT1G03710.igt	AT1G03710.igt	protein_coding_gene-protein_coding_gene	0	1	5	0	3	1	0	5	0	2	1	0	0	3	3	1	0	0
Chr1	+	931608	intergenic.pm	AT1G03710.igt	AT1G03710.igt	protein_coding_gene-protein_coding_gene	2	3	11	2	3	1	0	1	2	1	0	0	0	0	0	0	0	0
Chr1	+	931863	intergenic.pm	AT1G03710.igt	AT1G03710.igt	protein_coding_gene-protein_coding_gene	3	3	0	5	2	15	0	0	0	1	1	0	5	1	0	0	1	2
Chr1	+	931918	intergenic.pm	AT1G03710.igt	AT1G03710.igt	protein_coding_gene-protein_coding_gene	8	8	2	13	10	12	5	2	4	18	15	14	2	7	1	2	0	4
Chr1	+	936450	CDS	AT1G03740.2	AT1G03740	protein_coding_gene-mRNA	0	7	0	0	4	0	0	0	0	0	0	0	0	0	0	0	0	0
Chr1	+	936984	3UTR	AT1G03740.1	AT1G03740	protein_coding_gene-mRNA	203	130	249	234	236	202	40	38	1	137	79	126	18	31	18	12	11	32
Chr1	+	940857	CDS	AT1G03750.1	AT1G03750	protein_coding_gene-mRNA	12	0	0	0	0	0	0	0	0	0	0	0	0	5	0	0	0	1
Chr1	+	941020	CDS	AT1G03750.1	AT1G03750	protein_coding_gene-mRNA	17	4	0	0	0	0	0	0	0	0	0	0	0	0	0	0	0	0
Chr1	+	941139	3UTR	AT1G03750.1	AT1G03750	protein_coding_gene-mRNA	19	15	39	22	9	7	11	3	2	13	9	10	3	6	21	0	3	7
Chr1	+	941199	3UTR	AT1G03750.1	AT1G03750	protein_coding_gene-mRNA	12	1	1	2	2	0	10	2	16	5	1	6	5	1	2	2	2	1
Chr1	+	947633	intergenic.igt	AT1G03770.igt	AT1G03770.igt	protein_coding_gene-protein_coding_gene	4	4	0	6	1	2	0	1	0	0	1	3	0	1	0	1	0	1
Chr1	+	977863	intergenic.igt	AT1G03810.igt	AT1G03810.igt	protein_coding_gene-protein_coding_gene	0	13	0	0	0	0	0	0	0	0	0	13	0	0	0	0	0	0
Chr1	+	977903	intergenic.igt	AT1G03810.igt	AT1G03810.igt	protein_coding_gene-protein_coding_gene	9	0	10	7	0	0	0	0	0	0	0	0	0	0	0	0	1	0
Chr1	+	983407	intergenic.igt	AT1G03810.igt	AT1G03810.igt	protein_coding_gene-protein_coding_gene	4	0	0	0	0	0	16	0	0	2	0	0	0	0	0	0	0	0
Chr1	+	983457	intergenic.igt	AT1G03810.igt	AT1G03810.igt	protein_coding_gene-protein_coding_gene	0	1	0	0	0	3	0	0	17	0	4	0	1	0	0	0	0	0
Chr1	+	983598	intergenic.igt	AT1G03810.igt	AT1G03810.igt	protein_coding_gene-protein_coding_gene	28	13	11	6	10	2	14	13	21	22	5	3	3	1	13	2	4	1
Chr1	+	988140	3UTR	AT1G03880.1	AT1G03880	protein_coding_gene-mRNA	20	0	0	0	0	0	0	0	0	0	0	0	0	0	0	0	0	0
Chr1	+	991649	CDS	AT1G03900.1	AT1G03900	protein_coding_gene-mRNA	5	0	0	1	3	2	4	3	3	0	1	0	0	1	0	0	0	0
Chr1	+	993113	3UTR	AT1G03900.1	AT1G03900	protein_coding_gene-mRNA	249	222	206	350	329	253	200	191	301	310	364	351	105	93	147	29	72	131
Chr1	+	993224	3UTR	AT1G03900.1	AT1G03900	protein_coding_gene-mRNA	1	0	0	5	3	5	0	0	0	5	3	5	0	0	2	0	0	0
Chr1	+	995777	3UTR	AT1G03905.1	AT1G03905	protein_coding_gene-mRNA	3	5	0	1	8	5	0	0	17	7	21	15	1	9	10	2	0	2
Chr1	+	997287	intron	AT1G03910.2	AT1G03910	protein_coding_gene-mRNA	0	8	0	0	11	8	5	2	0	4	1	8	4	0	5	0	11	6
Chr1	+	1000437	3UTR	AT1G03910.1	AT1G03910	protein_coding_gene-mRNA	152	101	133	114	155	132	103	48	18	57	65	94	59	55	48	35	68	70
Chr1	+	1000505	3UTR	AT1G03910.1	AT1G03910	protein_coding_gene-mRNA	11	3	0	10	4	1	2	0	0	0	2	1	0	0	0	0	0	0
Chr1	+	1004340	3UTR	AT1G03920.1	AT1G03920	protein_coding_gene-mRNA	0	0	0	0	0	0	15	0	0	1	0	4	0	0	0	6	0	0
Chr1	+	1005037	5UTR	AT1G03930.1	AT1G03930	protein_coding_gene-mRNA	0	0	5	0	0	4	0	0	1	0	0	0	0	0	0	0	0	1
Chr1	+	1005434	5UTR	AT1G03930.1	AT1G03930	protein_coding_gene-mRNA	0	0	0	2	1	4	3	1	1	1	0	3	0	0	7	0	0	5
Chr1	+	1008006	CDS	AT1G03930.1	AT1G03930	protein_coding_gene-mRNA	0	0	0	0	0	0	0	0	29	0	0	0	0	0	0	0	0	0
Chr1	+	1008154	3UTR	AT1G03930.1	AT1G03930	protein_coding_gene-mRNA	0	11	16	0	9	1	1	3	51	3	4	14	13	12	1	12	11	4
Chr1	+	1008285	3UTR	AT1G03930.1	AT1G03930	protein_coding_gene-mRNA	170	88	147	259	232	213	183	90	112	285	314	334	98	152	117	86	78	119
Chr1	+	1008346	3UTR	AT1G03930.1	AT1G03930	protein_coding_gene-mRNA	0	0	2	0	2	4	2	0	0	2	0	8	0	0	0	1	6	0
Chr1	+	1008804	intergenic.pm	AT1G03930.igt	AT1G03930.igt	protein_coding_gene-protein_coding_gene	1	8	10	1	11	0	1	6	0	3	0	3	0	0	6	5	0	0
Chr1	+	1008891	exon	AT1G03935.1	AT1G03935	snoRNA-snoRNA	22	1	6	8	3	3	1	1	6	1	8	8	4	0	1	3	0	0
Chr1	+	1008911	intergenic.igt	AT1G03935.igt	AT1G03935.igt	snoRNA-snoRNA	0	1	0	1	3	2	0	0	13	0	0	2	0	0	0	0	0	0
Chr1	+	1009305	intergenic.igt	AT1G03935.igt	AT1G03935.igt	snoRNA-snoRNA	55	44	39	112	68	63	21	18	30	40	21	33	14	10	17	1	11	8
Chr1	+	1010248	intergenic.igt	AT1G03935.igt	AT1G03935.igt	snoRNA-snoRNA	0	3	0	0	8	0	0	0	0	0	0	0	0	0	0	0	0	0
Chr1	+	1010713	intergenic.igt	AT1G03935.igt	AT1G03935.igt	snoRNA-snoRNA	0	0	0	3	3	0	0	0	0	0	2	0	2	0	1	0	0	0
Chr1	+	1011044	intergenic.igt	AT1G03935.igt	AT1G03935.igt	snoRNA-snoRNA	41	59	48	43	24	19	10	14	38	2	14	14	2	11	0	4	6	16
Chr1	+	1011132	intergenic.igt	AT1G03935.igt	AT1G03935.igt	snoRNA-snoRNA	1	2	1	2	2	3	2	2	6	0	0	0	0	0	0	0	0	0
Chr1	+	1011182	intergenic.igt	AT1G03935.igt	AT1G03935.igt	snoRNA-snoRNA	7	1	3	0	5	10	3	1	0	1	0	3	0	0	0	0	0	0
Chr1	+	1017897	3UTR	AT1G03960.2	AT1G03960	protein_coding_gene-mRNA	33	14	41	13	14	18	13	8	3	15	14	14	9	3	26	8	5	4
Chr1	+	1017961	3UTR	AT1G03960.2	AT1G03960	protein_coding_gene-mRNA	0	1	0	0	0	1	0	4	0	0	0	1	0	0	3	0	0	0
Chr1	+	1018540	CDS	AT1G03970.1	AT1G03970	protein_coding_gene-mRNA	0	2	0	3	0	2	0	6	0	0	2	3	0	0	0	0	0	0
Chr1	+	1018755	CDS	AT1G03970.1	AT1G03970	protein_coding_gene-mRNA	0	0	0	2	1	1	0	0	0	3	3	1	0	0	0	0	0	0
Chr1	+	1018948	CDS	AT1G03970.1	AT1G03970	protein_coding_gene-mRNA	0	4	0	0	0	2	3	0	0	4	8	2	0	5	0	2	5	10
Chr1	+	1019231	3UTR	AT1G03970.1	AT1G03970	protein_coding_gene-mRNA	268	182	195	323	271	206	144	107	159	167	203	265	55	44	75	15	30	26
Chr1	+	1040157	3UTR	AT1G04020.2	AT1G04020	protein_coding_gene-mRNA	0	0	0	0	0	0	5	1	0	1	5	6	0	19	1	2	5	7
Chr1	+	1042860	3UTR	AT1G04030.1	AT1G04030	protein_coding_gene-mRNA	4	2	15	2	0	5	13	0	0	7	4	5	0	0	0	1	0	3
Chr1	+	1043171	intergenic.igt	AT1G04030.igt	AT1G04030.igt	protein_coding_gene-protein_coding_gene	0	0	0	0	0	0	11	0	0	0	0	0	0	0	0	0	0	0
Chr1	+	1052618	AMB	AT1G04080.x	AT1G04080	protein_coding_gene-mRNA	0	0	0	0	0	1	0	0	0	0	0	0	3	0	0	3	6	0
Chr1	+	1056683	3UTR	AT1G04080.1	AT1G04080	protein_coding_gene-mRNA	264	213	184	409	405	330	183	128	149	299	414	467	106	79	171	49	185	179
Chr1	+	1059448	3UTR	AT1G04090.1	AT1G04090	protein_coding_gene-mRNA	0	0	0	0	0	1	2	6	0	5	5	0	0	0	12	0	0	1
Chr1	+	1061211	3UTR	AT1G04100.1	AT1G04100	protein_coding_gene-mRNA	14	21	66	27	46	65	53	24	147	33	62	67	47	45	68	8	32	16
Chr1	+	1075422	3UTR	AT1G04130.1	AT1G04130	protein_coding_gene-mRNA	0	0	0	0	5	0	0	0	8	0	0	0	0	0	0	0	0	0
Chr1	+	1075488	3UTR	AT1G04130.1	AT1G04130	protein_coding_gene-mRNA	41	25	37	47	57	38	22	16	47	36	55	49	20	24	26	17	11	14
Chr1	+	1075590	3UTR	AT1G04130.1	AT1G04130	protein_coding_gene-mRNA	0	0	0	0	3	2	0	0	1	3	0	5	6	8	4	0	0	2
Chr1	+	1075642	3UTR	AT1G04130.1	AT1G04130	protein_coding_gene-mRNA	0	3	0	1	0	2	3	0	1	0	3	2	0	0	4	0	0	0
Chr1	+	1076085	intergenic.igt	AT1G04130.igt	AT1G04130.igt	protein_coding_gene-protein_coding_gene	0	0	0	0	0	1	0	0	0	6	0	0	0	0	2	0	5	0
Chr1	+	1096339	3UTR	AT1G04160.1	AT1G04160	protein_coding_gene-mRNA	0	0	21	0	11	2	16	5	0	10	19	20	23	14	18	17	11	25
Chr1	+	1096464	3UTR	AT1G04160.1	AT1G04160	protein_coding_gene-mRNA	0	0	0	0	0	0	2	0	0	0	1	3	0	2	0	0	3	1
Chr1	+	1099896	3UTR	AT1G04170.1	AT1G04170	protein_coding_gene-mRNA	323	230	245	233	291	206	200	124	68	175	168	245	102	117	94	53	176	157
Chr1	+	1100027	intergenic.igt	AT1G04170.igt	AT1G04170.igt	protein_coding_gene-protein_coding_gene	2	0	6	0	0	1	0	0	1	0	2	2	0	0	0	0	0	0
Chr1	+	1106246	3UTR	AT1G04180.1	AT1G04180	protein_coding_gene-mRNA	3	1	0	3	0	0	0	0	2	1	0	0	0	0	0	0	0	0
Chr1	+	1114041	3UTR	AT1G04200.1	AT1G04200	protein_coding_gene-mRNA	68	93	89	116	107	132	82	113	37	69	81	143	63	61	89	38	64	75
Chr1	+	1114108	3UTR	AT1G04200.1	AT1G04200	protein_coding_gene-mRNA	13	9	0	27	4	3	8	0	8	12	4	10	0	4	7	0	2	5
Chr1	+	1119691	3UTR	AT1G04210.1	AT1G04210	protein_coding_gene-mRNA	171	59	127	108	131	135	92	35	70	95	135	116	96	70	52	52	64	94
Chr1	+	1122487	intergenic.igt	AT1G04210.igt	AT1G04210.igt	protein_coding_gene-protein_coding_gene	16	4	0	2	0	0	2	3	0	0	0	0	0	5	0	0	0	0
Chr1	+	1122660	intergenic.igt	AT1G04210.igt	AT1G04210.igt	protein_coding_gene-protein_coding_gene	0	9	0	2	5	3	0	0	0	0	2	7	3	0	0	0	0	3
Chr1	+	1122867	intergenic.igt	AT1G04210.igt	AT1G04210.igt	protein_coding_gene-protein_coding_gene	0	0	18	0	10	3	0	0	0	0	3	0	0	0	0	0	0	1
Chr1	+	1123565	intergenic.pm	AT1G04210.igt	AT1G04210.igt	protein_coding_gene-protein_coding_gene	0	4	0	0	0	0	0	0	0	6	0	4	0	0	0	0	0	0
Chr1	+	1128072	3UTR	AT1G04230.1	AT1G04230	protein_coding_gene-mRNA	34	19	30	39	26	11	18	15	7	16	14	32	14	16	17	13	8	4
Chr1	+	1128194	3UTR	AT1G04230.1	AT1G04230	protein_coding_gene-mRNA	5	7	4	1	0	2	5	0	4	3	6	1	1	0	0	3	0	0
Chr1	+	1136750	intron	AT1G04250.1	AT1G04250	protein_coding_gene-mRNA	0	0	0	0	0	2	0	0	0	2	1	0	0	1	0	0	5	0
Chr1	+	1138450	3UTR	AT1G04250.1	AT1G04250	protein_coding_gene-mRNA	0	2	1	0	0	0	0	4	0	0	1	3	0	0	1	0	0	0
Chr1	+	1138584	3UTR	AT1G04250.1	AT1G04250	protein_coding_gene-mRNA	319	223	242	434	470	446	572	326	944	539	736	668	263	235	283	122	191	220
Chr1	+	1141608	intergenic.igt	AT1G04250.igt	AT1G04250.igt	protein_coding_gene-protein_coding_gene	0	6	0	6	0	3	0	0	0	0	1	0	0	0	0	0	0	0
Chr1	+	1146458	intergenic.pm	AT1G04250.igt	AT1G04250.igt	protein_coding_gene-protein_coding_gene	2	2	0	0	2	2	2	0	0	3	2	0	0	0	0	0	0	1
Chr1	+	1146706	intergenic.pm	AT1G04250.igt	AT1G04250.igt	protein_coding_gene-protein_coding_gene	3	0	8	3	0	4	0	0	0	0	0	3	0	1	0	0	1	0
Chr1	+	1146769	intergenic.pm	AT1G04250.igt	AT1G04250.igt	protein_coding_gene-protein_coding_gene	0	0	0	4	7	0	0	1	0	1	2	0	0	0	0	0	0	0
Chr1	+	1148452	intergenic.igt	AT1G04295.igt	AT1G04295.igt	other_RNA-other_RNA	0	0	0	5	4	1	3	0	0	0	0	0	0	2	0	0	0	3
Chr1	+	1166530	CDS	AT1G04350.1	AT1G04350	protein_coding_gene-mRNA	6	3	25	17	27	63	0	3	30	15	64	28	8	10	31	7	0	15
Chr1	+	1166625	3UTR	AT1G04350.1	AT1G04350	protein_coding_gene-mRNA	201	155	176	131	182	142	241	156	217	202	332	200	96	109	157	79	97	72
Chr1	+	1166766	3UTR	AT1G04350.1	AT1G04350	protein_coding_gene-mRNA	636	589	680	627	623	669	703	447	628	586	797	880	247	358	404	160	225	241
Chr1	+	1177250	intergenic.igt	AT1G04370.igt	AT1G04370.igt	protein_coding_gene-protein_coding_gene	0	0	0	3	1	3	0	1	0	0	0	3	1	3	0	0	0	0
Chr1	+	1177901	intergenic.igt	AT1G04370.igt	AT1G04370.igt	protein_coding_gene-protein_coding_gene	0	0	0	0	0	6	0	0	0	0	0	0	7	0	0	0	0	0
Chr1	+	1193777	3UTR	AT1G04420.1	AT1G04420	protein_coding_gene-mRNA	6	0	0	0	0	1	6	0	0	5	1	3	0	0	0	2	0	0
Chr1	+	1193885	3UTR	AT1G04420.1	AT1G04420	protein_coding_gene-mRNA	88	125	178	284	420	340	261	140	371	461	551	585	255	318	175	124	227	252
Chr1	+	1196929	intergenic.pm	AT1G04425.igt	AT1G04425.igt	other_RNA-other_RNA	0	4	0	0	2	0	0	6	3	0	0	1	2	0	0	5	8	5
Chr1	+	1201429	3UTR	AT1G04430.2	AT1G04430	protein_coding_gene-mRNA	127	122	148	151	181	138	249	180	201	233	277	291	195	136	156	92	178	208
Chr1	+	1205804	3UTR	AT1G04440.1	AT1G04440	protein_coding_gene-mRNA	653	493	445	242	211	271	347	228	369	191	253	323	201	146	197	100	142	192
Chr1	+	1205926	intergenic.pm	AT1G04440.igt	AT1G04440.igt	protein_coding_gene-protein_coding_gene	5	2	0	1	0	0	0	3	0	0	0	15	2	2	0	1	0	0
Chr1	+	1217081	intron	AT1G04480.1	AT1G04480	protein_coding_gene-mRNA	0	3	0	5	6	1	0	0	0	0	1	1	0	0	0	0	1	0
Chr1	+	1217133	CDS	AT1G04480.1	AT1G04480	protein_coding_gene-mRNA	7	5	0	13	12	14	3	0	0	9	0	3	0	0	3	0	0	0
Chr1	+	1217396	3UTR	AT1G04480.1	AT1G04480	protein_coding_gene-mRNA	614	381	390	749	865	717	535	368	530	545	495	796	209	278	200	123	508	509
Chr1	+	1230805	3UTR	AT1G04510.1	AT1G04510	protein_coding_gene-mRNA	55	63	55	143	138	95	73	29	58	60	93	102	29	18	42	27	48	23
Chr1	+	1230842	3UTR	AT1G04510.1	AT1G04510	protein_coding_gene-mRNA	0	0	0	1	3	0	0	0	0	2	3	2	0	0	0	0	5	0
Chr1	+	1233162	intron	AT1G04520.1	AT1G04520	protein_coding_gene-mRNA	0	0	0	0	0	0	0	0	0	0	0	0	4	0	1	0	7	1
Chr1	+	1233934	3UTR	AT1G04520.1	AT1G04520	protein_coding_gene-mRNA	0	0	0	0	5	0	1	3	18	19	27	15	8	12	3	10	39	25
Chr1	+	1234007	3UTR	AT1G04520.1	AT1G04520	protein_coding_gene-mRNA	1	0	3	9	1	11	21	6	8	26	42	44	29	16	4	7	26	18
Chr1	+	1239190	3UTR	AT1G04540.1	AT1G04540	protein_coding_gene-mRNA	0	0	0	0	0	1	0	0	0	1	5	0	0	2	0	0	1	0
Chr1	+	1241265	CDS	AT1G04550.2	AT1G04550	protein_coding_gene-mRNA	2	0	0	0	2	1	4	24	1	0	5	3	0	0	0	0	1	6
Chr1	+	1241928	3UTR	AT1G04550.2	AT1G04550	protein_coding_gene-mRNA	2	0	0	0	0	0	8	0	2	2	1	1	13	3	9	0	0	0
Chr1	+	1242047	3UTR	AT1G04550.2	AT1G04550	protein_coding_gene-mRNA	0	0	0	1	1	3	0	0	0	1	2	2	0	0	0	1	1	4
Chr1	+	1242109	3UTR	AT1G04550.2	AT1G04550	protein_coding_gene-mRNA	142	99	87	195	176	133	224	105	187	159	153	174	86	105	97	78	93	65
Chr1	+	1243966	3UTR	AT1G04555.1	AT1G04555	protein_coding_gene-mRNA	0	6	0	0	0	0	1	2	0	0	1	0	1	3	0	1	0	0
Chr1	+	1244129	3UTR	AT1G04555.1	AT1G04555	protein_coding_gene-mRNA	40	39	42	75	37	54	26	39	21	47	45	38	12	16	30	3	10	16
Chr1	+	1291941	3UTR	AT1G04635.1	AT1G04635	protein_coding_gene-mRNA	0	7	0	0	0	0	3	0	7	0	0	5	0	0	0	2	1	2
Chr1	+	1293106	CDS	AT1G04640.2	AT1G04640	protein_coding_gene-mRNA	5	0	0	2	1	0	0	0	16	0	0	0	0	0	0	0	0	0
Chr1	+	1293174	CDS	AT1G04640.2	AT1G04640	protein_coding_gene-mRNA	0	0	0	2	0	0	0	0	0	0	0	0	0	1	4	0	0	5
Chr1	+	1293352	3UTR	AT1G04640.2	AT1G04640	protein_coding_gene-mRNA	148	48	79	144	117	117	147	85	91	154	165	165	76	89	109	54	97	86
Chr1	+	1310065	intergenic.igt	AT1G04670.igt	AT1G04670.igt	protein_coding_gene-protein_coding_gene	3	1	0	2	2	6	0	1	0	1	3	2	0	1	0	0	0	0
Chr1	+	1315558	3UTR	AT1G04690.1	AT1G04690	protein_coding_gene-mRNA	6	0	0	0	0	0	5	0	0	1	0	0	0	0	0	0	2	0
Chr1	+	1315730	3UTR	AT1G04690.1	AT1G04690	protein_coding_gene-mRNA	284	152	223	252	238	253	265	115	276	135	215	204	79	86	121	32	52	61
Chr1	+	1320896	3UTR	AT1G04700.1	AT1G04700	protein_coding_gene-mRNA	14	1	0	2	4	2	9	5	0	0	2	1	0	0	0	0	2	7
Chr1	+	1324757	3UTR	AT1G04710.1	AT1G04710	protein_coding_gene-mRNA	124	32	45	104	73	140	137	36	87	105	106	170	65	53	56	32	66	45
Chr1	+	1336343	3UTR	AT1G04760.1	AT1G04760	protein_coding_gene-mRNA	0	0	0	0	0	1	8	0	0	0	6	2	0	3	0	0	6	0
Chr1	+	1340456	intergenic.igt	AT1G04778.igt	AT1G04778.igt	protein_coding_gene-protein_coding_gene	0	0	0	0	0	0	0	0	7	2	2	1	0	0	7	0	0	1
Chr1	+	1340506	intergenic.igt	AT1G04778.igt	AT1G04778.igt	protein_coding_gene-protein_coding_gene	0	0	0	0	0	0	0	0	0	0	4	0	0	0	0	0	6	0
Chr1	+	1348452	3UTR	AT1G04790.1	AT1G04790	protein_coding_gene-mRNA	81	66	39	53	47	62	37	35	28	43	58	81	16	15	61	15	19	33
Chr1	+	1355367	3UTR	AT1G04810.1	AT1G04810	protein_coding_gene-mRNA	107	62	55	154	129	85	111	74	53	131	138	210	41	47	54	40	44	73
Chr1	+	1383588	intergenic.pm	AT1G04810.igt	AT1G04810.igt	protein_coding_gene-protein_coding_gene	1	3	0	2	4	9	1	1	1	6	6	7	1	0	2	1	0	1
Chr1	+	1387468	CDS	AT1G04900.1	AT1G04900	protein_coding_gene-mRNA	5	1	0	0	3	0	11	1	0	1	0	0	0	0	0	0	2	0
Chr1	+	1387604	3UTR	AT1G04900.1	AT1G04900	protein_coding_gene-mRNA	0	1	0	9	2	0	2	2	0	4	1	6	0	0	3	0	0	0
Chr1	+	1387806	3UTR	AT1G04900.1	AT1G04900	protein_coding_gene-mRNA	13	2	0	2	12	5	1	1	4	2	2	2	0	0	0	0	0	0
Chr1	+	1387896	3UTR	AT1G04900.1	AT1G04900	protein_coding_gene-mRNA	14	4	16	9	4	9	1	0	8	2	7	11	1	1	0	0	0	0
Chr1	+	1400724	AMB	AT1G04945.x	AT1G04945	protein_coding_gene-mRNA	41	40	21	41	59	65	26	22	39	84	101	130	31	27	6	13	43	49
Chr1	+	1402997	3UTR	AT1G04945.3	AT1G04945	protein_coding_gene-mRNA	69	32	69	40	61	39	9	26	3	7	11	48	0	16	4	2	11	7
Chr1	+	1412549	intron	AT1G04970.2	AT1G04970	protein_coding_gene-mRNA	0	0	0	0	0	0	0	0	9	0	0	1	0	0	0	0	0	0
Chr1	+	1413592	3UTR	AT1G04970.2	AT1G04970	protein_coding_gene-mRNA	7	0	0	13	9	12	0	0	6	7	4	19	9	0	8	10	0	8
Chr1	+	1413623	3UTR	AT1G04970.2	AT1G04970	protein_coding_gene-mRNA	226	92	135	156	171	142	103	60	77	112	210	192	53	55	79	36	51	38
Chr1	+	1428530	3UTR	AT1G05000.2	AT1G05000	protein_coding_gene-mRNA	5	0	0	0	0	2	0	0	0	2	0	2	0	0	3	0	2	0
Chr1	+	1428648	3UTR	AT1G05000.2	AT1G05000	protein_coding_gene-mRNA	10	9	2	4	4	6	5	3	0	6	5	0	0	0	1	0	0	0
Chr1	+	1428783	3UTR	AT1G05000.2	AT1G05000	protein_coding_gene-mRNA	5	1	0	5	2	0	0	0	0	0	0	1	0	1	0	0	0	3
Chr1	+	1442639	intergenic.igt	AT1G05000.igt	AT1G05000.igt	protein_coding_gene-protein_coding_gene	9	5	0	0	1	0	0	0	0	0	0	0	0	0	0	0	0	0
Chr1	+	1465800	3UTR	AT1G05090.1	AT1G05090	protein_coding_gene-mRNA	53	40	35	43	52	54	38	30	29	37	47	60	15	12	38	24	14	36
Chr1	+	1465931	3UTR	AT1G05090.1	AT1G05090	protein_coding_gene-mRNA	0	0	2	0	0	0	0	0	0	0	1	4	0	2	0	0	1	2
Chr1	+	1466005	intergenic.igt	AT1G05090.igt	AT1G05090.igt	protein_coding_gene-protein_coding_gene	2	2	2	0	2	0	0	0	0	1	2	2	0	1	0	0	1	4
Chr1	+	1469644	5UTR	AT1G05100.1	AT1G05100	protein_coding_gene-mRNA	2	0	0	2	3	3	1	2	0	4	8	8	2	1	0	0	0	1
Chr1	+	1470821	3UTR	AT1G05100.1	AT1G05100	protein_coding_gene-mRNA	6	7	12	8	22	10	0	1	18	14	9	31	8	15	32	4	21	5
Chr1	+	1484051	3UTR	AT1G05140.1	AT1G05140	protein_coding_gene-mRNA	553	389	489	453	551	585	933	611	1297	467	557	654	299	373	577	263	399	413
Chr1	+	1506766	CDS	AT1G05200.2	AT1G05200	protein_coding_gene-mRNA	0	0	0	0	0	0	0	0	0	0	0	0	0	0	0	0	10	0
Chr1	+	1506872	CDS	AT1G05200.2	AT1G05200	protein_coding_gene-mRNA	0	0	0	4	2	0	0	0	0	0	0	0	1	2	0	0	0	2
Chr1	+	1508926	CDS	AT1G05200.2	AT1G05200	protein_coding_gene-mRNA	0	1	0	6	2	1	1	2	1	8	8	1	0	3	0	1	8	1
Chr1	+	1508992	CDS	AT1G05200.2	AT1G05200	protein_coding_gene-mRNA	5	4	0	0	3	5	13	0	6	0	4	0	0	0	0	0	0	0
Chr1	+	1509151	3UTR	AT1G05200.1	AT1G05200	protein_coding_gene-mRNA	181	114	218	216	268	177	208	105	124	250	280	314	87	44	99	40	39	77
Chr1	+	1511484	CDS	AT1G05210.1	AT1G05210	protein_coding_gene-mRNA	0	0	0	0	0	0	0	0	0	0	0	0	0	0	0	0	11	0
Chr1	+	1511683	3UTR	AT1G05210.1	AT1G05210	protein_coding_gene-mRNA	0	1	0	2	2	2	2	5	5	5	12	1	2	0	0	1	6	8
Chr1	+	1514610	intergenic.igt	AT1G05220.igt	AT1G05220.igt	protein_coding_gene-protein_coding_gene	14	0	0	0	1	0	0	0	0	0	0	0	0	0	0	0	0	0
Chr1	+	1524214	intergenic.igt	AT1G05240.igt	AT1G05240.igt	protein_coding_gene-protein_coding_gene	0	2	0	0	5	2	5	7	6	1	5	1	5	4	0	4	2	0
Chr1	+	1524369	intergenic.igt	AT1G05240.igt	AT1G05240.igt	protein_coding_gene-protein_coding_gene	6	5	3	12	20	1	4	2	8	2	2	5	0	1	0	0	4	7
Chr1	+	1524781	intergenic.igt	AT1G05240.igt	AT1G05240.igt	protein_coding_gene-protein_coding_gene	8	0	9	12	1	3	8	0	7	10	9	5	5	0	9	2	10	2
Chr1	+	1531424	3UTR	AT1G05260.1	AT1G05260	protein_coding_gene-mRNA	0	8	0	0	0	1	0	0	0	0	0	0	0	0	0	4	0	3
Chr1	+	1550484	intergenic.igt	AT1G05260.igt	AT1G05260.igt	protein_coding_gene-protein_coding_gene	8	0	0	11	2	3	3	0	0	1	0	0	0	0	0	0	0	0
Chr1	+	1555111	CDS	AT1G05320.2	AT1G05320	protein_coding_gene-mRNA	0	0	0	0	0	0	0	0	0	0	0	0	0	2	4	3	0	1
Chr1	+	1557732	3UTR	AT1G05320.1	AT1G05320	protein_coding_gene-mRNA	98	85	89	64	47	72	91	49	10	70	64	75	45	30	66	34	64	35
Chr1	+	1557860	intergenic.pm	AT1G05320.igt	AT1G05320.igt	protein_coding_gene-protein_coding_gene	3	0	0	0	0	9	0	0	0	0	0	0	0	0	0	3	0	0
Chr1	+	1567466	3UTR	AT1G05360.1	AT1G05360	protein_coding_gene-mRNA	2	0	9	16	6	11	1	6	7	9	22	9	0	4	0	0	2	4
Chr1	+	1578065	CDS	AT1G05380.1	AT1G05380	protein_coding_gene-mRNA	0	0	4	3	1	4	0	0	0	0	1	3	0	0	2	0	0	0
Chr1	+	1578168	CDS	AT1G05380.1	AT1G05380	protein_coding_gene-mRNA	0	0	0	1	1	2	6	1	0	0	3	0	0	0	0	0	0	0
Chr1	+	1582490	3UTR	AT1G05380.1	AT1G05380	protein_coding_gene-mRNA	0	2	0	0	3	9	0	1	0	2	0	9	0	0	0	0	0	0
Chr1	+	1582610	3UTR	AT1G05380.1	AT1G05380	protein_coding_gene-mRNA	118	72	66	167	130	120	80	40	48	63	89	118	18	31	62	22	31	53
Chr1	+	1585362	3UTR	AT1G05400.1	AT1G05400	protein_coding_gene-mRNA	5	7	0	4	0	3	0	0	0	1	0	0	0	0	0	0	0	0
Chr1	+	1585418	3UTR	AT1G05400.1	AT1G05400	protein_coding_gene-mRNA	11	4	0	4	0	1	0	2	0	0	3	2	0	0	0	0	0	0
Chr1	+	1590912	3UTR	AT1G05420.1	AT1G05420	protein_coding_gene-mRNA	0	0	3	0	0	0	0	3	0	0	6	0	0	0	0	1	0	4
Chr1	+	1626605	CDS	AT1G05500.1	AT1G05500	protein_coding_gene-mRNA	0	0	0	0	0	2	0	0	0	0	0	2	1	1	0	3	1	1
Chr1	+	1629189	3UTR	AT1G05500.1	AT1G05500	protein_coding_gene-mRNA	92	72	82	110	145	105	118	77	53	142	135	154	96	64	55	31	67	102
Chr1	+	1629261	3UTR	AT1G05500.1	AT1G05500	protein_coding_gene-mRNA	0	3	0	3	2	1	0	0	0	0	0	0	3	0	0	1	0	1
Chr1	+	1638744	intergenic.pm	AT1G05510.igt	AT1G05510.igt	protein_coding_gene-protein_coding_gene	0	1	0	0	3	0	0	1	0	1	1	3	1	0	0	0	0	1
Chr1	+	1640864	3UTR	AT1G05540.1	AT1G05540	protein_coding_gene-mRNA	1	8	5	41	41	46	50	55	100	85	92	107	53	54	52	31	28	26
Chr1	+	1643324	intergenic.igt	AT1G05540.igt	AT1G05540.igt	protein_coding_gene-protein_coding_gene	0	0	1	2	3	2	0	0	0	0	1	1	0	1	1	0	0	0
Chr1	+	1646233	exon	AT1G05562.1	AT1G05562	other_RNA-ncRNA	0	0	0	6	0	1	0	7	0	3	0	5	0	6	0	0	0	1
Chr1	+	1647154	exon	AT1G05562.1	AT1G05562	other_RNA-ncRNA	5	2	0	0	3	1	4	0	0	13	13	2	2	4	8	0	8	3
Chr1	+	1647215	intergenic.igt	AT1G05562.igt	AT1G05562.igt	other_RNA-other_RNA	81	73	63	107	121	118	150	143	207	208	204	217	90	73	83	67	60	74
Chr1	+	1647346	intergenic.igt	AT1G05562.igt	AT1G05562.igt	other_RNA-other_RNA	9	5	4	12	21	25	50	36	23	50	42	26	6	1	28	6	27	6
Chr1	+	1671702	3UTR	AT1G05590.1	AT1G05590	protein_coding_gene-mRNA	4	3	1	0	0	1	0	1	3	1	1	0	3	1	0	3	1	1
Chr1	+	1671873	3UTR	AT1G05590.1	AT1G05590	protein_coding_gene-mRNA	70	44	45	96	135	63	111	53	50	43	70	95	62	48	45	16	32	64
Chr1	+	1673793	3UTR	AT1G05600.1	AT1G05600	protein_coding_gene-mRNA	53	19	43	28	56	49	44	17	11	36	25	38	25	2	9	13	19	5
Chr1	+	1681707	3UTR	AT1G05620.2	AT1G05620	protein_coding_gene-mRNA	26	13	25	29	37	17	24	9	22	26	45	36	33	14	33	8	14	27
Chr1	+	1687425	3UTR	AT1G05630.2	AT1G05630	protein_coding_gene-mRNA	6	9	40	18	38	17	25	17	13	62	77	84	21	21	8	22	30	49
Chr1	+	1690162	intergenic.igt	AT1G05630.igt	AT1G05630.igt	protein_coding_gene-protein_coding_gene	1	2	4	0	12	7	3	1	0	7	6	13	2	1	1	1	0	0
Chr1	+	1709328	3UTR	AT1G05690.1	AT1G05690	protein_coding_gene-mRNA	215	145	129	196	140	137	183	152	110	154	156	137	84	72	136	63	77	46
Chr1	+	1717214	3UTR	AT1G05710.4	AT1G05710	protein_coding_gene-mRNA	49	16	14	35	45	27	38	36	48	29	57	66	3	3	3	2	0	11
Chr1	+	1720328	3UTR	AT1G05730.1	AT1G05730	protein_coding_gene-mRNA	6	3	2	4	18	3	0	12	0	2	2	0	0	1	0	0	5	0
Chr1	+	1720372	3UTR	AT1G05730.1	AT1G05730	protein_coding_gene-mRNA	0	4	12	0	0	1	0	6	0	0	0	0	0	0	0	0	0	0
Chr1	+	1723449	3UTR	AT1G05750.1	AT1G05750	protein_coding_gene-mRNA	11	4	0	0	5	1	1	0	0	1	8	1	6	0	0	0	0	0
Chr1	+	1723485	3UTR	AT1G05750.1	AT1G05750	protein_coding_gene-mRNA	0	0	2	0	6	0	0	0	0	0	0	0	0	0	0	0	0	6
Chr1	+	1723634	3UTR	AT1G05750.1	AT1G05750	protein_coding_gene-mRNA	0	4	0	0	0	3	0	1	0	0	0	4	0	0	0	0	0	3
Chr1	+	1723751	3UTR	AT1G05750.1	AT1G05750	protein_coding_gene-mRNA	7	8	10	11	7	12	5	2	4	7	0	0	0	0	2	0	0	6
Chr1	+	1724163	3UTR	AT1G05750.1	AT1G05750	protein_coding_gene-mRNA	0	0	0	4	5	6	0	0	0	0	2	4	0	0	0	0	0	0
Chr1	+	1728387	3UTR	AT1G05780.1	AT1G05780	protein_coding_gene-mRNA	71	16	22	33	41	37	40	22	13	24	29	17	23	11	8	21	9	38
Chr1	+	1732603	3UTR	AT1G05785.2	AT1G05785	protein_coding_gene-mRNA	42	35	39	52	54	48	49	34	51	24	24	52	21	8	15	13	21	12
Chr1	+	1732685	3UTR	AT1G05785.2	AT1G05785	protein_coding_gene-mRNA	0	1	0	1	0	4	0	2	0	2	1	4	0	0	2	0	0	0
Chr1	+	1737472	3UTR	AT1G05790.1	AT1G05790	protein_coding_gene-mRNA	104	11	42	29	52	36	35	11	8	28	43	26	8	13	56	2	4	7
Chr1	+	1745387	intron	AT1G05805.1	AT1G05805	protein_coding_gene-mRNA	6	0	1	1	1	8	0	0	0	0	1	0	0	3	0	0	0	0
Chr1	+	1745464	intron	AT1G05805.1	AT1G05805	protein_coding_gene-mRNA	8	4	10	3	1	4	0	4	0	1	0	3	0	0	0	0	0	0
Chr1	+	1747693	3UTR	AT1G05805.1	AT1G05805	protein_coding_gene-mRNA	176	118	197	188	134	154	36	14	35	35	58	57	12	8	11	10	10	15
Chr1	+	1749510	3UTR	AT1G05810.1	AT1G05810	protein_coding_gene-mRNA	16	10	0	27	30	34	18	12	38	53	33	40	23	15	18	3	4	13
Chr1	+	1753888	3UTR	AT1G05820.1	AT1G05820	protein_coding_gene-mRNA	0	0	11	0	0	0	0	0	0	0	0	0	0	0	0	0	0	0
Chr1	+	1753998	3UTR	AT1G05820.1	AT1G05820	protein_coding_gene-mRNA	4	7	5	7	5	2	1	0	1	7	5	0	1	0	0	0	2	2
Chr1	+	1754800	CDS	AT1G05830.2	AT1G05830	protein_coding_gene-mRNA	0	0	5	0	0	0	0	0	0	1	0	0	0	0	0	0	6	0
Chr1	+	1754840	CDS	AT1G05830.2	AT1G05830	protein_coding_gene-mRNA	0	4	0	5	1	0	0	3	0	5	4	16	3	0	10	3	1	1
Chr1	+	1755016	CDS	AT1G05830.2	AT1G05830	protein_coding_gene-mRNA	0	0	12	0	1	0	0	9	0	0	0	1	0	12	2	0	0	0
Chr1	+	1759540	intron	AT1G05830.1	AT1G05830	protein_coding_gene-mRNA	5	0	0	0	3	0	0	0	0	0	0	0	0	0	0	8	0	0
Chr1	+	1761769	3UTR	AT1G05830.1	AT1G05830	protein_coding_gene-mRNA	14	0	6	5	4	12	8	0	0	5	0	0	10	10	1	0	3	1
Chr1	+	1761818	3UTR	AT1G05830.1	AT1G05830	protein_coding_gene-mRNA	40	21	41	63	55	24	21	14	0	28	20	54	10	17	5	3	2	25
Chr1	+	1762741	3UTR	AT1G05835.1	AT1G05835	protein_coding_gene-mRNA	0	0	0	4	0	2	0	0	7	9	14	17	20	41	25	71	123	95
Chr1	+	1763032	intergenic.igt	AT1G05835.igt	AT1G05835.igt	protein_coding_gene-protein_coding_gene	0	0	0	0	0	0	0	0	0	0	0	0	9	0	0	14	19	4
Chr1	+	1770658	intron	AT1G05860.1	AT1G05860	protein_coding_gene-mRNA	4	3	0	5	6	1	0	0	0	11	1	5	1	0	0	2	0	0
Chr1	+	1770735	intron	AT1G05860.1	AT1G05860	protein_coding_gene-mRNA	7	2	0	0	1	6	4	0	14	0	10	5	0	6	1	0	0	3
Chr1	+	1771116	3UTR	AT1G05860.1	AT1G05860	protein_coding_gene-mRNA	2	19	6	29	28	7	30	9	9	21	27	32	32	33	33	7	30	21
Chr1	+	1771297	intergenic.igt	AT1G05860.igt	AT1G05860.igt	protein_coding_gene-protein_coding_gene	8	15	20	4	12	18	7	1	0	4	38	13	10	4	7	3	17	11
Chr1	+	1776847	CDS	AT1G05880.2	AT1G05880	protein_coding_gene-mRNA	0	0	0	0	0	0	0	0	10	0	0	0	0	0	0	0	0	0
Chr1	+	1784128	CDS	AT1G05890.2	AT1G05890	protein_coding_gene-mRNA	0	1	0	2	0	0	0	3	0	0	0	1	0	3	0	0	0	0
Chr1	+	1784494	3UTR	AT1G05890.1	AT1G05890	protein_coding_gene-mRNA	375	276	345	416	301	309	231	185	222	138	164	210	112	95	198	83	87	106
Chr1	+	1784600	AMB	AT1G05890.x	AT1G05890	protein_coding_gene-mRNA	0	0	0	2	0	0	0	0	2	0	3	1	3	0	0	1	0	0
Chr1	+	1786299	3UTR	AT1G05894.1	AT1G05894	protein_coding_gene-mRNA	0	0	0	0	0	0	9	0	0	1	0	1	1	0	0	0	1	4
Chr1	+	1786858	5UTR	AT1G05900.1	AT1G05900	protein_coding_gene-mRNA	0	0	0	2	1	1	0	0	0	0	0	4	1	1	0	0	0	0
Chr1	+	1789672	3UTR	AT1G05900.2	AT1G05900	protein_coding_gene-mRNA	69	75	98	82	112	85	71	48	22	112	126	133	32	79	38	24	44	35
Chr1	+	1790915	CDS	AT1G05910.1	AT1G05910	protein_coding_gene-mRNA	0	0	0	0	1	0	0	0	0	2	0	2	0	0	5	0	1	0
Chr1	+	1791813	CDS	AT1G05910.1	AT1G05910	protein_coding_gene-mRNA	0	2	6	9	8	2	4	1	0	2	12	8	1	1	2	10	1	9
Chr1	+	1796587	3UTR	AT1G05910.1	AT1G05910	protein_coding_gene-mRNA	7	7	11	2	5	1	4	2	0	1	0	1	4	1	0	4	1	1
Chr1	+	1796662	3UTR	AT1G05910.1	AT1G05910	protein_coding_gene-mRNA	17	10	25	8	13	10	14	3	3	8	8	7	7	0	4	3	5	1
Chr1	+	1796728	3UTR	AT1G05910.1	AT1G05910	protein_coding_gene-mRNA	9	1	0	4	8	6	3	1	0	1	0	4	0	2	2	0	0	5
Chr1	+	1821875	exon	AT1G06002.1	AT1G06002	other_RNA-ncRNA	11	0	0	4	6	8	7	0	0	5	4	8	5	1	0	0	0	5
Chr1	+	1821922	intergenic.pm	AT1G06002.igt	AT1G06002.igt	other_RNA-other_RNA	4	2	0	13	3	4	0	0	0	0	0	1	0	7	8	0	0	0
Chr1	+	1823858	3UTR	AT1G06010.1	AT1G06010	protein_coding_gene-mRNA	0	0	0	0	0	0	0	0	0	0	0	7	4	0	0	0	0	0
Chr1	+	1823932	3UTR	AT1G06010.1	AT1G06010	protein_coding_gene-mRNA	24	34	16	22	40	32	24	32	82	30	33	52	50	36	27	20	42	52
Chr1	+	1824056	3UTR	AT1G06010.1	AT1G06010	protein_coding_gene-mRNA	10	0	0	3	1	2	0	0	0	0	4	0	0	0	0	0	0	0
Chr1	+	1834835	3UTR	AT1G06060.1	AT1G06060	protein_coding_gene-mRNA	262	128	170	218	173	156	191	57	172	109	159	142	78	35	115	32	45	82
Chr1	+	1862696	3UTR	AT1G06135.1	AT1G06135	protein_coding_gene-mRNA	0	0	19	0	0	0	0	0	0	0	0	0	0	0	0	0	0	0
Chr1	+	1866879	intergenic.igt	AT1G06140.igt	AT1G06140.igt	protein_coding_gene-protein_coding_gene	0	0	0	3	2	1	0	0	0	0	0	0	0	4	0	0	0	0
Chr1	+	1866988	intergenic.igt	AT1G06140.igt	AT1G06140.igt	protein_coding_gene-protein_coding_gene	10	3	2	2	4	4	0	0	0	1	0	0	0	0	0	0	2	2
Chr1	+	1883858	3UTR	AT1G06160.1	AT1G06160	protein_coding_gene-mRNA	0	3	4	1	0	20	0	0	18	0	5	1	2	3	0	0	0	3
Chr1	+	1883935	3UTR	AT1G06160.1	AT1G06160	protein_coding_gene-mRNA	26	1	18	26	28	52	0	1	31	1	6	0	2	0	0	1	2	6
Chr1	+	1890939	CDS	AT1G06180.1	AT1G06180	protein_coding_gene-mRNA	10	6	0	3	5	5	7	0	0	1	0	1	4	0	0	6	5	0
Chr1	+	1891159	3UTR	AT1G06180.1	AT1G06180	protein_coding_gene-mRNA	103	103	98	62	32	32	97	54	87	22	29	20	24	9	40	22	96	19
Chr1	+	1899207	3UTR	AT1G06210.1	AT1G06210	protein_coding_gene-mRNA	270	145	128	146	153	152	173	109	80	112	130	204	87	88	123	59	84	94
Chr1	+	1899277	3UTR	AT1G06210.1	AT1G06210	protein_coding_gene-mRNA	1	0	0	1	0	1	0	0	0	2	2	0	0	0	7	0	1	2
Chr1	+	1904761	3UTR	AT1G06220.2	AT1G06220	protein_coding_gene-mRNA	116	113	146	191	169	224	93	75	63	110	193	175	58	71	49	41	72	67
Chr1	+	1910217	3UTR	AT1G06230.1	AT1G06230	protein_coding_gene-mRNA	0	5	0	2	3	0	0	0	0	0	0	0	0	0	0	0	0	0
Chr1	+	1910529	3UTR	AT1G06230.3	AT1G06230	protein_coding_gene-mRNA	0	8	0	11	0	7	0	0	1	0	2	0	6	0	0	7	0	1
Chr1	+	1910596	3UTR	AT1G06230.3	AT1G06230	protein_coding_gene-mRNA	6	4	25	0	2	6	0	5	0	4	7	13	5	1	1	1	3	0
Chr1	+	1910848	AMB	AT1G06230.x	AT1G06230	protein_coding_gene-mRNA	351	276	275	306	374	356	190	103	106	161	232	282	143	124	185	78	163	146
Chr1	+	1912792	intron	AT1G06240.1	AT1G06240	protein_coding_gene-mRNA	0	0	0	3	0	0	0	0	3	2	0	0	6	0	2	0	0	0
Chr1	+	1912948	3UTR	AT1G06240.1	AT1G06240	protein_coding_gene-mRNA	1	0	0	3	7	0	3	0	0	0	10	3	0	0	0	0	0	0
Chr1	+	1913168	3UTR	AT1G06240.1	AT1G06240	protein_coding_gene-mRNA	58	35	43	90	106	45	93	60	84	112	120	68	46	38	75	33	41	18
Chr1	+	1913263	3UTR	AT1G06240.1	AT1G06240	protein_coding_gene-mRNA	5	2	0	1	12	3	1	4	12	7	0	2	4	0	0	0	4	2
Chr1	+	1915025	intergenic.pm	AT1G06240.igt	AT1G06240.igt	protein_coding_gene-protein_coding_gene	0	7	3	10	6	2	0	0	2	5	6	11	0	2	1	2	5	0
Chr1	+	1926141	3UTR	AT1G06290.1	AT1G06290	protein_coding_gene-mRNA	28	41	4	46	32	34	19	15	13	16	28	43	4	15	14	12	11	11
Chr1	+	1926213	3UTR	AT1G06290.1	AT1G06290	protein_coding_gene-mRNA	36	63	42	95	84	91	51	28	40	131	138	94	35	24	48	19	38	29
Chr1	+	1945900	3UTR	AT1G06380.1	AT1G06380	protein_coding_gene-mRNA	0	0	0	7	0	2	0	0	0	0	0	4	0	1	12	0	0	0
Chr1	+	1945957	3UTR	AT1G06380.1	AT1G06380	protein_coding_gene-mRNA	0	0	0	0	2	0	0	0	2	0	0	3	3	0	0	0	0	0
Chr1	+	1946077	3UTR	AT1G06380.1	AT1G06380	protein_coding_gene-mRNA	71	50	50	38	67	27	21	29	4	21	23	40	16	16	8	3	14	21
Chr1	+	1946154	3UTR	AT1G06380.1	AT1G06380	protein_coding_gene-mRNA	0	0	0	11	7	2	0	0	1	0	3	8	0	0	0	0	3	0
Chr1	+	1950557	AMB	AT1G06390.x	AT1G06390	protein_coding_gene-mRNA	6	4	0	3	1	4	1	0	6	3	2	1	0	0	3	0	0	2
Chr1	+	1950729	3UTR	AT1G06390.2	AT1G06390	protein_coding_gene-mRNA	97	73	66	106	134	148	95	64	68	127	73	116	44	30	48	38	80	72
Chr1	+	1950826	3UTR	AT1G06390.2	AT1G06390	protein_coding_gene-mRNA	0	0	0	1	0	2	1	0	0	7	2	1	0	0	0	0	0	0
Chr1	+	1956581	CDS	AT1G06410.1	AT1G06410	protein_coding_gene-mRNA	2	0	0	5	4	1	0	0	0	1	7	8	1	8	11	2	1	4
Chr1	+	1958361	3UTR	AT1G06410.1	AT1G06410	protein_coding_gene-mRNA	27	41	8	10	10	8	17	15	2	7	19	23	16	7	22	6	6	3
Chr1	+	1958402	3UTR	AT1G06410.1	AT1G06410	protein_coding_gene-mRNA	44	5	20	0	56	4	25	4	0	11	56	23	2	14	19	24	2	40
Chr1	+	1958484	3UTR	AT1G06410.1	AT1G06410	protein_coding_gene-mRNA	18	14	0	38	37	8	4	10	2	8	10	8	6	7	2	7	14	11
Chr1	+	1958715	3UTR	AT1G06410.1	AT1G06410	protein_coding_gene-mRNA	609	386	427	485	441	363	343	230	171	269	335	449	174	151	179	73	132	174
Chr1	+	1958827	3UTR	AT1G06410.1	AT1G06410	protein_coding_gene-mRNA	6	6	6	11	1	8	2	0	5	4	2	2	0	2	0	1	5	2
Chr1	+	1959173	CDS	AT1G06420.2	AT1G06420	protein_coding_gene-mRNA	0	0	0	0	0	0	5	0	0	0	5	1	2	3	0	4	3	1
Chr1	+	1959299	CDS	AT1G06420.2	AT1G06420	protein_coding_gene-mRNA	0	0	0	0	0	0	0	0	0	0	0	0	0	0	1	2	13	0
Chr1	+	1959911	3UTR	AT1G06420.2	AT1G06420	protein_coding_gene-mRNA	0	0	0	0	0	0	0	1	0	2	0	0	1	0	0	1	9	5
Chr1	+	1959952	3UTR	AT1G06420.2	AT1G06420	protein_coding_gene-mRNA	0	0	0	0	0	0	0	0	0	7	4	0	0	0	0	0	0	1
Chr1	+	1967220	3UTR	AT1G06450.1	AT1G06450	protein_coding_gene-mRNA	9	4	1	8	9	8	4	0	0	5	7	5	0	4	1	4	9	5
Chr1	+	1968168	intergenic.pm	AT1G06450.igt	AT1G06450.igt	protein_coding_gene-protein_coding_gene	0	0	0	2	3	6	0	2	0	1	1	2	0	0	0	0	0	1
Chr1	+	1968510	intergenic.pm	AT1G06450.igt	AT1G06450.igt	protein_coding_gene-protein_coding_gene	0	0	0	2	3	0	0	0	2	0	0	1	0	0	0	0	3	0
Chr1	+	1973593	3UTR	AT1G06470.2	AT1G06470	protein_coding_gene-mRNA	0	4	3	0	0	1	4	0	0	0	0	0	0	1	0	0	0	7
Chr1	+	1973657	3UTR	AT1G06470.2	AT1G06470	protein_coding_gene-mRNA	0	4	3	0	2	0	0	8	1	1	15	7	0	6	3	0	7	1
Chr1	+	1973757	3UTR	AT1G06470.2	AT1G06470	protein_coding_gene-mRNA	91	32	76	47	66	62	72	60	53	63	51	69	43	44	41	30	26	54
Chr1	+	1973894	intergenic.igt	AT1G06470.igt	AT1G06470.igt	protein_coding_gene-protein_coding_gene	0	0	0	0	1	3	0	0	0	2	0	1	0	4	0	3	0	1
Chr1	+	1989170	intron	AT1G06490.1	AT1G06490	protein_coding_gene-mRNA	0	0	0	0	3	0	0	0	0	0	3	1	10	0	3	0	1	4
Chr1	+	1989222	CDS	AT1G06490.1	AT1G06490	protein_coding_gene-mRNA	0	4	0	0	0	2	0	0	0	2	1	0	0	6	0	0	0	1
Chr1	+	1989321	3UTR	AT1G06490.1	AT1G06490	protein_coding_gene-mRNA	0	0	0	0	5	0	0	0	0	1	0	1	2	0	0	2	0	3
Chr1	+	1990316	CDS	AT1G06500.1	AT1G06500	protein_coding_gene-mRNA	0	2	0	0	1	0	8	0	16	4	5	1	1	1	0	0	0	4
Chr1	+	1990378	CDS	AT1G06500.1	AT1G06500	protein_coding_gene-mRNA	0	2	0	0	0	0	0	0	0	0	0	4	0	4	0	0	0	0
Chr1	+	1990725	3UTR	AT1G06500.2	AT1G06500	protein_coding_gene-mRNA	56	40	39	72	77	79	35	24	40	22	45	89	30	11	43	6	20	22
Chr1	+	1992542	CDS	AT1G06510.1	AT1G06510	protein_coding_gene-mRNA	0	0	0	6	0	0	0	9	0	0	0	2	0	4	0	0	0	0
Chr1	+	1993307	CDS	AT1G06510.1	AT1G06510	protein_coding_gene-mRNA	0	0	0	0	1	6	2	0	0	0	0	5	0	1	0	5	0	0
Chr1	+	1993786	3UTR	AT1G06510.1	AT1G06510	protein_coding_gene-mRNA	33	33	7	41	65	53	34	22	46	52	50	92	19	31	22	6	19	45
Chr1	+	2002001	CDS	AT1G06530.1	AT1G06530	protein_coding_gene-mRNA	0	0	0	0	2	1	0	0	11	0	0	11	0	0	2	0	0	0
Chr1	+	2002109	CDS	AT1G06530.1	AT1G06530	protein_coding_gene-mRNA	22	20	0	30	12	21	18	8	1	26	38	26	7	2	16	10	25	18
Chr1	+	2002170	CDS	AT1G06530.1	AT1G06530	protein_coding_gene-mRNA	1	0	3	7	5	2	0	0	0	11	14	5	0	2	3	0	11	0
Chr1	+	2002225	CDS	AT1G06530.1	AT1G06530	protein_coding_gene-mRNA	22	22	22	27	30	25	44	38	37	53	23	21	18	17	7	15	61	39
Chr1	+	2002693	3UTR	AT1G06530.1	AT1G06530	protein_coding_gene-mRNA	629	426	433	471	590	433	603	373	246	403	481	596	248	286	256	136	259	239
Chr1	+	2010976	intron	AT1G06560.1	AT1G06560	protein_coding_gene-mRNA	0	0	0	1	0	1	0	0	0	0	0	9	0	0	0	0	0	0
Chr1	+	2011980	3UTR	AT1G06560.1	AT1G06560	protein_coding_gene-mRNA	13	13	21	32	34	20	19	19	12	8	24	12	6	7	10	5	11	14
Chr1	+	2016274	intergenic.igt	AT1G06560.igt	AT1G06560.igt	protein_coding_gene-protein_coding_gene	0	0	0	0	0	2	0	0	0	0	0	0	0	0	0	0	4	10
Chr1	+	2026292	intron	AT1G06620.1	AT1G06620	protein_coding_gene-mRNA	6	0	0	0	0	2	0	0	0	11	0	8	3	0	0	0	0	0
Chr1	+	2027176	3UTR	AT1G06620.1	AT1G06620	protein_coding_gene-mRNA	0	0	10	5	6	9	2	0	0	2	14	6	0	2	0	0	0	0
Chr1	+	2027284	3UTR	AT1G06620.1	AT1G06620	protein_coding_gene-mRNA	15	4	0	11	5	6	3	4	1	3	4	12	0	3	1	1	0	4
Chr1	+	2029526	AMB	AT1G06630.x	AT1G06630	protein_coding_gene-mRNA	0	0	0	0	0	0	0	0	12	0	0	0	0	1	0	0	0	0
Chr1	+	2029592	AMB	AT1G06630.x	AT1G06630	protein_coding_gene-mRNA	73	28	63	74	55	59	39	27	60	20	48	51	18	31	37	17	19	25
Chr1	+	2029723	AMB	AT1G06630.x	AT1G06630	protein_coding_gene-mRNA	0	0	0	4	2	2	0	0	0	1	1	0	0	0	0	0	0	0
Chr1	+	2030514	AMB	AT1G06630.x	AT1G06630	protein_coding_gene-mRNA	5	0	0	3	0	0	4	0	0	1	4	2	1	1	0	0	0	0
Chr1	+	2030741	AMB	AT1G06630.x	AT1G06630	protein_coding_gene-mRNA	0	0	0	1	2	0	0	8	0	0	0	0	0	0	0	0	0	0
Chr1	+	2031359	AMB	AT1G06630.x	AT1G06630	protein_coding_gene-mRNA	40	38	32	50	27	27	40	15	54	19	26	33	16	29	20	4	9	23
Chr1	+	2033937	3UTR	AT1G06640.1	AT1G06640	protein_coding_gene-mRNA	118	70	110	102	121	131	203	174	244	288	540	428	255	235	361	167	110	283
Chr1	+	2035680	3UTR	AT1G06645.1	AT1G06645	protein_coding_gene-mRNA	75	58	42	115	92	115	59	31	44	90	123	92	13	18	66	7	6	21
Chr1	+	2035795	intergenic.pm	AT1G06645.igt	AT1G06645.igt	protein_coding_gene-protein_coding_gene	13	19	22	36	22	21	13	12	23	29	13	54	2	11	5	1	2	0
Chr1	+	2037093	AMB	AT1G06650.x	AT1G06650	protein_coding_gene-mRNA	0	0	0	0	0	0	2	0	0	4	0	0	13	0	0	0	0	0
Chr1	+	2037268	3UTR	AT1G06650.2	AT1G06650	protein_coding_gene-mRNA	141	112	155	244	290	270	190	69	197	211	217	315	88	106	95	30	64	68
Chr1	+	2037469	3UTR	AT1G06650.2	AT1G06650	protein_coding_gene-mRNA	0	0	0	0	0	2	0	1	0	1	3	0	0	0	5	0	0	0
Chr1	+	2041154	CDS	AT1G06670.1	AT1G06670	protein_coding_gene-mRNA	2	3	13	0	1	7	3	0	0	1	7	1	0	0	6	3	12	11
Chr1	+	2046294	CDS	AT1G06670.1	AT1G06670	protein_coding_gene-mRNA	6	0	0	0	2	1	0	1	0	0	0	0	0	0	0	0	0	0
Chr1	+	2046505	CDS	AT1G06670.1	AT1G06670	protein_coding_gene-mRNA	0	4	5	16	0	0	5	0	0	4	1	1	0	2	0	0	10	1
Chr1	+	2047028	CDS	AT1G06670.1	AT1G06670	protein_coding_gene-mRNA	0	0	0	9	5	0	0	0	0	0	0	0	0	0	0	0	0	0
Chr1	+	2047329	CDS	AT1G06670.1	AT1G06670	protein_coding_gene-mRNA	0	0	0	0	4	1	0	0	2	0	0	6	0	0	0	0	0	2
Chr1	+	2047442	3UTR	AT1G06670.1	AT1G06670	protein_coding_gene-mRNA	0	0	16	0	0	0	0	0	0	2	0	0	0	0	0	0	0	0
Chr1	+	2047613	3UTR	AT1G06670.1	AT1G06670	protein_coding_gene-mRNA	103	69	102	110	109	138	58	29	39	89	83	95	47	72	28	37	55	51
Chr1	+	2049145	CDS	AT1G06680.1	AT1G06680	protein_coding_gene-mRNA	2	18	0	3	0	3	2	17	2	7	2	4	10	23	9	12	18	12
Chr1	+	2049229	3UTR	AT1G06680.1	AT1G06680	protein_coding_gene-mRNA	0	0	0	7	3	0	0	5	5	3	1	1	0	1	0	0	0	0
Chr1	+	2049302	3UTR	AT1G06680.1	AT1G06680	protein_coding_gene-mRNA	7681	5679	7749	9966	13800	16264	18686	13508	24267	25883	25751	31555	21859	22932	21823	13843	20819	23460
Chr1	+	2049468	3UTR	AT1G06680.1	AT1G06680	protein_coding_gene-mRNA	0	0	0	0	1	1	0	0	0	1	7	0	0	0	0	0	0	0
Chr1	+	2055443	intergenic.igt	AT1G06680.igt	AT1G06680.igt	protein_coding_gene-protein_coding_gene	0	0	1	2	0	4	1	0	2	1	3	3	0	0	0	1	0	0
Chr1	+	2070327	3UTR	AT1G06730.1	AT1G06730	protein_coding_gene-mRNA	51	23	58	57	40	35	26	11	80	25	32	43	27	21	23	13	38	16
Chr1	+	2073223	exon	AT1G06740.1	AT1G06740	transposable_element_gene-mRNA	0	0	0	0	1	0	0	0	0	0	4	0	0	0	6	0	0	0
Chr1	+	2073504	exon	AT1G06740.1	AT1G06740	transposable_element_gene-mRNA	12	3	15	9	20	16	4	7	17	11	15	10	7	3	0	5	4	1
Chr1	+	2073545	AMB	AT1G06750.x	AT1G06750	protein_coding_gene-mRNA	14	11	4	8	12	3	9	17	14	3	9	21	8	1	12	8	5	8
Chr1	+	2086339	intron	AT1G06780.1	AT1G06780	protein_coding_gene-mRNA	0	0	0	0	2	0	0	0	0	0	7	0	0	0	2	0	0	6
Chr1	+	2086968	3UTR	AT1G06780.2	AT1G06780	protein_coding_gene-mRNA	41	26	45	63	74	37	55	10	50	31	43	52	17	33	27	10	12	26
Chr1	+	2087133	AMB	AT1G06780.x	AT1G06780	protein_coding_gene-mRNA	5	6	0	4	2	5	2	0	2	1	10	10	0	2	0	1	0	4
Chr1	+	2089448	3UTR	AT1G06790.1	AT1G06790	protein_coding_gene-mRNA	14	36	33	41	32	29	43	19	29	13	10	23	12	10	10	0	5	12
Chr1	+	2089542	3UTR	AT1G06790.1	AT1G06790	protein_coding_gene-mRNA	0	2	0	5	0	0	0	0	0	1	0	8	0	2	0	0	1	0
Chr1	+	2089831	AMB	AT1G06790.x	AT1G06790	protein_coding_gene-mRNA	0	0	0	6	3	1	10	0	0	0	4	1	0	0	0	0	0	0
Chr1	+	2091567	intergenic.igt	AT1G06790.igt	AT1G06790.igt	protein_coding_gene-protein_coding_gene	25	0	0	5	0	3	0	0	6	3	1	6	0	0	4	2	8	4
Chr1	+	2097561	3UTR	AT1G06830.1	AT1G06830	protein_coding_gene-mRNA	10	0	4	36	51	52	179	130	212	331	349	268	87	72	82	23	59	59
Chr1	+	2106750	3UTR	AT1G06850.1	AT1G06850	protein_coding_gene-mRNA	6	5	5	4	9	4	7	3	8	11	12	23	3	6	11	4	2	13
Chr1	+	2106813	3UTR	AT1G06850.1	AT1G06850	protein_coding_gene-mRNA	0	0	0	0	0	0	0	0	0	0	0	0	5	11	0	0	0	4
Chr1	+	2110934	3UTR	AT1G06870.1	AT1G06870	protein_coding_gene-mRNA	76	36	22	57	57	37	67	18	22	39	50	55	42	31	24	25	31	53
Chr1	+	2123749	3UTR	AT1G06910.1	AT1G06910	protein_coding_gene-mRNA	40	20	16	22	36	33	26	3	2	30	23	50	6	10	13	7	20	15
Chr1	+	2137705	3UTR	AT1G06960.1	AT1G06960	protein_coding_gene-mRNA	66	47	87	56	74	57	64	34	79	86	47	61	33	22	29	18	62	35
Chr1	+	2144030	intergenic.igt	AT1G06970.igt	AT1G06970.igt	protein_coding_gene-protein_coding_gene	0	0	0	0	0	0	0	0	0	0	0	0	10	0	0	2	0	0
Chr1	+	2153899	CDS	AT1G07010.1	AT1G07010	protein_coding_gene-mRNA	0	0	0	3	0	3	0	3	0	0	0	7	4	10	2	0	0	1
Chr1	+	2153967	intron	AT1G07010.3	AT1G07010	protein_coding_gene-mRNA	4	0	7	2	1	6	5	13	20	12	2	1	0	9	1	0	5	1
Chr1	+	2154961	CDS	AT1G07010.1	AT1G07010	protein_coding_gene-mRNA	2	0	0	4	0	0	3	1	0	5	4	3	0	0	0	0	0	0
Chr1	+	2155060	3UTR	AT1G07010.2	AT1G07010	protein_coding_gene-mRNA	25	29	19	49	35	12	70	44	76	57	44	56	42	34	66	15	52	37
Chr1	+	2155237	3UTR	AT1G07010.2	AT1G07010	protein_coding_gene-mRNA	380	295	341	625	638	599	661	379	759	663	696	670	363	250	358	205	274	250
Chr1	+	2169835	3UTR	AT1G07070.1	AT1G07070	protein_coding_gene-mRNA	35	42	47	43	57	51	54	33	45	49	64	50	41	24	13	9	24	39
Chr1	+	2172029	3UTR	AT1G07080.1	AT1G07080	protein_coding_gene-mRNA	455	270	412	549	621	640	534	264	385	645	804	815	199	183	255	131	155	163
Chr1	+	2172177	3UTR	AT1G07080.1	AT1G07080	protein_coding_gene-mRNA	7	19	16	3	7	27	22	19	8	24	16	3	2	7	15	0	5	2
Chr1	+	2172248	3UTR	AT1G07080.1	AT1G07080	protein_coding_gene-mRNA	4	9	0	3	4	1	0	0	0	1	0	10	0	0	3	0	0	0
Chr1	+	2188502	3UTR	AT1G07130.1	AT1G07130	protein_coding_gene-mRNA	0	11	0	0	0	2	0	0	0	0	0	0	0	0	0	0	0	0
Chr1	+	2188581	3UTR	AT1G07130.1	AT1G07130	protein_coding_gene-mRNA	5	7	10	3	1	0	2	0	4	5	7	1	0	0	0	0	0	1
Chr1	+	2188622	3UTR	AT1G07130.1	AT1G07130	protein_coding_gene-mRNA	11	5	4	8	4	4	5	2	0	1	2	4	0	0	0	0	0	0
Chr1	+	2188734	3UTR	AT1G07130.1	AT1G07130	protein_coding_gene-mRNA	9	4	15	11	1	13	1	1	28	2	0	1	1	5	4	2	2	0
Chr1	+	2201081	3UTR	AT1G07170.2	AT1G07170	protein_coding_gene-mRNA	9	8	13	11	2	6	4	5	25	8	15	3	1	3	30	6	0	1
Chr1	+	2201142	3UTR	AT1G07170.2	AT1G07170	protein_coding_gene-mRNA	296	174	229	247	195	175	128	83	112	126	118	139	64	74	45	36	44	72
Chr1	+	2206419	CDS	AT1G07180.1	AT1G07180	protein_coding_gene-mRNA	0	0	0	1	0	0	10	8	15	4	6	2	0	1	0	0	8	2
Chr1	+	2206516	CDS	AT1G07180.1	AT1G07180	protein_coding_gene-mRNA	0	0	0	0	1	2	0	1	0	3	8	0	0	0	0	0	0	2
Chr1	+	2206702	CDS	AT1G07180.1	AT1G07180	protein_coding_gene-mRNA	0	0	0	0	0	0	0	0	0	0	0	0	0	0	20	0	0	0
Chr1	+	2206904	3UTR	AT1G07180.1	AT1G07180	protein_coding_gene-mRNA	414	357	379	809	1243	1274	1435	923	1471	1889	2316	2555	1074	969	1320	463	774	880
Chr1	+	2216810	3UTR	AT1G07210.1	AT1G07210	protein_coding_gene-mRNA	0	0	0	3	2	1	3	0	0	2	0	0	4	0	1	0	0	1
Chr1	+	2216982	3UTR	AT1G07210.1	AT1G07210	protein_coding_gene-mRNA	170	131	142	159	158	131	164	72	81	123	141	109	30	49	34	41	58	54
Chr1	+	2217081	3UTR	AT1G07210.1	AT1G07210	protein_coding_gene-mRNA	0	0	0	0	0	0	0	0	0	0	2	0	0	11	0	0	0	0
Chr1	+	2225426	3UTR	AT1G07240.1	AT1G07240	protein_coding_gene-mRNA	50	37	36	46	62	53	34	27	61	18	39	43	10	9	14	5	10	32
Chr1	+	2227273	CDS	AT1G07250.1	AT1G07250	protein_coding_gene-mRNA	10	5	20	17	33	16	41	56	47	71	16	31	17	42	17	10	26	1
Chr1	+	2227419	3UTR	AT1G07250.1	AT1G07250	protein_coding_gene-mRNA	0	0	0	0	3	0	0	0	0	3	5	2	0	0	0	1	13	0
Chr1	+	2227566	3UTR	AT1G07250.1	AT1G07250	protein_coding_gene-mRNA	110	106	159	211	207	205	300	133	205	340	380	312	101	66	121	47	78	60
Chr1	+	2229287	intergenic.igt	AT1G07250.igt	AT1G07250.igt	protein_coding_gene-protein_coding_gene	0	0	0	0	0	1	4	0	0	0	0	3	0	5	0	0	0	0
Chr1	+	2239915	intron	AT1G07280.1	AT1G07280	protein_coding_gene-mRNA	0	1	0	3	0	0	0	0	0	0	0	5	0	4	2	0	0	0
Chr1	+	2241128	3UTR	AT1G07280.1	AT1G07280	protein_coding_gene-mRNA	492	428	471	635	676	699	471	254	468	521	762	624	156	136	146	64	72	82
Chr1	+	2241218	3UTR	AT1G07280.1	AT1G07280	protein_coding_gene-mRNA	29	35	57	33	40	29	19	7	26	22	42	36	0	2	11	0	0	0
Chr1	+	2241397	intergenic.igt	AT1G07280.igt	AT1G07280.igt	protein_coding_gene-protein_coding_gene	0	0	0	0	4	0	0	2	5	0	0	3	0	0	0	0	0	0
Chr1	+	2249649	CDS	AT1G07320.3	AT1G07320	protein_coding_gene-mRNA	0	0	0	5	0	0	0	0	0	2	3	1	0	0	0	0	4	0
Chr1	+	2249799	CDS	AT1G07320.3	AT1G07320	protein_coding_gene-mRNA	5	0	0	0	0	0	6	0	0	1	4	0	0	11	0	2	9	5
Chr1	+	2249992	CDS	AT1G07320.3	AT1G07320	protein_coding_gene-mRNA	26	5	9	14	24	6	19	44	8	12	10	38	72	18	14	20	11	44
Chr1	+	2250368	AMB	AT1G07320.x	AT1G07320	protein_coding_gene-mRNA	358	283	342	554	816	727	794	538	709	1446	1163	1484	571	799	635	566	1326	1187
Chr1	+	2253953	intergenic.pm	AT1G07330.igt	AT1G07330.igt	protein_coding_gene-protein_coding_gene	0	0	0	0	0	0	0	0	12	1	0	0	0	0	0	0	0	0
Chr1	+	2264536	3UTR	AT1G07370.1	AT1G07370	protein_coding_gene-mRNA	13	0	1	0	4	9	8	13	0	6	15	8	9	3	9	1	4	22
Chr1	+	2269855	intergenic.pm	AT1G07370.igt	AT1G07370.igt	protein_coding_gene-protein_coding_gene	4	14	0	0	1	13	2	4	0	1	0	1	0	0	0	0	0	13
Chr1	+	2274451	CDS	AT1G07390.3	AT1G07390	protein_coding_gene-mRNA	10	4	0	0	1	7	0	4	6	0	0	0	0	2	0	0	0	0
Chr1	+	2274804	3UTR	AT1G07390.3	AT1G07390	protein_coding_gene-mRNA	13	11	60	20	15	27	11	15	20	30	19	37	15	10	15	9	3	5
Chr1	+	2274849	3UTR	AT1G07390.3	AT1G07390	protein_coding_gene-mRNA	0	12	0	9	11	1	3	5	13	8	8	7	0	0	10	4	0	1
Chr1	+	2274931	3UTR	AT1G07390.3	AT1G07390	protein_coding_gene-mRNA	0	0	0	4	4	0	2	0	1	0	0	0	0	0	0	0	0	0
Chr1	+	2275708	3UTR	AT1G07400.1	AT1G07400	protein_coding_gene-mRNA	1	6	0	0	0	1	0	0	0	0	0	7	0	0	0	0	0	0
Chr1	+	2275767	3UTR	AT1G07400.1	AT1G07400	protein_coding_gene-mRNA	29	27	6	24	24	31	9	11	46	18	36	133	21	14	19	3	47	15
Chr1	+	2277394	3UTR	AT1G07410.1	AT1G07410	protein_coding_gene-mRNA	0	1	0	1	1	0	0	1	6	1	6	3	1	0	0	0	0	1
Chr1	+	2280208	3UTR	AT1G07420.1	AT1G07420	protein_coding_gene-mRNA	0	0	12	2	5	2	6	2	0	2	3	14	5	0	9	0	0	0
Chr1	+	2280287	3UTR	AT1G07420.1	AT1G07420	protein_coding_gene-mRNA	102	50	57	64	69	76	34	36	10	66	106	97	36	26	39	15	23	31
Chr1	+	2283268	intergenic.igt	AT1G07420.igt	AT1G07420.igt	protein_coding_gene-protein_coding_gene	0	0	12	0	0	0	1	0	0	0	0	0	0	0	0	0	0	0
Chr1	+	2293280	intron	AT1G07470.1	AT1G07470	protein_coding_gene-mRNA	0	0	0	0	6	0	5	0	0	0	0	0	0	0	0	0	0	0
Chr1	+	2294460	3UTR	AT1G07470.1	AT1G07470	protein_coding_gene-mRNA	8	1	0	0	0	9	0	0	0	0	0	0	0	0	0	0	0	0
Chr1	+	2294546	3UTR	AT1G07470.1	AT1G07470	protein_coding_gene-mRNA	118	62	65	118	96	137	31	39	48	73	96	94	13	32	34	12	43	50
Chr1	+	2295474	intergenic.pm	AT1G07470.igt	AT1G07470.igt	protein_coding_gene-protein_coding_gene	0	0	0	0	10	0	0	0	0	1	0	0	0	0	0	0	0	0
Chr1	+	2302082	3UTR	AT1G07485.1	AT1G07485	protein_coding_gene-mRNA	0	0	0	0	0	1	12	2	0	5	1	0	8	0	0	0	4	0
Chr1	+	2302195	3UTR	AT1G07485.1	AT1G07485	protein_coding_gene-mRNA	0	0	0	0	11	0	7	0	4	2	2	1	5	3	3	10	7	0
Chr1	+	2306229	intron	AT1G07510.1	AT1G07510	protein_coding_gene-mRNA	8	1	0	5	1	0	0	2	0	7	0	0	8	2	0	1	3	0
Chr1	+	2309543	3UTR	AT1G07510.1	AT1G07510	protein_coding_gene-mRNA	208	106	165	199	178	161	243	120	109	168	253	214	101	86	125	48	100	56
Chr1	+	2341896	3UTR	AT1G07610.1	AT1G07610	protein_coding_gene-mRNA	218	95	70	106	90	133	232	196	138	182	102	188	50	101	38	29	31	26
Chr1	+	2341997	3UTR	AT1G07610.1	AT1G07610	protein_coding_gene-mRNA	30	15	4	25	20	34	66	47	31	36	28	66	3	3	5	0	0	1
Chr1	+	2342076	3UTR	AT1G07610.1	AT1G07610	protein_coding_gene-mRNA	238	100	134	144	176	244	273	306	197	285	179	352	27	67	60	26	18	28
Chr1	+	2350668	CDS	AT1G07630.1	AT1G07630	protein_coding_gene-mRNA	0	0	0	0	0	4	0	1	0	0	4	1	0	0	0	0	1	0
Chr1	+	2351568	3UTR	AT1G07630.1	AT1G07630	protein_coding_gene-mRNA	287	240	158	279	164	132	108	61	195	62	121	120	54	27	40	36	34	52
Chr1	+	2351693	3UTR	AT1G07630.1	AT1G07630	protein_coding_gene-mRNA	59	34	70	50	33	29	17	11	17	26	25	29	4	13	13	21	11	26
Chr1	+	2369735	3UTR	AT1G07660.1	AT1G07660	protein_coding_gene-mRNA	312	261	320	730	800	715	221	138	292	512	555	534	118	149	155	98	171	153
Chr1	+	2381269	3UTR	AT1G07700.3	AT1G07700	protein_coding_gene-mRNA	482	273	301	706	647	663	626	352	740	679	848	952	335	213	407	220	260	243
Chr1	+	2386072	3UTR	AT1G07705.2	AT1G07705	protein_coding_gene-mRNA	52	29	64	73	82	79	74	20	45	17	45	77	11	15	30	31	15	32
Chr1	+	2392527	intergenic.igt	AT1G07705.igt	AT1G07705.igt	protein_coding_gene-protein_coding_gene	3	1	19	2	2	0	2	3	0	0	0	0	0	0	0	0	0	0
Chr1	+	2397340	exon	AT1G07728.1	AT1G07728	other_RNA-ncRNA	15	9	20	10	14	10	23	4	42	6	19	11	6	8	1	5	8	8
Chr1	+	2397380	intergenic.igt	AT1G07728.igt	AT1G07728.igt	other_RNA-other_RNA	61	32	40	32	37	34	35	10	43	25	38	33	1	7	19	2	8	13
Chr1	+	2398824	intergenic.igt	AT1G07728.igt	AT1G07728.igt	other_RNA-other_RNA	0	0	0	0	0	0	0	2	0	2	3	0	0	0	0	0	4	0
Chr1	+	2407937	intergenic.igt	AT1G07747.igt	AT1G07747.igt	protein_coding_gene-protein_coding_gene	714	556	376	514	524	546	412	382	750	556	619	797	176	251	378	106	165	176
Chr1	+	2410081	intergenic.igt	AT1G07747.igt	AT1G07747.igt	protein_coding_gene-protein_coding_gene	3	3	3	7	29	28	10	9	22	66	80	72	22	12	13	18	30	34
Chr1	+	2413683	3UTR	AT1G07790.1	AT1G07790	protein_coding_gene-mRNA	121	69	165	139	170	122	166	95	237	148	250	175	105	116	98	74	155	202
Chr1	+	2420710	3UTR	AT1G07810.1	AT1G07810	protein_coding_gene-mRNA	7	9	9	10	6	4	9	0	0	9	17	12	6	0	1	0	1	7
Chr1	+	2420755	3UTR	AT1G07810.1	AT1G07810	protein_coding_gene-mRNA	56	39	17	54	66	32	26	8	21	32	42	45	6	8	12	3	9	15
Chr1	+	2423605	3UTR	AT1G07830.1	AT1G07830	protein_coding_gene-mRNA	53	58	77	68	63	73	34	34	24	53	25	53	14	17	16	17	30	31
Chr1	+	2426023	CDS	AT1G07840.1	AT1G07840	protein_coding_gene-mRNA	0	0	0	1	0	0	0	6	0	0	0	0	0	0	4	0	0	0
Chr1	+	2426676	3UTR	AT1G07840.1	AT1G07840	protein_coding_gene-mRNA	131	49	83	52	99	73	75	40	52	49	62	58	33	36	12	18	26	25
Chr1	+	2439653	3UTR	AT1G07890.2	AT1G07890	protein_coding_gene-mRNA	11817	11513	13310	8627	7398	6276	18182	13028	28725	9852	16448	19123	10392	9642	14071	6952	9088	9853
Chr1	+	2443753	intergenic.pm	AT1G07900.igt	AT1G07900.igt	protein_coding_gene-protein_coding_gene	19	14	33	43	7	4	35	10	17	12	14	8	3	0	6	0	0	0
Chr1	+	2444242	intergenic.pm	AT1G07900.igt	AT1G07900.igt	protein_coding_gene-protein_coding_gene	0	3	0	0	0	0	0	0	12	0	0	0	0	0	0	0	0	0
Chr1	+	2444293	intergenic.pm	AT1G07900.igt	AT1G07900.igt	protein_coding_gene-protein_coding_gene	6	2	1	6	4	5	20	2	12	3	3	9	0	0	0	0	1	5
Chr1	+	2444445	intergenic.pm	AT1G07900.igt	AT1G07900.igt	protein_coding_gene-protein_coding_gene	52	21	29	19	36	23	3	5	40	10	9	10	3	4	8	2	2	7
Chr1	+	2444901	intergenic.pm	AT1G07900.igt	AT1G07900.igt	protein_coding_gene-protein_coding_gene	9	5	7	6	1	1	2	1	1	0	8	1	0	0	0	0	0	3
Chr1	+	2445149	intergenic.pm	AT1G07900.igt	AT1G07900.igt	protein_coding_gene-protein_coding_gene	19	11	32	46	17	11	6	16	48	12	12	19	8	19	9	5	4	6
Chr1	+	2445202	intergenic.pm	AT1G07900.igt	AT1G07900.igt	protein_coding_gene-protein_coding_gene	2	8	4	1	1	3	1	9	24	2	7	9	0	0	0	1	3	0
Chr1	+	2454596	3UTR	AT1G07910.2	AT1G07910	protein_coding_gene-mRNA	126	49	79	60	47	74	84	23	2	32	39	60	48	40	12	17	34	27
Chr1	+	2456942	CDS	AT1G07920.1	AT1G07920	protein_coding_gene-mRNA	0	6	0	0	0	0	5	0	0	0	0	0	0	0	2	0	0	0
Chr1	+	2457276	3UTR	AT1G07920.1	AT1G07920	protein_coding_gene-mRNA	3766	2532	3521	3085	3703	3186	2849	2088	3127	1906	1999	2816	887	1224	1278	793	1889	1833
Chr1	+	2457397	3UTR	AT1G07920.1	AT1G07920	protein_coding_gene-mRNA	0	1	0	1	0	2	1	0	0	2	4	4	0	0	0	0	3	0
Chr1	+	2460529	3UTR	AT1G07930.2	AT1G07930	protein_coding_gene-mRNA	11	10	31	5	8	14	0	4	0	3	7	9	0	7	5	6	0	6
Chr1	+	2460695	3UTR	AT1G07930.2	AT1G07930	protein_coding_gene-mRNA	1635	1177	1689	1845	1974	1596	1090	810	769	1107	1042	1743	347	663	518	330	907	977
Chr1	+	2468942	3UTR	AT1G07960.1	AT1G07960	protein_coding_gene-mRNA	0	0	0	2	0	0	7	0	0	1	0	1	0	0	0	3	0	1
Chr1	+	2469091	3UTR	AT1G07960.1	AT1G07960	protein_coding_gene-mRNA	207	105	116	157	158	136	161	104	164	106	107	144	66	78	79	62	84	78
Chr1	+	2469241	3UTR	AT1G07960.1	AT1G07960	protein_coding_gene-mRNA	10	3	0	3	0	1	4	5	6	5	4	0	2	1	2	0	0	0
Chr1	+	2476018	3UTR	AT1G07985.1	AT1G07985	protein_coding_gene-mRNA	0	0	0	0	0	0	0	0	4	0	0	0	0	5	1	2	6	6
Chr1	+	2482715	CDS	AT1G07990.1	AT1G07990	protein_coding_gene-mRNA	9	11	3	16	1	10	6	0	12	1	18	16	0	0	4	6	8	0
Chr1	+	2482866	CDS	AT1G07990.1	AT1G07990	protein_coding_gene-mRNA	0	2	21	0	0	0	0	0	0	0	0	0	6	0	0	0	0	0
Chr1	+	2483100	3UTR	AT1G07990.1	AT1G07990	protein_coding_gene-mRNA	258	186	261	301	237	184	192	121	96	154	238	268	108	83	85	51	74	102
Chr1	+	2483195	3UTR	AT1G07990.1	AT1G07990	protein_coding_gene-mRNA	12	0	22	7	7	4	14	3	0	10	4	15	4	9	3	0	0	0
Chr1	+	2488086	intergenic.igt	AT1G08005.igt	AT1G08005.igt	protein_coding_gene-protein_coding_gene	12	0	0	0	0	0	0	0	0	0	0	0	0	0	0	0	0	0
Chr1	+	2489014	intergenic.igt	AT1G08005.igt	AT1G08005.igt	protein_coding_gene-protein_coding_gene	2	0	0	0	2	1	0	0	0	0	1	2	0	1	0	0	0	1
Chr1	+	2495304	3UTR	AT1G08035.1	AT1G08035	protein_coding_gene-mRNA	0	2	0	2	5	0	0	0	0	0	0	5	0	0	0	0	0	0
Chr1	+	2526124	3UTR	AT1G08090.1	AT1G08090	protein_coding_gene-mRNA	9	5	24	3	2	4	8	19	17	4	5	3	0	0	0	0	0	2
Chr1	+	2526166	3UTR	AT1G08090.1	AT1G08090	protein_coding_gene-mRNA	0	4	0	0	0	1	7	1	0	0	0	2	0	0	3	0	0	0
Chr1	+	2537421	intron	AT1G08110.1	AT1G08110	protein_coding_gene-mRNA	6	0	0	3	0	3	0	3	0	0	1	0	0	0	0	0	0	1
Chr1	+	2537931	3UTR	AT1G08110.3	AT1G08110	protein_coding_gene-mRNA	549	407	520	749	658	640	629	386	379	622	800	960	177	228	361	148	227	226
Chr1	+	2538219	intergenic.pm	AT1G08110.igt	AT1G08110.igt	protein_coding_gene-protein_coding_gene	4	12	0	0	0	0	0	0	0	0	0	0	0	0	0	0	0	1
Chr1	+	2567695	CDS	AT1G08190.1	AT1G08190	protein_coding_gene-mRNA	368	690	699	109	94	151	320	481	356	146	188	219	650	364	543	355	561	372
Chr1	+	2567928	intron	AT1G08190.1	AT1G08190	protein_coding_gene-mRNA	10	8	20	6	1	1	8	5	3	0	4	0	4	5	14	5	0	18
Chr1	+	2568241	CDS	AT1G08190.1	AT1G08190	protein_coding_gene-mRNA	3	0	0	2	0	0	4	0	0	0	1	0	0	0	0	0	0	0
Chr1	+	2573051	CDS	AT1G08190.1	AT1G08190	protein_coding_gene-mRNA	0	11	29	0	0	0	0	2	0	0	0	0	0	0	0	0	0	1
Chr1	+	2573350	3UTR	AT1G08190.1	AT1G08190	protein_coding_gene-mRNA	367	245	227	265	244	239	297	143	127	321	402	498	210	178	200	59	123	173
Chr1	+	2586586	intergenic.pm	AT1G08190.igt	AT1G08190.igt	protein_coding_gene-protein_coding_gene	4	0	9	0	0	0	0	0	0	0	0	0	0	0	0	0	0	0
Chr1	+	2586623	intergenic.pm	AT1G08190.igt	AT1G08190.igt	protein_coding_gene-protein_coding_gene	7	12	10	7	0	4	8	1	1	2	8	15	0	0	2	0	0	0
Chr1	+	2586841	intergenic.pm	AT1G08190.igt	AT1G08190.igt	protein_coding_gene-protein_coding_gene	0	0	3	9	2	6	5	3	1	0	1	4	0	0	0	1	0	0
Chr1	+	2600374	CDS	AT1G08260.1	AT1G08260	protein_coding_gene-mRNA	0	2	0	0	3	5	1	0	0	3	0	0	0	0	0	1	0	6
Chr1	+	2606953	3UTR	AT1G08260.1	AT1G08260	protein_coding_gene-mRNA	8	4	7	11	7	24	9	1	0	11	24	23	13	10	15	14	13	17
Chr1	+	2607107	3UTR	AT1G08260.1	AT1G08260	protein_coding_gene-mRNA	0	3	0	2	0	0	0	0	0	4	0	0	0	0	0	0	1	0
Chr1	+	2609743	3UTR	AT1G08280.1	AT1G08280	protein_coding_gene-mRNA	0	0	0	4	0	0	0	0	0	0	6	0	0	0	0	0	0	4
Chr1	+	2609854	3UTR	AT1G08280.1	AT1G08280	protein_coding_gene-mRNA	6	3	12	13	14	3	30	13	19	13	30	23	21	4	17	8	24	24
Chr1	+	2618440	intron	AT1G08300.1	AT1G08300	protein_coding_gene-mRNA	8	2	0	1	4	0	0	3	5	5	2	0	0	0	0	2	1	1
Chr1	+	2618535	intron	AT1G08300.1	AT1G08300	protein_coding_gene-mRNA	0	12	0	0	6	6	0	1	0	1	6	4	0	0	0	0	1	0
Chr1	+	2620453	3UTR	AT1G08310.2	AT1G08310	protein_coding_gene-mRNA	7	3	0	4	0	0	0	0	0	0	0	4	0	0	0	0	0	0
Chr1	+	2621638	intergenic.igt	AT1G08310.igt	AT1G08310.igt	protein_coding_gene-protein_coding_gene	0	0	0	2	1	4	0	0	0	1	0	2	0	0	0	0	0	0
Chr1	+	2632458	CDS	AT1G08340.1	AT1G08340	protein_coding_gene-mRNA	0	0	0	0	0	0	0	0	0	2	0	7	0	0	0	2	2	9
Chr1	+	2632516	CDS	AT1G08340.1	AT1G08340	protein_coding_gene-mRNA	0	0	0	0	0	0	3	5	0	0	2	4	2	2	15	0	1	7
Chr1	+	2632804	3UTR	AT1G08340.1	AT1G08340	protein_coding_gene-mRNA	0	0	0	0	0	0	2	0	0	1	4	0	1	3	2	0	7	0
Chr1	+	2637874	3UTR	AT1G08360.1	AT1G08360	protein_coding_gene-mRNA	923	529	762	1064	1265	1045	732	441	653	929	763	1020	266	347	370	178	639	626
Chr1	+	2637950	3UTR	AT1G08360.1	AT1G08360	protein_coding_gene-mRNA	2	22	26	24	32	28	4	7	4	14	28	18	8	2	0	0	5	4
Chr1	+	2640545	3UTR	AT1G08370.1	AT1G08370	protein_coding_gene-mRNA	267	131	174	196	218	150	138	99	176	126	204	247	87	72	130	70	114	76
Chr1	+	2643285	3UTR	AT1G08390.1	AT1G08390	protein_coding_gene-mRNA	7	32	21	39	36	80	35	12	29	57	76	113	36	38	27	17	26	35
Chr1	+	2649380	3UTR	AT1G08410.1	AT1G08410	protein_coding_gene-mRNA	22	17	14	18	32	35	16	12	18	12	21	24	15	9	2	3	10	5
Chr1	+	2649455	3UTR	AT1G08410.1	AT1G08410	protein_coding_gene-mRNA	0	5	18	5	4	0	5	0	0	0	2	4	0	0	0	0	3	1
Chr1	+	2657064	3UTR	AT1G08420.1	AT1G08420	protein_coding_gene-mRNA	175	119	186	157	149	143	120	85	181	148	194	161	38	48	65	28	72	49
Chr1	+	2657119	3UTR	AT1G08420.1	AT1G08420	protein_coding_gene-mRNA	0	1	0	3	1	0	5	9	0	0	1	2	0	0	3	4	6	5
Chr1	+	2674386	CDS	AT1G08460.1	AT1G08460	protein_coding_gene-mRNA	0	0	0	0	0	3	0	4	0	0	0	0	0	5	0	0	0	0
Chr1	+	2674515	3UTR	AT1G08460.1	AT1G08460	protein_coding_gene-mRNA	0	0	0	0	0	0	0	6	0	0	0	4	0	0	0	0	6	0
Chr1	+	2674613	3UTR	AT1G08460.1	AT1G08460	protein_coding_gene-mRNA	316	239	341	345	286	254	315	305	450	226	294	323	57	59	126	38	64	39
Chr1	+	2679517	3UTR	AT1G08465.1	AT1G08465	protein_coding_gene-mRNA	0	0	0	0	0	0	0	0	0	0	1	0	7	10	0	0	4	0
Chr1	+	2679671	3UTR	AT1G08465.1	AT1G08465	protein_coding_gene-mRNA	14	16	14	2	8	15	7	8	4	4	6	10	6	6	25	4	4	5
Chr1	+	2679729	3UTR	AT1G08465.1	AT1G08465	protein_coding_gene-mRNA	36	26	20	30	25	35	38	19	32	33	59	50	20	21	17	28	13	40
Chr1	+	2685524	3UTR	AT1G08480.1	AT1G08480	protein_coding_gene-mRNA	0	0	0	0	0	2	0	0	3	0	1	5	0	5	0	0	1	0
Chr1	+	2685569	3UTR	AT1G08480.1	AT1G08480	protein_coding_gene-mRNA	174	160	159	126	107	94	184	137	275	116	122	150	136	84	131	62	99	67
Chr1	+	2685809	intergenic.igt	AT1G08480.igt	AT1G08480.igt	protein_coding_gene-protein_coding_gene	0	0	0	11	1	1	5	4	0	1	0	8	0	4	0	2	1	8
Chr1	+	2693667	intergenic.igt	AT1G08500.igt	AT1G08500.igt	protein_coding_gene-protein_coding_gene	0	0	0	4	2	6	1	0	0	4	4	5	0	1	0	0	0	0
Chr1	+	2697965	CDS	AT1G08520.1	AT1G08520	protein_coding_gene-mRNA	0	0	0	3	9	2	1	2	0	1	7	10	0	3	5	3	9	0
Chr1	+	2699068	CDS	AT1G08520.1	AT1G08520	protein_coding_gene-mRNA	95	7	0	3	0	3	85	1	1	6	7	15	15	2	4	2	10	14
Chr1	+	2699124	intron	AT1G08520.1	AT1G08520	protein_coding_gene-mRNA	221	82	61	170	251	282	238	70	110	240	404	426	138	179	251	82	93	171
Chr1	+	2699315	CDS	AT1G08520.1	AT1G08520	protein_coding_gene-mRNA	12	10	13	0	2	2	0	35	2	18	4	10	19	4	34	8	67	35
Chr1	+	2699593	CDS	AT1G08520.1	AT1G08520	protein_coding_gene-mRNA	0	0	0	0	10	0	1	0	0	0	0	0	2	0	0	0	6	3
Chr1	+	2699727	intron	AT1G08520.1	AT1G08520	protein_coding_gene-mRNA	0	0	0	0	0	0	0	0	0	4	0	0	0	0	0	0	13	0
Chr1	+	2700640	intron	AT1G08520.1	AT1G08520	protein_coding_gene-mRNA	0	0	0	0	4	2	8	0	0	4	0	10	0	1	0	0	1	3
Chr1	+	2700928	3UTR	AT1G08520.1	AT1G08520	protein_coding_gene-mRNA	261	191	256	271	314	438	399	281	343	673	603	697	389	504	312	250	485	573
Chr1	+	2703089	3UTR	AT1G08530.1	AT1G08530	protein_coding_gene-mRNA	10	16	7	11	6	7	1	26	16	9	9	15	5	4	12	15	11	11
Chr1	+	2703157	3UTR	AT1G08530.1	AT1G08530	protein_coding_gene-mRNA	67	39	83	43	46	54	63	91	84	35	28	61	6	23	43	6	37	60
Chr1	+	2706569	CDS	AT1G08540.1	AT1G08540	protein_coding_gene-mRNA	0	5	0	1	3	4	8	0	5	6	2	12	0	18	2	16	14	3
Chr1	+	2706634	CDS	AT1G08540.1	AT1G08540	protein_coding_gene-mRNA	0	2	0	12	0	1	0	0	5	1	0	7	1	1	0	0	3	0
Chr1	+	2706781	3UTR	AT1G08540.1	AT1G08540	protein_coding_gene-mRNA	454	264	405	313	385	412	612	348	238	546	566	745	578	696	627	394	635	869
Chr1	+	2709023	CDS	AT1G08550.2	AT1G08550	protein_coding_gene-mRNA	1	2	12	0	0	1	0	4	0	5	1	0	0	0	0	0	0	1
Chr1	+	2709150	CDS	AT1G08550.2	AT1G08550	protein_coding_gene-mRNA	9	4	0	26	13	12	25	2	0	12	10	14	29	13	11	1	2	16
Chr1	+	2709238	CDS	AT1G08550.2	AT1G08550	protein_coding_gene-mRNA	0	0	0	1	0	0	0	0	0	1	8	4	0	0	0	3	0	0
Chr1	+	2709344	CDS	AT1G08550.2	AT1G08550	protein_coding_gene-mRNA	0	14	8	14	7	3	3	20	1	4	5	19	0	0	12	3	1	2
Chr1	+	2709470	3UTR	AT1G08550.1	AT1G08550	protein_coding_gene-mRNA	167	74	88	114	112	129	145	97	24	100	117	138	132	109	80	50	133	91
Chr1	+	2714735	3UTR	AT1G08570.3	AT1G08570	protein_coding_gene-mRNA	1148	920	1044	1538	1629	1439	1567	1172	1736	1467	1542	1869	690	622	939	297	401	392
Chr1	+	2714831	3UTR	AT1G08570.3	AT1G08570	protein_coding_gene-mRNA	28	13	35	37	43	25	43	11	20	26	14	21	16	2	17	9	6	1
Chr1	+	2724629	CDS	AT1G08600.3	AT1G08600	protein_coding_gene-mRNA	4	0	0	0	2	1	0	0	0	1	3	1	0	0	0	0	0	0
Chr1	+	2724725	CDS	AT1G08600.3	AT1G08600	protein_coding_gene-mRNA	5	5	20	4	4	5	0	0	0	5	3	7	0	0	0	2	0	0
Chr1	+	2728567	intron	AT1G08600.3	AT1G08600	protein_coding_gene-mRNA	3	0	9	1	2	0	0	0	0	2	0	2	0	0	0	1	1	1
Chr1	+	2731032	CDS	AT1G08600.1	AT1G08600	protein_coding_gene-mRNA	0	0	0	0	0	0	0	0	0	0	0	0	0	0	12	0	0	0
Chr1	+	2732137	CDS	AT1G08600.3	AT1G08600	protein_coding_gene-mRNA	0	6	0	0	5	6	0	3	0	1	0	8	0	0	3	0	0	3
Chr1	+	2733630	3UTR	AT1G08600.3	AT1G08600	protein_coding_gene-mRNA	78	43	85	28	88	60	27	11	6	37	28	43	12	12	10	9	14	13
Chr1	+	2738689	CDS	AT1G08620.2	AT1G08620	protein_coding_gene-mRNA	0	0	0	0	0	0	0	0	0	0	0	0	0	0	8	0	7	4
Chr1	+	2741284	CDS	AT1G08620.2	AT1G08620	protein_coding_gene-mRNA	0	5	0	2	0	1	3	0	0	3	2	0	0	3	2	0	0	3
Chr1	+	2743504	3UTR	AT1G08620.2	AT1G08620	protein_coding_gene-mRNA	3	15	0	9	3	5	5	0	1	0	0	5	0	4	0	4	0	1
Chr1	+	2743573	3UTR	AT1G08620.2	AT1G08620	protein_coding_gene-mRNA	5	1	8	1	2	4	0	0	0	0	0	6	0	0	0	0	0	0
Chr1	+	2743724	3UTR	AT1G08620.2	AT1G08620	protein_coding_gene-mRNA	151	99	129	119	99	116	122	80	65	74	86	106	71	41	111	22	84	52
Chr1	+	2743859	AMB	AT1G08620.x	AT1G08620	protein_coding_gene-mRNA	0	0	0	5	0	0	0	0	0	0	0	0	0	3	1	1	0	0
Chr1	+	2753453	AMB	AT1G08650.x	AT1G08650	protein_coding_gene-mRNA	0	0	4	0	6	1	3	0	0	0	0	0	0	1	0	0	0	0
Chr1	+	2753578	3UTR	AT1G08650.2	AT1G08650	protein_coding_gene-mRNA	3	0	3	3	0	1	0	1	0	0	0	3	0	1	0	0	0	0
Chr1	+	2753663	3UTR	AT1G08650.2	AT1G08650	protein_coding_gene-mRNA	0	0	2	3	2	2	0	0	0	1	5	5	0	0	0	0	0	0
Chr1	+	2753704	3UTR	AT1G08650.2	AT1G08650	protein_coding_gene-mRNA	7	1	2	2	0	3	0	1	2	2	2	6	1	0	0	0	0	0
Chr1	+	2768602	3UTR	AT1G08680.2	AT1G08680	protein_coding_gene-mRNA	34	14	30	12	19	23	14	4	38	29	25	26	6	16	15	5	6	9
Chr1	+	2768638	3UTR	AT1G08680.2	AT1G08680	protein_coding_gene-mRNA	0	1	3	1	1	0	1	0	0	2	0	0	0	0	0	3	0	0
Chr1	+	2772992	AMB	AT1G08710.x	AT1G08710	protein_coding_gene-mRNA	0	0	12	0	0	0	0	0	0	0	0	0	0	0	0	0	0	0
Chr1	+	2773069	AMB	AT1G08710.x	AT1G08710	protein_coding_gene-mRNA	0	0	0	1	1	2	0	1	0	0	2	0	0	4	0	0	0	0
Chr1	+	2773454	AMB	AT1G08710.x	AT1G08710	protein_coding_gene-mRNA	96	34	38	54	54	56	34	23	10	24	38	28	12	2	4	11	10	19
Chr1	+	2779133	3UTR	AT1G08720.1	AT1G08720	protein_coding_gene-mRNA	0	0	7	4	0	0	0	0	0	0	0	0	0	0	0	0	0	0
Chr1	+	2779238	3UTR	AT1G08720.1	AT1G08720	protein_coding_gene-mRNA	135	71	167	134	93	124	83	41	65	102	107	106	36	20	41	29	20	40
Chr1	+	2788485	3UTR	AT1G08730.1	AT1G08730	protein_coding_gene-mRNA	3	4	2	27	22	20	1	2	0	5	6	4	4	2	0	0	5	2
Chr1	+	2804456	3UTR	AT1G08750.3	AT1G08750	protein_coding_gene-mRNA	0	0	0	9	0	0	3	1	0	1	0	0	0	0	1	0	0	0
Chr1	+	2804527	3UTR	AT1G08750.3	AT1G08750	protein_coding_gene-mRNA	1	4	0	0	2	5	6	2	12	9	6	3	2	2	1	0	1	4
Chr1	+	2804597	3UTR	AT1G08750.3	AT1G08750	protein_coding_gene-mRNA	0	0	0	1	0	1	2	0	0	0	0	2	0	4	0	0	0	0
Chr1	+	2808233	CDS	AT1G08760.1	AT1G08760	protein_coding_gene-mRNA	6	0	0	0	1	0	0	0	0	0	0	0	5	0	0	0	0	0
Chr1	+	2808623	3UTR	AT1G08760.1	AT1G08760	protein_coding_gene-mRNA	49	24	45	33	46	31	29	22	27	35	53	41	7	8	8	15	21	10
Chr1	+	2809708	3UTR	AT1G08770.1	AT1G08770	protein_coding_gene-mRNA	0	0	15	0	1	12	0	0	0	2	0	2	0	0	1	3	0	1
Chr1	+	2809745	3UTR	AT1G08770.1	AT1G08770	protein_coding_gene-mRNA	129	48	72	87	65	90	76	25	57	35	73	72	10	11	20	16	13	14
Chr1	+	2809804	3UTR	AT1G08770.1	AT1G08770	protein_coding_gene-mRNA	0	5	4	0	2	1	0	0	13	0	1	6	0	0	0	0	2	0
Chr1	+	2820032	intergenic.igt	AT1G08790.igt	AT1G08790.igt	protein_coding_gene-protein_coding_gene	3	3	0	0	2	2	5	8	0	3	0	8	1	0	0	0	0	0
Chr1	+	2829251	3UTR	AT1G08830.2	AT1G08830	protein_coding_gene-mRNA	1087	1032	1525	1509	1029	738	1804	886	1644	1109	1730	1435	765	718	1022	933	1028	1251
Chr1	+	2829342	3UTR	AT1G08830.2	AT1G08830	protein_coding_gene-mRNA	17	1	0	4	3	6	1	0	0	1	3	6	1	0	7	0	0	0
Chr1	+	2841014	3UTR	AT1G08845.2	AT1G08845	protein_coding_gene-mRNA	69	27	48	34	52	32	38	20	26	15	17	21	8	17	8	6	6	26
Chr1	+	2841094	3UTR	AT1G08845.2	AT1G08845	protein_coding_gene-mRNA	6	0	0	1	0	4	0	0	0	2	4	8	0	0	0	0	0	3
Chr1	+	2846230	3UTR	AT1G08860.1	AT1G08860	protein_coding_gene-mRNA	0	0	10	0	0	0	0	0	0	0	0	0	0	0	0	0	0	0
Chr1	+	2850603	intron	AT1G08890.1	AT1G08890	protein_coding_gene-mRNA	1	0	0	0	2	2	0	1	0	0	2	2	0	0	0	0	0	1
Chr1	+	2852255	3UTR	AT1G08890.1	AT1G08890	protein_coding_gene-mRNA	31	29	24	14	32	25	23	9	34	15	16	19	4	7	1	0	0	0
Chr1	+	2855739	3UTR	AT1G08900.1	AT1G08900	protein_coding_gene-mRNA	93	78	83	135	120	140	103	55	99	86	121	109	31	56	29	21	22	25
Chr1	+	2855940	intergenic.pm	AT1G08900.igt	AT1G08900.igt	protein_coding_gene-protein_coding_gene	1	0	0	1	8	3	3	3	0	5	8	0	0	0	11	0	0	0
Chr1	+	2861051	3UTR	AT1G08910.1	AT1G08910	protein_coding_gene-mRNA	82	48	30	48	55	61	54	44	16	52	47	81	37	47	19	4	21	21
Chr1	+	2870482	AMB	AT1G08920.x	AT1G08920	protein_coding_gene-mRNA	12	9	5	5	15	9	5	1	1	10	11	20	11	10	1	2	2	6
Chr1	+	2870591	AMB	AT1G08920.x	AT1G08920	protein_coding_gene-mRNA	53	14	1	29	18	27	20	15	16	10	22	35	31	48	13	5	10	38
Chr1	+	2873626	CDS	AT1G08930.1	AT1G08930	protein_coding_gene-mRNA	92	40	37	27	72	60	25	47	32	17	42	29	1	8	11	7	1	19
Chr1	+	2877037	3UTR	AT1G08930.1	AT1G08930	protein_coding_gene-mRNA	5	0	0	0	2	0	5	0	0	0	3	0	0	0	0	0	0	1
Chr1	+	2877170	3UTR	AT1G08930.1	AT1G08930	protein_coding_gene-mRNA	274	155	355	352	320	313	244	288	261	163	215	274	73	55	99	25	62	83
Chr1	+	2877224	AMB	AT1G08930.x	AT1G08930	protein_coding_gene-mRNA	0	0	0	7	2	11	4	0	3	1	1	1	0	5	0	0	0	0
Chr1	+	2878033	CDS	AT1G08940.1	AT1G08940	protein_coding_gene-mRNA	0	0	25	1	0	0	3	0	0	0	0	2	0	0	12	0	0	0
Chr1	+	2879169	3UTR	AT1G08940.1	AT1G08940	protein_coding_gene-mRNA	96	40	65	47	16	45	51	13	55	23	36	25	25	34	52	13	16	32
Chr1	+	2879249	3UTR	AT1G08940.1	AT1G08940	protein_coding_gene-mRNA	8	0	0	0	2	0	0	0	0	0	0	2	0	0	0	0	0	2
Chr1	+	2879521	intergenic.pm	AT1G08950.igt	AT1G08950.igt	tRNA-tRNA	0	0	0	0	0	12	0	0	0	0	0	0	0	0	0	0	0	0
Chr1	+	2882232	3UTR	AT1G08960.1	AT1G08960	protein_coding_gene-mRNA	32	23	12	15	13	26	18	19	29	20	10	22	4	5	24	6	11	19
Chr1	+	2883832	CDS	AT1G08970.3	AT1G08970	protein_coding_gene-mRNA	0	8	13	8	7	6	5	0	0	7	5	5	0	1	0	0	0	4
Chr1	+	2884011	AMB	AT1G08970.x	AT1G08970	protein_coding_gene-mRNA	150	52	90	142	87	116	90	39	107	61	91	138	20	37	42	21	35	25
Chr1	+	2884176	AMB	AT1G08970.x	AT1G08970	protein_coding_gene-mRNA	1	3	1	0	0	1	1	1	0	0	2	2	1	0	0	0	0	0
Chr1	+	2884248	AMB	AT1G08970.x	AT1G08970	protein_coding_gene-mRNA	127	124	163	149	136	110	113	80	149	81	130	131	58	51	49	35	55	63
Chr1	+	2886525	3UTR	AT1G08980.1	AT1G08980	protein_coding_gene-mRNA	2	0	0	0	1	0	0	1	0	2	0	3	0	0	0	0	3	0
Chr1	+	2886576	3UTR	AT1G08980.1	AT1G08980	protein_coding_gene-mRNA	164	66	137	201	123	148	106	92	139	174	131	125	70	44	44	12	52	52
Chr1	+	2895181	3UTR	AT1G09000.1	AT1G09000	protein_coding_gene-mRNA	0	0	0	1	10	0	0	1	0	8	6	7	5	7	0	3	11	1
Chr1	+	2895227	3UTR	AT1G09000.1	AT1G09000	protein_coding_gene-mRNA	0	0	0	0	1	0	0	5	5	3	0	1	0	0	0	1	0	0
Chr1	+	2915376	3UTR	AT1G09040.1	AT1G09040	protein_coding_gene-mRNA	10	0	4	7	0	9	5	0	0	3	2	7	0	6	0	2	0	11
Chr1	+	2921130	intergenic.igt	AT1G09050.igt	AT1G09050.igt	protein_coding_gene-protein_coding_gene	30	9	4	12	4	14	3	2	2	8	15	2	1	1	2	1	11	17
Chr1	+	2928581	CDS	AT1G09070.1	AT1G09070	protein_coding_gene-mRNA	0	0	0	8	0	0	0	10	7	16	0	0	26	0	0	0	0	0
Chr1	+	2928897	3UTR	AT1G09070.1	AT1G09070	protein_coding_gene-mRNA	5188	2910	3871	4742	3968	4765	2655	2030	4745	4569	3718	3504	1398	851	1694	461	602	913
Chr1	+	2929064	3UTR	AT1G09070.1	AT1G09070	protein_coding_gene-mRNA	0	0	4	3	1	1	0	0	2	2	4	6	0	0	1	0	0	0
Chr1	+	2949083	3UTR	AT1G09150.1	AT1G09150	protein_coding_gene-mRNA	15	12	3	41	33	12	19	8	16	25	18	11	21	13	4	0	20	8
Chr1	+	2949129	3UTR	AT1G09150.1	AT1G09150	protein_coding_gene-mRNA	90	51	39	89	88	77	59	28	43	61	100	86	31	28	20	33	33	14
Chr1	+	2954072	intergenic.igt	AT1G09150.igt	AT1G09150.igt	protein_coding_gene-protein_coding_gene	0	0	0	0	8	1	0	0	0	0	1	1	0	0	0	0	0	0
Chr1	+	2958354	intergenic.igt	AT1G09150.igt	AT1G09150.igt	protein_coding_gene-protein_coding_gene	0	4	0	4	0	0	0	0	6	1	0	0	0	1	0	0	3	0
Chr1	+	2964730	3UTR	AT1G09176.1	AT1G09176	protein_coding_gene-mRNA	0	0	4	6	0	9	0	3	8	6	2	1	6	0	4	1	0	3
Chr1	+	2966047	3UTR	AT1G09180.1	AT1G09180	protein_coding_gene-mRNA	23	0	0	8	12	7	4	5	15	14	9	16	2	2	2	7	8	5
Chr1	+	2966094	intergenic.igt	AT1G09180.igt	AT1G09180.igt	protein_coding_gene-protein_coding_gene	18	0	0	1	10	0	0	4	0	10	0	7	0	0	3	0	0	0
Chr1	+	2966144	intergenic.igt	AT1G09180.igt	AT1G09180.igt	protein_coding_gene-protein_coding_gene	9	9	0	11	25	18	30	3	19	21	25	26	7	8	6	6	4	5
Chr1	+	2966225	intergenic.igt	AT1G09180.igt	AT1G09180.igt	protein_coding_gene-protein_coding_gene	12	0	0	0	0	0	0	0	0	1	0	0	0	0	0	0	0	0
Chr1	+	2977784	intergenic.igt	AT1G09180.igt	AT1G09180.igt	protein_coding_gene-protein_coding_gene	0	6	0	0	4	2	6	0	0	3	1	5	0	0	1	0	1	0
Chr1	+	2983777	intergenic.pm	AT1G09180.igt	AT1G09180.igt	protein_coding_gene-protein_coding_gene	0	0	0	4	2	5	1	1	1	3	1	4	0	0	0	0	1	0
Chr1	+	2985848	CDS	AT1G09240.1	AT1G09240	protein_coding_gene-mRNA	13	23	21	1	0	0	1	8	15	0	0	0	0	0	0	0	0	0
Chr1	+	2986066	3UTR	AT1G09240.1	AT1G09240	protein_coding_gene-mRNA	951	399	579	468	195	230	407	186	261	80	90	204	23	13	21	3	0	0
Chr1	+	2986170	3UTR	AT1G09240.1	AT1G09240	protein_coding_gene-mRNA	61	21	33	34	7	5	26	6	10	4	9	18	0	0	1	0	1	0
Chr1	+	2986329	intergenic.igt	AT1G09240.igt	AT1G09240.igt	protein_coding_gene-protein_coding_gene	4	3	0	7	0	0	9	0	0	0	0	0	0	0	0	0	0	0
Chr1	+	2990289	3UTR	AT1G09250.1	AT1G09250	protein_coding_gene-mRNA	43	30	27	58	35	36	81	30	40	82	68	82	23	23	50	30	52	34
Chr1	+	2990366	3UTR	AT1G09250.1	AT1G09250	protein_coding_gene-mRNA	0	0	0	0	3	0	1	0	2	9	0	9	0	0	0	0	4	0
Chr1	+	2994542	AMB	AT1G09270.x	AT1G09270	protein_coding_gene-mRNA	1	3	1	0	1	0	0	0	0	1	0	2	4	1	0	1	2	3
Chr1	+	2994609	AMB	AT1G09270.x	AT1G09270	protein_coding_gene-mRNA	0	0	0	0	10	0	3	0	0	0	0	0	14	0	0	0	0	0
Chr1	+	2994751	intron	AT1G09270.3	AT1G09270	protein_coding_gene-mRNA	0	0	0	0	0	0	0	0	12	0	0	0	0	0	0	0	0	0
Chr1	+	2997724	CDS	AT1G09270.3	AT1G09270	protein_coding_gene-mRNA	0	2	0	4	1	3	0	10	0	2	9	3	0	1	20	0	0	2
Chr1	+	2997934	3UTR	AT1G09270.2	AT1G09270	protein_coding_gene-mRNA	9	0	0	0	4	0	0	0	11	0	3	0	5	2	0	0	4	0
Chr1	+	2998177	3UTR	AT1G09270.2	AT1G09270	protein_coding_gene-mRNA	132	122	115	170	230	143	108	71	199	125	171	243	65	88	77	22	63	80
Chr1	+	3003915	AMB	AT1G09300.x	AT1G09300	protein_coding_gene-mRNA	19	0	0	0	0	0	0	0	0	0	0	0	0	0	0	0	0	0
Chr1	+	3006920	intron	AT1G09300.1	AT1G09300	protein_coding_gene-mRNA	0	1	1	6	5	5	0	0	0	3	2	4	3	0	0	0	0	1
Chr1	+	3008211	3UTR	AT1G09300.1	AT1G09300	protein_coding_gene-mRNA	36	20	10	50	47	18	24	11	0	2	3	6	10	5	0	3	3	6
Chr1	+	3008277	3UTR	AT1G09300.1	AT1G09300	protein_coding_gene-mRNA	1	4	6	4	11	5	1	0	21	3	5	2	0	0	0	0	0	0
Chr1	+	3009158	CDS	AT1G09310.1	AT1G09310	protein_coding_gene-mRNA	1	0	0	0	3	2	0	1	0	1	2	8	1	2	0	1	1	1
Chr1	+	3009287	CDS	AT1G09310.1	AT1G09310	protein_coding_gene-mRNA	5	2	0	7	5	6	11	7	0	15	13	2	2	11	0	6	5	7
Chr1	+	3009371	CDS	AT1G09310.1	AT1G09310	protein_coding_gene-mRNA	0	0	0	0	0	2	0	1	0	0	4	2	0	0	0	0	0	1
Chr1	+	3009553	CDS	AT1G09310.1	AT1G09310	protein_coding_gene-mRNA	13	0	0	4	0	6	2	0	0	2	12	16	6	1	4	1	2	1
Chr1	+	3009681	3UTR	AT1G09310.1	AT1G09310	protein_coding_gene-mRNA	6	3	0	2	0	0	1	3	0	1	1	1	0	0	0	0	0	3
Chr1	+	3009824	3UTR	AT1G09310.1	AT1G09310	protein_coding_gene-mRNA	11214	8996	10050	12547	13372	15508	14743	8789	10586	24012	37131	36345	10851	11438	13103	5014	5716	7199
Chr1	+	3015806	intron	AT1G09340.1	AT1G09340	protein_coding_gene-mRNA	0	0	0	3	3	2	0	0	10	1	0	7	0	0	0	0	5	0
Chr1	+	3017521	CDS	AT1G09340.1	AT1G09340	protein_coding_gene-mRNA	0	0	5	0	0	0	7	1	0	0	0	0	0	0	0	0	0	1
Chr1	+	3017975	CDS	AT1G09340.1	AT1G09340	protein_coding_gene-mRNA	0	0	12	0	0	0	0	0	0	0	0	0	0	0	0	0	0	0
Chr1	+	3018116	3UTR	AT1G09340.1	AT1G09340	protein_coding_gene-mRNA	2499	1756	2229	3118	4595	4215	7389	3841	5318	9031	9547	10477	6722	6676	6713	3929	6438	6272
Chr1	+	3018357	intergenic.pm	AT1G09340.igt	AT1G09340.igt	protein_coding_gene-protein_coding_gene	0	0	9	7	0	2	0	10	0	1	2	1	0	0	0	0	2	0
Chr1	+	3018482	intergenic.pm	AT1G09340.igt	AT1G09340.igt	protein_coding_gene-protein_coding_gene	0	0	0	0	3	0	0	0	0	3	4	8	2	0	0	1	4	4
Chr1	+	3021366	3UTR	AT1G09350.1	AT1G09350	protein_coding_gene-mRNA	15	6	5	16	53	31	1	0	23	15	28	46	2	0	3	0	0	8
Chr1	+	3021442	3UTR	AT1G09350.1	AT1G09350	protein_coding_gene-mRNA	73	37	62	176	346	184	27	6	39	32	120	250	4	26	5	2	0	16
Chr1	+	3033537	3UTR	AT1G09390.1	AT1G09390	protein_coding_gene-mRNA	25	19	21	47	32	61	27	18	20	34	52	47	11	6	9	9	4	16
Chr1	+	3039534	intergenic.igt	AT1G09421.igt	AT1G09421.igt	other_RNA-other_RNA	0	0	0	0	0	0	0	2	17	0	0	0	0	0	0	0	0	0
Chr1	+	3039786	intergenic.igt	AT1G09421.igt	AT1G09421.igt	other_RNA-other_RNA	4	4	0	0	2	0	0	0	0	0	0	0	0	0	0	0	0	0
Chr1	+	3044516	CDS	AT1G09430.1	AT1G09430	protein_coding_gene-mRNA	0	2	9	0	0	0	0	0	0	0	0	2	1	0	0	0	0	2
Chr1	+	3045220	3UTR	AT1G09430.1	AT1G09430	protein_coding_gene-mRNA	366	256	268	248	219	185	169	97	147	125	164	217	68	47	67	28	66	102
Chr1	+	3055282	3UTR	AT1G09460.1	AT1G09460	protein_coding_gene-mRNA	4	0	1	2	0	0	0	0	0	1	3	0	0	6	12	0	2	0
Chr1	+	3055388	3UTR	AT1G09460.1	AT1G09460	protein_coding_gene-mRNA	0	0	0	0	0	0	0	0	12	0	0	0	0	0	0	0	0	1
Chr1	+	3060433	intron	AT1G09480.1	AT1G09480	protein_coding_gene-mRNA	5	0	0	0	5	0	0	0	0	0	0	0	0	0	0	0	0	0
Chr1	+	3060735	3UTR	AT1G09480.1	AT1G09480	protein_coding_gene-mRNA	142	65	108	130	75	103	14	16	17	5	18	19	0	2	0	3	0	0
Chr1	+	3060831	3UTR	AT1G09480.1	AT1G09480	protein_coding_gene-mRNA	0	5	3	0	0	0	0	0	0	0	0	5	0	0	0	0	0	0
Chr1	+	3065577	intron	AT1G09490.2	AT1G09490	protein_coding_gene-mRNA	35	0	0	0	1	2	11	1	31	0	11	3	7	0	0	6	0	0
Chr1	+	3065889	3UTR	AT1G09490.2	AT1G09490	protein_coding_gene-mRNA	206	120	177	159	184	202	99	85	150	96	158	127	40	46	62	31	40	76
Chr1	+	3068599	AMB	AT1G09500.x	AT1G09500	protein_coding_gene-mRNA	153	12	60	16	32	17	5	3	1	6	21	11	1	0	0	0	0	0
Chr1	+	3068864	intergenic.pm	AT1G09500.igt	AT1G09500.igt	protein_coding_gene-protein_coding_gene	0	0	0	10	0	0	0	0	0	0	0	0	0	0	0	0	0	0
Chr1	+	3079486	3UTR	AT1G09530.2	AT1G09530	protein_coding_gene-mRNA	70	48	29	57	29	40	9	18	33	6	40	35	2	6	15	11	0	14
Chr1	+	3079537	3UTR	AT1G09530.2	AT1G09530	protein_coding_gene-mRNA	7	1	10	5	0	11	4	1	5	3	5	6	0	0	0	2	0	7
Chr1	+	3085365	intergenic.pm	AT1G09530.igt	AT1G09530.igt	protein_coding_gene-protein_coding_gene	1	1	0	4	4	1	0	0	1	2	1	0	3	0	0	0	0	1
Chr1	+	3094824	3UTR	AT1G09560.1	AT1G09560	protein_coding_gene-mRNA	398	162	201	295	204	157	179	126	203	276	327	414	80	94	140	46	98	151
Chr1	+	3106169	3UTR	AT1G09580.1	AT1G09580	protein_coding_gene-mRNA	12	0	0	0	0	0	0	0	0	0	0	0	0	0	0	0	0	0
Chr1	+	3106290	3UTR	AT1G09580.1	AT1G09580	protein_coding_gene-mRNA	0	1	4	8	9	7	19	5	0	3	8	3	0	2	5	1	5	3
Chr1	+	3107433	CDS	AT1G09590.1	AT1G09590	protein_coding_gene-mRNA	3	3	0	8	3	1	4	3	0	2	1	4	0	0	0	0	1	3
Chr1	+	3107753	3UTR	AT1G09590.1	AT1G09590	protein_coding_gene-mRNA	855	480	688	796	1212	831	792	490	357	619	657	978	327	410	362	231	715	737
Chr1	+	3111516	3UTR	AT1G09600.1	AT1G09600	protein_coding_gene-mRNA	0	0	0	0	0	0	5	1	0	0	1	7	8	0	8	0	0	2
Chr1	+	3112696	3UTR	AT1G09610.1	AT1G09610	protein_coding_gene-mRNA	0	0	0	0	0	0	0	0	0	0	0	0	0	1	0	2	0	8
Chr1	+	3116904	intergenic.igt	AT1G09610.igt	AT1G09610.igt	protein_coding_gene-protein_coding_gene	0	0	2	0	0	2	0	0	0	3	4	1	0	1	0	0	0	1
Chr1	+	3121474	AMB	AT1G09640.x	AT1G09640	protein_coding_gene-mRNA	0	0	0	0	0	0	10	0	0	0	0	2	0	0	0	0	0	0
Chr1	+	3122425	3UTR	AT1G09640.2	AT1G09640	protein_coding_gene-mRNA	1093	726	871	1288	1237	1064	822	519	600	693	766	1055	302	328	325	178	401	462
Chr1	+	3124576	3UTR	AT1G09645.1	AT1G09645	protein_coding_gene-mRNA	140	138	189	234	162	182	124	112	127	152	137	196	63	41	93	74	35	62
Chr1	+	3144371	3UTR	AT1G09710.1	AT1G09710	protein_coding_gene-mRNA	79	71	179	53	48	36	54	31	57	27	54	48	40	19	36	14	25	21
Chr1	+	3156276	3UTR	AT1G09740.1	AT1G09740	protein_coding_gene-mRNA	193	76	151	176	129	117	145	57	175	89	98	75	30	42	49	22	4	15
Chr1	+	3159118	3UTR	AT1G09750.1	AT1G09750	protein_coding_gene-mRNA	10	22	23	22	43	51	86	30	71	287	222	368	231	236	132	222	483	610
Chr1	+	3159230	3UTR	AT1G09750.1	AT1G09750	protein_coding_gene-mRNA	0	0	1	0	0	0	1	0	3	3	2	1	4	2	0	2	12	10
Chr1	+	3162755	CDS	AT1G09770.1	AT1G09770	protein_coding_gene-mRNA	0	2	0	0	0	1	0	0	0	0	0	6	0	0	0	0	1	0
Chr1	+	3162857	CDS	AT1G09770.1	AT1G09770	protein_coding_gene-mRNA	4	1	11	4	2	1	0	1	0	1	0	1	0	0	0	0	1	1
Chr1	+	3162994	CDS	AT1G09770.1	AT1G09770	protein_coding_gene-mRNA	41	11	4	18	4	11	20	2	0	7	9	3	13	2	0	17	7	7
Chr1	+	3163041	CDS	AT1G09770.1	AT1G09770	protein_coding_gene-mRNA	0	2	0	0	0	0	0	0	0	0	0	0	0	0	6	0	0	2
Chr1	+	3164169	intron	AT1G09770.1	AT1G09770	protein_coding_gene-mRNA	0	0	0	0	0	2	3	0	0	3	0	0	0	0	0	0	0	4
Chr1	+	3164591	CDS	AT1G09770.1	AT1G09770	protein_coding_gene-mRNA	4	31	0	12	12	20	18	10	0	6	5	4	4	2	3	0	14	9
Chr1	+	3164863	CDS	AT1G09770.1	AT1G09770	protein_coding_gene-mRNA	0	1	0	0	0	2	0	8	0	11	6	9	0	0	8	14	11	10
Chr1	+	3164902	CDS	AT1G09770.1	AT1G09770	protein_coding_gene-mRNA	0	0	0	3	6	7	0	0	0	1	5	2	22	0	0	0	0	0
Chr1	+	3164969	CDS	AT1G09770.1	AT1G09770	protein_coding_gene-mRNA	0	0	1	0	2	4	3	6	3	1	0	1	0	0	3	0	1	0
Chr1	+	3165057	CDS	AT1G09770.1	AT1G09770	protein_coding_gene-mRNA	0	3	0	8	5	0	0	3	0	0	0	10	0	1	8	1	6	0
Chr1	+	3165282	3UTR	AT1G09770.1	AT1G09770	protein_coding_gene-mRNA	277	214	241	380	313	248	260	95	60	201	198	291	111	94	147	75	124	129
Chr1	+	3173494	3UTR	AT1G09794.1	AT1G09794	protein_coding_gene-mRNA	7	18	33	25	16	20	6	5	18	26	15	31	4	9	9	1	8	2
Chr1	+	3176870	3UTR	AT1G09795.1	AT1G09795	protein_coding_gene-mRNA	278	152	213	210	253	281	288	162	296	282	331	357	137	222	124	91	245	215
Chr1	+	3188639	3UTR	AT1G09812.1	AT1G09812	protein_coding_gene-mRNA	0	0	0	0	0	0	0	0	0	0	0	0	6	0	0	6	0	0
Chr1	+	3188666	3UTR	AT1G09812.1	AT1G09812	protein_coding_gene-mRNA	0	0	0	0	1	0	0	1	0	7	6	5	8	3	2	11	0	7
Chr1	+	3190243	3UTR	AT1G09815.1	AT1G09815	protein_coding_gene-mRNA	219	163	175	185	195	168	118	90	113	195	164	240	82	85	70	63	75	71
Chr1	+	3196388	intergenic.igt	AT1G09815.igt	AT1G09815.igt	protein_coding_gene-protein_coding_gene	0	0	0	1	0	0	1	24	2	11	13	14	13	13	10	1	2	1
Chr1	+	3204065	3UTR	AT1G09850.1	AT1G09850	protein_coding_gene-mRNA	101	94	69	107	124	95	133	98	126	78	129	137	30	41	68	30	41	63
Chr1	+	3208592	3UTR	AT1G09870.1	AT1G09870	protein_coding_gene-mRNA	49	24	18	49	53	70	41	42	48	57	61	74	13	8	14	5	21	31
Chr1	+	3220090	3UTR	AT1G09900.1	AT1G09900	protein_coding_gene-mRNA	109	70	123	99	150	139	98	97	233	102	88	135	36	66	83	28	100	94
Chr1	+	3231265	intergenic.igt	AT1G09900.igt	AT1G09900.igt	protein_coding_gene-protein_coding_gene	0	0	2	1	4	2	1	0	0	2	2	1	0	0	0	0	0	0
Chr1	+	3241723	intergenic.igt	AT1G09900.igt	AT1G09900.igt	protein_coding_gene-protein_coding_gene	0	0	0	3	0	0	2	0	0	0	0	13	0	0	0	0	0	0
Chr1	+	3241761	intergenic.igt	AT1G09900.igt	AT1G09900.igt	protein_coding_gene-protein_coding_gene	2	0	0	0	3	0	1	13	0	4	0	7	0	0	0	0	0	0
Chr1	+	3241862	intergenic.igt	AT1G09900.igt	AT1G09900.igt	protein_coding_gene-protein_coding_gene	5	0	0	0	1	0	0	0	15	3	5	3	1	0	3	0	2	0
Chr1	+	3247201	3UTR	AT1G09960.1	AT1G09960	protein_coding_gene-mRNA	4	0	0	6	6	6	7	10	12	13	12	13	8	6	16	15	16	5
Chr1	+	3255168	CDS	AT1G09970.1	AT1G09970	protein_coding_gene-mRNA	3	0	0	13	2	0	1	17	0	3	3	3	2	0	0	2	0	0
Chr1	+	3255234	CDS	AT1G09970.1	AT1G09970	protein_coding_gene-mRNA	47	30	34	15	27	32	40	31	10	25	26	66	11	30	29	26	5	25
Chr1	+	3255393	CDS	AT1G09970.1	AT1G09970	protein_coding_gene-mRNA	0	5	0	0	0	0	3	8	0	10	0	5	0	6	0	0	0	0
Chr1	+	3255644	3UTR	AT1G09970.2	AT1G09970	protein_coding_gene-mRNA	1087	423	955	801	782	770	680	382	561	484	575	1405	388	501	462	121	134	454
Chr1	+	3262252	intergenic.igt	AT1G09970.igt	AT1G09970.igt	protein_coding_gene-protein_coding_gene	0	3	2	2	6	3	2	0	1	7	7	6	3	0	0	0	0	1
Chr1	+	3265062	intergenic.pm	AT1G09970.igt	AT1G09970.igt	protein_coding_gene-protein_coding_gene	0	0	0	4	0	0	0	1	4	0	1	4	0	0	3	0	0	0
Chr1	+	3265166	intergenic.pm	AT1G09970.igt	AT1G09970.igt	protein_coding_gene-protein_coding_gene	1	0	0	8	0	0	0	0	0	0	0	3	3	3	1	0	0	0
Chr1	+	3265210	intergenic.pm	AT1G09970.igt	AT1G09970.igt	protein_coding_gene-protein_coding_gene	1	0	8	11	0	0	0	2	0	0	3	3	0	3	3	0	0	0
Chr1	+	3275818	3UTR	AT1G10030.1	AT1G10030	protein_coding_gene-mRNA	20	10	20	11	31	28	41	28	43	56	29	29	8	22	6	15	21	30
Chr1	+	3279149	intergenic.pm	AT1G10030.igt	AT1G10030.igt	protein_coding_gene-protein_coding_gene	0	0	0	0	0	0	0	0	0	0	1	0	0	0	0	0	0	12
Chr1	+	3283518	3UTR	AT1G10050.1	AT1G10050	protein_coding_gene-mRNA	208	80	66	192	115	95	82	49	58	49	79	95	27	52	53	26	37	42
Chr1	+	3283601	3UTR	AT1G10050.1	AT1G10050	protein_coding_gene-mRNA	2	1	3	3	0	4	0	1	0	1	6	6	1	0	0	0	0	0
Chr1	+	3283614	intergenic.pm	AT1G10050.igt	AT1G10050.igt	protein_coding_gene-protein_coding_gene	0	0	1	11	1	2	3	0	0	8	3	9	0	1	0	1	0	0
Chr1	+	3283647	intergenic.pm	AT1G10050.igt	AT1G10050.igt	protein_coding_gene-protein_coding_gene	0	0	0	4	2	1	0	0	0	0	8	0	0	0	0	1	0	5
Chr1	+	3284854	AMB	AT1G10060.x	AT1G10060	protein_coding_gene-mRNA	5	0	0	2	0	0	0	0	0	0	0	0	3	0	0	0	4	0
Chr1	+	3286960	3UTR	AT1G10060.3	AT1G10060	protein_coding_gene-mRNA	0	19	0	15	14	10	7	0	15	40	17	21	15	24	22	11	24	28
Chr1	+	3287106	3UTR	AT1G10060.3	AT1G10060	protein_coding_gene-mRNA	0	0	0	4	5	0	1	0	3	3	11	3	1	1	4	2	0	2
Chr1	+	3287167	3UTR	AT1G10060.3	AT1G10060	protein_coding_gene-mRNA	0	0	0	0	0	0	0	0	0	0	0	0	0	0	0	0	6	5
Chr1	+	3290288	3UTR	AT1G10070.1	AT1G10070	protein_coding_gene-mRNA	28	35	50	19	5	6	10	0	0	0	0	0	0	0	0	0	0	0
Chr1	+	3290393	3UTR	AT1G10070.1	AT1G10070	protein_coding_gene-mRNA	57	22	38	25	29	18	4	0	0	0	6	4	0	0	3	0	0	0
Chr1	+	3322151	3UTR	AT1G10130.1	AT1G10130	protein_coding_gene-mRNA	71	67	53	60	92	73	30	36	30	50	38	57	17	9	33	8	48	33
Chr1	+	3327431	3UTR	AT1G10150.1	AT1G10150	protein_coding_gene-mRNA	0	0	7	0	0	0	0	0	0	0	0	0	6	0	0	0	0	0
Chr1	+	3327604	3UTR	AT1G10150.1	AT1G10150	protein_coding_gene-mRNA	450	326	432	446	386	459	325	221	441	272	325	363	231	193	262	98	119	138
Chr1	+	3333462	exon	AT1G10160.1	AT1G10160	transposable_element_gene-mRNA	3	4	3	3	0	0	0	1	11	0	0	0	2	0	0	4	0	0
Chr1	+	3333532	intergenic.igt	AT1G10160.igt	AT1G10160.igt	transposable_element_gene-transposable_element_gene	2	7	0	2	13	4	4	12	13	3	5	10	1	1	7	3	2	3
Chr1	+	3350897	3UTR	AT1G10210.2	AT1G10210	protein_coding_gene-mRNA	0	11	0	1	12	10	0	4	4	0	0	5	0	0	2	0	1	0
Chr1	+	3351116	3UTR	AT1G10210.2	AT1G10210	protein_coding_gene-mRNA	27	12	20	20	15	16	5	1	19	4	8	6	2	2	3	0	0	4
Chr1	+	3351181	3UTR	AT1G10210.2	AT1G10210	protein_coding_gene-mRNA	9	6	4	4	7	2	2	11	4	7	7	9	0	2	3	2	0	2
Chr1	+	3356340	3UTR	AT1G10230.1	AT1G10230	protein_coding_gene-mRNA	17	8	6	37	21	22	8	5	25	6	11	17	14	7	16	5	11	19
Chr1	+	3356374	3UTR	AT1G10230.1	AT1G10230	protein_coding_gene-mRNA	3	16	7	2	15	12	10	8	4	9	8	24	9	2	7	5	14	12
Chr1	+	3360633	intergenic.igt	AT1G10230.igt	AT1G10230.igt	protein_coding_gene-protein_coding_gene	6	3	3	5	7	4	3	2	1	3	2	2	3	0	0	1	0	4
Chr1	+	3366415	3UTR	AT1G10270.1	AT1G10270	protein_coding_gene-mRNA	8	19	31	17	20	8	13	14	1	9	10	15	7	7	2	1	6	4
Chr1	+	3366489	3UTR	AT1G10270.1	AT1G10270	protein_coding_gene-mRNA	5	18	10	42	11	13	18	9	1	10	6	27	0	1	3	4	2	2
Chr1	+	3374302	CDS	AT1G10290.1	AT1G10290	protein_coding_gene-mRNA	0	1	0	3	0	1	0	3	0	1	4	1	0	0	0	0	0	9
Chr1	+	3374759	intron	AT1G10290.1	AT1G10290	protein_coding_gene-mRNA	0	0	0	0	0	0	0	0	0	0	1	1	0	0	7	3	0	1
Chr1	+	3377258	3UTR	AT1G10290.1	AT1G10290	protein_coding_gene-mRNA	0	3	0	2	1	1	0	0	0	0	3	0	0	0	0	2	3	0
Chr1	+	3377292	3UTR	AT1G10290.1	AT1G10290	protein_coding_gene-mRNA	160	121	126	179	186	223	150	58	127	109	138	233	89	60	81	54	100	101
Chr1	+	3390261	3UTR	AT1G10330.1	AT1G10330	protein_coding_gene-mRNA	41	10	11	18	11	10	28	7	2	5	6	13	2	16	8	0	11	13
Chr1	+	3390349	3UTR	AT1G10330.1	AT1G10330	protein_coding_gene-mRNA	3	0	0	3	0	2	0	0	0	2	0	0	0	2	0	0	0	0
Chr1	+	3397734	intergenic.igt	AT1G10330.igt	AT1G10330.igt	protein_coding_gene-protein_coding_gene	0	0	0	1	4	1	4	2	6	1	1	9	0	0	0	3	0	0
Chr1	+	3398631	intergenic.pm	AT1G10330.igt	AT1G10330.igt	protein_coding_gene-protein_coding_gene	0	0	0	0	0	0	0	0	15	0	0	0	0	0	0	0	0	0
Chr1	+	3398657	intergenic.pm	AT1G10330.igt	AT1G10330.igt	protein_coding_gene-protein_coding_gene	0	0	0	0	0	0	0	0	0	4	2	0	0	10	6	0	0	0
Chr1	+	3402274	3UTR	AT1G10380.1	AT1G10380	protein_coding_gene-mRNA	38	77	12	54	30	40	119	68	139	138	151	162	118	118	152	73	131	109
Chr1	+	3402413	3UTR	AT1G10380.1	AT1G10380	protein_coding_gene-mRNA	0	4	0	0	0	0	0	0	0	2	7	0	1	0	0	0	0	1
Chr1	+	3433401	CDS	AT1G10450.1	AT1G10450	protein_coding_gene-mRNA	0	0	0	0	0	0	0	0	0	0	0	6	0	0	0	0	4	0
Chr1	+	3438334	3UTR	AT1G10450.1	AT1G10450	protein_coding_gene-mRNA	74	35	77	69	45	53	22	22	15	12	13	27	8	7	15	16	23	27
Chr1	+	3440362	intergenic.igt	AT1G10455.igt	AT1G10455.igt	protein_coding_gene-protein_coding_gene	1	0	0	0	1	5	6	9	5	10	3	15	0	31	2	0	14	8
Chr1	+	3460045	3UTR	AT1G10490.1	AT1G10490	protein_coding_gene-mRNA	71	26	42	44	42	39	28	8	0	5	20	32	7	11	5	4	14	33
Chr1	+	3462354	intron	AT1G10510.1	AT1G10510	protein_coding_gene-mRNA	0	0	0	8	5	2	0	0	5	1	3	0	0	0	0	0	0	0
Chr1	+	3465158	intron	AT1G10510.1	AT1G10510	protein_coding_gene-mRNA	0	0	0	0	0	0	0	11	0	0	0	0	0	0	0	0	0	0
Chr1	+	3465747	3UTR	AT1G10510.1	AT1G10510	protein_coding_gene-mRNA	96	124	62	71	97	103	85	74	106	104	102	142	52	49	86	47	70	87
Chr1	+	3469401	3UTR	AT1G10520.1	AT1G10520	protein_coding_gene-mRNA	3	0	3	5	3	3	0	0	0	0	0	1	0	0	0	0	0	3
Chr1	+	3469845	AMB	AT1G10522.x	AT1G10522	protein_coding_gene-mRNA	88	81	72	77	81	37	107	53	245	49	66	70	31	34	38	34	43	56
Chr1	+	3471420	3UTR	AT1G10522.2	AT1G10522	protein_coding_gene-mRNA	33	48	42	17	28	23	32	15	53	27	10	18	11	15	0	5	39	41
Chr1	+	3471483	3UTR	AT1G10522.2	AT1G10522	protein_coding_gene-mRNA	126	74	88	82	86	65	98	57	43	63	69	64	29	32	40	10	104	107
Chr1	+	3491171	3UTR	AT1G10570.2	AT1G10570	protein_coding_gene-mRNA	16	8	3	11	33	18	5	9	11	19	13	10	12	1	3	2	1	1
Chr1	+	3491278	3UTR	AT1G10570.2	AT1G10570	protein_coding_gene-mRNA	76	25	17	42	51	39	83	26	18	18	34	8	14	19	16	12	29	10
Chr1	+	3505549	3UTR	AT1G10600.2	AT1G10600	protein_coding_gene-mRNA	261	206	334	137	128	124	111	95	169	120	143	162	95	65	73	51	69	66
Chr1	+	3506271	5UTR	AT1G10610.1	AT1G10610	protein_coding_gene-mRNA	0	1	2	0	5	2	1	0	1	1	4	1	0	0	0	1	0	1
Chr1	+	3507933	CDS	AT1G10610.1	AT1G10610	protein_coding_gene-mRNA	0	0	9	0	0	0	0	4	0	0	0	0	0	2	0	0	0	0
Chr1	+	3508877	3UTR	AT1G10610.1	AT1G10610	protein_coding_gene-mRNA	18	31	1	17	23	15	9	7	14	20	10	30	0	15	7	0	1	6
Chr1	+	3519843	intergenic.igt	AT1G10610.igt	AT1G10610.igt	protein_coding_gene-protein_coding_gene	1	5	0	6	4	2	1	1	2	5	4	3	0	3	0	0	1	0
Chr1	+	3531691	3UTR	AT1G10657.4	AT1G10657	protein_coding_gene-mRNA	9	4	16	61	52	30	38	41	76	165	144	242	135	168	160	135	83	247
Chr1	+	3535067	3UTR	AT1G10660.1	AT1G10660	protein_coding_gene-mRNA	7	3	0	16	13	8	1	7	29	9	9	5	9	2	7	0	5	13
Chr1	+	3538271	3UTR	AT1G10670.2	AT1G10670	protein_coding_gene-mRNA	400	195	324	386	404	400	398	173	215	950	1055	1110	470	339	337	196	364	358
Chr1	+	3548608	intergenic.igt	AT1G10670.igt	AT1G10670.igt	protein_coding_gene-protein_coding_gene	0	1	0	8	2	4	1	0	1	2	2	9	1	0	0	0	2	0
Chr1	+	3550934	intergenic.igt	AT1G10670.igt	AT1G10670.igt	protein_coding_gene-protein_coding_gene	0	0	1	3	3	3	0	0	1	4	0	1	0	3	2	0	0	0
Chr1	+	3556477	3UTR	AT1G10700.1	AT1G10700	protein_coding_gene-mRNA	34	18	2	19	14	33	17	8	10	15	8	32	8	19	8	5	10	21
Chr1	+	3556539	3UTR	AT1G10700.1	AT1G10700	protein_coding_gene-mRNA	12	25	32	14	10	26	9	12	8	12	11	35	9	17	4	6	11	14
Chr1	+	3560579	AMB	AT1G10710.x	AT1G10710	protein_coding_gene-mRNA	0	3	0	0	4	0	3	0	0	0	0	0	0	0	0	0	0	0
Chr1	+	3563060	CDS	AT1G10720.1	AT1G10720	protein_coding_gene-mRNA	1	11	0	1	0	0	0	4	0	0	1	2	1	0	0	0	0	1
Chr1	+	3563439	CDS	AT1G10720.1	AT1G10720	protein_coding_gene-mRNA	144	134	28	33	30	19	54	54	32	23	8	19	33	7	19	4	27	8
Chr1	+	3563556	CDS	AT1G10720.1	AT1G10720	protein_coding_gene-mRNA	0	0	11	0	0	0	0	0	0	0	0	0	0	0	0	0	0	0
Chr1	+	3564587	3UTR	AT1G10720.1	AT1G10720	protein_coding_gene-mRNA	18	47	19	12	19	11	5	21	13	8	3	8	10	6	8	3	6	10
Chr1	+	3564710	3UTR	AT1G10720.1	AT1G10720	protein_coding_gene-mRNA	140	130	134	110	102	104	51	44	79	53	69	126	27	38	37	13	24	45
Chr1	+	3567876	3UTR	AT1G10730.1	AT1G10730	protein_coding_gene-mRNA	0	0	7	0	1	3	1	1	0	0	0	0	0	0	0	0	3	0
Chr1	+	3571243	intergenic.pm	AT1G10730.igt	AT1G10730.igt	protein_coding_gene-protein_coding_gene	9	7	5	2	0	5	6	3	10	2	3	15	0	1	5	0	0	0
Chr1	+	3598071	3UTR	AT1G10790.1	AT1G10790	protein_coding_gene-mRNA	0	0	0	1	8	3	5	0	2	1	0	1	0	0	0	1	0	0
Chr1	+	3607390	intergenic.igt	AT1G10810.igt	AT1G10810.igt	protein_coding_gene-protein_coding_gene	0	6	0	0	0	0	0	0	0	0	0	6	0	0	0	0	0	0
Chr1	+	3614502	3UTR	AT1G10850.1	AT1G10850	protein_coding_gene-mRNA	11	10	20	23	35	25	23	24	5	69	69	54	55	65	65	45	88	100
Chr1	+	3622303	intergenic.igt	AT1G10850.igt	AT1G10850.igt	protein_coding_gene-protein_coding_gene	1	0	0	1	2	2	1	0	0	1	0	2	0	0	0	0	1	0
Chr1	+	3628387	intron	AT1G10890.1	AT1G10890	protein_coding_gene-mRNA	4	7	16	11	9	10	11	1	6	3	14	7	6	2	6	2	1	0
Chr1	+	3628501	intron	AT1G10890.1	AT1G10890	protein_coding_gene-mRNA	5	0	0	2	2	0	0	0	0	0	1	0	0	5	0	0	0	0
Chr1	+	3629173	CDS	AT1G10890.1	AT1G10890	protein_coding_gene-mRNA	0	2	6	3	0	0	0	0	0	0	0	0	1	4	4	0	0	0
Chr1	+	3629221	CDS	AT1G10890.1	AT1G10890	protein_coding_gene-mRNA	0	7	0	0	0	0	0	0	0	0	0	0	0	7	0	5	0	0
Chr1	+	3630075	intron	AT1G10890.1	AT1G10890	protein_coding_gene-mRNA	16	7	3	0	9	0	3	5	0	0	1	0	1	0	0	0	6	3
Chr1	+	3630332	CDS	AT1G10890.1	AT1G10890	protein_coding_gene-mRNA	6	22	19	11	23	5	3	7	28	3	18	7	18	7	12	13	22	26
Chr1	+	3630418	CDS	AT1G10890.1	AT1G10890	protein_coding_gene-mRNA	31	56	59	61	13	43	11	6	32	24	30	28	73	33	61	52	30	34
Chr1	+	3630758	3UTR	AT1G10890.1	AT1G10890	protein_coding_gene-mRNA	120	57	98	140	139	158	97	53	24	60	82	61	53	32	50	24	24	45
Chr1	+	3642956	CDS	AT1G10910.1	AT1G10910	protein_coding_gene-mRNA	0	0	0	0	4	3	0	0	0	0	0	1	13	0	0	0	1	0
Chr1	+	3644134	3UTR	AT1G10910.1	AT1G10910	protein_coding_gene-mRNA	27	17	56	44	38	39	14	29	31	39	34	49	19	10	12	12	18	16
Chr1	+	3663735	3UTR	AT1G10950.1	AT1G10950	protein_coding_gene-mRNA	1	0	0	0	0	2	0	0	18	0	0	0	0	0	0	0	0	0
Chr1	+	3663934	3UTR	AT1G10950.1	AT1G10950	protein_coding_gene-mRNA	79	34	80	63	61	47	23	21	46	67	49	56	7	16	28	26	18	24
Chr1	+	3664863	CDS	AT1G10960.1	AT1G10960	protein_coding_gene-mRNA	0	0	0	0	0	0	0	1	12	0	7	2	0	0	1	0	0	6
Chr1	+	3665030	3UTR	AT1G10960.1	AT1G10960	protein_coding_gene-mRNA	885	642	717	1665	2730	2338	2418	1693	3234	4632	5884	7176	1993	2028	1997	829	1559	1978
Chr1	+	3665160	intergenic.igt	AT1G10960.igt	AT1G10960.igt	protein_coding_gene-protein_coding_gene	0	0	0	0	0	0	2	0	0	0	5	4	0	0	0	0	2	0
Chr1	+	3678421	3UTR	AT1G11020.1	AT1G11020	protein_coding_gene-mRNA	4	0	0	0	0	0	0	0	0	0	0	0	0	0	7	1	0	0
Chr1	+	3678525	3UTR	AT1G11020.1	AT1G11020	protein_coding_gene-mRNA	175	151	185	136	139	102	95	100	144	111	76	142	60	65	81	67	78	66
Chr1	+	3683903	3UTR	AT1G11050.1	AT1G11050	protein_coding_gene-mRNA	50	17	43	53	34	43	44	39	29	69	37	26	29	6	12	3	8	4
Chr1	+	3684125	3UTR	AT1G11050.1	AT1G11050	protein_coding_gene-mRNA	0	0	0	0	5	4	4	6	0	4	3	1	0	0	0	0	2	0
Chr1	+	3684161	3UTR	AT1G11050.1	AT1G11050	protein_coding_gene-mRNA	50	14	55	30	48	40	46	36	88	81	49	88	14	9	35	5	15	24
Chr1	+	3684259	3UTR	AT1G11050.1	AT1G11050	protein_coding_gene-mRNA	1	2	0	1	1	0	0	1	1	1	2	2	0	0	0	0	0	0
Chr1	+	3689699	3UTR	AT1G11060.1	AT1G11060	protein_coding_gene-mRNA	0	11	0	4	7	2	0	2	0	2	9	5	0	1	2	0	0	0
Chr1	+	3689832	3UTR	AT1G11060.1	AT1G11060	protein_coding_gene-mRNA	75	26	39	70	61	103	66	42	79	45	97	105	54	27	54	24	34	42
Chr1	+	3703778	3UTR	AT1G11090.1	AT1G11090	protein_coding_gene-mRNA	164	63	93	77	91	81	139	95	95	132	238	114	80	58	51	68	67	89
Chr1	+	3703876	3UTR	AT1G11090.1	AT1G11090	protein_coding_gene-mRNA	0	0	1	0	0	0	4	1	0	4	0	0	0	1	0	0	0	2
Chr1	+	3717594	3UTR	AT1G11120.1	AT1G11120	protein_coding_gene-mRNA	0	0	0	1	0	0	0	1	0	2	0	0	0	0	0	1	1	6
Chr1	+	3727371	3UTR	AT1G11130.1	AT1G11130	protein_coding_gene-mRNA	1	3	0	4	10	5	1	0	6	6	5	7	4	6	14	3	17	8
Chr1	+	3739756	3UTR	AT1G11160.1	AT1G11160	protein_coding_gene-mRNA	0	0	0	0	0	0	12	0	0	0	2	0	0	0	0	0	0	3
Chr1	+	3744565	3UTR	AT1G11170.1	AT1G11170	protein_coding_gene-mRNA	0	0	0	0	0	7	0	0	0	0	0	6	0	0	0	0	0	0
Chr1	+	3744615	3UTR	AT1G11170.1	AT1G11170	protein_coding_gene-mRNA	0	0	0	5	2	0	4	0	0	1	0	0	0	0	0	0	0	0
Chr1	+	3744671	3UTR	AT1G11170.1	AT1G11170	protein_coding_gene-mRNA	3	4	0	0	8	1	1	6	0	1	9	0	0	0	0	0	0	0
Chr1	+	3745619	exon	AT1G11175.1	AT1G11175	other_RNA-ncRNA	8	2	14	0	0	3	0	0	0	0	0	0	0	0	0	1	0	0
Chr1	+	3745707	intergenic.pm	AT1G11175.igt	AT1G11175.igt	other_RNA-other_RNA	2	1	0	0	1	0	0	1	1	0	2	1	0	0	1	0	0	0
Chr1	+	3746144	intron	AT1G11180.1	AT1G11180	protein_coding_gene-mRNA	0	0	2	1	0	0	0	0	0	1	10	0	0	0	0	5	0	0
Chr1	+	3748411	3UTR	AT1G11180.2	AT1G11180	protein_coding_gene-mRNA	8	2	23	7	4	8	5	3	0	2	4	3	1	0	1	2	7	0
Chr1	+	3748522	3UTR	AT1G11180.2	AT1G11180	protein_coding_gene-mRNA	44	24	32	41	32	45	19	5	21	38	34	57	15	6	11	4	1	9
Chr1	+	3749979	exon	AT1G11185.1	AT1G11185	other_RNA-ncRNA	0	0	1	0	2	3	1	0	6	16	6	11	1	6	0	1	0	3
Chr1	+	3755639	3UTR	AT1G11200.1	AT1G11200	protein_coding_gene-mRNA	58	34	15	52	46	40	22	37	42	20	37	39	39	18	27	11	17	17
Chr1	+	3773995	intergenic.igt	AT1G11250.igt	AT1G11250.igt	protein_coding_gene-protein_coding_gene	1	0	0	5	2	3	0	0	1	1	4	5	1	1	1	1	0	0
Chr1	+	3780189	3UTR	AT1G11260.1	AT1G11260	protein_coding_gene-mRNA	0	1	0	1	1	2	0	8	2	6	1	1	0	2	6	0	7	5
Chr1	+	3780272	3UTR	AT1G11260.1	AT1G11260	protein_coding_gene-mRNA	504	233	434	601	420	680	235	284	342	336	255	325	167	136	239	138	299	339
Chr1	+	3795854	CDS	AT1G11300.1	AT1G11300	protein_coding_gene-mRNA	2	0	0	6	0	0	0	0	0	0	0	0	3	0	0	0	0	1
Chr1	+	3797421	intron	AT1G11300.1	AT1G11300	protein_coding_gene-mRNA	0	2	9	0	0	4	0	0	0	0	0	0	0	0	0	0	0	0
Chr1	+	3797506	intron	AT1G11300.1	AT1G11300	protein_coding_gene-mRNA	26	31	38	52	24	20	4	0	0	3	7	21	15	19	0	1	0	0
Chr1	+	3797544	intron	AT1G11300.1	AT1G11300	protein_coding_gene-mRNA	1	0	0	11	0	0	0	0	0	2	0	0	0	0	0	0	0	0
Chr1	+	3800248	CDS	AT1G11300.1	AT1G11300	protein_coding_gene-mRNA	0	0	0	0	0	0	0	0	4	0	0	1	0	0	0	0	7	4
Chr1	+	3800849	3UTR	AT1G11300.1	AT1G11300	protein_coding_gene-mRNA	4	5	0	0	3	0	6	1	7	4	9	13	4	0	10	11	7	8
Chr1	+	3808789	3UTR	AT1G11320.1	AT1G11320	protein_coding_gene-mRNA	0	0	3	0	0	0	3	7	0	0	0	0	0	1	7	0	11	0
Chr1	+	3808822	3UTR	AT1G11320.1	AT1G11320	protein_coding_gene-mRNA	18	10	5	16	11	13	4	1	7	3	9	30	3	11	5	7	9	8
Chr1	+	3811463	CDS	AT1G11330.1	AT1G11330	protein_coding_gene-mRNA	0	0	0	0	0	0	0	0	4	0	0	0	4	0	0	4	0	0
Chr1	+	3813568	3UTR	AT1G11330.1	AT1G11330	protein_coding_gene-mRNA	15	3	17	36	30	16	36	27	30	37	67	84	5	31	32	18	15	59
Chr1	+	3814545	intergenic.igt	AT1G11330.igt	AT1G11330.igt	protein_coding_gene-protein_coding_gene	0	0	0	0	0	0	0	0	0	0	15	5	0	0	0	0	0	2
Chr1	+	3832868	CDS	AT1G11380.1	AT1G11380	protein_coding_gene-mRNA	0	0	0	0	0	1	0	1	0	0	0	0	8	0	0	0	1	0
Chr1	+	3834110	3UTR	AT1G11380.1	AT1G11380	protein_coding_gene-mRNA	0	0	2	0	0	0	0	0	4	1	3	2	0	0	0	0	0	0
Chr1	+	3834213	3UTR	AT1G11380.1	AT1G11380	protein_coding_gene-mRNA	46	30	29	38	35	43	22	9	46	40	29	18	11	17	12	12	9	9
Chr1	+	3834332	intergenic.igt	AT1G11380.igt	AT1G11380.igt	protein_coding_gene-protein_coding_gene	0	0	0	0	2	0	0	0	0	1	0	2	3	1	5	0	0	0
Chr1	+	3840092	3UTR	AT1G11400.1	AT1G11400	protein_coding_gene-mRNA	0	4	14	3	0	0	0	0	0	0	1	1	0	0	1	0	10	0
Chr1	+	3840208	3UTR	AT1G11400.1	AT1G11400	protein_coding_gene-mRNA	175	83	82	121	96	111	94	51	77	97	111	100	56	41	49	40	36	48
Chr1	+	3840574	intergenic.pm	AT1G11400.igt	AT1G11400.igt	protein_coding_gene-protein_coding_gene	12	0	0	0	0	0	0	0	0	0	0	0	0	0	0	0	0	0
Chr1	+	3844377	3UTR	AT1G11410.1	AT1G11410	protein_coding_gene-mRNA	0	0	0	0	0	0	2	0	0	0	19	1	0	0	0	0	0	0
Chr1	+	3844434	3UTR	AT1G11410.1	AT1G11410	protein_coding_gene-mRNA	131	134	85	84	145	129	123	29	51	182	188	244	68	88	97	34	53	33
Chr1	+	3848852	CDS	AT1G11430.1	AT1G11430	protein_coding_gene-mRNA	0	10	18	5	6	1	1	2	0	0	0	3	5	1	2	0	4	0
Chr1	+	3848977	3UTR	AT1G11430.1	AT1G11430	protein_coding_gene-mRNA	0	0	0	0	0	0	6	0	0	3	0	1	0	0	0	0	0	6
Chr1	+	3849140	3UTR	AT1G11430.1	AT1G11430	protein_coding_gene-mRNA	320	185	187	409	445	392	237	305	332	400	320	410	163	181	116	71	216	250
Chr1	+	3850159	CDS	AT1G11440.1	AT1G11440	protein_coding_gene-mRNA	12	8	4	17	8	5	15	9	1	5	0	1	10	14	10	5	23	21
Chr1	+	3850197	CDS	AT1G11440.1	AT1G11440	protein_coding_gene-mRNA	7	3	0	12	15	0	4	0	0	8	0	1	0	5	4	0	7	6
Chr1	+	3850340	CDS	AT1G11440.1	AT1G11440	protein_coding_gene-mRNA	0	0	0	0	3	0	0	0	0	7	0	0	0	10	0	0	5	0
Chr1	+	3850590	3UTR	AT1G11440.1	AT1G11440	protein_coding_gene-mRNA	17	1	26	10	9	17	9	3	10	18	17	31	3	18	23	8	20	9
Chr1	+	3850663	3UTR	AT1G11440.1	AT1G11440	protein_coding_gene-mRNA	203	121	57	131	213	146	150	137	132	138	183	270	126	133	103	40	66	104
Chr1	+	3850739	3UTR	AT1G11440.1	AT1G11440	protein_coding_gene-mRNA	7	8	19	9	15	12	6	9	1	15	12	10	1	0	4	0	9	8
Chr1	+	3850788	intergenic.igt	AT1G11440.igt	AT1G11440.igt	protein_coding_gene-protein_coding_gene	0	0	14	0	0	2	0	0	0	0	4	3	0	0	0	0	0	0
Chr1	+	3850843	intergenic.igt	AT1G11440.igt	AT1G11440.igt	protein_coding_gene-protein_coding_gene	0	0	4	0	0	1	1	0	0	0	0	4	0	0	2	0	0	0
Chr1	+	3851685	intergenic.pm	AT1G11440.igt	AT1G11440.igt	protein_coding_gene-protein_coding_gene	0	0	1	3	2	4	0	0	0	0	0	0	0	0	0	0	0	0
Chr1	+	3855361	3UTR	AT1G11450.1	AT1G11450	protein_coding_gene-mRNA	0	0	0	0	0	0	0	0	0	0	0	0	0	2	0	0	18	16
Chr1	+	3855433	3UTR	AT1G11450.1	AT1G11450	protein_coding_gene-mRNA	0	0	0	0	0	0	0	0	0	0	0	7	2	0	0	1	4	1
Chr1	+	3856712	intergenic.pm	AT1G11450.igt	AT1G11450.igt	protein_coding_gene-protein_coding_gene	0	0	2	4	2	7	0	0	0	2	4	3	2	0	1	0	1	0
Chr1	+	3863970	3UTR	AT1G11475.1	AT1G11475	protein_coding_gene-mRNA	475	252	325	400	376	309	293	224	259	191	217	301	101	75	114	54	138	98
Chr1	+	3873405	CDS	AT1G11520.1	AT1G11520	protein_coding_gene-mRNA	5	1	0	1	1	1	1	2	0	0	0	0	0	2	1	2	2	6
Chr1	+	3873576	CDS	AT1G11520.1	AT1G11520	protein_coding_gene-mRNA	0	3	8	0	1	0	0	5	0	1	0	1	1	0	0	0	1	4
Chr1	+	3873677	3UTR	AT1G11520.1	AT1G11520	protein_coding_gene-mRNA	47	70	76	21	13	23	22	26	22	28	60	27	72	13	15	61	56	102
Chr1	+	3875465	3UTR	AT1G11530.1	AT1G11530	protein_coding_gene-mRNA	68	102	41	100	115	116	89	45	109	99	174	141	23	19	64	23	14	25
Chr1	+	3875555	3UTR	AT1G11530.1	AT1G11530	protein_coding_gene-mRNA	0	0	0	0	0	0	0	0	0	0	0	0	0	0	0	0	10	0
Chr1	+	3884067	AMB	AT1G11570.x	AT1G11570	protein_coding_gene-mRNA	5	0	0	1	0	1	3	0	2	10	7	5	8	5	14	11	15	12
Chr1	+	3884141	AMB	AT1G11570.x	AT1G11570	protein_coding_gene-mRNA	0	0	0	0	0	0	0	4	0	4	1	0	3	0	0	0	2	0
Chr1	+	3884844	3UTR	AT1G11572.1	AT1G11572	protein_coding_gene-mRNA	2	6	15	14	5	2	5	0	0	1	0	9	2	0	4	0	0	0
Chr1	+	3889751	CDS	AT1G11580.1	AT1G11580	protein_coding_gene-mRNA	0	0	0	5	4	12	1	4	1	26	24	7	19	4	10	1	11	2
Chr1	+	3890729	3UTR	AT1G11580.1	AT1G11580	protein_coding_gene-mRNA	3	1	6	2	2	0	8	0	3	2	7	4	3	7	1	0	3	5
Chr1	+	3890765	3UTR	AT1G11580.1	AT1G11580	protein_coding_gene-mRNA	320	188	245	413	386	366	615	254	439	449	517	737	392	452	545	204	233	327
Chr1	+	3910042	intergenic.pm	AT1G11608.igt	AT1G11608.igt	protein_coding_gene-protein_coding_gene	1	0	0	4	3	5	0	0	0	4	2	4	0	1	0	0	0	0
Chr1	+	3918144	3UTR	AT1G11650.2	AT1G11650	protein_coding_gene-mRNA	922	558	680	1183	1191	1052	1199	588	863	1620	1965	2117	425	581	581	239	543	561
Chr1	+	3924488	3UTR	AT1G11660.1	AT1G11660	protein_coding_gene-mRNA	35	63	54	88	74	62	68	34	33	73	44	66	34	60	53	22	32	55
Chr1	+	3940755	3UTR	AT1G11680.1	AT1G11680	protein_coding_gene-mRNA	722	389	545	662	669	625	420	330	564	573	613	602	253	221	288	133	265	251
Chr1	+	3945815	5UTR	AT1G11700.1	AT1G11700	protein_coding_gene-mRNA	0	6	0	1	0	1	2	0	0	2	0	4	0	0	0	0	0	0
Chr1	+	3946123	CDS	AT1G11700.1	AT1G11700	protein_coding_gene-mRNA	0	2	0	0	6	4	0	1	2	0	0	1	0	0	1	0	0	0
Chr1	+	3946270	CDS	AT1G11700.1	AT1G11700	protein_coding_gene-mRNA	1	0	0	0	10	0	0	6	0	0	0	0	0	2	1	0	0	4
Chr1	+	3946344	CDS	AT1G11700.1	AT1G11700	protein_coding_gene-mRNA	22	2	0	0	0	0	0	0	1	0	6	0	4	0	13	0	0	0
Chr1	+	3946395	CDS	AT1G11700.1	AT1G11700	protein_coding_gene-mRNA	5	8	0	3	0	1	0	3	0	0	0	0	6	0	0	0	0	0
[truncated: 54,621 more rows]
