# Supplementary material for: Signatures of mRNA Alternative Polyadenylation in Arabidopsis Leaf Development
Source: Front Genet. 2022 Apr 26;13:863253. doi: 10.3389/fgene.2022.863253 (PMC9086830; doi:10.3389/fgene.2022.863253)
Supplement: Supplementary file 2 [file Table4.XLS]

## Sheet: 20171101allleaves_PACfilter10_1
chr	strand	coordinate	region	transcript	gene	gene_type	6TL-rep1	6TL-rep2	6TL-rep3	10TL-rep1	10TL-rep2	10TL-rep3	6TL-rep1	6TL-rep2	6TL-rep3	10TL-rep1	10TL-rep2	10TL-rep3	log2FoldChange	pvalue	padj
chloroplast	+	990	intergenic.igt	NULL	NULL	NULL	25	43	14	0	0	0	19.6112	53.5623	12.2141	0	0	0	-3.00944	0.000381095	0.00742564
chloroplast	+	32357	intergenic.pm	ATCG00260.igt	ATCG00260.igt	tRNA-tRNA	1192	1622	1556	611	568	643	935.063	2020.42	1357.51	489.425	371.617	363.213	-1.7736	1.64553e-11	4.67313e-09
chloroplast	+	34411	CDS	ATCG00280.1	ATCG00280	protein_coding_gene-mRNA	42	49	387	33	25	49	32.9468	61.0361	337.633	26.4338	16.3564	27.6788	-2.16748	0.00109298	0.0165772
chloroplast	+	68251	3UTR	ATCG00650.1	ATCG00650	protein_coding_gene-mRNA	12	24	29	1	1	0	9.41338	29.8952	25.3007	0.801023	0.654256	0	-3.53306	2.63682e-06	0.000141626
chloroplast	+	76492	3UTR	ATCG00720.1	ATCG00720	protein_coding_gene-mRNA	450	157	130	77	76	62	353.002	195.565	113.417	61.6788	49.7234	35.0221	-2.04926	7.05927e-07	4.56579e-05
chloroplast	+	76926	intron	ATCG00730.1	ATCG00730	protein_coding_gene-mRNA	96	86	175	22	46	56	75.3071	107.125	152.676	17.6225	30.0958	31.6329	-1.92894	5.75812e-06	0.000266416
chloroplast	+	99329	intergenic.pm	ATCG00870.igt	ATCG00870.igt	protein_coding_gene-protein_coding_gene	94	23	8	4	5	11	73.7382	28.6496	6.97949	3.20409	3.27128	6.2136	-2.49483	0.000319892	0.00649964
chloroplast	+	100980	intergenic.pm	ATCG00910.igt	ATCG00910.igt	tRNA-tRNA	35	28	48	233	199	192	27.4557	34.8778	41.8769	186.638	130.197	108.456	1.94215	6.20685e-08	5.70084e-06
chloroplast	+	102244	exon	ATCG00920.1	ATCG00920	rRNA-rRNA	828	605	511	434	591	667	649.523	753.609	445.815	347.644	386.665	376.77	-0.720126	0.00151855	0.0210543
chloroplast	+	106641	exon	ATCG00950.1	ATCG00950	rRNA-rRNA	5717	6357	9863	2668	1961	2718	4484.69	7918.5	8604.84	2137.13	1283	1535.32	-2.01446	1.24575e-10	2.7056e-08
chloroplast	+	108231	intergenic.pm	ATCG00970.igt	ATCG00970.igt	rRNA-rRNA	6	15	3	0	1	0	4.70669	18.6845	2.61731	0	0.654256	0	-2.74449	0.000753665	0.0125436
chloroplast	+	131448	intergenic.igt	ATCG01140.igt	ATCG01140.igt	tRNA-tRNA	30	23	8	1	0	3	23.5335	28.6496	6.97949	0.801023	0	1.69462	-3.13003	0.000103376	0.00270563
chloroplast	+	131683	intergenic.igt	ATCG01140.igt	ATCG01140.igt	tRNA-tRNA	27	30	0	0	0	0	21.1801	37.369	0	0	0	0	-2.48463	0.00322949	0.0370629
chloroplast	+	131950	intergenic.igt	ATCG01140.igt	ATCG01140.igt	tRNA-tRNA	191	98	35	5	5	29	149.83	122.072	30.5353	4.00511	3.27128	16.3813	-3.00888	1.52981e-05	0.000591502
chloroplast	+	132495	intergenic.igt	ATCG01140.igt	ATCG01140.igt	tRNA-tRNA	499	466	34	17	7	77	391.44	580.466	29.6628	13.6174	4.57979	43.4952	-2.8501	0.000454006	0.00851517
chloroplast	+	133794	intergenic.igt	ATCG01140.igt	ATCG01140.igt	tRNA-tRNA	6743	5866	1554	78	85	748	5289.54	7306.89	1355.77	62.4798	55.6117	422.525	-3.74515	4.00489e-08	4.00603e-06
chloroplast	+	136677	intergenic.igt	ATCG01140.igt	ATCG01140.igt	tRNA-tRNA	171	117	9	0	0	13	134.141	145.739	7.85193	0	0	7.34335	-3.45994	2.88064e-05	0.000992637
chloroplast	+	137227	intergenic.igt	ATCG01140.igt	ATCG01140.igt	tRNA-tRNA	1474	1062	137	30	18	230	1156.28	1322.86	119.524	24.0307	11.7766	129.921	-2.70994	0.000960725	0.0150823
chloroplast	+	153875	intron	ATCG01310.1	ATCG01310	protein_coding_gene-mRNA	18	10	6	79	68	62	14.1201	12.4563	5.23462	63.2808	44.4894	35.0221	1.97116	0.000121774	0.00308964
chloroplast	+	154249	CDS	ATCG01310.1	ATCG01310	protein_coding_gene-mRNA	359	322	313	318	231	194	281.617	401.094	273.073	254.725	151.133	109.585	-0.869786	0.0014319	0.020194
chloroplast	-	340	3UTR	ATCG00020.1	ATCG00020	protein_coding_gene-mRNA	50	92	11	13	9	4	39.2224	114.598	9.5968	10.4133	5.8883	2.25949	-2.51379	0.00027551	0.00577846
chloroplast	-	1223	CDS	ATCG00020.1	ATCG00020	protein_coding_gene-mRNA	72	78	17	2	7	9	56.4803	97.1595	14.8314	1.60205	4.57979	5.08386	-2.87784	0.000190776	0.00434425
chloroplast	-	1313	CDS	ATCG00020.1	ATCG00020	protein_coding_gene-mRNA	73	93	1	2	2	0	57.2647	115.844	0.872436	1.60205	1.30851	0	-3.74159	9.71577e-06	0.000408244
chloroplast	-	3997	intron	ATCG00030.1	ATCG00030	tRNA-tRNA	75	179	57	52	34	37	58.8336	222.969	49.7289	41.6532	22.2447	20.9003	-1.76363	0.000589846	0.0104319
chloroplast	-	28819	intergenic.pm	ATCG00230.igt	ATCG00230.igt	tRNA-tRNA	18	17	18	0	1	3	14.1201	21.1758	15.7039	0	0.654256	1.69462	-2.78323	0.000416255	0.00799721
chloroplast	-	32230	intergenic.pm	ATCG00330.igt	ATCG00330.igt	protein_coding_gene-protein_coding_gene	43	15	2	0	0	1	33.7313	18.6845	1.74487	0	0	0.564873	-2.6195	0.00264459	0.0321397
chloroplast	-	37130	CDS	ATCG00330.1	ATCG00330	protein_coding_gene-mRNA	68	51	108	150	1808	257	53.3425	63.5274	94.2231	120.153	1182.89	145.172	2.16573	0.00252146	0.0309324
chloroplast	-	37200	CDS	ATCG00330.1	ATCG00330	protein_coding_gene-mRNA	3829	1631	2479	10746	13739	17059	3003.65	2031.63	2162.77	8607.79	8988.82	9636.17	1.87786	1.08872e-13	5.4896e-11
chloroplast	-	41803	CDS	ATCG00350.1	ATCG00350	protein_coding_gene-mRNA	370	220	86	104	79	127	290.246	274.04	75.0295	83.3064	51.6862	71.7389	-1.53224	0.000136228	0.00335907
chloroplast	-	41970	intergenic.pm	ATCG00360.igt	ATCG00360.igt	protein_coding_gene-protein_coding_gene	61	66	34	480	450	430	47.8514	82.2119	29.6628	384.491	294.415	242.895	2.46656	4.34706e-16	3.06865e-13
chloroplast	-	52421	CDS	ATCG00470.1	ATCG00470	protein_coding_gene-mRNA	51	82	76	30	22	26	40.0069	102.142	66.3052	24.0307	14.3936	14.6867	-1.82423	5.18358e-05	0.00157722
chloroplast	-	53208	CDS	ATCG00480.1	ATCG00480	protein_coding_gene-mRNA	4	1	0	15	12	30	3.13779	1.24563	0	12.0153	7.85107	16.9462	2.17291	0.00424979	0.0451611
chloroplast	-	56738	intergenic.igt	ATCG00550.igt	ATCG00550.igt	protein_coding_gene-protein_coding_gene	0	1	0	13	17	16	0	1.24563	0	10.4133	11.1223	9.03797	2.34575	0.00469156	0.048724
chloroplast	-	68924	intergenic.pm	ATCG00065.igt	ATCG00065.igt	protein_coding_gene-protein_coding_gene	4	0	5	32	46	73	3.13779	0	4.36218	25.6327	30.0958	41.2357	2.80395	2.06124e-05	0.000758007
chloroplast	-	80544	3UTR	ATCG00780.1	ATCG00780	protein_coding_gene-mRNA	2	7	1	105	18	14	1.5689	8.71944	0.872436	84.1074	11.7766	7.90822	2.3116	0.00384128	0.0417906
chloroplast	-	82414	intron	ATCG00790.1	ATCG00790	protein_coding_gene-mRNA	456	173	259	7708	1332	2442	357.709	215.495	225.961	6174.28	871.468	1379.42	2.90649	1.90646e-06	0.000108532
chloroplast	-	84400	CDS	ATCG00830.1	ATCG00830	protein_coding_gene-mRNA	360	293	316	321	218	242	282.401	364.971	275.69	257.128	142.628	136.699	-0.76698	0.00290678	0.0343298
chloroplast	-	99478	intergenic.pm	ATCG00990.igt	ATCG00990.igt	tRNA-tRNA	2	0	0	13	12	11	1.5689	0	0	10.4133	7.85107	6.2136	2.18927	0.00388042	0.0421052
chloroplast	-	101422	intergenic.igt	ATCG00990.igt	ATCG00990.igt	tRNA-tRNA	1550	1132	117	26	16	250	1215.9	1410.06	102.075	20.8266	10.4681	141.218	-2.79157	0.000557389	0.0100229
chloroplast	-	101972	intergenic.igt	ATCG00990.igt	ATCG00990.igt	tRNA-tRNA	226	102	10	0	0	8	177.285	127.055	8.72436	0	0	4.51898	-4.3322	2.29231e-08	2.49498e-06
chloroplast	-	104855	intergenic.igt	ATCG00990.igt	ATCG00990.igt	tRNA-tRNA	6098	5558	1562	85	89	603	4783.57	6923.24	1362.75	68.0869	58.2288	340.618	-3.89411	5.33209e-09	7.12108e-07
chloroplast	-	105512	intergenic.igt	ATCG00990.igt	ATCG00990.igt	tRNA-tRNA	521	352	33	3	2	79	408.698	438.463	28.7904	2.40307	1.30851	44.625	-2.85047	0.000521534	0.00947467
chloroplast	-	106154	intergenic.igt	ATCG00990.igt	ATCG00990.igt	tRNA-tRNA	537	453	27	14	5	58	421.249	564.273	23.5558	11.2143	3.27128	32.7626	-3.11618	0.000121793	0.00308964
chloroplast	-	106667	intergenic.igt	ATCG00990.igt	ATCG00990.igt	tRNA-tRNA	237	137	23	6	9	24	185.914	170.652	20.066	4.80614	5.8883	13.557	-2.98756	9.85338e-05	0.0026093
chloroplast	-	118943	3UTR	ATCG01090.1	ATCG01090	protein_coding_gene-mRNA	80	250	132	30	40	44	62.7559	311.409	115.162	24.0307	26.1702	24.8544	-2.3933	1.11679e-05	0.000459876
chloroplast	-	121256	intron	ATCG01100.1	ATCG01100	protein_coding_gene-mRNA	0	0	3	16	23	19	0	0	2.61731	12.8164	15.0479	10.7326	2.49565	0.00291262	0.0343658
chloroplast	-	125526	CDS	ATCG01130.1	ATCG01130	protein_coding_gene-mRNA	2	0	1	13	10	10	1.5689	0	0.872436	10.4133	6.54256	5.64873	2.1148	0.00129965	0.0188221
chloroplast	-	132008	exon	ATCG01180.1	ATCG01180	rRNA-rRNA	5800	6345	9980	2464	1972	2773	4549.8	7903.55	8706.91	1973.72	1290.19	1566.39	-2.06193	2.60155e-11	6.98659e-09
chloroplast	-	136405	exon	ATCG01210.1	ATCG01210	rRNA-rRNA	775	673	501	434	597	603	607.948	838.312	437.091	347.644	390.591	340.618	-0.785983	0.00106739	0.0162992
chloroplast	-	137669	intergenic.pm	ATCG01220.igt	ATCG01220.igt	tRNA-tRNA	36	33	39	218	180	170	28.2401	41.106	34.025	174.623	117.766	96.0284	1.83784	1.94118e-07	1.51296e-05
chloroplast	-	139320	intergenic.pm	ATCG01270.igt	ATCG01270.igt	protein_coding_gene-protein_coding_gene	86	28	2	7	5	9	67.4626	34.8778	1.74487	5.60716	3.27128	5.08386	-2.29214	0.00115434	0.0172746
Chr1	+	74047	3UTR	AT1G01160.1	AT1G01160	protein_coding_gene-mRNA	261	178	222	148	207	290	204.741	221.723	193.681	118.551	135.431	163.813	-0.555487	0.0011828	0.0175833
Chr1	+	330606	3UTR	AT1G01950.2	AT1G01950	protein_coding_gene-mRNA	3	3	1	63	58	87	2.35335	3.7369	0.872436	50.4644	37.9468	49.144	3.65612	1.91677e-08	2.13323e-06
Chr1	+	386848	3UTR	AT1G02080.1	AT1G02080	protein_coding_gene-mRNA	129	47	60	215	244	232	101.194	58.5448	52.3462	172.22	159.638	131.051	1.08434	7.47901e-05	0.00208442
Chr1	+	408610	3UTR	AT1G02145.4	AT1G02145	protein_coding_gene-mRNA	195	83	165	90	83	104	152.967	103.388	143.952	72.0921	54.3032	58.7468	-1.09646	3.61225e-05	0.00118209
Chr1	+	470850	3UTR	AT1G02350.1	AT1G02350	protein_coding_gene-mRNA	5	2	3	18	25	31	3.92224	2.49127	2.61731	14.4184	16.3564	17.5111	2.00074	0.00104217	0.0160131
Chr1	+	582075	3UTR	AT1G02680.1	AT1G02680	protein_coding_gene-mRNA	208	103	395	85	130	166	163.165	128.3	344.612	68.0869	85.0532	93.7689	-1.3155	6.30841e-05	0.00183367
Chr1	+	633183	3UTR	AT1G02850.2	AT1G02850	protein_coding_gene-mRNA	454	332	513	99	376	280	356.14	413.551	447.56	79.3013	246	158.164	-1.26261	0.00110536	0.0167285
Chr1	+	784310	3UTR	AT1G03210.1	AT1G03210	protein_coding_gene-mRNA	125	52	156	52	43	70	98.0561	64.773	136.1	41.6532	28.133	39.5411	-1.37015	0.000898179	0.0142801
Chr1	+	816695	3UTR	AT1G03310.2	AT1G03310	protein_coding_gene-mRNA	683	346	466	1228	2176	1773	535.778	430.99	406.555	983.656	1423.66	1001.52	1.29381	3.27032e-11	8.59572e-09
Chr1	+	899654	3UTR	AT1G03600.1	AT1G03600	protein_coding_gene-mRNA	785	460	938	1863	1653	2200	615.792	572.992	818.345	1492.31	1081.48	1242.72	0.908759	0.000129132	0.00321303
Chr1	+	1008285	3UTR	AT1G03930.1	AT1G03930	protein_coding_gene-mRNA	183	90	112	285	314	334	143.554	112.107	97.7129	228.292	205.436	188.668	0.796167	0.00105352	0.0161472
Chr1	+	1056683	3UTR	AT1G04080.1	AT1G04080	protein_coding_gene-mRNA	183	128	149	299	414	467	143.554	159.441	129.993	239.506	270.862	263.796	0.822601	0.00134292	0.0192874
Chr1	+	1205804	3UTR	AT1G04440.1	AT1G04440	protein_coding_gene-mRNA	347	228	369	191	253	323	272.204	284.005	321.929	152.995	165.527	182.454	-0.798992	7.11706e-06	0.000312885
Chr1	+	1315730	3UTR	AT1G04690.1	AT1G04690	protein_coding_gene-mRNA	265	115	276	135	215	204	207.879	143.248	240.792	108.138	140.665	115.234	-0.697585	0.000857918	0.0138141
Chr1	+	1484051	3UTR	AT1G05140.1	AT1G05140	protein_coding_gene-mRNA	933	611	1297	467	557	654	731.89	761.083	1131.55	374.078	364.42	369.427	-1.2298	1.46414e-10	3.14561e-08
Chr1	+	1784494	3UTR	AT1G05890.1	AT1G05890	protein_coding_gene-mRNA	231	185	222	138	164	210	181.208	230.442	193.681	110.541	107.298	118.623	-0.828867	0.000115843	0.0029721
Chr1	+	1891159	3UTR	AT1G06180.1	AT1G06180	protein_coding_gene-mRNA	97	54	87	22	29	20	76.0915	67.2643	75.902	17.6225	18.9734	11.2975	-2.00056	4.89685e-05	0.00150982
Chr1	+	1926213	3UTR	AT1G06290.1	AT1G06290	protein_coding_gene-mRNA	51	28	40	131	138	94	40.0069	34.8778	34.8975	104.934	90.2873	53.0981	1.11982	0.00167572	0.0226117
Chr1	+	2172029	3UTR	AT1G07080.1	AT1G07080	protein_coding_gene-mRNA	534	264	385	645	804	815	418.895	328.848	335.888	516.66	526.022	460.372	0.464387	0.00335744	0.0380864
Chr1	+	2280287	3UTR	AT1G07420.1	AT1G07420	protein_coding_gene-mRNA	34	36	10	66	106	97	26.6712	44.8429	8.72436	52.8675	69.3511	54.7927	1.11075	0.00432559	0.0457697
Chr1	+	2369735	3UTR	AT1G07660.1	AT1G07660	protein_coding_gene-mRNA	221	138	292	512	555	534	173.363	171.898	254.751	410.124	363.112	301.642	0.826039	1.02194e-05	0.000425786
Chr1	+	2410081	intergenic.igt	AT1G07747.igt	AT1G07747.igt	protein_coding_gene-protein_coding_gene	10	9	22	66	80	72	7.84448	11.2107	19.1936	52.8675	52.3405	40.6709	1.77901	0.000261258	0.00554545
Chr1	+	2439653	3UTR	AT1G07890.2	AT1G07890	protein_coding_gene-mRNA	18182	13028	28725	9852	16448	19123	14262.8	16228.1	25060.7	7891.68	10761.2	10802.1	-0.903148	6.0976e-06	0.000279505
Chr1	+	2457276	3UTR	AT1G07920.1	AT1G07920	protein_coding_gene-mRNA	2849	2088	3127	1906	1999	2816	2234.89	2600.89	2728.11	1526.75	1307.86	1590.68	-0.766408	2.08084e-06	0.000117377
Chr1	+	2469091	3UTR	AT1G07960.1	AT1G07960	protein_coding_gene-mRNA	161	104	164	106	107	144	126.296	129.546	143.08	84.9084	70.0054	81.3417	-0.746622	0.000356377	0.00704965
Chr1	+	2567695	CDS	AT1G08190.1	AT1G08190	protein_coding_gene-mRNA	320	481	356	146	188	219	251.024	599.15	310.587	116.949	123	123.707	-1.59872	5.14255e-06	0.000242939
Chr1	+	2674613	3UTR	AT1G08460.1	AT1G08460	protein_coding_gene-mRNA	315	305	450	226	294	323	247.101	379.919	392.596	181.031	192.351	182.454	-0.854827	0.000691296	0.0117937
Chr1	+	2685569	3UTR	AT1G08480.1	AT1G08480	protein_coding_gene-mRNA	184	137	275	116	122	150	144.339	170.652	239.92	92.9187	79.8192	84.731	-1.08602	1.74248e-05	0.000660464
Chr1	+	2714735	3UTR	AT1G08570.3	AT1G08570	protein_coding_gene-mRNA	1567	1172	1736	1467	1542	1869	1229.23	1459.88	1514.55	1175.1	1008.86	1055.75	-0.373569	0.00322899	0.0370629
Chr1	+	2877170	3UTR	AT1G08930.1	AT1G08930	protein_coding_gene-mRNA	244	288	261	163	215	274	191.405	358.743	227.706	130.567	140.665	154.775	-0.839991	0.00242064	0.0299633
Chr1	+	2985848	CDS	AT1G09240.1	AT1G09240	protein_coding_gene-mRNA	1	8	15	0	0	0	0.784448	9.96508	13.0865	0	0	0	-2.55978	0.00321807	0.0370179
Chr1	+	2986066	3UTR	AT1G09240.1	AT1G09240	protein_coding_gene-mRNA	407	186	261	80	90	204	319.271	231.688	227.706	64.0818	58.883	115.234	-1.63597	3.76405e-06	0.000188256
Chr1	+	3009824	3UTR	AT1G09310.1	AT1G09310	protein_coding_gene-mRNA	14743	8789	10586	24012	37131	36345	11565.1	10947.9	9235.61	19234.2	24293.2	20530.3	1.00549	7.48744e-12	2.43411e-09
Chr1	+	3159118	3UTR	AT1G09750.1	AT1G09750	protein_coding_gene-mRNA	86	30	71	287	222	368	67.4626	37.369	61.943	229.894	145.245	207.873	1.7119	3.17703e-06	0.000164906
Chr1	+	3327604	3UTR	AT1G10150.1	AT1G10150	protein_coding_gene-mRNA	325	221	441	272	325	363	254.946	275.285	384.744	217.878	212.633	205.049	-0.522538	0.00268674	0.0325399
Chr1	+	3469845	AMB	AT1G10522.x	AT1G10522	protein_coding_gene-mRNA	107	53	245	49	66	70	83.936	66.0186	213.747	39.2501	43.1809	39.5411	-1.50255	8.20999e-05	0.00225383
Chr1	+	3531691	3UTR	AT1G10657.4	AT1G10657	protein_coding_gene-mRNA	38	41	76	165	144	242	29.809	51.071	66.3052	132.169	94.2128	136.699	1.24079	0.00127916	0.0185689
Chr1	+	3538271	3UTR	AT1G10670.2	AT1G10670	protein_coding_gene-mRNA	398	173	215	950	1055	1110	312.21	215.495	187.574	760.972	690.24	627.009	1.51173	1.09e-12	4.2747e-10
Chr1	+	3614502	3UTR	AT1G10850.1	AT1G10850	protein_coding_gene-mRNA	23	24	5	69	69	54	18.0423	29.8952	4.36218	55.2706	45.1436	30.5031	1.26163	0.00342978	0.0385267
Chr1	+	3665030	3UTR	AT1G10960.1	AT1G10960	protein_coding_gene-mRNA	2418	1693	3234	4632	5884	7176	1896.8	2108.86	2821.46	3710.34	3849.64	4053.53	0.757819	4.06344e-05	0.00128547
Chr1	+	3844434	3UTR	AT1G11410.1	AT1G11410	protein_coding_gene-mRNA	123	29	51	182	188	244	96.4872	36.1234	44.4943	145.786	123	137.829	1.13227	0.00147568	0.0206804
Chr1	+	3863970	3UTR	AT1G11475.1	AT1G11475	protein_coding_gene-mRNA	293	224	259	191	217	301	229.843	279.022	225.961	152.995	141.973	170.027	-0.646695	0.000989334	0.015412
Chr1	+	3918144	3UTR	AT1G11650.2	AT1G11650	protein_coding_gene-mRNA	1199	588	863	1620	1965	2117	940.554	732.433	752.913	1297.66	1285.61	1195.84	0.632783	3.83977e-05	0.00122888
Chr1	+	3946618	3UTR	AT1G11700.1	AT1G11700	protein_coding_gene-mRNA	1495	1017	2276	805	1485	1292	1172.75	1266.81	1985.66	644.823	971.57	729.816	-0.892531	0.00106702	0.0162992
Chr1	+	3969729	3UTR	AT1G11750.1	AT1G11750	protein_coding_gene-mRNA	343	194	295	530	644	678	269.066	241.653	257.369	424.542	421.341	382.984	0.667127	0.000890036	0.0141872
Chr1	+	4003392	AMB	AT1G11860.x	AT1G11860	protein_coding_gene-mRNA	4198	2085	2867	7762	7433	8037	3293.11	2597.15	2501.27	6217.54	4863.08	4539.88	0.887666	1.06361e-07	9.22057e-06
Chr1	+	4200803	3UTR	AT1G12350.1	AT1G12350	protein_coding_gene-mRNA	93	34	109	31	55	62	72.9537	42.3516	95.0956	24.8317	35.9841	35.0221	-1.0923	0.00158641	0.0217698
Chr1	+	4206309	3UTR	AT1G12360.1	AT1G12360	protein_coding_gene-mRNA	42	26	8	84	101	86	32.9468	32.3865	6.97949	67.2859	66.0798	48.5791	1.2473	0.00446697	0.0468842
Chr1	+	4224537	intron	AT1G12410.1	AT1G12410	protein_coding_gene-mRNA	5	13	7	0	3	0	3.92224	16.1933	6.10705	0	1.96277	0	-2.38139	0.00180287	0.0238456
Chr1	+	4307921	3UTR	AT1G12650.4	AT1G12650	protein_coding_gene-mRNA	18	15	7	53	47	61	14.1201	18.6845	6.10705	42.4542	30.75	34.4573	1.3909	0.00110915	0.0167703
Chr1	+	4378507	3UTR	AT1G12840.1	AT1G12840	protein_coding_gene-mRNA	531	474	730	404	473	455	416.542	590.431	636.878	323.613	309.463	257.017	-0.876095	4.0941e-07	2.89008e-05
Chr1	+	4460937	3UTR	AT1G13080.2	AT1G13080	protein_coding_gene-mRNA	74	39	68	125	175	291	58.0492	48.5798	59.3257	100.128	114.495	164.378	1.15342	0.000143908	0.003503
Chr1	+	4463469	3UTR	AT1G13090.1	AT1G13090	protein_coding_gene-mRNA	4189	3288	3978	1307	2029	2369	3286.05	4095.65	3470.55	1046.94	1327.48	1338.18	-1.52813	9.14992e-16	6.10992e-13
Chr1	+	4468955	3UTR	AT1G13110.1	AT1G13110	protein_coding_gene-mRNA	343	236	103	111	144	196	269.066	293.97	89.8609	88.9135	94.2128	110.715	-1.10708	0.00046986	0.00870698
Chr1	+	4481198	pseudogenic_exon	AT1G13145.1	AT1G13145	pseudogene-pseudogenic_transcript	41	38	86	29	21	40	32.1624	47.3341	75.0295	23.2297	13.7394	22.5949	-1.29979	0.00166812	0.0225461
Chr1	+	4612881	exon	AT1G13448.1	AT1G13448	other_RNA-ncRNA	20	13	40	6	10	10	15.689	16.1933	34.8975	4.80614	6.54256	5.64873	-1.78496	0.000554221	0.00997315
Chr1	+	4761718	AMB	AT1G13930.x	AT1G13930	protein_coding_gene-mRNA	1988	1187	2852	3231	5259	4576	1559.48	1478.57	2488.19	2588.11	3440.73	2584.86	0.630936	0.00205901	0.0264337
Chr1	+	4774810	3UTR	AT1G13950.1	AT1G13950	protein_coding_gene-mRNA	253	204	276	115	123	134	198.465	254.11	240.792	92.1176	80.4734	75.693	-1.46425	3.85621e-14	2.16535e-11
Chr1	+	4796596	3UTR	AT1G13990.3	AT1G13990	protein_coding_gene-mRNA	367	304	779	123	298	359	287.893	378.673	679.628	98.5258	194.968	202.789	-1.38347	3.29096e-05	0.00110325
Chr1	+	4898910	3UTR	AT1G14340.1	AT1G14340	protein_coding_gene-mRNA	227	205	374	124	234	178	178.07	255.355	326.291	99.3268	153.096	100.547	-1.07463	0.00015309	0.00366866
Chr1	+	4918086	3UTR	AT1G14370.1	AT1G14370	protein_coding_gene-mRNA	26	9	11	57	36	73	20.3957	11.2107	9.5968	45.6583	23.5532	41.2357	1.30279	0.00188263	0.0246759
Chr1	+	5171746	3UTR	AT1G15010.1	AT1G15010	protein_coding_gene-mRNA	0	0	4	8	74	19	0	0	3.48975	6.40818	48.4149	10.7326	2.52661	0.0033147	0.0377299
Chr1	+	5222915	3UTR	AT1G15170.1	AT1G15170	protein_coding_gene-mRNA	256	151	346	120	202	193	200.819	188.091	301.863	96.1228	132.16	109.02	-1.00585	0.000530163	0.00960319
Chr1	+	5256686	3UTR	AT1G15280.1	AT1G15280	protein_coding_gene-mRNA	228	105	177	107	156	200	178.854	130.792	154.421	85.7095	102.064	112.975	-0.6181	0.00383854	0.0417792
Chr1	+	5328869	3UTR	AT1G15500.1	AT1G15500	protein_coding_gene-mRNA	888	616	968	655	685	864	696.59	767.311	844.518	524.67	448.165	488.05	-0.655725	8.07299e-06	0.000349316
Chr1	+	5446550	3UTR	AT1G15810.1	AT1G15810	protein_coding_gene-mRNA	205	117	101	70	80	82	160.812	145.739	88.1161	56.0716	52.3405	46.3196	-1.30365	5.6989e-05	0.0017067
Chr1	+	5450441	3UTR	AT1G15830.1	AT1G15830	protein_coding_gene-mRNA	23	8	30	70	91	112	18.0423	9.96508	26.1731	56.0716	59.5373	63.2658	1.57259	0.000905964	0.0143854
Chr1	+	5511733	3UTR	AT1G16060.2	AT1G16060	protein_coding_gene-mRNA	47	20	26	83	119	98	36.8691	24.9127	22.6833	66.4849	77.8564	55.3576	1.18001	0.000825095	0.0134293
Chr1	+	5515917	3UTR	AT1G16080.1	AT1G16080	protein_coding_gene-mRNA	428	315	406	752	915	839	335.744	392.375	354.209	602.369	598.644	473.928	0.621182	0.00422104	0.0449136
Chr1	+	5582112	3UTR	AT1G16320.1	AT1G16320	protein_coding_gene-mRNA	1047	738	1003	772	834	1074	821.318	919.279	875.054	618.39	545.649	606.674	-0.558308	0.000103973	0.00271549
Chr1	+	5604549	3UTR	AT1G16390.1	AT1G16390	protein_coding_gene-mRNA	2	3	3	35	7	22	1.5689	3.7369	2.61731	28.0358	4.57979	12.4272	1.94579	0.00368102	0.0406194
Chr1	+	5640178	3UTR	AT1G16500.1	AT1G16500	protein_coding_gene-mRNA	92	40	136	21	43	45	72.1693	49.8254	118.651	16.8215	28.133	25.4193	-1.68546	5.91557e-06	0.000273189
Chr1	+	5651196	3UTR	AT1G16520.1	AT1G16520	protein_coding_gene-mRNA	37	25	40	8	32	22	29.0246	31.1409	34.8975	6.40818	20.9362	12.4272	-1.17106	0.00268105	0.0325138
Chr1	+	5670599	3UTR	AT1G16560.4	AT1G16560	protein_coding_gene-mRNA	122	97	138	58	106	100	95.7027	120.827	120.396	46.4593	69.3511	56.4873	-0.929872	0.00312467	0.0362328
Chr1	+	5727724	5UTR	AT1G16740.1	AT1G16740	protein_coding_gene-mRNA	33	39	44	10	2	29	25.8868	48.5798	38.3872	8.01023	1.30851	16.3813	-1.82512	0.00186662	0.0245051
Chr1	+	5729080	3UTR	AT1G16740.1	AT1G16740	protein_coding_gene-mRNA	101	133	55	387	503	406	79.2293	165.669	47.984	309.996	329.091	229.338	1.52128	7.56898e-06	0.000330401
Chr1	+	5758583	intergenic.pm	AT1G16810.igt	AT1G16810.igt	protein_coding_gene-protein_coding_gene	83	68	197	61	92	89	65.1092	84.7032	171.87	48.8624	60.1915	50.2737	-0.978643	0.00262075	0.0319128
Chr1	+	5776280	AMB	AT1G16880.x	AT1G16880	protein_coding_gene-mRNA	574	322	611	1585	1968	1724	450.273	401.094	533.059	1269.62	1287.58	973.841	1.33255	3.31628e-12	1.15402e-09
Chr1	+	5824456	3UTR	AT1G17030.1	AT1G17030	protein_coding_gene-mRNA	0	0	0	2	20	12	0	0	0	1.60205	13.0851	6.77848	2.57038	0.00206625	0.0264649
Chr1	+	5879977	3UTR	AT1G17200.2	AT1G17200	protein_coding_gene-mRNA	99	65	124	245	242	239	77.6604	80.9663	108.182	196.251	158.33	135.005	0.851072	0.00132018	0.0190524
Chr1	+	6146084	3UTR	AT1G17840.1	AT1G17840	protein_coding_gene-mRNA	173	135	89	279	483	593	135.71	168.161	77.6468	223.485	316.005	334.97	1.17841	5.92905e-06	0.0002733
Chr1	+	6211003	intergenic.igt	AT1G18030.igt	AT1G18030.igt	protein_coding_gene-protein_coding_gene	299	147	295	604	671	675	234.55	183.108	257.369	483.818	439.006	381.289	0.932948	7.43309e-07	4.74546e-05
Chr1	+	6224028	3UTR	AT1G18080.1	AT1G18080	protein_coding_gene-mRNA	2279	1664	2459	1445	1457	1877	1787.76	2072.74	2145.32	1157.48	953.25	1060.27	-0.900559	0.000504397	0.00922659
Chr1	+	6416432	3UTR	AT1G18630.1	AT1G18630	protein_coding_gene-mRNA	254	153	216	125	193	219	199.25	190.582	188.446	100.128	126.271	123.707	-0.712544	8.55203e-05	0.0023296
Chr1	+	6605909	3UTR	AT1G19110.1	AT1G19110	protein_coding_gene-mRNA	144	134	244	139	154	196	112.961	166.915	212.874	111.342	100.755	110.715	-0.598192	0.00479093	0.0495062
Chr1	+	6609370	3UTR	AT1G19120.1	AT1G19120	protein_coding_gene-mRNA	213	179	291	105	124	186	167.088	222.969	253.879	84.1074	81.1277	105.066	-1.22823	1.59679e-09	2.48125e-07
Chr1	+	6623447	3UTR	AT1G19180.2	AT1G19180	protein_coding_gene-mRNA	38	5	20	181	112	230	29.809	6.22817	17.4487	144.985	73.2766	129.921	2.22624	0.00071634	0.012081
Chr1	+	6687118	3UTR	AT1G19340.1	AT1G19340	protein_coding_gene-mRNA	1	4	13	27	66	61	0.784448	4.98254	11.3417	21.6276	43.1809	34.4573	2.07341	0.00138202	0.0196239
Chr1	+	6711788	AMB	AT1G19396.x	AT1G19396	protein_coding_gene-mRNA	167	157	301	63	120	133	131.003	195.565	262.603	50.4644	78.5107	75.1281	-1.47071	3.93704e-06	0.000195719
Chr1	+	6914541	3UTR	AT1G19910.1	AT1G19910	protein_coding_gene-mRNA	1018	610	1141	3640	5005	4575	798.569	759.837	995.45	2915.72	3274.55	2584.29	1.76916	3.39005e-41	1.39597e-37
Chr1	+	6974739	3UTR	AT1G20110.1	AT1G20110	protein_coding_gene-mRNA	298	134	260	398	611	652	233.766	166.915	226.833	318.807	399.75	368.297	0.776224	0.00019578	0.00442555
Chr1	+	7130578	3UTR	AT1G20580.1	AT1G20580	protein_coding_gene-mRNA	334	219	380	220	231	307	262.006	272.794	331.526	176.225	151.133	173.416	-0.777878	0.000623029	0.0108935
Chr1	+	7146417	3UTR	AT1G20620.4	AT1G20620	protein_coding_gene-mRNA	2646	1198	2650	3331	5513	6100	2075.65	1492.27	2311.96	2668.21	3606.91	3445.73	0.712153	0.00172884	0.0231765
Chr1	+	7178729	3UTR	AT1G20693.3	AT1G20693	protein_coding_gene-mRNA	690	337	852	380	491	513	541.269	419.779	743.316	304.389	321.24	289.78	-0.87563	0.0013342	0.0192043
Chr1	+	7239618	3UTR	AT1G20823.1	AT1G20823	protein_coding_gene-mRNA	221	160	312	726	671	554	173.363	199.302	272.2	581.543	439.006	312.94	1.02227	0.000131931	0.00327271
Chr1	+	7253674	3UTR	AT1G20850.1	AT1G20850	protein_coding_gene-mRNA	131	47	42	212	189	182	102.763	58.5448	36.6423	169.817	123.654	102.807	0.958423	0.0025572	0.0312467
Chr1	+	7367679	3UTR	AT1G21050.1	AT1G21050	protein_coding_gene-mRNA	352	271	333	200	279	290	276.126	337.567	290.521	160.205	182.537	163.813	-0.822006	2.48697e-05	0.000882839
Chr1	+	7375747	3UTR	AT1G21065.1	AT1G21065	protein_coding_gene-mRNA	3191	2162	3416	2578	3312	3539	2503.18	2693.06	2980.24	2065.04	2166.89	1999.09	-0.390413	0.000457395	0.00853744
Chr1	+	7447480	3UTR	AT1G21270.1	AT1G21270	protein_coding_gene-mRNA	131	56	126	146	360	399	102.763	69.7556	109.927	116.949	235.532	225.384	0.99035	0.0025918	0.0316069
Chr1	+	7609063	3UTR	AT1G21660.1	AT1G21660	protein_coding_gene-mRNA	106	47	59	165	224	252	83.1515	58.5448	51.4737	132.169	146.553	142.348	1.08441	0.000361423	0.00713804
Chr1	+	7612567	3UTR	AT1G21670.1	AT1G21670	protein_coding_gene-mRNA	59	62	107	209	255	272	46.2825	77.2294	93.3507	167.414	166.835	153.645	1.13807	0.000123952	0.00312499
Chr1	+	7837150	3UTR	AT1G22190.1	AT1G22190	protein_coding_gene-mRNA	350	223	549	245	218	211	274.557	277.777	478.968	196.251	142.628	119.188	-1.1426	6.77109e-05	0.00194197
Chr1	+	7914928	3UTR	AT1G22410.1	AT1G22410	protein_coding_gene-mRNA	55	34	19	197	228	269	43.1447	42.3516	16.5763	157.802	149.17	151.951	2.0935	3.52182e-10	6.96108e-08
Chr1	+	7950840	3UTR	AT1G22500.1	AT1G22500	protein_coding_gene-mRNA	14	7	24	4	3	8	10.9823	8.71944	20.9385	3.20409	1.96277	4.51898	-1.76691	0.00269636	0.0326044
Chr1	+	8004294	3UTR	AT1G22630.1	AT1G22630	protein_coding_gene-mRNA	2531	2006	3130	1834	1989	2049	1985.44	2498.74	2730.73	1469.08	1301.31	1157.42	-0.87202	2.817e-10	5.7049e-08
Chr1	+	8028126	AMB	AT1G22690.x	AT1G22690	protein_coding_gene-mRNA	87	47	59	527	323	346	68.247	58.5448	51.4737	422.139	211.325	195.446	2.13863	1.50693e-11	4.38021e-09
Chr1	+	8121559	CDS	AT1G22930.1	AT1G22930	protein_coding_gene-mRNA	48	12	18	72	97	89	37.6535	14.9476	15.7039	57.6737	63.4628	50.2737	1.2159	0.00467166	0.0485458
Chr1	+	8122122	3UTR	AT1G22930.2	AT1G22930	protein_coding_gene-mRNA	433	140	152	548	896	867	339.666	174.389	132.61	438.961	586.213	489.745	1.18966	3.74308e-05	0.00121206
Chr1	+	8200892	CDS	AT1G23130.1	AT1G23130	protein_coding_gene-mRNA	117	202	37	5	27	20	91.7805	251.618	32.2801	4.00511	17.6649	11.2975	-2.38495	0.003141	0.0363829
Chr1	+	8224404	3UTR	AT1G23190.1	AT1G23190	protein_coding_gene-mRNA	456	171	286	538	767	780	357.709	213.004	249.517	430.95	501.814	440.601	0.727499	0.000558051	0.0100275
Chr1	+	8329747	3UTR	AT1G23460.1	AT1G23460	protein_coding_gene-mRNA	3	5	16	52	59	41	2.35335	6.22817	13.959	41.6532	38.6011	23.1598	1.96878	0.000171154	0.00399688
Chr1	+	8386493	3UTR	AT1G23710.1	AT1G23710	protein_coding_gene-mRNA	60	25	67	26	21	18	47.0669	31.1409	58.4532	20.8266	13.7394	10.1677	-1.5334	0.000296345	0.00612702
Chr1	+	8665226	3UTR	AT1G24450.1	AT1G24450	protein_coding_gene-mRNA	222	136	216	101	160	169	174.148	169.406	188.446	80.9033	104.681	95.4635	-0.902682	9.00954e-05	0.00242218
Chr1	+	8672525	3UTR	AT1G24460.1	AT1G24460	protein_coding_gene-mRNA	37	21	14	73	138	89	29.0246	26.1583	12.2141	58.4747	90.2873	50.2737	1.49797	1.33581e-05	0.000537521
Chr1	+	8710823	3UTR	AT1G24580.1	AT1G24580	protein_coding_gene-mRNA	80	96	148	56	55	60	62.7559	119.581	129.121	44.8573	35.9841	33.8924	-1.35594	0.00163579	0.0222489
Chr1	+	8777437	AMB	AT1G24880.x	AT1G24880	protein_coding_gene-mRNA	575	469	913	366	481	645	451.058	584.203	796.534	293.174	314.697	364.343	-0.900232	6.62229e-06	0.000297677
Chr1	+	8778037	AMB	AT1G24880.x	AT1G24880	protein_coding_gene-mRNA	499	431	772	347	531	542	391.44	536.869	673.521	277.955	347.41	306.161	-0.770403	8.72051e-05	0.00236253
Chr1	+	8799965	intron	AT1G25054.2	AT1G25054	protein_coding_gene-mRNA	528	457	887	381	519	641	414.189	569.255	773.851	305.19	339.559	362.084	-0.790402	0.000162331	0.00383433
Chr1	+	8800565	intron	AT1G25054.2	AT1G25054	protein_coding_gene-mRNA	510	424	755	335	469	536	400.069	528.149	658.689	268.343	306.846	302.772	-0.838647	0.00015743	0.00374724
Chr1	+	8814343	AMB	AT1G25098.x	AT1G25098	other_RNA-ncRNA	494	399	766	320	378	534	387.518	497.008	668.286	256.327	247.309	301.642	-0.933267	3.05711e-06	0.000160025
Chr1	+	8814943	intergenic.pm	AT1G25098.igt	AT1G25098.igt	other_RNA-other_RNA	491	424	821	329	514	549	385.164	528.149	716.27	263.537	336.287	310.115	-0.82699	7.12568e-05	0.00201435
Chr1	+	8828721	intron	AT1G25175.1	AT1G25175	other_RNA-ncRNA	547	458	890	388	513	693	429.093	570.501	776.468	310.797	335.633	391.457	-0.762948	0.000156064	0.00372188
Chr1	+	8829321	intergenic.pm	AT1G25175.igt	AT1G25175.igt	other_RNA-other_RNA	394	363	582	285	378	462	309.073	452.165	507.758	228.292	247.309	260.971	-0.771446	0.000103851	0.00271519
Chr1	+	8862694	intergenic.pm	AT1G25275.igt	AT1G25275.igt	protein_coding_gene-protein_coding_gene	110	78	155	23	59	57	86.2893	97.1595	135.228	18.4235	38.6011	32.1978	-1.72752	2.3329e-05	0.000841443
Chr1	+	8951060	3UTR	AT1G25480.1	AT1G25480	protein_coding_gene-mRNA	59	49	73	15	32	44	46.2825	61.0361	63.6878	12.0153	20.9362	24.8544	-1.46855	6.56605e-05	0.0018974
Chr1	+	8964466	3UTR	AT1G25520.1	AT1G25520	protein_coding_gene-mRNA	269	199	351	109	166	166	211.017	247.881	306.225	87.3115	108.606	93.7689	-1.36863	1.11705e-07	9.58294e-06
Chr1	+	9019360	intergenic.pm	AT1G25784.igt	AT1G25784.igt	transposable_element_gene-transposable_element_gene	1	1	2	14	15	19	0.784448	1.24563	1.74487	11.2143	9.81383	10.7326	2.35806	0.00105725	0.0161943
Chr1	+	9038533	3UTR	AT1G26130.2	AT1G26130	protein_coding_gene-mRNA	48	25	13	6	5	11	37.6535	31.1409	11.3417	4.80614	3.27128	6.2136	-2.05093	0.00122413	0.0180135
Chr1	+	9154733	3UTR	AT1G26460.1	AT1G26460	protein_coding_gene-mRNA	5	2	5	23	23	28	3.92224	2.49127	4.36218	18.4235	15.0479	15.8164	1.80073	0.00347189	0.0387969
Chr1	+	9181835	3UTR	AT1G26560.1	AT1G26560	protein_coding_gene-mRNA	284	165	147	609	816	1220	222.783	205.53	128.248	487.823	533.873	689.145	1.5658	1.2773e-06	7.64124e-05
Chr1	+	9184393	3UTR	AT1G26570.1	AT1G26570	protein_coding_gene-mRNA	16	6	16	43	54	61	12.5512	7.47381	13.959	34.444	35.3298	34.4573	1.46854	0.00167546	0.0226117
Chr1	+	9211540	3UTR	AT1G26650.1	AT1G26650	protein_coding_gene-mRNA	157	147	246	119	165	155	123.158	183.108	214.619	95.3217	107.952	87.5553	-0.816512	0.00391213	0.0423155
Chr1	+	9215552	3UTR	AT1G26665.2	AT1G26665	protein_coding_gene-mRNA	286	228	335	92	126	118	224.352	284.005	292.266	73.6941	82.4362	66.655	-1.80412	2.07707e-12	7.77548e-10
Chr1	+	9217939	3UTR	AT1G26670.1	AT1G26670	protein_coding_gene-mRNA	584	354	590	911	1091	1035	458.118	440.955	514.737	729.732	713.793	584.644	0.513591	0.00426669	0.0452823
Chr1	+	9380575	3UTR	AT1G27020.1	AT1G27020	protein_coding_gene-mRNA	253	146	76	75	80	136	198.465	181.863	66.3052	60.0767	52.3405	76.8227	-1.16577	0.00385254	0.0418763
Chr1	+	9383897	3UTR	AT1G27030.1	AT1G27030	protein_coding_gene-mRNA	19	1	12	52	64	62	14.9045	1.24563	10.4692	41.6532	41.8724	35.0221	1.86718	0.00069969	0.0118917
Chr1	+	9482902	3UTR	AT1G27290.2	AT1G27290	protein_coding_gene-mRNA	319	232	606	85	136	280	250.239	288.987	528.696	68.0869	88.9788	158.164	-1.68684	5.05094e-07	3.45688e-05
Chr1	+	9492571	3UTR	AT1G27320.1	AT1G27320	protein_coding_gene-mRNA	1735	1318	1167	409	404	584	1361.02	1641.75	1018.13	327.618	264.319	329.886	-2.09718	2.44272e-27	6.03522e-24
Chr1	+	9498028	3UTR	AT1G27340.1	AT1G27340	protein_coding_gene-mRNA	132	142	125	256	393	367	103.547	176.88	109.055	205.062	257.122	207.308	0.783405	0.000447048	0.00841219
Chr1	+	9640118	3UTR	AT1G27695.2	AT1G27695	protein_coding_gene-mRNA	1186	831	1946	690	853	731	930.356	1035.12	1697.76	552.706	558.08	412.922	-1.25088	1.74173e-10	3.70973e-08
Chr1	+	9742107	3UTR	AT1G27950.1	AT1G27950	protein_coding_gene-mRNA	1451	1020	1685	2765	3081	4010	1138.23	1270.55	1470.06	2214.83	2015.76	2265.14	0.736141	3.9794e-05	0.00126374
Chr1	+	10031895	3UTR	AT1G28520.2	AT1G28520	protein_coding_gene-mRNA	166	114	171	86	152	133	130.218	142.002	149.187	68.888	99.4469	75.1281	-0.772763	0.00159186	0.0218137
Chr1	+	10036905	3UTR	AT1G28540.1	AT1G28540	protein_coding_gene-mRNA	49	33	45	18	22	25	38.438	41.106	39.2596	14.4184	14.3936	14.1218	-1.37127	0.00124852	0.0182639
Chr1	+	10151305	3UTR	AT1G29070.1	AT1G29070	protein_coding_gene-mRNA	1529	866	1323	3296	2794	3063	1199.42	1078.72	1154.23	2640.17	1827.99	1730.21	0.82872	0.00393548	0.0424973
Chr1	+	10341825	AMB	AT1G29590.x	AT1G29590	protein_coding_gene-mRNA	24	27	48	3	7	19	18.8268	33.6321	41.8769	2.40307	4.57979	10.7326	-2.11418	2.57087e-05	0.000902501
Chr1	+	10373758	3UTR	AT1G29660.1	AT1G29660	protein_coding_gene-mRNA	470	401	545	1702	1552	1563	368.691	499.5	475.478	1363.34	1015.4	882.897	1.23144	0.00026926	0.0056876
Chr1	+	10377837	3UTR	AT1G29670.1	AT1G29670	protein_coding_gene-mRNA	332	514	443	808	1197	1592	260.437	640.256	386.489	647.227	783.144	899.278	0.837583	0.00287714	0.0341171
Chr1	+	10431975	3UTR	AT1G29790.1	AT1G29790	protein_coding_gene-mRNA	170	179	161	103	136	130	133.356	222.969	140.462	82.5054	88.9788	73.4335	-0.984656	0.000818062	0.0133324
Chr1	+	10449824	3UTR	AT1G29850.3	AT1G29850	protein_coding_gene-mRNA	1011	707	808	563	689	836	793.077	880.664	704.929	450.976	450.782	472.234	-0.784801	4.08428e-09	5.60613e-07
Chr1	+	10479005	3UTR	AT1G29930.1	AT1G29930	protein_coding_gene-mRNA	16024	8078	20488	39968	31487	44552	12570	10062.2	17874.5	32015.3	20600.5	25166.2	0.925797	2.82727e-05	0.00097834
Chr1	+	10640676	3UTR	AT1G30230.2	AT1G30230	protein_coding_gene-mRNA	3546	2907	4085	2220	1895	2442	2781.65	3621.06	3563.9	1778.27	1239.81	1379.42	-1.17024	7.2431e-13	3.03314e-10
Chr1	+	10658782	3UTR	AT1G30270.1	AT1G30270	protein_coding_gene-mRNA	153	95	112	39	65	85	120.021	118.335	97.7129	31.2399	42.5266	48.0142	-1.40264	1.87501e-05	0.000701906
Chr1	+	10718978	3UTR	AT1G30360.1	AT1G30360	protein_coding_gene-mRNA	214	77	66	374	725	769	167.872	95.9139	57.5808	299.583	474.335	434.387	1.84554	1.84491e-09	2.81372e-07
Chr1	+	10723120	3UTR	AT1G30380.1	AT1G30380	protein_coding_gene-mRNA	19498	13465	27573	49369	46557	56650	15295.2	16772.5	24055.7	39545.7	30460.2	32000.1	0.849486	4.64543e-05	0.00143984
Chr1	+	10747516	intergenic.pm	AT1G30410.igt	AT1G30410.igt	protein_coding_gene-protein_coding_gene	69	52	43	34	34	44	54.1269	64.773	37.5148	27.2348	22.2447	24.8544	-1.02735	0.00115876	0.0173197
Chr1	+	10840711	intergenic.igt	AT1G30570.igt	AT1G30570.igt	protein_coding_gene-protein_coding_gene	64	73	74	39	28	37	50.2047	90.9313	64.5603	31.2399	18.3192	20.9003	-1.46912	7.98186e-05	0.00220344
Chr1	+	11134363	AMB	AT1G31170.x	AT1G31170	protein_coding_gene-mRNA	987	698	1726	599	792	992	774.251	869.453	1505.83	479.813	518.17	560.354	-0.999891	2.63662e-06	0.000141626
Chr1	+	11185393	3UTR	AT1G31280.1	AT1G31280	protein_coding_gene-mRNA	59	43	98	32	41	60	46.2825	53.5623	85.4988	25.6327	26.8245	33.8924	-1.05325	0.00204858	0.0263342
Chr1	+	11253875	3UTR	AT1G31420.1	AT1G31420	protein_coding_gene-mRNA	181	128	130	335	387	403	141.985	159.441	113.417	268.343	253.197	227.644	0.844039	7.57025e-05	0.00210392
Chr1	+	11355488	3UTR	AT1G31710.1	AT1G31710	protein_coding_gene-mRNA	0	0	0	18	20	29	0	0	0	14.4184	13.0851	16.3813	3.13352	0.00022273	0.00492658
Chr1	+	11480030	CDS	AT1G31970.1	AT1G31970	protein_coding_gene-mRNA	23	27	8	6	1	7	18.0423	33.6321	6.97949	4.80614	0.654256	3.95411	-2.12305	0.000627751	0.0109533
Chr1	+	11480164	CDS	AT1G31970.1	AT1G31970	protein_coding_gene-mRNA	11	11	2	123	19	71	8.62893	13.702	1.74487	98.5258	12.4309	40.106	1.99658	0.00484506	0.0499612
Chr1	+	11531224	3UTR	AT1G32050.1	AT1G32050	protein_coding_gene-mRNA	382	373	393	270	379	449	299.659	464.622	342.867	216.276	247.963	253.628	-0.610074	0.00455891	0.0476065
Chr1	+	11534618	3UTR	AT1G32060.1	AT1G32060	protein_coding_gene-mRNA	3813	1804	1934	7557	7249	8095	2991.1	2247.13	1687.29	6053.33	4742.7	4572.65	1.1379	7.4271e-11	1.76444e-08
Chr1	+	11661677	intergenic.pm	AT1G32320.igt	AT1G32320.igt	protein_coding_gene-protein_coding_gene	14	11	12	59	47	76	10.9823	13.702	10.4692	47.2604	30.75	42.9303	1.67784	0.000122065	0.00309003
Chr1	+	11739273	3UTR	AT1G32460.1	AT1G32460	protein_coding_gene-mRNA	410	306	547	254	320	517	321.624	381.164	477.223	203.46	209.362	292.039	-0.729147	0.000787665	0.0130086
Chr1	+	11829760	3UTR	AT1G32700.2	AT1G32700	protein_coding_gene-mRNA	510	368	822	233	428	414	400.069	458.394	717.143	186.638	280.021	233.857	-1.14095	1.67614e-05	0.000639081
Chr1	+	12008732	3UTR	AT1G33110.1	AT1G33110	protein_coding_gene-mRNA	972	601	713	613	581	506	762.484	748.627	622.047	491.027	380.123	285.826	-0.870692	6.03928e-05	0.00177823
Chr1	+	12076105	3UTR	AT1G33290.1	AT1G33290	protein_coding_gene-mRNA	270	247	380	187	176	237	211.801	307.672	331.526	149.791	115.149	133.875	-1.06967	1.85645e-05	0.000699149
Chr1	+	12208587	3UTR	AT1G33680.1	AT1G33680	protein_coding_gene-mRNA	121	81	102	203	214	226	94.9183	100.896	88.9885	162.608	140.011	127.661	0.586412	0.00450567	0.0471495
Chr1	+	12266778	3UTR	AT1G33810.1	AT1G33810	protein_coding_gene-mRNA	698	568	833	347	274	356	547.545	707.521	726.739	277.955	179.266	201.095	-1.56572	1.31614e-12	5.08092e-10
Chr1	+	12269769	3UTR	AT1G33811.1	AT1G33811	protein_coding_gene-mRNA	36	9	33	132	127	110	28.2401	11.2107	28.7904	105.735	83.0905	62.136	1.74901	2.53312e-06	0.000137551
Chr1	+	13074887	3UTR	AT1G35510.1	AT1G35510	protein_coding_gene-mRNA	74	65	61	153	304	213	58.0492	80.9663	53.2186	122.557	198.894	120.318	1.18089	2.91775e-05	0.00100177
Chr1	+	13117444	intergenic.igt	AT1G35550.igt	AT1G35550.igt	protein_coding_gene-protein_coding_gene	78	32	34	14	22	25	61.187	39.8603	29.6628	11.2143	14.3936	14.1218	-1.59613	0.000369598	0.00725887
Chr1	+	13227143	3UTR	AT1G35720.1	AT1G35720	protein_coding_gene-mRNA	147	57	79	256	456	351	115.314	71.0012	68.9225	205.062	298.341	198.27	1.4136	5.60565e-07	3.77381e-05
Chr1	+	13543932	3UTR	AT1G36160.1	AT1G36160	protein_coding_gene-mRNA	373	146	171	464	624	762	292.599	181.863	149.187	371.675	408.256	430.433	0.938119	3.63389e-06	0.000183181
Chr1	+	13701632	3UTR	AT1G36380.1	AT1G36380	protein_coding_gene-mRNA	84	83	87	37	26	34	65.8937	103.388	75.902	29.6378	17.0106	19.2057	-1.78444	1.47543e-05	0.000575796
Chr1	+	14026931	3UTR	AT1G36980.1	AT1G36980	protein_coding_gene-mRNA	913	512	1247	1631	1966	2031	716.201	637.765	1087.93	1306.47	1286.27	1147.26	0.606896	0.00050674	0.00925354
Chr1	+	16655921	3UTR	AT1G43900.1	AT1G43900	protein_coding_gene-mRNA	351	282	481	278	305	338	275.341	351.269	419.642	222.684	199.548	190.927	-0.761402	0.000117304	0.00300336
Chr1	+	16873322	3UTR	AT1G44575.1	AT1G44575	protein_coding_gene-mRNA	5082	2947	5571	8407	9701	10242	3986.57	3670.89	4860.34	6734.2	6346.93	5785.43	0.586346	0.0003364	0.00676826
Chr1	+	17011783	3UTR	AT1G45000.2	AT1G45000	protein_coding_gene-mRNA	393	262	202	224	247	273	308.288	326.356	176.232	179.429	161.601	154.21	-0.697472	0.002114	0.0269035
Chr1	+	17059972	intergenic.igt	AT1G45120.igt	AT1G45120.igt	transposable_element_gene-transposable_element_gene	8	13	20	1	1	1	6.27559	16.1933	17.4487	0.801023	0.654256	0.564873	-2.90013	7.42241e-05	0.0020745
Chr1	+	17069242	3UTR	AT1G45130.1	AT1G45130	protein_coding_gene-mRNA	4	5	0	26	52	31	3.13779	6.22817	0	20.8266	34.0213	17.5111	2.56139	2.02478e-05	0.000747777
Chr1	+	17128603	AMB	AT1G45201.x	AT1G45201	protein_coding_gene-mRNA	645	280	604	867	1126	1483	505.969	348.778	526.952	694.487	736.692	837.707	0.700453	0.00278171	0.033266
Chr1	+	17180807	AMB	AT1G45474.x	AT1G45474	protein_coding_gene-mRNA	825	423	619	1075	1320	1326	647.17	526.904	540.038	861.1	863.617	749.022	0.522599	0.00147146	0.0206447
Chr1	+	17312518	intergenic.igt	AT1G47230.igt	AT1G47230.igt	protein_coding_gene-protein_coding_gene	5	4	11	57	37	58	3.92224	4.98254	9.5968	45.6583	24.2075	32.7626	2.22412	2.51675e-05	0.000889577
Chr1	+	17784045	3UTR	AT1G48140.1	AT1G48140	protein_coding_gene-mRNA	108	60	154	36	72	60	84.7204	74.7381	134.355	28.8368	47.1064	33.8924	-1.36111	9.36963e-05	0.00249725
Chr1	+	17808701	3UTR	AT1G48230.1	AT1G48230	protein_coding_gene-mRNA	28	18	5	4	4	0	21.9646	22.4214	4.36218	3.20409	2.61702	0	-2.35809	0.000704293	0.0119348
Chr1	+	17942739	3UTR	AT1G48520.1	AT1G48520	protein_coding_gene-mRNA	65	38	22	147	158	175	50.9892	47.3341	19.1936	117.75	103.372	98.8528	1.38877	5.22247e-05	0.00158711
Chr1	+	18033554	intergenic.igt	AT1G48745.igt	AT1G48745.igt	protein_coding_gene-protein_coding_gene	1	1	4	23	11	28	0.784448	1.24563	3.48975	18.4235	7.19681	15.8164	2.32559	0.000800208	0.0131367
Chr1	+	18133926	3UTR	AT1G49010.1	AT1G49010	protein_coding_gene-mRNA	204	92	120	422	447	437	160.027	114.598	104.692	338.032	292.452	246.85	1.18049	1.54171e-06	9.11269e-05
Chr1	+	18218232	3UTR	AT1G49240.1	AT1G49240	protein_coding_gene-mRNA	616	456	542	503	502	708	483.22	568.01	472.86	402.915	328.436	399.93	-0.424422	0.00102056	0.0158088
Chr1	+	18409668	3UTR	AT1G49740.1	AT1G49740	protein_coding_gene-mRNA	93	46	55	193	214	193	72.9537	57.2992	47.984	154.597	140.011	109.02	1.14455	3.20884e-05	0.00108012
Chr1	+	18505548	3UTR	AT1G49975.1	AT1G49975	protein_coding_gene-mRNA	375	421	574	336	370	438	294.168	524.412	500.778	269.144	242.075	247.414	-0.783729	0.000226454	0.00499107
Chr1	+	18927607	3UTR	AT1G51060.1	AT1G51060	protein_coding_gene-mRNA	288	126	238	442	590	474	225.921	156.95	207.64	354.052	386.011	267.75	0.753578	0.000155301	0.00371084
Chr1	+	18929679	3UTR	AT1G51070.2	AT1G51070	protein_coding_gene-mRNA	37	23	22	119	118	167	29.0246	28.6496	19.1936	95.3217	77.2022	94.3338	1.73027	1.5196e-07	1.25568e-05
Chr1	+	19034865	3UTR	AT1G51340.1	AT1G51340	protein_coding_gene-mRNA	443	293	460	206	269	344	347.511	364.971	401.321	165.011	175.995	194.316	-1.04496	4.49291e-10	8.67237e-08
Chr1	+	19044900	3UTR	AT1G51360.1	AT1G51360	protein_coding_gene-mRNA	75	76	170	27	46	25	58.8336	94.6683	148.314	21.6276	30.0958	14.1218	-2.05589	1.36499e-06	8.10694e-05
Chr1	+	19155931	3UTR	AT1G51660.1	AT1G51660	protein_coding_gene-mRNA	140	105	193	51	76	78	109.823	130.792	168.38	40.8522	49.7234	44.0601	-1.52581	4.22621e-05	0.00133015
Chr1	+	19170447	3UTR	AT1G51690.1	AT1G51690	protein_coding_gene-mRNA	254	180	226	144	213	235	199.25	224.214	197.171	115.347	139.356	132.745	-0.666424	0.000183301	0.00422071
Chr1	+	19246276	intergenic.igt	AT1G51823.igt	AT1G51823.igt	protein_coding_gene-protein_coding_gene	46	31	50	249	215	396	36.0846	38.6147	43.6218	199.455	140.665	223.69	2.2024	2.39085e-16	1.96902e-13
Chr1	+	19455669	3UTR	AT1G52230.1	AT1G52230	protein_coding_gene-mRNA	6254	3913	6690	11838	11309	15090	4905.94	4874.17	5836.6	9482.51	7398.98	8523.93	0.694467	0.00010418	0.00271803
Chr1	+	19472767	intergenic.igt	AT1G52260.igt	AT1G52260.igt	protein_coding_gene-protein_coding_gene	0	3	2	29	19	28	0	3.7369	1.74487	23.2297	12.4309	15.8164	2.69541	3.93242e-05	0.00125526
Chr1	+	19592665	3UTR	AT1G52600.1	AT1G52600	protein_coding_gene-mRNA	165	108	190	97	154	143	129.434	134.529	165.763	77.6992	100.755	80.7768	-0.716429	0.00173411	0.0232094
Chr1	+	19786853	3UTR	AT1G53090.1	AT1G53090	protein_coding_gene-mRNA	280	238	238	175	181	176	219.646	296.461	207.64	140.179	118.42	99.4177	-0.98279	0.00134705	0.0193049
Chr1	+	19847711	3UTR	AT1G53210.1	AT1G53210	protein_coding_gene-mRNA	840	644	1223	1459	2203	2263	658.937	802.189	1066.99	1168.69	1441.33	1278.31	0.61417	0.00100199	0.0155699
Chr1	+	19882885	intergenic.igt	AT1G53300.igt	AT1G53300.igt	protein_coding_gene-protein_coding_gene	152	132	207	97	113	142	119.236	164.424	180.594	77.6992	73.9309	80.212	-0.979414	3.23769e-05	0.00108835
Chr1	+	19991098	AMB	AT1G53570.x	AT1G53570	protein_coding_gene-mRNA	296	205	197	75	115	159	232.197	255.355	171.87	60.0767	75.2394	89.8148	-1.51339	9.01266e-12	2.74908e-09
Chr1	+	20065695	3UTR	AT1G53730.1	AT1G53730	protein_coding_gene-mRNA	46	29	23	79	122	118	36.0846	36.1234	20.066	63.2808	79.8192	66.655	1.12967	0.00272033	0.0327539
Chr1	+	20113099	3UTR	AT1G53870.2	AT1G53870	protein_coding_gene-mRNA	112	127	348	62	91	113	87.8582	158.196	303.608	49.6634	59.5373	63.8307	-1.58688	2.23743e-05	0.000812942
Chr1	+	20125664	AMB	AT1G53890.x	AT1G53890	protein_coding_gene-mRNA	96	127	363	68	101	126	75.3071	158.196	316.694	54.4696	66.0798	71.174	-1.4474	0.000106538	0.00276167
Chr1	+	20136942	3UTR	AT1G53910.2	AT1G53910	protein_coding_gene-mRNA	287	202	372	149	248	302	225.137	251.618	324.546	119.352	162.255	170.592	-0.802997	0.00284519	0.0338777
Chr1	+	20206878	intergenic.pm	AT1G54115.igt	AT1G54115.igt	protein_coding_gene-protein_coding_gene	2	4	4	21	15	28	1.5689	4.98254	3.48975	16.8215	9.81383	15.8164	1.79503	0.00389188	0.0421739
Chr1	+	20293230	3UTR	AT1G54360.3	AT1G54360	protein_coding_gene-mRNA	105	40	59	207	164	187	82.3671	49.8254	51.4737	165.812	107.298	105.631	0.998986	0.000692877	0.011798
Chr1	+	20430045	AMB	AT1G54730.x	AT1G54730	protein_coding_gene-mRNA	79	86	134	49	79	57	61.9714	107.125	116.906	39.2501	51.6862	32.1978	-1.16661	0.000455468	0.00851873
Chr1	+	20441098	3UTR	AT1G54780.1	AT1G54780	protein_coding_gene-mRNA	774	581	842	1263	1490	1744	607.163	723.714	734.591	1011.69	974.841	985.139	0.521982	0.000579238	0.0102958
Chr1	+	20483998	intron	AT1G54940.1	AT1G54940	protein_coding_gene-mRNA	2	1	3	17	14	22	1.5689	1.24563	2.61731	13.6174	9.15958	12.4272	2.17044	0.00184026	0.0242489
Chr1	+	20558508	3UTR	AT1G55090.1	AT1G55090	protein_coding_gene-mRNA	208	107	96	262	399	324	163.165	133.283	83.7539	209.868	261.048	183.019	0.762944	0.0039106	0.0423155
Chr1	+	20653644	3UTR	AT1G55340.2	AT1G55340	protein_coding_gene-mRNA	111	87	160	81	74	82	87.0738	108.37	139.59	64.8829	48.4149	46.3196	-1.0547	1.87142e-05	0.000701626
Chr1	+	20676092	3UTR	AT1G55370.2	AT1G55370	protein_coding_gene-mRNA	344	213	288	251	277	286	269.85	265.32	251.262	201.057	181.229	161.554	-0.531386	0.00070061	0.0118969
Chr1	+	20715467	3UTR	AT1G55480.1	AT1G55480	protein_coding_gene-mRNA	1048	554	764	1625	1699	1731	822.102	690.082	666.541	1301.66	1111.58	977.795	0.631682	1.50471e-05	0.000583625
Chr1	+	20722656	3UTR	AT1G55500.3	AT1G55500	protein_coding_gene-mRNA	44	48	44	19	19	37	34.5157	59.7905	38.3872	15.2194	12.4309	20.9003	-1.33834	0.0016419	0.0223015
Chr1	+	20879469	3UTR	AT1G55850.1	AT1G55850	protein_coding_gene-mRNA	528	373	442	344	304	286	414.189	464.622	385.617	275.552	198.894	161.554	-0.964875	0.000862157	0.01385
Chr1	+	21030606	3UTR	AT1G56190.2	AT1G56190	protein_coding_gene-mRNA	499	241	460	1253	1093	1058	391.44	300.198	401.321	1003.68	715.101	597.636	1.0655	7.06633e-08	6.41867e-06
Chr1	+	21032021	3UTR	AT1G56200.2	AT1G56200	protein_coding_gene-mRNA	2411	2387	3209	1793	1845	1959	1891.31	2973.33	2799.65	1436.23	1207.1	1106.59	-1.02304	2.58693e-11	6.98659e-09
Chr1	+	21044729	3UTR	AT1G56220.1	AT1G56220	protein_coding_gene-mRNA	557	481	814	296	365	747	436.938	599.15	710.163	237.103	238.803	421.96	-0.933147	0.000623939	0.0108945
Chr1	+	21195136	3UTR	AT1G56560.1	AT1G56560	protein_coding_gene-mRNA	53	31	51	101	156	138	41.5758	38.6147	44.4943	80.9033	102.064	77.9525	1.01558	0.00471435	0.0489196
Chr1	+	21208102	intron	AT1G56600.1	AT1G56600	protein_coding_gene-mRNA	10	28	25	2	2	1	7.84448	34.8778	21.8109	1.60205	1.30851	0.564873	-3.30233	4.45872e-06	0.000216853
Chr1	+	21239367	CDS	AT1G56660.1	AT1G56660	protein_coding_gene-mRNA	1	0	0	10	28	9	0.784448	0	0	8.01023	18.3192	5.08386	2.97227	0.00025465	0.00545203
Chr1	+	21239644	CDS	AT1G56660.1	AT1G56660	protein_coding_gene-mRNA	1	1	0	25	41	2	0.784448	1.24563	0	20.0256	26.8245	1.12975	2.40585	0.00477948	0.0494363
Chr1	+	21239808	CDS	AT1G56660.1	AT1G56660	protein_coding_gene-mRNA	18	5	3	86	121	71	14.1201	6.22817	2.61731	68.888	79.1649	40.106	2.22459	0.00374732	0.0410031
Chr1	+	21240343	CDS	AT1G56660.1	AT1G56660	protein_coding_gene-mRNA	55	55	6	425	329	179	43.1447	68.5099	5.23462	340.435	215.25	101.112	2.22042	7.3614e-05	0.00206211
Chr1	+	21240598	3UTR	AT1G56660.1	AT1G56660	protein_coding_gene-mRNA	52	55	10	215	230	111	40.7913	68.5099	8.72436	172.22	150.479	62.7009	1.55336	0.00302072	0.0352874
Chr1	+	21690253	3UTR	AT1G58380.1	AT1G58380	protein_coding_gene-mRNA	117	65	97	61	84	92	91.7805	80.9663	84.6263	48.8624	54.9575	51.9683	-0.711316	0.00350393	0.0390489
Chr1	+	21760858	CDS	AT1G58602.2	AT1G58602	protein_coding_gene-mRNA	17	45	34	4	13	6	13.3356	56.0536	29.6628	3.20409	8.50532	3.38924	-2.27091	0.00013348	0.00329789
Chr1	+	21761910	CDS	AT1G58602.2	AT1G58602	protein_coding_gene-mRNA	39	60	39	15	12	21	30.5935	74.7381	34.025	12.0153	7.85107	11.8623	-1.84073	0.00262671	0.0319696
Chr1	+	21937854	3UTR	AT1G59700.1	AT1G59700	protein_coding_gene-mRNA	532	444	651	431	568	567	417.327	553.062	567.956	345.241	371.617	320.283	-0.560585	0.00341624	0.0384884
Chr1	+	22428008	3UTR	AT1G60900.1	AT1G60900	protein_coding_gene-mRNA	116	49	70	124	187	211	90.996	61.0361	61.0705	99.3268	122.346	119.188	0.656383	0.00249426	0.0306519
Chr1	+	22445162	3UTR	AT1G60950.1	AT1G60950	protein_coding_gene-mRNA	13414	6843	13560	26758	24595	27548	10522.6	8523.88	11830.2	21433.8	16091.4	15561.1	0.773758	9.31067e-06	0.000393228
Chr1	+	22571932	3UTR	AT1G61210.1	AT1G61210	protein_coding_gene-mRNA	748	474	464	394	479	521	586.767	590.431	404.81	315.603	313.388	294.299	-0.762256	0.00106725	0.0162992
Chr1	+	22701310	AMB	AT1G61520.x	AT1G61520	protein_coding_gene-mRNA	9457	5882	9789	25287	24369	32060	7418.53	7326.82	8540.28	20255.5	15943.6	18109.8	1.21281	2.47074e-16	1.96918e-13
Chr1	+	22815599	3UTR	AT1G61790.1	AT1G61790	protein_coding_gene-mRNA	732	408	556	527	494	654	574.216	508.219	485.075	422.139	323.202	369.427	-0.490796	0.000970574	0.0151868
Chr1	+	23181472	3UTR	AT1G62600.1	AT1G62600	protein_coding_gene-mRNA	344	215	339	118	174	250	269.85	267.812	295.756	94.5207	113.84	141.218	-1.22456	5.80302e-07	3.87694e-05
Chr1	+	23203636	3UTR	AT1G62660.1	AT1G62660	protein_coding_gene-mRNA	183	109	214	103	90	159	143.554	135.774	186.701	82.5054	58.883	89.8148	-0.984228	0.000651331	0.0112771
Chr1	+	23450373	3UTR	AT1G63220.2	AT1G63220	protein_coding_gene-mRNA	102	71	138	62	84	80	80.0137	88.4401	120.396	49.6634	54.9575	45.1898	-0.917582	0.0033891	0.038336
Chr1	+	23719243	3UTR	AT1G63900.1	AT1G63900	protein_coding_gene-mRNA	140	100	151	268	333	308	109.823	124.563	131.738	214.674	217.867	173.981	0.716823	0.00110056	0.0166717
Chr1	+	23835386	3UTR	AT1G64230.1	AT1G64230	protein_coding_gene-mRNA	1775	1764	2911	1625	1670	1700	1392.4	2197.3	2539.66	1301.66	1092.61	960.284	-0.859746	3.67835e-06	0.000184717
Chr1	+	23874175	3UTR	AT1G64330.1	AT1G64330	protein_coding_gene-mRNA	15	14	10	38	79	54	11.7667	17.4389	8.72436	30.4389	51.6862	30.5031	1.4321	0.00373577	0.040953
Chr1	+	23889659	3UTR	AT1G64370.1	AT1G64370	protein_coding_gene-mRNA	22207	14207	20594	11761	15069	18667	17420.2	17696.7	17967	9420.83	9858.98	10544.5	-0.823687	1.46957e-06	8.70714e-05
Chr1	+	23954493	3UTR	AT1G64500.1	AT1G64500	protein_coding_gene-mRNA	14767	8310	12797	10928	9811	11080	11584	10351.2	11164.6	8753.58	6418.9	6258.79	-0.620875	0.000411195	0.00791231
Chr1	+	24058571	AMB	AT1G64770.x	AT1G64770	protein_coding_gene-mRNA	17	54	20	7	2	3	13.3356	67.2643	17.4487	5.60716	1.30851	1.69462	-2.51922	0.00126243	0.0184125
Chr1	+	24095304	3UTR	AT1G64840.1	AT1G64840	protein_coding_gene-mRNA	176	132	192	66	76	103	138.063	164.424	167.508	52.8675	49.7234	58.1819	-1.51203	6.41074e-10	1.1395e-07
Chr1	+	24154210	3UTR	AT1G65010.1	AT1G65010	protein_coding_gene-mRNA	62	6	18	147	169	153	48.6358	7.47381	15.7039	117.75	110.569	86.4256	1.96393	1.27633e-06	7.64124e-05
Chr1	+	24228955	3UTR	AT1G65220.1	AT1G65220	protein_coding_gene-mRNA	382	231	348	240	296	412	299.659	287.742	303.608	192.246	193.66	232.728	-0.520303	0.00108518	0.0164792
Chr1	+	24230874	3UTR	AT1G65230.1	AT1G65230	protein_coding_gene-mRNA	280	218	190	479	529	584	219.646	271.548	165.763	383.69	346.101	329.886	0.680689	0.00442174	0.0465281
Chr1	+	24252351	3UTR	AT1G65295.1	AT1G65295	protein_coding_gene-mRNA	101	77	146	33	41	63	79.2293	95.9139	127.376	26.4338	26.8245	35.587	-1.71263	1.21684e-09	1.97793e-07
Chr1	+	24252721	intergenic.igt	AT1G65295.igt	AT1G65295.igt	protein_coding_gene-protein_coding_gene	127	166	274	124	72	136	99.625	206.775	239.048	99.3268	47.1064	76.8227	-1.23404	0.000452808	0.00850116
Chr1	+	24355321	3UTR	AT1G65490.1	AT1G65490	protein_coding_gene-mRNA	3305	2333	4964	8036	7333	8508	2592.6	2906.07	4330.77	6437.02	4797.66	4805.94	0.698959	8.18609e-05	0.00224976
Chr1	+	24472457	3UTR	AT1G65790.1	AT1G65790	protein_coding_gene-mRNA	2	0	6	9	25	51	1.5689	0	5.23462	7.20921	16.3564	28.8085	2.15655	0.0023366	0.0291674
Chr1	+	24930552	3UTR	AT1G66820.1	AT1G66820	protein_coding_gene-mRNA	789	422	797	550	639	702	618.93	525.658	695.332	440.563	418.069	396.541	-0.550905	0.000271265	0.00571598
Chr1	+	25236804	3UTR	AT1G67350.2	AT1G67350	protein_coding_gene-mRNA	590	503	925	597	533	600	462.825	626.554	807.004	478.211	348.718	338.924	-0.69467	0.00030181	0.00621919
Chr1	+	25376027	3UTR	AT1G67700.2	AT1G67700	protein_coding_gene-mRNA	3077	2268	4066	2822	2677	2764	2413.75	2825.1	3547.33	2260.49	1751.44	1561.31	-0.649054	0.000742932	0.0124024
Chr1	+	25695245	3UTR	AT1G68490.1	AT1G68490	protein_coding_gene-mRNA	48	21	31	6	17	19	37.6535	26.1583	27.0455	4.80614	11.1223	10.7326	-1.61902	0.000233537	0.00509268
Chr1	+	25695459	3UTR	AT1G68490.1	AT1G68490	protein_coding_gene-mRNA	150	138	267	75	94	129	117.667	171.898	232.94	60.0767	61.5	72.8686	-1.38939	8.85905e-08	7.87668e-06
Chr1	+	25750206	3UTR	AT1G68570.1	AT1G68570	protein_coding_gene-mRNA	546	495	823	298	524	481	428.309	616.589	718.015	238.705	342.83	271.704	-1.02585	1.36508e-05	0.00054663
Chr1	+	26090284	3UTR	AT1G69410.1	AT1G69410	protein_coding_gene-mRNA	1756	1589	2474	1030	1222	1505	1377.49	1979.31	2158.41	825.054	799.5	850.134	-1.14604	2.46657e-13	1.19493e-10
Chr1	+	26389917	3UTR	AT1G70060.1	AT1G70060	protein_coding_gene-mRNA	206	92	87	78	129	108	161.596	114.598	75.902	62.4798	84.399	61.0063	-0.744666	0.00475736	0.0492624
Chr1	+	26620390	3UTR	AT1G70590.1	AT1G70590	protein_coding_gene-mRNA	66	49	81	146	197	198	51.7736	61.0361	70.6673	116.949	128.888	111.845	0.930121	0.00480005	0.049559
Chr1	+	26641965	AMB	AT1G70650.x	AT1G70650	protein_coding_gene-mRNA	4	95	57	1	11	9	3.13779	118.335	49.7289	0.801023	7.19681	5.08386	-2.43933	0.00388893	0.0421605
Chr1	+	26705236	3UTR	AT1G70810.1	AT1G70810	protein_coding_gene-mRNA	330	180	350	118	167	170	258.868	224.214	305.353	94.5207	109.261	96.0284	-1.36878	2.82953e-08	2.96225e-06
Chr1	+	26823508	3UTR	AT1G71130.1	AT1G71130	protein_coding_gene-mRNA	323	170	407	138	168	186	253.377	211.758	355.082	110.541	109.915	105.066	-1.31444	6.62942e-09	8.62069e-07
Chr1	+	26826861	3UTR	AT1G71140.1	AT1G71140	protein_coding_gene-mRNA	197	175	105	115	118	120	154.536	217.986	91.6058	92.1176	77.2022	67.7848	-0.937986	0.00116269	0.017368
Chr1	+	26937519	3UTR	AT1G71500.1	AT1G71500	protein_coding_gene-mRNA	1731	1108	1420	2757	2831	3211	1357.88	1380.16	1238.86	2208.42	1852.2	1813.81	0.557739	0.000691669	0.0117937
Chr1	+	27017045	3UTR	AT1G71820.2	AT1G71820	protein_coding_gene-mRNA	46	14	17	69	118	99	36.0846	17.4389	14.8314	55.2706	77.2022	55.9224	1.37585	9.32858e-05	0.00249169
Chr1	+	27100140	3UTR	AT1G71980.1	AT1G71980	protein_coding_gene-mRNA	77	57	109	54	46	76	60.4025	71.0012	95.0956	43.2552	30.0958	42.9303	-0.931976	0.00244332	0.0301835
Chr1	+	27149086	CDS	AT1G72150.1	AT1G72150	protein_coding_gene-mRNA	37	41	12	5	13	21	29.0246	51.071	10.4692	4.00511	8.50532	11.8623	-1.62466	0.00200702	0.0259757
Chr1	+	27157726	3UTR	AT1G72170.1	AT1G72170	protein_coding_gene-mRNA	182	136	243	122	133	183	142.77	169.406	212.002	97.7248	87.016	103.372	-0.843826	0.000929941	0.0146812
Chr1	+	27393232	3UTR	AT1G72770.3	AT1G72770	protein_coding_gene-mRNA	370	241	346	270	281	437	290.246	300.198	301.863	216.276	183.846	246.85	-0.457903	0.00411389	0.0439696
Chr1	+	27440421	3UTR	AT1G72930.1	AT1G72930	protein_coding_gene-mRNA	566	366	706	1170	1450	2423	443.998	455.902	615.94	937.197	948.671	1368.69	1.07854	2.22342e-05	0.000809045
Chr1	+	27475055	3UTR	AT1G73030.1	AT1G73030	protein_coding_gene-mRNA	312	199	295	448	642	673	244.748	247.881	257.369	358.858	420.032	380.16	0.622388	0.000315126	0.0064452
Chr1	+	27624936	3UTR	AT1G73460.1	AT1G73460	protein_coding_gene-mRNA	13	13	19	2	5	4	10.1978	16.1933	16.5763	1.60205	3.27128	2.25949	-2.04131	0.00326832	0.0374017
Chr1	+	27685335	3UTR	AT1G73630.1	AT1G73630	protein_coding_gene-mRNA	124	73	177	74	91	89	97.2716	90.9313	154.421	59.2757	59.5373	50.2737	-0.992371	0.00111499	0.0168079
Chr1	+	27703444	3UTR	AT1G73670.1	AT1G73670	protein_coding_gene-mRNA	415	283	289	218	240	318	325.546	352.515	252.134	174.623	157.021	179.63	-0.849385	1.97043e-05	0.000730982
Chr1	+	27780621	3UTR	AT1G73870.1	AT1G73870	protein_coding_gene-mRNA	1318	728	997	1961	1789	2125	1033.9	906.822	869.819	1570.81	1170.46	1200.36	0.482971	0.00115367	0.0172746
Chr1	+	27828905	3UTR	AT1G73990.1	AT1G73990	protein_coding_gene-mRNA	233	108	80	320	398	349	182.776	134.529	69.7949	256.327	260.394	197.141	0.85693	0.00268484	0.0325328
Chr1	+	27891317	3UTR	AT1G74160.1	AT1G74160	protein_coding_gene-mRNA	35	46	39	87	120	145	27.4557	57.2992	34.025	69.689	78.5107	81.9066	0.94959	0.00273179	0.03286
Chr1	+	27917053	3UTR	AT1G74230.1	AT1G74230	protein_coding_gene-mRNA	189	89	225	286	433	511	148.261	110.862	196.298	229.093	283.293	288.65	0.795489	0.000370457	0.0072642
Chr1	+	27992972	3UTR	AT1G74470.1	AT1G74470	protein_coding_gene-mRNA	5180	3744	4154	9839	7898	10199	4063.44	4663.66	3624.1	7881.26	5167.31	5761.14	0.600389	0.000863677	0.0138654
Chr1	+	28229000	3UTR	AT1G75210.1	AT1G75210	protein_coding_gene-mRNA	69	52	50	168	190	210	54.1269	64.773	43.6218	134.572	124.309	118.623	1.16221	0.00176638	0.023514
Chr1	+	28378178	3UTR	AT1G75580.1	AT1G75580	protein_coding_gene-mRNA	14	18	32	7	4	6	10.9823	22.4214	27.918	5.60716	2.61702	3.38924	-2.04763	0.000845423	0.013679
Chr1	+	28402193	3UTR	AT1G75630.2	AT1G75630	protein_coding_gene-mRNA	1323	1046	2302	1166	1364	1259	1037.83	1302.93	2008.35	933.993	892.405	711.175	-0.76738	0.00015097	0.00362489
Chr1	+	28460807	3UTR	AT1G75800.1	AT1G75800	protein_coding_gene-mRNA	414	284	340	181	285	294	324.762	353.76	296.628	144.985	186.463	166.073	-0.954393	1.57929e-06	9.25985e-05
Chr1	+	28477708	3UTR	AT1G75840.1	AT1G75840	protein_coding_gene-mRNA	312	209	473	134	182	197	244.748	260.338	412.662	107.337	119.075	111.28	-1.41759	6.50712e-10	1.14837e-07
Chr1	+	28540595	3UTR	AT1G76040.1	AT1G76040	protein_coding_gene-mRNA	11	3	0	20	49	50	8.62893	3.7369	0	16.0205	32.0585	28.2437	2.07179	0.00340833	0.0384395
Chr1	+	28627364	3UTR	AT1G76300.1	AT1G76300	protein_coding_gene-mRNA	86	126	199	50	55	74	67.4626	156.95	173.615	40.0511	35.9841	41.8006	-1.67912	1.11535e-06	6.87205e-05
Chr1	+	28686204	3UTR	AT1G76450.1	AT1G76450	protein_coding_gene-mRNA	406	247	320	776	715	749	318.486	307.672	279.18	621.594	467.793	423.09	0.729462	0.000208834	0.00465673
Chr1	+	28698540	3UTR	AT1G76490.1	AT1G76490	protein_coding_gene-mRNA	929	832	1510	885	838	1055	728.753	1036.37	1317.38	708.905	548.266	595.941	-0.724717	0.000260895	0.00554249
Chr1	+	28854486	3UTR	AT1G76850.1	AT1G76850	protein_coding_gene-mRNA	68	19	3	123	144	146	53.3425	23.6671	2.61731	98.5258	94.2128	82.4715	1.61877	0.00104631	0.0160648
Chr1	+	28884547	3UTR	AT1G76900.2	AT1G76900	protein_coding_gene-mRNA	87	34	27	163	147	172	68.247	42.3516	23.5558	130.567	96.1756	97.1582	1.20861	0.000568101	0.010149
Chr1	+	29120190	3UTR	AT1G77490.1	AT1G77490	protein_coding_gene-mRNA	73	63	96	293	160	245	57.2647	78.475	83.7539	234.7	104.681	138.394	1.07969	0.00121454	0.0179257
Chr1	+	29224243	3UTR	AT1G77740.1	AT1G77740	protein_coding_gene-mRNA	430	302	309	209	186	187	337.313	376.182	269.583	167.414	121.692	105.631	-1.29345	7.96761e-08	7.18452e-06
Chr1	+	29420083	intergenic.pm	AT1G78180.igt	AT1G78180.igt	protein_coding_gene-protein_coding_gene	9	13	37	1	6	4	7.06004	16.1933	32.2801	0.801023	3.92553	2.25949	-2.27912	0.00248671	0.030582
Chr1	+	29452481	intergenic.pm	AT1G78265.igt	AT1G78265.igt	other_RNA-other_RNA	46	13	54	9	21	21	36.0846	16.1933	47.1116	7.20921	13.7394	11.8623	-1.47648	0.00204544	0.0263212
Chr1	+	29530530	3UTR	AT1G78490.1	AT1G78490	protein_coding_gene-mRNA	18	12	19	61	78	78	14.1201	14.9476	16.5763	48.8624	51.0319	44.0601	1.54014	0.000512644	0.00934753
Chr1	+	29552370	3UTR	AT1G78570.1	AT1G78570	protein_coding_gene-mRNA	706	278	626	1070	1654	1490	553.821	346.286	546.145	857.095	1082.14	841.661	0.928663	1.33709e-07	1.12749e-05
Chr1	+	29577571	3UTR	AT1G78630.1	AT1G78630	protein_coding_gene-mRNA	785	447	699	2555	2308	2639	615.792	556.799	609.833	2046.61	1510.02	1490.7	1.46754	1.29954e-08	1.5217e-06
Chr1	+	29577637	3UTR	AT1G78630.1	AT1G78630	protein_coding_gene-mRNA	38	9	13	79	111	86	29.809	11.2107	11.3417	63.2808	72.6224	48.5791	1.65727	0.000365775	0.00719522
Chr1	+	29593467	3UTR	AT1G78670.1	AT1G78670	protein_coding_gene-mRNA	694	544	836	377	679	716	544.407	677.625	729.357	301.986	444.24	404.449	-0.748826	0.000364163	0.00716922
Chr1	+	29707844	3UTR	AT1G78970.2	AT1G78970	protein_coding_gene-mRNA	2	0	0	22	13	3	1.5689	0	0	17.6225	8.50532	1.69462	2.42746	0.00373636	0.040953
Chr1	+	29844558	3UTR	AT1G79340.1	AT1G79340	protein_coding_gene-mRNA	56	33	42	116	118	124	43.9291	41.106	36.6423	92.9187	77.2022	70.0443	0.941847	0.00392768	0.0424317
Chr1	+	29990324	3UTR	AT1G79690.1	AT1G79690	protein_coding_gene-mRNA	95	49	31	137	178	186	74.5226	61.0361	27.0455	109.74	116.458	105.066	0.999961	0.000270595	0.0057093
Chr1	+	30014488	CDS	AT1G79770.1	AT1G79770	protein_coding_gene-mRNA	1	55	21	3	5	1	0.784448	68.5099	18.3212	2.40307	3.27128	0.564873	-2.67873	0.00051749	0.00942198
Chr1	+	30022458	3UTR	AT1G79810.1	AT1G79810	protein_coding_gene-mRNA	218	185	203	164	129	201	171.01	230.442	177.105	131.368	84.399	113.539	-0.791166	0.00348181	0.0388551
Chr1	+	30073107	AMB	AT1G79940.x	AT1G79940	protein_coding_gene-mRNA	67	218	61	50	53	94	52.558	271.548	53.2186	40.0511	34.6755	53.0981	-1.41963	0.0034485	0.0385879
Chr1	+	30073340	3UTR	AT1G79940.4	AT1G79940	protein_coding_gene-mRNA	401	215	258	153	257	313	314.564	267.812	225.089	122.557	168.144	176.805	-0.774996	6.1751e-05	0.00180203
Chr1	+	30194514	3UTR	AT1G80300.1	AT1G80300	protein_coding_gene-mRNA	791	485	1154	533	738	645	620.499	604.133	1006.79	426.945	482.841	364.343	-0.799012	8.5e-05	0.00232168
Chr1	+	30219920	3UTR	AT1G80380.3	AT1G80380	protein_coding_gene-mRNA	893	574	756	1633	1619	1879	700.513	714.994	659.562	1308.07	1059.24	1061.4	0.717878	1.41522e-05	0.000561249
Chr1	-	31206	3UTR	AT1G01050.1	AT1G01050	protein_coding_gene-mRNA	318	137	252	559	788	716	249.455	170.652	219.854	447.772	515.553	404.449	1.07564	3.09193e-08	3.19633e-06
Chr1	-	38808	3UTR	AT1G01070.1	AT1G01070	protein_coding_gene-mRNA	78	102	114	55	73	69	61.187	127.055	99.4577	44.0563	47.7607	38.9762	-1.09395	0.000317542	0.00647319
Chr1	-	47484	3UTR	AT1G01090.1	AT1G01090	protein_coding_gene-mRNA	701	410	750	979	1266	1387	549.898	510.71	654.327	784.201	828.288	783.479	0.477315	0.00106102	0.016232
Chr1	-	154746	CDS	AT1G01420.1	AT1G01420	protein_coding_gene-mRNA	80	31	110	21	20	43	62.7559	38.6147	95.968	16.8215	13.0851	24.2895	-1.65127	0.00211574	0.0269035
Chr1	-	172189	3UTR	AT1G01470.1	AT1G01470	protein_coding_gene-mRNA	1166	986	1828	2357	4744	5444	914.667	1228.2	1594.81	1888.01	3103.79	3075.17	1.08682	1.62994e-05	0.000622426
Chr1	-	180372	3UTR	AT1G01490.1	AT1G01490	protein_coding_gene-mRNA	1586	1279	2494	1000	1534	1851	1244.14	1593.17	2175.86	801.023	1003.63	1045.58	-0.803421	4.90096e-05	0.00150982
Chr1	-	403211	3UTR	AT1G02140.1	AT1G02140	protein_coding_gene-mRNA	306	419	700	153	213	286	240.041	521.921	610.705	122.557	139.356	161.554	-1.65013	1.73931e-09	2.66915e-07
Chr1	-	594594	3UTR	AT1G02730.1	AT1G02730	protein_coding_gene-mRNA	6	2	4	35	21	21	4.70669	2.49127	3.48975	28.0358	13.7394	11.8623	1.95299	0.00137817	0.0195918
Chr1	-	655569	3UTR	AT1G02910.1	AT1G02910	protein_coding_gene-mRNA	186	113	135	339	291	344	145.907	140.757	117.779	271.547	190.388	194.316	0.686127	0.000927806	0.0146568
Chr1	-	842776	3UTR	AT1G03400.1	AT1G03400	protein_coding_gene-mRNA	159	39	94	217	325	385	124.727	48.5798	82.009	173.822	212.633	217.476	1.19326	3.99128e-05	0.00126589
Chr1	-	869052	3UTR	AT1G03475.1	AT1G03475	protein_coding_gene-mRNA	690	476	853	447	414	484	541.269	592.922	744.188	358.057	270.862	273.399	-1.03536	5.88807e-05	0.00174716
Chr1	-	1028145	3UTR	AT1G04000.1	AT1G04000	protein_coding_gene-mRNA	116	64	87	204	187	242	90.996	79.7206	75.902	163.409	122.346	136.699	0.757068	0.00213438	0.0270988
Chr1	-	1143538	3UTR	AT1G04280.1	AT1G04280	protein_coding_gene-mRNA	57	53	44	20	28	39	44.7136	66.0186	38.3872	16.0205	18.3192	22.03	-1.31695	0.000334367	0.0067387
Chr1	-	1147567	3UTR	AT1G04290.1	AT1G04290	protein_coding_gene-mRNA	186	82	182	289	337	427	145.907	102.142	158.783	231.496	220.484	241.201	0.746349	0.00401035	0.0431549
Chr1	-	1234231	3UTR	AT1G04530.1	AT1G04530	protein_coding_gene-mRNA	334	201	229	596	535	803	262.006	250.373	199.788	477.41	350.027	453.593	0.840157	1.88379e-07	1.48699e-05
Chr1	-	1246767	3UTR	AT1G04570.1	AT1G04570	protein_coding_gene-mRNA	112	64	70	23	26	59	87.8582	79.7206	61.0705	18.4235	17.0106	33.3275	-1.57154	0.00184243	0.0242519
Chr1	-	1416342	3UTR	AT1G04985.1	AT1G04985	protein_coding_gene-mRNA	228	172	281	146	162	216	178.854	214.249	245.155	116.949	105.989	122.013	-0.872138	6.98526e-05	0.00198602
Chr1	-	1477473	intergenic.pm	AT1G05135.igt	AT1G05135.igt	pseudogene-pseudogene	724	381	519	1491	1253	2272	567.941	474.587	452.794	1194.33	819.782	1283.39	1.1243	4.06268e-08	4.04744e-06
Chr1	-	1594059	3UTR	AT1G05430.1	AT1G05430	protein_coding_gene-mRNA	30	15	15	90	76	85	23.5335	18.6845	13.0865	72.0921	49.7234	48.0142	1.45933	0.00429988	0.0455953
Chr1	-	1766602	3UTR	AT1G05850.1	AT1G05850	protein_coding_gene-mRNA	863	458	471	1561	1550	1691	676.979	570.501	410.917	1250.4	1014.1	955.2	0.946151	1.30788e-07	1.10663e-05
Chr1	-	1820335	3UTR	AT1G06000.1	AT1G06000	protein_coding_gene-mRNA	129	65	173	251	446	389	101.194	80.9663	150.931	201.057	291.798	219.736	1.04823	0.00273629	0.0328967
Chr1	-	1950917	3UTR	AT1G06400.1	AT1G06400	protein_coding_gene-mRNA	791	392	756	386	599	551	620.499	488.289	659.562	309.195	391.899	311.245	-0.798108	8.80956e-06	0.00037592
Chr1	-	1960081	3UTR	AT1G06430.1	AT1G06430	protein_coding_gene-mRNA	1152	634	415	2232	3012	2573	903.685	789.733	362.061	1787.88	1970.62	1453.42	1.31768	2.96104e-08	3.07388e-06
Chr1	-	2003656	3UTR	AT1G06550.1	AT1G06550	protein_coding_gene-mRNA	73	45	7	194	233	208	57.2647	56.0536	6.10705	155.398	152.442	117.494	1.71163	7.29929e-05	0.00204936
Chr1	-	2076507	3UTR	AT1G06760.1	AT1G06760	protein_coding_gene-mRNA	1074	607	964	469	693	653	842.498	756.1	841.029	375.68	453.399	368.862	-1.0187	6.08949e-11	1.48963e-08
Chr1	-	2111651	AMB	AT1G06890.x	AT1G06890	protein_coding_gene-mRNA	54	40	91	25	16	37	42.3602	49.8254	79.3917	20.0256	10.4681	20.9003	-1.65315	1.41155e-05	0.000561188
Chr1	-	2178150	3UTR	AT1G07110.1	AT1G07110	protein_coding_gene-mRNA	213	142	78	398	441	442	167.088	176.88	68.05	318.807	288.527	249.674	1.03608	9.86521e-05	0.00260963
Chr1	-	2192008	3UTR	AT1G07140.1	AT1G07140	protein_coding_gene-mRNA	671	511	452	432	451	489	526.365	636.519	394.341	346.042	295.069	276.223	-0.751716	0.000241548	0.00523043
Chr1	-	2260388	3UTR	AT1G07360.1	AT1G07360	protein_coding_gene-mRNA	114	51	69	136	202	213	89.4271	63.5274	60.1981	108.939	132.16	120.318	0.740042	0.00112725	0.0169409
Chr1	-	2313581	3UTR	AT1G07530.1	AT1G07530	protein_coding_gene-mRNA	277	187	245	208	223	232	217.292	232.934	213.747	166.613	145.899	131.051	-0.578398	0.0007791	0.0128757
Chr1	-	2338661	5UTR	AT1G07590.1	AT1G07590	protein_coding_gene-mRNA	29732	20019	41590	13301	20202	21338	23323.2	24936.4	36284.6	10654.4	13217.3	12053.3	-1.21926	3.61993e-10	7.09822e-08
Chr1	-	2463087	3UTR	AT1G07940.1	AT1G07940	protein_coding_gene-mRNA	2583	2191	3228	1494	1791	2355	2026.23	2729.19	2816.22	1196.73	1171.77	1330.28	-1.02413	1.23508e-10	2.7056e-08
Chr1	-	2538078	exon	AT1G08115.1	AT1G08115	snRNA-snRNA	14	32	48	8	11	19	10.9823	39.8603	41.8769	6.40818	7.19681	10.7326	-1.68664	0.00245805	0.0303351
Chr1	-	2573953	3UTR	AT1G08200.1	AT1G08200	protein_coding_gene-mRNA	517	347	585	750	1041	1407	405.56	432.235	510.375	600.767	681.08	794.776	0.617339	0.000584458	0.0103663
Chr1	-	2583679	3UTR	AT1G08230.2	AT1G08230	protein_coding_gene-mRNA	74	61	154	34	41	89	58.0492	75.9837	134.355	27.2348	26.8245	50.2737	-1.26752	0.00328993	0.0375273
Chr1	-	2640917	3UTR	AT1G08380.1	AT1G08380	protein_coding_gene-mRNA	20012	12323	25839	48661	50455	60765	15698.4	15350	22542.9	38978.6	33010.5	34324.5	0.976538	2.20903e-07	1.68974e-05
Chr1	-	2709637	3UTR	AT1G08560.1	AT1G08560	protein_coding_gene-mRNA	0	0	2	16	20	26	0	0	1.74487	12.8164	13.0851	14.6867	2.78771	0.000334583	0.0067387
Chr1	-	2846987	3UTR	AT1G08880.1	AT1G08880	protein_coding_gene-mRNA	326	230	418	198	231	319	255.73	286.496	364.678	158.603	151.133	180.194	-0.874952	1.90557e-05	0.000711192
Chr1	-	3037799	3UTR	AT1G09415.1	AT1G09415	protein_coding_gene-mRNA	62	65	73	40	50	50	48.6358	80.9663	63.6878	32.0409	32.7128	28.2437	-1.00513	0.00331796	0.0377299
Chr1	-	3304041	3UTR	AT1G10120.1	AT1G10120	protein_coding_gene-mRNA	120	56	110	60	68	60	94.1338	69.7556	95.968	48.0614	44.4894	33.8924	-1.01691	0.000926058	0.0146386
Chr1	-	3333822	3UTR	AT1G10170.1	AT1G10170	protein_coding_gene-mRNA	1	21	39	0	2	5	0.784448	26.1583	34.025	0	1.30851	2.82437	-2.61286	0.000504518	0.00922659
Chr1	-	3338306	3UTR	AT1G10180.1	AT1G10180	protein_coding_gene-mRNA	36	14	4	97	87	136	28.2401	17.4389	3.48975	77.6992	56.9202	76.8227	1.92705	2.68444e-05	0.000934149
Chr1	-	3581033	3UTR	AT1G10760.1	AT1G10760	protein_coding_gene-mRNA	249	110	52	360	612	630	195.328	137.02	45.3667	288.368	400.404	355.87	1.41055	2.57158e-05	0.000902501
Chr1	-	3588140	CDS	AT1G10760.1	AT1G10760	protein_coding_gene-mRNA	2	0	0	9	22	15	1.5689	0	0	7.20921	14.3936	8.4731	2.62066	0.000315657	0.00645074
Chr1	-	3655797	3UTR	AT1G10940.2	AT1G10940	protein_coding_gene-mRNA	533	382	528	367	469	550	418.111	475.833	460.646	293.975	306.846	310.68	-0.564881	0.000207021	0.00462467
Chr1	-	3664393	intergenic.igt	AT1G10970.igt	AT1G10970.igt	protein_coding_gene-protein_coding_gene	97	112	169	56	14	75	76.0915	139.511	147.442	44.8573	9.15958	42.3655	-1.72645	0.000993103	0.0154415
Chr1	-	3665092	3UTR	AT1G10970.1	AT1G10970	protein_coding_gene-mRNA	130	97	233	53	82	112	101.978	120.827	203.278	42.4542	53.649	63.2658	-1.36694	1.95259e-05	0.000725454
Chr1	-	3878563	3UTR	AT1G11545.1	AT1G11545	protein_coding_gene-mRNA	10	10	11	45	29	44	7.84448	12.4563	9.5968	36.046	18.9734	24.8544	1.32869	0.00447681	0.0469277
Chr1	-	4039710	3UTR	AT1G11960.1	AT1G11960	protein_coding_gene-mRNA	4	1	12	71	59	34	3.13779	1.24563	10.4692	56.8726	38.6011	19.2057	2.54026	5.62766e-06	0.000261358
Chr1	-	4374641	CDS	AT1G12830.1	AT1G12830	protein_coding_gene-mRNA	122	59	99	19	17	32	95.7027	73.4925	86.3712	15.2194	11.1223	18.0759	-2.3762	6.65236e-10	1.16197e-07
Chr1	-	4379730	3UTR	AT1G12850.1	AT1G12850	protein_coding_gene-mRNA	19	17	14	48	59	82	14.9045	21.1758	12.2141	38.4491	38.6011	46.3196	1.30303	0.000692518	0.011798
Chr1	-	4396360	3UTR	AT1G12920.1	AT1G12920	protein_coding_gene-mRNA	263	214	218	144	106	214	206.31	266.566	190.191	115.347	69.3511	120.883	-1.093	2.44079e-06	0.000133417
Chr1	-	4525486	3UTR	AT1G13245.1	AT1G13245	protein_coding_gene-mRNA	643	571	1168	439	641	723	504.4	711.258	1019.01	351.649	419.378	408.403	-0.903806	0.000139812	0.00343033
Chr1	-	4576966	AMB	AT1G13360.x	AT1G13360	protein_coding_gene-mRNA	386	188	495	199	313	316	302.797	234.179	431.856	159.404	204.782	178.5	-0.823743	0.000380614	0.0074233
Chr1	-	4592496	3UTR	AT1G13390.1	AT1G13390	protein_coding_gene-mRNA	592	469	657	146	186	320	464.394	584.203	573.191	116.949	121.692	180.759	-1.92081	4.00648e-25	7.61448e-22
Chr1	-	4608249	3UTR	AT1G13440.1	AT1G13440	protein_coding_gene-mRNA	2516	2364	3784	5800	6822	8714	1973.67	2944.68	3301.3	4645.93	4463.33	4922.3	0.764064	1.3536e-05	0.000543797
Chr1	-	4680440	3UTR	AT1G13650.1	AT1G13650	protein_coding_gene-mRNA	52	31	43	187	138	318	40.7913	38.6147	37.5148	149.791	90.2873	179.63	1.68579	0.000614629	0.0107776
Chr1	-	4854383	3UTR	AT1G14200.1	AT1G14200	protein_coding_gene-mRNA	306	290	617	193	343	482	240.041	361.234	538.293	154.597	224.41	272.269	-0.785002	0.00318335	0.0367528
Chr1	-	5066642	3UTR	AT1G14720.1	AT1G14720	protein_coding_gene-mRNA	267	236	375	266	272	252	209.448	293.97	327.164	213.072	177.958	142.348	-0.629602	0.00482144	0.0497383
Chr1	-	5086626	3UTR	AT1G14770.2	AT1G14770	protein_coding_gene-mRNA	6	0	2	24	18	16	4.70669	0	1.74487	19.2246	11.7766	9.03797	1.9068	0.00450137	0.0471251
Chr1	-	5278290	3UTR	AT1G15350.3	AT1G15350	protein_coding_gene-mRNA	126	137	236	84	69	141	98.8405	170.652	205.895	67.2859	45.1436	79.6471	-1.26522	1.54067e-05	0.000594771
Chr1	-	5344483	3UTR	AT1G15550.1	AT1G15550	protein_coding_gene-mRNA	1	0	1	10	21	73	0.784448	0	0.872436	8.01023	13.7394	41.2357	2.86757	0.000304603	0.00625069
Chr1	-	5407444	3UTR	AT1G15730.1	AT1G15730	protein_coding_gene-mRNA	239	243	200	147	178	203	187.483	302.689	174.487	117.75	116.458	114.669	-0.904031	0.00026268	0.00557084
Chr1	-	5414906	3UTR	AT1G15750.4	AT1G15750	protein_coding_gene-mRNA	95	25	48	135	174	186	74.5226	31.1409	41.8769	108.138	113.84	105.066	1.09224	0.00025907	0.00552273
Chr1	-	5495329	3UTR	AT1G16010.3	AT1G16010	protein_coding_gene-mRNA	329	141	203	127	196	256	258.084	175.635	177.105	101.73	128.234	144.607	-0.695079	0.00124854	0.0182639
Chr1	-	5840280	3UTR	AT1G17080.1	AT1G17080	protein_coding_gene-mRNA	495	263	506	287	413	451	388.302	327.602	441.453	229.894	270.208	254.758	-0.613475	0.000148164	0.0035749
Chr1	-	5856760	CDS	AT1G17140.2	AT1G17140	protein_coding_gene-mRNA	48	42	39	29	8	29	37.6535	52.3167	34.025	23.2297	5.23405	16.3813	-1.35732	0.00353221	0.0392742
Chr1	-	5951630	3UTR	AT1G17370.2	AT1G17370	protein_coding_gene-mRNA	427	289	484	611	757	934	334.96	359.988	422.259	489.425	495.272	527.591	0.434063	0.00341301	0.0384695
Chr1	-	6037488	3UTR	AT1G17560.1	AT1G17560	protein_coding_gene-mRNA	0	0	0	12	9	20	0	0	0	9.61228	5.8883	11.2975	2.63611	0.00214432	0.027183
Chr1	-	6093299	3UTR	AT1G17720.1	AT1G17720	protein_coding_gene-mRNA	144	90	101	46	55	59	112.961	112.107	88.1161	36.8471	35.9841	33.3275	-1.47712	0.000174414	0.00406026
Chr1	-	6206867	3UTR	AT1G18040.1	AT1G18040	protein_coding_gene-mRNA	5	2	0	17	27	32	3.92224	2.49127	0	13.6174	17.6649	18.0759	2.12979	0.00470356	0.0488281
Chr1	-	6211874	3UTR	AT1G18060.1	AT1G18060	protein_coding_gene-mRNA	652	335	619	1061	1276	1193	511.46	417.288	540.038	849.885	834.83	673.894	0.673291	0.000150918	0.00362489
Chr1	-	6212202	CDS	AT1G18060.1	AT1G18060	protein_coding_gene-mRNA	23	15	25	0	0	7	18.0423	18.6845	21.8109	0	0	3.95411	-2.69275	0.000470371	0.00870698
Chr1	-	6213775	3UTR	AT1G18070.3	AT1G18070	protein_coding_gene-mRNA	187	63	75	235	297	376	146.692	78.475	65.4327	188.24	194.314	212.392	0.99908	0.00028347	0.00591528
Chr1	-	6257846	3UTR	AT1G18190.1	AT1G18190	protein_coding_gene-mRNA	6	2	1	19	18	17	4.70669	2.49127	0.872436	15.2194	11.7766	9.60284	1.75328	0.00304705	0.0355446
Chr1	-	6268073	AMB	AT1G18210.x	AT1G18210	protein_coding_gene-mRNA	896	577	902	1584	1642	1711	702.866	718.731	786.938	1268.82	1074.29	966.498	0.577586	0.000421297	0.00806274
Chr1	-	6283473	3UTR	AT1G18270.3	AT1G18270	protein_coding_gene-mRNA	307	136	160	345	562	703	240.826	169.406	139.59	276.353	367.692	397.106	0.894388	0.00181388	0.0239655
Chr1	-	6500850	3UTR	AT1G18840.1	AT1G18840	protein_coding_gene-mRNA	6	3	6	43	81	46	4.70669	3.7369	5.23462	34.444	52.9947	25.9842	2.64146	2.07119e-06	0.0001171
Chr1	-	6561323	3UTR	AT1G19000.1	AT1G19000	protein_coding_gene-mRNA	8	5	0	16	23	63	6.27559	6.22817	0	12.8164	15.0479	35.587	1.92628	0.00219955	0.0276984
Chr1	-	6816726	AMB	AT1G19715.x	AT1G19715	protein_coding_gene-mRNA	221	102	113	250	368	358	173.363	127.055	98.5853	200.256	240.766	202.225	0.673896	0.00387859	0.0421039
Chr1	-	6914622	3UTR	AT1G19920.1	AT1G19920	protein_coding_gene-mRNA	284	169	160	505	510	587	222.783	210.512	139.59	404.517	333.67	331.58	0.885799	0.000120655	0.00307005
Chr1	-	7007826	3UTR	AT1G20225.1	AT1G20225	protein_coding_gene-mRNA	116	45	163	196	324	265	90.996	56.0536	142.207	157	211.979	149.691	0.810027	0.00331122	0.037718
Chr1	-	7103475	3UTR	AT1G20510.2	AT1G20510	protein_coding_gene-mRNA	109	40	94	352	324	749	85.5049	49.8254	82.009	281.96	211.979	423.09	2.00474	1.31976e-11	3.88182e-09
Chr1	-	7378591	3UTR	AT1G21080.2	AT1G21080	protein_coding_gene-mRNA	174	99	106	241	320	405	136.494	123.318	92.4782	193.047	209.362	228.774	0.830747	8.72072e-05	0.00236253
Chr1	-	7419818	3UTR	AT1G21190.1	AT1G21190	protein_coding_gene-mRNA	255	201	449	216	219	248	200.034	250.373	391.724	173.021	143.282	140.089	-0.870997	0.000143307	0.0034918
Chr1	-	7529956	3UTR	AT1G21500.1	AT1G21500	protein_coding_gene-mRNA	418	378	623	1520	1312	2006	327.899	470.85	543.528	1217.55	858.383	1133.14	1.22254	2.4227e-05	0.000863747
Chr1	-	7619991	3UTR	AT1G21700.1	AT1G21700	protein_coding_gene-mRNA	77	45	25	114	153	155	60.4025	56.0536	21.8109	91.3166	100.101	87.5553	0.984814	0.00135196	0.0193528
Chr1	-	7773077	3UTR	AT1G22060.1	AT1G22060	protein_coding_gene-mRNA	50	22	21	84	80	102	39.2224	27.404	18.3212	67.2859	52.3405	57.617	1.00285	0.004771	0.049383
Chr1	-	7878866	3UTR	AT1G22300.2	AT1G22300	protein_coding_gene-mRNA	494	198	326	605	748	806	387.518	246.636	284.414	484.619	489.383	455.288	0.624904	0.000249199	0.00533995
Chr1	-	7880519	CDS	AT1G22300.1	AT1G22300	protein_coding_gene-mRNA	135	181	182	91	108	160	105.901	225.46	158.783	72.8931	70.6596	90.3797	-1.01655	0.00323404	0.0370781
Chr1	-	7881048	CDS	AT1G22300.1	AT1G22300	protein_coding_gene-mRNA	218	93	79	33	30	44	171.01	115.844	68.9225	26.4338	19.6277	24.8544	-2.02672	0.000362603	0.00715561
Chr1	-	7895201	CDS	AT1G22360.2	AT1G22360	protein_coding_gene-mRNA	2	2	3	12	14	38	1.5689	2.49127	2.61731	9.61228	9.15958	21.4652	2.06098	0.00071895	0.0121028
Chr1	-	7944057	intergenic.igt	AT1G22510.igt	AT1G22510.igt	protein_coding_gene-protein_coding_gene	4	4	8	49	43	83	3.13779	4.98254	6.97949	39.2501	28.133	46.8845	2.54342	1.85915e-05	0.000699149
Chr1	-	8030726	3UTR	AT1G22710.1	AT1G22710	protein_coding_gene-mRNA	709	448	470	824	1116	1494	556.174	558.044	410.045	660.043	730.149	843.92	0.549499	0.000519488	0.0094514
Chr1	-	8268613	3UTR	AT1G23310.1	AT1G23310	protein_coding_gene-mRNA	44372	24249	20772	18344	19371	23475	34807.5	30205.4	18122.2	14694	12673.6	13260.4	-1.02284	2.82617e-09	4.0834e-07
Chr1	-	8271229	CDS	AT1G23310.2	AT1G23310	protein_coding_gene-mRNA	133	149	131	70	75	54	104.332	185.6	114.289	56.0716	49.0692	30.5031	-1.47603	0.000563494	0.0100959
Chr1	-	8309109	3UTR	AT1G23390.1	AT1G23390	protein_coding_gene-mRNA	94	73	45	18	30	61	73.7382	90.9313	39.2596	14.4184	19.6277	34.4573	-1.43851	0.00147772	0.0206973
Chr1	-	8398130	3UTR	AT1G23740.1	AT1G23740	protein_coding_gene-mRNA	1777	1082	1971	2923	3535	3586	1393.96	1347.78	1719.57	2341.39	2312.79	2025.63	0.576498	0.000476788	0.00881736
Chr1	-	8424226	3UTR	AT1G23840.1	AT1G23840	protein_coding_gene-mRNA	82	42	56	24	19	37	64.3248	52.3167	48.8564	19.2246	12.4309	20.9003	-1.55547	0.000155792	0.00371898
Chr1	-	8563486	5UTR	AT1G24180.1	AT1G24180	protein_coding_gene-mRNA	1	1	0	16	9	19	0.784448	1.24563	0	12.8164	5.8883	10.7326	2.49785	0.00102942	0.0159161
Chr1	-	9143974	3UTR	AT1G26440.4	AT1G26440	protein_coding_gene-mRNA	189	103	166	58	108	88	148.261	128.3	144.824	46.4593	70.6596	49.7088	-1.29204	3.56916e-05	0.00117232
Chr1	-	9446661	3UTR	AT1G27190.1	AT1G27190	protein_coding_gene-mRNA	21	24	42	91	117	150	16.4734	29.8952	36.6423	72.8931	76.5479	84.731	1.46857	3.7169e-07	2.65436e-05
Chr1	-	9484368	3UTR	AT1G27310.1	AT1G27310	protein_coding_gene-mRNA	411	261	484	280	302	355	322.408	325.111	422.259	224.286	197.585	200.53	-0.773131	0.000113946	0.00292648
Chr1	-	9554745	3UTR	AT1G27510.1	AT1G27510	protein_coding_gene-mRNA	61	21	16	88	119	148	47.8514	26.1583	13.959	70.49	77.8564	83.6012	1.31859	0.000735317	0.0123003
Chr1	-	9775540	3UTR	AT1G28050.1	AT1G28050	protein_coding_gene-mRNA	2	1	2	17	20	29	1.5689	1.24563	1.74487	13.6174	13.0851	16.3813	2.49273	0.000340166	0.00681629
Chr1	-	9832865	3UTR	AT1G28140.1	AT1G28140	protein_coding_gene-mRNA	597	372	818	338	493	399	468.316	463.376	713.653	270.746	322.548	225.384	-0.996043	5.04939e-07	3.45688e-05
Chr1	-	9889128	3UTR	AT1G28290.1	AT1G28290	protein_coding_gene-mRNA	3	5	9	46	31	58	2.35335	6.22817	7.85193	36.8471	20.2819	32.7626	2.14872	0.000180889	0.00418076
Chr1	-	9911950	AMB	AT1G28310.x	AT1G28310	protein_coding_gene-mRNA	96	80	219	67	75	127	75.3071	99.6508	191.064	53.6685	49.0692	71.7389	-1.03208	0.000882444	0.0140843
Chr1	-	10038061	3UTR	AT1G28560.2	AT1G28560	protein_coding_gene-mRNA	13	1	12	75	63	45	10.1978	1.24563	10.4692	60.0767	41.2181	25.4193	2.18506	7.3804e-05	0.00206509
Chr1	-	10044448	3UTR	AT1G28580.1	AT1G28580	protein_coding_gene-mRNA	370	266	356	186	319	275	290.246	331.339	310.587	148.99	208.708	155.34	-0.847522	2.06169e-05	0.000758007
Chr1	-	10304486	3UTR	AT1G29440.1	AT1G29440	protein_coding_gene-mRNA	37	20	60	143	162	138	29.0246	24.9127	52.3462	114.546	105.989	77.9525	1.41528	0.000112318	0.00289368
Chr1	-	10312831	CDS	AT1G29470.1	AT1G29470	protein_coding_gene-mRNA	4	9	0	34	66	68	3.13779	11.2107	0	27.2348	43.1809	38.4114	2.39363	0.000367003	0.00721364
Chr1	-	10312939	CDS	AT1G29470.1	AT1G29470	protein_coding_gene-mRNA	3	7	2	21	48	65	2.35335	8.71944	1.74487	16.8215	31.4043	36.7167	2.13949	0.00343643	0.0385267
Chr1	-	10459508	3UTR	AT1G29880.1	AT1G29880	protein_coding_gene-mRNA	400	173	165	593	715	800	313.779	215.495	143.952	475.007	467.793	451.898	1.03001	5.42542e-06	0.000253875
Chr1	-	10472280	3UTR	AT1G29910.1	AT1G29910	protein_coding_gene-mRNA	3951	2199	5080	14700	11694	18436	3099.36	2739.15	4431.98	11775	7650.87	10414	1.51204	2.34384e-11	6.43437e-09
Chr1	-	10474917	3UTR	AT1G29920.1	AT1G29920	protein_coding_gene-mRNA	8800	6847	13533	29403	23586	30867	6903.15	8528.86	11806.7	23552.5	15431.3	17435.9	1.03152	9.09614e-06	0.000387245
Chr1	-	10475767	CDS	AT1G29920.1	AT1G29920	protein_coding_gene-mRNA	64	45	70	26	14	29	50.2047	56.0536	61.0705	20.8266	9.15958	16.3813	-1.66987	0.000851268	0.0137466
Chr1	-	10584162	3UTR	AT1G30120.1	AT1G30120	protein_coding_gene-mRNA	341	140	210	519	719	938	267.497	174.389	183.212	415.731	470.41	529.851	1.15743	8.59796e-08	7.72472e-06
Chr1	-	10835794	3UTR	AT1G30590.1	AT1G30590	protein_coding_gene-mRNA	21	8	12	51	34	96	16.4734	9.96508	10.4692	40.8522	22.2447	54.2278	1.5184	0.000815631	0.0133279
Chr1	-	10993214	3UTR	AT1G30880.1	AT1G30880	protein_coding_gene-mRNA	1032	733	927	846	726	1041	809.551	913.05	808.748	677.665	474.99	588.033	-0.537051	5.68812e-05	0.00170554
Chr1	-	11142734	3UTR	AT1G31180.1	AT1G31180	protein_coding_gene-mRNA	304	254	204	161	138	194	238.472	316.391	177.977	128.965	90.2873	109.585	-1.11524	0.000370264	0.0072642
Chr1	-	11158617	3UTR	AT1G31230.1	AT1G31230	protein_coding_gene-mRNA	1252	727	559	389	576	893	982.13	905.577	487.692	311.598	376.851	504.432	-0.968389	0.000273557	0.00575215
Chr1	-	11214899	3UTR	AT1G31330.1	AT1G31330	protein_coding_gene-mRNA	15787	10291	14361	26218	26455	33150	12384.1	12818.8	12529.1	21001.2	17308.3	18725.5	0.592959	2.23691e-06	0.000124757
Chr1	-	11217928	3UTR	AT1G31340.1	AT1G31340	protein_coding_gene-mRNA	802	537	722	619	773	845	629.128	668.906	629.899	495.833	505.74	477.318	-0.379935	0.00102139	0.0158117
Chr1	-	11221768	CDS	AT1G31350.1	AT1G31350	protein_coding_gene-mRNA	20	35	30	5	6	6	15.689	43.5972	26.1731	4.00511	3.92553	3.38924	-2.4765	0.000210471	0.00468056
Chr1	-	11295545	3UTR	AT1G31550.1	AT1G31550	protein_coding_gene-mRNA	75	35	78	88	182	389	58.8336	43.5972	68.05	70.49	119.075	219.736	1.19583	0.00193387	0.025227
Chr1	-	11411022	3UTR	AT1G31812.1	AT1G31812	protein_coding_gene-mRNA	3705	2629	4683	5565	6917	7557	2906.38	3274.77	4085.62	4457.69	4525.49	4268.75	0.366356	0.002767	0.0331866
Chr1	-	11534724	3UTR	AT1G32070.1	AT1G32070	protein_coding_gene-mRNA	888	633	1365	584	821	825	696.59	788.487	1190.88	467.797	537.144	466.02	-0.856004	2.25336e-07	1.71304e-05
Chr1	-	11553938	intergenic.pm	AT1G32130.igt	AT1G32130.igt	protein_coding_gene-protein_coding_gene	1	2	2	15	26	10	0.784448	2.49127	1.74487	12.0153	17.0106	5.64873	2.15162	0.00264326	0.0321393
Chr1	-	11558877	3UTR	AT1G32130.1	AT1G32130	protein_coding_gene-mRNA	351	235	368	201	224	370	275.341	292.724	321.057	161.006	146.553	209.003	-0.77109	3.81303e-05	0.00122508
Chr1	-	11592974	3UTR	AT1G32190.1	AT1G32190	protein_coding_gene-mRNA	44	120	63	13	9	43	34.5157	149.476	54.9635	10.4133	5.8883	24.2895	-2.2584	1.71518e-05	0.000652956
Chr1	-	11672193	intergenic.igt	AT1G32400.igt	AT1G32400.igt	protein_coding_gene-protein_coding_gene	59	32	41	16	17	43	46.2825	39.8603	35.7699	12.8164	11.1223	24.2895	-1.26258	0.000184432	0.00423097
Chr1	-	11739319	3UTR	AT1G32470.1	AT1G32470	protein_coding_gene-mRNA	2559	1501	1968	4293	4016	4338	2007.4	1869.7	1716.95	3438.79	2627.49	2450.42	0.598678	0.00184804	0.0243128
Chr1	-	11742052	3UTR	AT1G32490.2	AT1G32490	protein_coding_gene-mRNA	8	9	4	24	30	61	6.27559	11.2107	3.48975	19.2246	19.6277	34.4573	1.61833	0.00276023	0.0331214
Chr1	-	11771804	3UTR	AT1G32550.1	AT1G32550	protein_coding_gene-mRNA	505	360	426	345	366	419	396.146	448.429	371.658	276.353	239.458	236.682	-0.682076	0.00120332	0.017792
Chr1	-	12051471	3UTR	AT1G33240.1	AT1G33240	protein_coding_gene-mRNA	69	54	31	129	152	151	54.1269	67.2643	27.0455	103.332	99.4469	85.2958	0.942665	0.00123534	0.0181353
Chr1	-	12877155	3UTR	AT1G35180.1	AT1G35180	protein_coding_gene-mRNA	0	1	0	11	15	24	0	1.24563	0	8.81125	9.81383	13.557	3.2358	5.34943e-06	0.000251271
Chr1	-	14027295	3UTR	AT1G36990.1	AT1G36990	protein_coding_gene-mRNA	54	94	75	33	37	49	42.3602	117.09	65.4327	26.4338	24.2075	27.6788	-1.43957	2.00093e-05	0.000740075
Chr1	-	14468010	exon	AT1G38423.1	AT1G38423	transposable_element_gene-mRNA	4	4	4	26	22	44	3.13779	4.98254	3.48975	20.8266	14.3936	24.8544	2.10862	0.000660222	0.0113947
Chr1	-	15603615	3UTR	AT1G41830.1	AT1G41830	protein_coding_gene-mRNA	391	271	520	774	1116	1083	306.719	337.567	453.667	619.992	730.149	611.757	0.817683	0.00234103	0.0291826
Chr1	-	16708068	3UTR	AT1G44000.1	AT1G44000	protein_coding_gene-mRNA	783	499	940	1481	1320	1977	614.223	621.572	820.09	1186.31	863.617	1116.75	0.615842	0.000532393	0.00962944
Chr1	-	17169548	3UTR	AT1G45230.2	AT1G45230	protein_coding_gene-mRNA	475	389	717	287	412	385	372.613	484.552	625.537	229.894	269.553	217.476	-1.03495	9.17331e-08	8.09446e-06
Chr1	-	17321172	3UTR	AT1G47260.1	AT1G47260	protein_coding_gene-mRNA	256	156	210	402	448	452	200.819	194.319	183.212	322.011	293.107	255.323	0.580181	0.0043324	0.0458062
Chr1	-	17561132	intergenic.igt	AT1G47720.igt	AT1G47720.igt	protein_coding_gene-protein_coding_gene	53	67	106	50	47	50	41.5758	83.4575	92.4782	40.0511	30.75	28.2437	-1.09496	0.000532285	0.00962944
Chr1	-	17561335	3UTR	AT1G47720.1	AT1G47720	protein_coding_gene-mRNA	0	0	2	11	18	11	0	0	1.74487	8.81125	11.7766	6.2136	2.41649	0.000573645	0.0102111
Chr1	-	17647196	3UTR	AT1G47900.1	AT1G47900	protein_coding_gene-mRNA	54	16	9	81	105	84	42.3602	19.9302	7.85193	64.8829	68.6968	47.4493	1.26258	0.00351758	0.0391635
Chr1	-	17886108	AMB	AT1G48410.x	AT1G48410	protein_coding_gene-mRNA	287	117	213	348	660	625	225.137	145.739	185.829	278.756	431.809	353.046	0.915043	3.99161e-06	0.000198033
Chr1	-	17902727	3UTR	AT1G48430.1	AT1G48430	protein_coding_gene-mRNA	346	191	329	146	238	300	271.419	237.916	287.032	116.949	155.713	169.462	-0.833299	0.000165641	0.00389021
Chr1	-	17908610	3UTR	AT1G48450.2	AT1G48450	protein_coding_gene-mRNA	2100	1944	2583	1708	1410	1808	1647.34	2421.51	2253.5	1368.15	922.5	1021.29	-0.923293	1.44454e-07	1.20169e-05
Chr1	-	18043729	3UTR	AT1G48790.1	AT1G48790	protein_coding_gene-mRNA	120	63	63	138	212	243	94.1338	78.475	54.9635	110.541	138.702	137.264	0.747479	0.00398215	0.0429256
Chr1	-	18410988	3UTR	AT1G49750.1	AT1G49750	protein_coding_gene-mRNA	1149	692	1024	1417	1695	3083	901.331	861.979	893.375	1135.05	1108.96	1741.5	0.579814	0.000913194	0.0144816
Chr1	-	18519998	3UTR	AT1G50020.1	AT1G50020	protein_coding_gene-mRNA	2588	1904	4019	2082	2670	2727	2030.15	2371.69	3506.32	1667.73	1746.86	1540.41	-0.668694	4.65048e-05	0.00143984
Chr1	-	18569730	3UTR	AT1G50140.1	AT1G50140	protein_coding_gene-mRNA	61	25	46	101	128	135	47.8514	31.1409	40.1321	80.9033	83.7447	76.2579	0.971561	0.000701826	0.0119094
Chr1	-	18614247	3UTR	AT1G50250.1	AT1G50250	protein_coding_gene-mRNA	1128	647	741	1881	2354	2266	884.858	805.926	646.475	1506.72	1540.12	1280	0.881893	2.47413e-09	3.63859e-07
Chr1	-	18638454	3UTR	AT1G50320.1	AT1G50320	protein_coding_gene-mRNA	1598	763	947	2319	2454	2756	1253.55	950.419	826.197	1857.57	1605.54	1556.79	0.721564	6.80719e-07	4.41431e-05
Chr1	-	19052069	3UTR	AT1G51400.1	AT1G51400	protein_coding_gene-mRNA	11036	7215	14391	28091	20972	32136	8657.17	8987.26	12555.2	22501.5	13721	18152.8	0.833724	0.000249178	0.00533995
Chr1	-	19097806	3UTR	AT1G51500.1	AT1G51500	protein_coding_gene-mRNA	341	209	420	582	726	723	267.497	260.338	366.423	466.195	474.99	408.403	0.584178	0.0020606	0.0264337
Chr1	-	19102809	3UTR	AT1G51510.1	AT1G51510	protein_coding_gene-mRNA	227	185	315	137	191	182	178.07	230.442	274.817	109.74	124.963	102.807	-0.999506	8.18033e-06	0.000352725
Chr1	-	19122169	3UTR	AT1G51570.1	AT1G51570	protein_coding_gene-mRNA	114	65	93	262	239	311	89.4271	80.9663	81.1366	209.868	156.367	175.676	1.08235	6.70646e-06	0.000299632
Chr1	-	19141997	3UTR	AT1G51630.1	AT1G51630	protein_coding_gene-mRNA	158	77	142	233	352	388	123.943	95.9139	123.886	186.638	230.298	219.171	0.866083	0.000452764	0.00850116
Chr1	-	19158747	AMB	AT1G51680.x	AT1G51680	protein_coding_gene-mRNA	591	337	552	1042	1172	1440	463.609	419.779	481.585	834.666	766.788	813.417	0.816232	4.53976e-14	2.49253e-11
Chr1	-	19221012	3UTR	AT1G51805.2	AT1G51805	protein_coding_gene-mRNA	1024	523	627	1254	1803	1839	803.275	651.467	547.018	1004.48	1179.62	1038.8	0.679192	0.00014543	0.00353165
Chr1	-	19246248	intergenic.pm	AT1G51840.igt	AT1G51840.igt	protein_coding_gene-protein_coding_gene	32	23	39	196	180	295	25.1024	28.6496	34.025	157	117.766	166.638	2.25874	8.31213e-13	3.36668e-10
Chr1	-	19323498	3UTR	AT1G51980.1	AT1G51980	protein_coding_gene-mRNA	52	35	40	14	24	39	40.7913	43.5972	34.8975	11.2143	15.7021	22.03	-1.19379	0.00319889	0.0368462
Chr1	-	19409761	3UTR	AT1G52150.3	AT1G52150	protein_coding_gene-mRNA	31	28	11	76	61	85	24.3179	34.8778	9.5968	60.8777	39.9096	48.0142	1.07766	0.00435611	0.0460209
Chr1	-	19573074	3UTR	AT1G52550.1	AT1G52550	protein_coding_gene-mRNA	124	140	199	85	51	89	97.2716	174.389	173.615	68.0869	33.367	50.2737	-1.49056	1.74665e-05	0.000660865
Chr1	-	19606334	3UTR	AT1G52630.1	AT1G52630	protein_coding_gene-mRNA	14	15	9	38	54	66	10.9823	18.6845	7.85193	30.4389	35.3298	37.2816	1.37664	0.00368859	0.0406562
Chr1	-	19671422	3UTR	AT1G52827.1	AT1G52827	protein_coding_gene-mRNA	81	52	120	264	473	482	63.5403	64.773	104.692	211.47	309.463	272.269	1.70304	2.88024e-07	2.10538e-05
Chr1	-	19688972	3UTR	AT1G52880.1	AT1G52880	protein_coding_gene-mRNA	283	200	421	120	210	266	221.999	249.127	367.296	96.1228	137.394	150.256	-1.0991	2.60162e-05	0.000911747
Chr1	-	19760105	3UTR	AT1G53030.1	AT1G53030	protein_coding_gene-mRNA	470	449	790	100	87	185	368.691	559.29	689.225	80.1023	56.9202	104.502	-2.66996	1.60727e-22	2.64738e-19
Chr1	-	19966943	3UTR	AT1G53500.1	AT1G53500	protein_coding_gene-mRNA	93	22	32	135	229	312	72.9537	27.404	27.918	108.138	149.825	176.24	1.67312	7.28424e-07	4.67459e-05
Chr1	-	19976413	3UTR	AT1G53520.1	AT1G53520	protein_coding_gene-mRNA	17	12	6	97	73	79	13.3356	14.9476	5.23462	77.6992	47.7607	44.625	2.03868	0.000561215	0.0100697
Chr1	-	19984771	3UTR	AT1G53560.1	AT1G53560	protein_coding_gene-mRNA	653	558	1008	365	364	524	512.245	695.064	879.416	292.373	238.149	295.993	-1.30904	9.34085e-08	8.18384e-06
Chr1	-	20275534	3UTR	AT1G54320.1	AT1G54320	protein_coding_gene-mRNA	818	600	564	463	635	824	641.679	747.381	492.054	370.874	415.452	465.455	-0.577898	0.00110978	0.0167703
Chr1	-	20293187	3UTR	AT1G54370.1	AT1G54370	protein_coding_gene-mRNA	292	213	340	149	140	185	229.059	265.32	296.628	119.352	91.5958	104.502	-1.31335	8.5504e-13	3.40733e-10
Chr1	-	20483952	intergenic.igt	AT1G54950.igt	AT1G54950.igt	protein_coding_gene-protein_coding_gene	6	6	6	79	53	104	4.70669	7.47381	5.23462	63.2808	34.6755	58.7468	2.92388	5.17014e-09	6.94231e-07
Chr1	-	20597865	3UTR	AT1G55210.1	AT1G55210	protein_coding_gene-mRNA	33	25	35	100	117	152	25.8868	31.1409	30.5353	80.1023	76.5479	85.8607	1.43863	1.26473e-06	7.60388e-05
Chr1	-	20648482	3UTR	AT1G55330.1	AT1G55330	protein_coding_gene-mRNA	71	80	120	893	822	1107	55.6958	99.6508	104.692	715.313	537.798	625.314	2.71159	3.38616e-12	1.16197e-09
Chr1	-	20666227	3UTR	AT1G55360.1	AT1G55360	protein_coding_gene-mRNA	545	377	544	357	451	492	427.524	469.604	474.605	285.965	295.069	277.918	-0.666258	0.000674941	0.0115596
Chr1	-	20984653	CDS	AT1G56110.1	AT1G56110	protein_coding_gene-mRNA	338	313	178	96	83	241	265.144	389.884	155.294	76.8982	54.3032	136.134	-1.50524	0.000132392	0.00328086
Chr1	-	21431117	3UTR	AT1G57870.2	AT1G57870	protein_coding_gene-mRNA	230	96	164	92	127	128	180.423	119.581	143.08	73.6941	83.0905	72.3037	-0.929311	0.00134105	0.019286
Chr1	-	21504333	3UTR	AT1G58080.1	AT1G58080	protein_coding_gene-mRNA	106	60	158	274	297	359	83.1515	74.7381	137.845	219.48	194.314	202.789	1.02605	0.000344205	0.00687541
Chr1	-	21512364	3UTR	AT1G58100.2	AT1G58100	protein_coding_gene-mRNA	11	38	35	12	5	13	8.62893	47.3341	30.5353	9.61228	3.27128	7.34335	-1.81711	0.00166048	0.0224798
Chr1	-	21623735	3UTR	AT1G58290.1	AT1G58290	protein_coding_gene-mRNA	1130	736	876	2888	2159	3152	886.427	916.787	764.254	2313.35	1412.54	1780.48	1.08919	1.24213e-09	2.00583e-07
Chr1	-	22071311	3UTR	AT1G59960.1	AT1G59960	protein_coding_gene-mRNA	169	106	150	114	103	107	132.572	132.037	130.865	91.3166	67.3883	60.4414	-0.834877	0.00294465	0.034661
Chr1	-	22221658	3UTR	AT1G60270.1	AT1G60270	protein_coding_gene-mRNA	44	44	12	126	126	208	34.5157	54.8079	10.4692	100.929	82.4362	117.494	1.52553	0.000137895	0.00339003
Chr1	-	22264387	3UTR	AT1G60430.1	AT1G60430	protein_coding_gene-mRNA	149	116	146	103	117	108	116.883	144.494	127.376	82.5054	76.5479	61.0063	-0.802059	0.00247613	0.0304889
Chr1	-	22314176	3UTR	AT1G60590.1	AT1G60590	protein_coding_gene-mRNA	6	4	11	192	124	98	4.70669	4.98254	9.5968	153.796	81.1277	55.3576	3.5278	8.15089e-12	2.58185e-09
Chr1	-	22314298	3UTR	AT1G60590.1	AT1G60590	protein_coding_gene-mRNA	3	0	4	103	85	49	2.35335	0	3.48975	82.5054	55.6117	27.6788	4.05931	7.1259e-13	3.03314e-10
Chr1	-	22354774	3UTR	AT1G60710.1	AT1G60710	protein_coding_gene-mRNA	232	210	189	435	464	465	181.992	261.583	164.89	348.445	303.575	262.666	0.590805	0.000851837	0.0137468
Chr1	-	22358072	AMB	AT1G60730.x	AT1G60730	protein_coding_gene-mRNA	118	101	175	71	86	93	92.5649	125.809	152.676	56.8726	56.266	52.5332	-1.117	0.00103197	0.0159224
Chr1	-	22409484	intergenic.pm	AT1G60890.igt	AT1G60890.igt	protein_coding_gene-protein_coding_gene	37	40	86	26	23	15	29.0246	49.8254	75.0295	20.8266	15.0479	8.4731	-1.60065	0.00423763	0.0450513
Chr1	-	22445312	3UTR	AT1G60960.1	AT1G60960	protein_coding_gene-mRNA	151	81	265	63	75	92	118.452	100.896	231.196	50.4644	49.0692	51.9683	-1.51607	6.08099e-06	0.000279262
Chr1	-	22975595	AMB	AT1G62180.x	AT1G62180	protein_coding_gene-mRNA	4362	3298	3384	2945	2711	2553	3421.76	4108.1	2952.32	2359.01	1773.69	1442.12	-0.892019	0.000373719	0.00731653
Chr1	-	22995447	3UTR	AT1G62250.2	AT1G62250	protein_coding_gene-mRNA	367	222	445	624	977	912	287.893	276.531	388.234	499.838	639.208	515.164	0.783023	0.000242433	0.00524499
Chr1	-	23016746	3UTR	AT1G62300.1	AT1G62300	protein_coding_gene-mRNA	27	36	44	26	19	17	21.1801	44.8429	38.3872	20.8266	12.4309	9.60284	-1.2088	0.00416983	0.0444644
Chr1	-	23233479	3UTR	AT1G62750.1	AT1G62750	protein_coding_gene-mRNA	1878	871	699	2410	2484	2592	1473.19	1084.95	609.833	1930.47	1625.17	1464.15	0.651928	0.00444842	0.046769
Chr1	-	23347881	3UTR	AT1G63010.4	AT1G63010	protein_coding_gene-mRNA	172	73	117	194	267	377	134.925	90.9313	102.075	155.398	174.686	212.957	0.710286	0.000714712	0.0120651
Chr1	-	23499265	3UTR	AT1G63360.1	AT1G63360	protein_coding_gene-mRNA	135	79	173	72	101	111	105.901	98.4052	150.931	57.6737	66.0798	62.7009	-0.914225	0.000149384	0.0035973
Chr1	-	23657625	3UTR	AT1G63770.5	AT1G63770	protein_coding_gene-mRNA	679	320	355	948	1018	1049	532.641	398.603	309.715	759.37	666.032	592.552	0.691562	6.16327e-05	0.00180203
Chr1	-	23667668	3UTR	AT1G63800.1	AT1G63800	protein_coding_gene-mRNA	390	228	550	196	318	340	305.935	284.005	479.84	157	208.053	192.057	-0.916323	0.00116853	0.0174341
Chr1	-	23668764	CDS	AT1G63800.1	AT1G63800	protein_coding_gene-mRNA	61	24	48	3	4	12	47.8514	29.8952	41.8769	2.40307	2.61702	6.77848	-2.79557	9.53688e-06	0.000402095
Chr1	-	23689779	3UTR	AT1G63840.1	AT1G63840	protein_coding_gene-mRNA	218	219	585	138	221	207	171.01	272.794	510.375	110.541	144.59	116.929	-1.30694	9.49509e-05	0.00252797
Chr1	-	23915597	3UTR	AT1G64400.1	AT1G64400	protein_coding_gene-mRNA	394	234	335	523	837	977	309.073	291.479	292.266	418.935	547.612	551.881	0.758317	5.00163e-05	0.00153319
Chr1	-	24023594	3UTR	AT1G64650.2	AT1G64650	protein_coding_gene-mRNA	102	58	82	153	224	216	80.0137	72.2468	71.5398	122.557	146.553	122.013	0.790097	0.000433988	0.00825446
Chr1	-	24030843	3UTR	AT1G64670.1	AT1G64670	protein_coding_gene-mRNA	16	3	2	35	80	50	12.5512	3.7369	1.74487	28.0358	52.3405	28.2437	2.18872	0.000565475	0.0101094
Chr1	-	24046748	3UTR	AT1G64720.1	AT1G64720	protein_coding_gene-mRNA	12700	11239	14701	9457	7589	11932	9962.5	13999.7	12825.7	7575.27	4965.15	6740.06	-0.92399	1.01225e-08	1.24426e-06
Chr1	-	24047007	CDS	AT1G64720.1	AT1G64720	protein_coding_gene-mRNA	62	101	39	25	19	33	48.6358	125.809	34.025	20.0256	12.4309	18.6408	-1.76815	0.00231313	0.0289516
Chr1	-	24052605	3UTR	AT1G64750.2	AT1G64750	protein_coding_gene-mRNA	850	524	972	708	786	841	666.781	652.713	848.008	567.124	514.245	475.058	-0.478439	0.00017792	0.00412371
Chr1	-	24135632	intron	AT1G64970.1	AT1G64970	protein_coding_gene-mRNA	39	53	32	9	9	23	30.5935	66.0186	27.918	7.20921	5.8883	12.9921	-1.90808	0.00156847	0.0216372
Chr1	-	24159840	3UTR	AT1G65040.2	AT1G65040	protein_coding_gene-mRNA	95	74	76	50	49	72	74.5226	92.177	66.3052	40.0511	32.0585	40.6709	-1.0121	0.000186256	0.00426491
Chr1	-	24167226	3UTR	AT1G65060.1	AT1G65060	protein_coding_gene-mRNA	64	18	51	253	313	141	50.2047	22.4214	44.4943	202.659	204.782	79.6471	1.85946	0.000334199	0.0067387
Chr1	-	24259887	3UTR	AT1G65320.1	AT1G65320	protein_coding_gene-mRNA	159	102	195	74	127	122	124.727	127.055	170.125	59.2757	83.0905	68.9145	-0.972567	0.000304294	0.00624954
Chr1	-	24306715	3UTR	AT1G65440.2	AT1G65440	protein_coding_gene-mRNA	212	76	149	321	412	556	166.303	94.6683	129.993	257.128	269.553	314.069	1.07577	1.58535e-06	9.25985e-05
Chr1	-	24307022	AMB	AT1G65440.x	AT1G65440	protein_coding_gene-mRNA	34	34	17	1	10	0	26.6712	42.3516	14.8314	0.801023	6.54256	0	-2.7199	0.000102918	0.00269649
Chr1	-	24363657	CDS	AT1G65540.1	AT1G65540	protein_coding_gene-mRNA	44	26	41	16	15	38	34.5157	32.3865	35.7699	12.8164	9.81383	21.4652	-1.13581	0.00348036	0.0388551
Chr1	-	24418129	3UTR	AT1G65660.1	AT1G65660	protein_coding_gene-mRNA	77	47	41	123	132	210	60.4025	58.5448	35.7699	98.5258	86.3617	118.623	0.946903	0.00142148	0.0200844
Chr1	-	24546761	3UTR	AT1G65950.1	AT1G65950	protein_coding_gene-mRNA	86	55	43	20	16	30	67.4626	68.5099	37.5148	16.0205	10.4681	16.9462	-1.86049	1.47954e-05	0.000575796
Chr1	-	24655251	AMB	AT1G66200.x	AT1G66200	protein_coding_gene-mRNA	3306	2784	3911	2987	3340	3930	2593.39	3467.85	3412.1	2392.66	2185.21	2219.95	-0.475897	0.000100134	0.00263753
Chr1	-	24686290	3UTR	AT1G66240.1	AT1G66240	protein_coding_gene-mRNA	1600	963	2155	1129	1747	1542	1255.12	1199.55	1880.1	904.355	1142.98	871.034	-0.566685	0.000467387	0.00868251
Chr1	-	24686501	AMB	AT1G66240.x	AT1G66240	protein_coding_gene-mRNA	9	15	40	2	6	11	7.06004	18.6845	34.8975	1.60205	3.92553	6.2136	-1.96006	0.00204738	0.0263325
Chr1	-	24862036	3UTR	AT1G66660.1	AT1G66660	protein_coding_gene-mRNA	17	10	10	0	1	1	13.3356	12.4563	8.72436	0	0.654256	0.564873	-2.80461	0.000489633	0.00901443
Chr1	-	25028725	3UTR	AT1G67050.1	AT1G67050	protein_coding_gene-mRNA	96	87	108	66	104	76	75.3071	108.37	94.2231	52.8675	68.0426	42.9303	-0.73909	0.00480382	0.0495772
Chr1	-	25048280	3UTR	AT1G67090.1	AT1G67090	protein_coding_gene-mRNA	38180	17590	27799	106015	97131	111894	29950.2	21910.7	24252.9	84920.4	63548.5	63205.9	1.45756	3.11167e-14	1.83047e-11
Chr1	-	25153871	CDS	AT1G67230.1	AT1G67230	protein_coding_gene-mRNA	23	6	15	53	105	132	18.0423	7.47381	13.0865	42.4542	68.6968	74.5632	1.92657	0.000960843	0.0150823
Chr1	-	25248001	3UTR	AT1G67400.1	AT1G67400	protein_coding_gene-mRNA	53	33	68	29	39	40	41.5758	41.106	59.3257	23.2297	25.516	22.5949	-0.964335	0.00179577	0.023793
Chr1	-	25394327	3UTR	AT1G67740.1	AT1G67740	protein_coding_gene-mRNA	7903	6080	9616	19226	10531	23751	6199.5	7573.46	8389.35	15400.5	6889.97	13416.3	0.677791	0.00139171	0.0197316
Chr1	-	25453913	3UTR	AT1G67880.1	AT1G67880	protein_coding_gene-mRNA	196	150	232	145	121	124	153.752	186.845	202.405	116.148	79.1649	70.0443	-1.01028	0.00031439	0.00644072
Chr1	-	25545837	3UTR	AT1G68160.1	AT1G68160	protein_coding_gene-mRNA	41	43	51	26	40	22	32.1624	53.5623	44.4943	20.8266	26.1702	12.4272	-1.0782	0.00260444	0.0317453
Chr1	-	25631744	3UTR	AT1G68370.1	AT1G68370	protein_coding_gene-mRNA	227	136	178	118	197	217	178.07	169.406	155.294	94.5207	128.888	122.577	-0.528231	0.00355354	0.0394595
Chr1	-	25646206	3UTR	AT1G68400.1	AT1G68400	protein_coding_gene-mRNA	56	20	36	67	116	120	43.9291	24.9127	31.4077	53.6685	75.8937	67.7848	0.932279	0.00314993	0.0364521
Chr1	-	25709113	3UTR	AT1G68520.1	AT1G68520	protein_coding_gene-mRNA	225	136	187	301	564	970	176.501	169.406	163.146	241.108	369	547.927	1.13441	0.00146632	0.0205843
Chr1	-	26045854	intron	AT1G69280.1	AT1G69280	protein_coding_gene-mRNA	10	29	30	6	3	6	7.84448	36.1234	26.1731	4.80614	1.96277	3.38924	-2.41575	1.58765e-05	0.000610998
Chr1	-	26193658	3UTR	AT1G69640.1	AT1G69640	protein_coding_gene-mRNA	215	180	325	124	195	259	168.656	224.214	283.542	99.3268	127.58	146.302	-0.838835	7.31323e-05	0.00205094
Chr1	-	26228563	3UTR	AT1G69730.1	AT1G69730	protein_coding_gene-mRNA	89	41	33	131	181	224	69.8159	51.071	28.7904	104.934	118.42	126.532	1.17226	0.000799364	0.0131367
Chr1	-	26239992	3UTR	AT1G69760.1	AT1G69760	protein_coding_gene-mRNA	184	107	372	111	158	186	144.339	133.283	324.546	88.9135	103.372	105.066	-0.990637	0.00069813	0.0118793
Chr1	-	26341858	3UTR	AT1G69935.1	AT1G69935	protein_coding_gene-mRNA	405	391	480	291	322	344	317.702	487.043	418.769	233.098	210.67	194.316	-0.920196	0.000107049	0.00276949
Chr1	-	26363223	AMB	AT1G70000.x	AT1G70000	protein_coding_gene-mRNA	169	82	227	82	87	89	132.572	102.142	198.043	65.6839	56.9202	50.2737	-1.26347	0.00107137	0.0163309
Chr1	-	26456774	3UTR	AT1G70260.1	AT1G70260	protein_coding_gene-mRNA	131	66	224	42	120	57	102.763	82.2119	195.426	33.643	78.5107	32.1978	-1.29716	0.00411453	0.0439696
Chr1	-	26465874	3UTR	AT1G70280.1	AT1G70280	protein_coding_gene-mRNA	62	90	44	35	39	26	48.6358	112.107	38.3872	28.0358	25.516	14.6867	-1.42386	0.00190276	0.0249133
Chr1	-	26488523	3UTR	AT1G70320.1	AT1G70320	protein_coding_gene-mRNA	96	32	44	105	154	159	75.3071	39.8603	38.3872	84.1074	100.755	89.8148	0.799392	0.00431004	0.0456247
Chr1	-	26512815	AMB	AT1G70370.x	AT1G70370	protein_coding_gene-mRNA	395	294	332	1041	703	874	309.857	366.217	289.649	833.865	459.942	493.699	0.869694	0.000647001	0.0112179
Chr1	-	26533945	3UTR	AT1G70410.3	AT1G70410	protein_coding_gene-mRNA	429	273	358	795	788	964	336.528	340.058	312.332	636.813	515.553	544.538	0.766257	0.000564925	0.0101094
Chr1	-	26584702	3UTR	AT1G70520.1	AT1G70520	protein_coding_gene-mRNA	32	15	19	45	91	105	25.1024	18.6845	16.5763	36.046	59.5373	59.3117	1.29252	0.000202687	0.00455254
Chr1	-	26608135	intergenic.igt	AT1G70600.igt	AT1G70600.igt	protein_coding_gene-protein_coding_gene	71	59	146	52	39	58	55.6958	73.4925	127.376	41.6532	25.516	32.7626	-1.31366	7.63715e-05	0.00212012
Chr1	-	26668869	3UTR	AT1G70730.1	AT1G70730	protein_coding_gene-mRNA	495	230	396	941	1167	1219	388.302	286.496	345.485	753.763	763.516	688.58	1.09811	2.25448e-12	8.31365e-10
Chr1	-	26688324	AMB	AT1G70770.x	AT1G70770	protein_coding_gene-mRNA	193	162	220	82	109	126	151.399	201.793	191.936	65.6839	71.3139	71.174	-1.35903	2.05262e-09	3.09233e-07
Chr1	-	26709971	3UTR	AT1G70830.3	AT1G70830	protein_coding_gene-mRNA	98	64	97	247	290	320	76.876	79.7206	84.6263	197.853	189.734	180.759	1.21084	2.3538e-06	0.000129685
Chr1	-	26861703	3UTR	AT1G71260.1	AT1G71260	protein_coding_gene-mRNA	120	78	91	58	45	93	94.1338	97.1595	79.3917	46.4593	29.4415	52.5332	-1.04252	0.00018588	0.00426023
Chr1	-	26973567	3UTR	AT1G71710.2	AT1G71710	protein_coding_gene-mRNA	68	31	8	112	157	202	53.3425	38.6147	6.97949	89.7146	102.718	114.104	1.47719	0.00380242	0.0414957
Chr1	-	26987789	3UTR	AT1G71750.1	AT1G71750	protein_coding_gene-mRNA	106	67	94	42	43	68	83.1515	83.4575	82.009	33.643	28.133	38.4114	-1.26067	0.000120089	0.00305879
Chr1	-	27295274	3UTR	AT1G72500.1	AT1G72500	protein_coding_gene-mRNA	130	77	65	218	381	471	101.978	95.9139	56.7084	174.623	249.271	266.055	1.39895	2.27124e-06	0.000126102
Chr1	-	27398664	3UTR	AT1G72810.1	AT1G72810	protein_coding_gene-mRNA	121	115	129	82	80	92	94.9183	143.248	112.544	65.6839	52.3405	51.9683	-1.00579	0.00179815	0.0238086
Chr1	-	27568828	3UTR	AT1G73330.1	AT1G73330	protein_coding_gene-mRNA	25	22	16	2	3	14	19.6112	27.404	13.959	1.60205	1.96277	7.90822	-1.94474	0.0033565	0.0380864
Chr1	-	27730054	3UTR	AT1G73730.1	AT1G73730	protein_coding_gene-mRNA	28	24	14	67	83	95	21.9646	29.8952	12.2141	53.6685	54.3032	53.6629	1.26943	0.00246492	0.0303896
Chr1	-	28061180	3UTR	AT1G74690.1	AT1G74690	protein_coding_gene-mRNA	86	43	35	174	208	199	67.4626	53.5623	30.5353	139.378	136.085	112.41	1.31747	2.61275e-06	0.000141564
Chr1	-	28115908	3UTR	AT1G74840.2	AT1G74840	protein_coding_gene-mRNA	325	276	451	206	182	259	254.946	343.795	393.469	165.011	119.075	146.302	-1.18002	2.29006e-06	0.000126839
Chr1	-	28157592	3UTR	AT1G74970.1	AT1G74970	protein_coding_gene-mRNA	719	525	907	1601	1664	1872	564.018	653.958	791.3	1282.44	1088.68	1057.44	0.76159	5.72225e-05	0.00171162
Chr1	-	28164839	3UTR	AT1G75010.1	AT1G75010	protein_coding_gene-mRNA	110	67	123	69	51	100	86.2893	83.4575	107.31	55.2706	33.367	56.4873	-0.904918	0.00351896	0.0391635
Chr1	-	28250092	3UTR	AT1G75270.1	AT1G75270	protein_coding_gene-mRNA	472	262	349	267	285	281	370.26	326.356	304.48	213.873	186.463	158.729	-0.825596	0.00085826	0.0138141
Chr1	-	28281486	3UTR	AT1G75380.2	AT1G75380	protein_coding_gene-mRNA	2912	2151	4499	1041	2081	2619	2284.31	2679.36	3925.09	833.865	1361.51	1479.4	-1.24197	5.31134e-06	0.000250434
Chr1	-	28337907	AMB	AT1G75500.x	AT1G75500	protein_coding_gene-mRNA	920	869	1274	636	647	579	721.693	1082.46	1111.48	509.451	423.303	327.061	-1.19767	1.06834e-10	2.4216e-08
Chr1	-	28528082	3UTR	AT1G76010.1	AT1G76010	protein_coding_gene-mRNA	578	390	622	364	371	442	453.411	485.798	542.655	291.572	242.729	249.674	-0.912064	2.89501e-08	3.01801e-06
Chr1	-	28528488	3UTR	AT1G76010.1	AT1G76010	protein_coding_gene-mRNA	22	15	21	12	4	11	17.2579	18.6845	18.3212	9.61228	2.61702	6.2136	-1.41239	0.00435678	0.0460209
Chr1	-	28575046	3UTR	AT1G76150.1	AT1G76150	protein_coding_gene-mRNA	260	272	516	245	337	321	203.957	338.813	450.177	196.251	220.484	181.324	-0.715684	0.00343214	0.0385267
Chr1	-	28577969	3UTR	AT1G76160.1	AT1G76160	protein_coding_gene-mRNA	130	88	122	295	513	530	101.978	109.616	106.437	236.302	335.633	299.383	1.37213	0.000810193	0.0132654
Chr1	-	28854459	3UTR	AT1G76860.1	AT1G76860	protein_coding_gene-mRNA	402	384	640	181	232	343	315.348	478.324	558.359	144.985	151.787	193.751	-1.43295	5.11565e-10	9.43227e-08
Chr1	-	28999638	3UTR	AT1G77180.3	AT1G77180	protein_coding_gene-mRNA	296	122	104	379	435	560	232.197	151.967	90.7334	303.588	284.601	316.329	0.904079	0.000683369	0.0116844
Chr1	-	29031234	3UTR	AT1G77280.1	AT1G77280	protein_coding_gene-mRNA	286	110	130	77	93	101	224.352	137.02	113.417	61.6788	60.8458	57.0522	-1.35192	5.85624e-05	0.00174308
Chr1	-	29111961	3UTR	AT1G77470.1	AT1G77470	protein_coding_gene-mRNA	9	1	4	29	52	39	7.06004	1.24563	3.48975	23.2297	34.0213	22.03	2.30585	2.46553e-05	0.000876488
Chr1	-	29114557	3UTR	AT1G77480.1	AT1G77480	protein_coding_gene-mRNA	63	53	70	33	44	37	49.4203	66.0186	61.0705	26.4338	28.7872	20.9003	-1.16466	0.000572361	0.0101956
Chr1	-	29342436	intergenic.igt	AT1G78060.igt	AT1G78060.igt	protein_coding_gene-protein_coding_gene	68	68	111	51	62	78	53.3425	84.7032	96.8404	40.8522	40.5638	44.0601	-0.870814	0.0032682	0.0374017
Chr1	-	29484271	3UTR	AT1G78370.1	AT1G78370	protein_coding_gene-mRNA	622	250	629	899	1254	1766	487.927	311.409	548.762	720.12	820.437	997.566	0.892276	0.000326623	0.00662007
Chr1	-	29486444	3UTR	AT1G78380.1	AT1G78380	protein_coding_gene-mRNA	2124	1294	2356	3891	3295	4538	1666.17	1611.85	2055.46	3116.78	2155.77	2563.39	0.548381	0.00254232	0.031111
Chr1	-	29518323	3UTR	AT1G78460.1	AT1G78460	protein_coding_gene-mRNA	133	62	89	64	58	64	104.332	77.2294	77.6468	51.2655	37.9468	36.1519	-1.0276	0.000563462	0.0100959
Chr1	-	29552364	3UTR	AT1G78580.1	AT1G78580	protein_coding_gene-mRNA	276	84	36	415	617	578	216.508	104.633	31.4077	332.425	403.676	326.497	1.50142	0.000159758	0.00379533
Chr1	-	29634336	3UTR	AT1G78820.1	AT1G78820	protein_coding_gene-mRNA	24	7	28	79	82	91	18.8268	8.71944	24.4282	63.2808	53.649	51.4034	1.53189	0.0020832	0.0266405
Chr1	-	29641946	3UTR	AT1G78850.1	AT1G78850	protein_coding_gene-mRNA	44	37	47	307	130	476	34.5157	46.0885	41.0045	245.914	85.0532	268.88	2.02973	0.000239867	0.00520315
Chr1	-	29804900	pseudogenic_exon	AT1G79245.1	AT1G79245	pseudogene-pseudogenic_transcript	0	2	2	18	23	29	0	2.49127	1.74487	14.4184	15.0479	16.3813	2.29526	0.00343197	0.0385267
Chr1	-	29819017	AMB	AT1G79280.x	AT1G79280	protein_coding_gene-mRNA	138	59	36	168	267	307	108.254	73.4925	31.4077	134.572	174.686	173.416	1.13043	0.000719592	0.0121028
Chr1	-	29920040	3UTR	AT1G79540.1	AT1G79540	protein_coding_gene-mRNA	20	2	32	4	5	7	15.689	2.49127	27.918	3.20409	3.27128	3.95411	-1.79369	0.0047477	0.0491874
Chr1	-	29924125	3UTR	AT1G79550.1	AT1G79550	protein_coding_gene-mRNA	229	175	191	386	552	704	179.639	217.986	166.635	309.195	361.149	397.671	0.922392	1.47319e-08	1.70883e-06
Chr1	-	29924231	3UTR	AT1G79550.1	AT1G79550	protein_coding_gene-mRNA	324	140	250	408	569	532	254.161	174.389	218.109	326.817	372.271	300.512	0.613154	0.00472531	0.0490127
Chr1	-	29950001	3UTR	AT1G79600.1	AT1G79600	protein_coding_gene-mRNA	1113	692	1113	1779	2262	2318	873.091	861.979	971.022	1425.02	1479.93	1309.38	0.635716	2.98381e-10	5.99357e-08
Chr1	-	29962810	3UTR	AT1G79630.2	AT1G79630	protein_coding_gene-mRNA	2	3	0	8	17	21	1.5689	3.7369	0	6.40818	11.1223	11.8623	1.95687	0.00310545	0.0360725
Chr1	-	30058739	3UTR	AT1G79920.1	AT1G79920	protein_coding_gene-mRNA	512	259	343	605	884	1279	401.638	322.619	299.246	484.619	578.362	722.473	0.790506	0.000182185	0.00420677
Chr1	-	30260930	3UTR	AT1G80490.1	AT1G80490	protein_coding_gene-mRNA	112	90	56	172	230	282	87.8582	112.107	48.8564	137.776	150.479	159.294	0.837141	0.00248276	0.0305486
Chr1	-	30350534	3UTR	AT1G80760.1	AT1G80760	protein_coding_gene-mRNA	1186	1011	1951	928	1180	1078	930.356	1259.34	1702.12	743.349	772.022	608.933	-0.85075	0.0023939	0.0296918
Chr2	+	4145	exon	AT2G01010.1	AT2G01010	rRNA-rRNA	1038	808	295	205	185	322	814.258	1006.47	257.369	164.21	121.037	181.889	-2.01147	3.23743e-06	0.000167688
Chr2	+	4840	exon	AT2G01010.1	AT2G01010	rRNA-rRNA	10339	11838	10789	5936	5974	5943	8110.41	14745.8	9412.72	4754.87	3908.52	3357.04	-1.39554	1.62809e-08	1.87094e-06
Chr2	+	5462	exon	AT2G01010.1	AT2G01010	rRNA-rRNA	477	394	316	232	304	312	374.182	490.78	275.69	185.837	198.894	176.24	-0.984214	0.00295359	0.0346883
Chr2	+	5524	intergenic.pm	AT2G01010.igt	AT2G01010.igt	rRNA-rRNA	448	259	716	1768	2385	2609	351.433	322.619	624.664	1416.21	1560.4	1473.75	1.71613	5.5867e-08	5.16969e-06
Chr2	+	5944	exon	AT2G01020.1	AT2G01020	rRNA-rRNA	191	131	290	116	88	142	149.83	163.178	253.007	92.9187	57.5745	80.212	-1.27238	2.49257e-07	1.88247e-05
Chr2	+	6948	3UTR	AT2G01021.1	AT2G01021	protein_coding_gene-mRNA	557	675	469	133	295	243	436.938	840.804	409.173	106.536	193.005	137.264	-1.74364	0.00107861	0.0163995
Chr2	+	7445	intergenic.igt	AT2G01021.igt	AT2G01021.igt	protein_coding_gene-protein_coding_gene	1346	2678	772	611	468	1086	1055.87	3335.81	673.521	489.425	306.192	613.452	-1.67603	0.000950001	0.0149406
Chr2	+	8067	intergenic.igt	AT2G01021.igt	AT2G01021.igt	protein_coding_gene-protein_coding_gene	4630	3212	3517	1930	2048	2392	3632	4000.98	3068.36	1545.97	1339.92	1351.18	-1.30121	3.46699e-06	0.000176981
Chr2	+	9520	intergenic.igt	AT2G01021.igt	AT2G01021.igt	protein_coding_gene-protein_coding_gene	6623	6792	5714	4129	6787	5685	5195.4	8460.35	4985.1	3307.42	4440.43	3211.3	-0.748724	0.00394228	0.0425336
Chr2	+	527013	3UTR	AT2G02090.1	AT2G02090	protein_coding_gene-mRNA	162	141	119	75	100	138	127.081	175.635	103.82	60.0767	65.4256	77.9525	-0.9584	0.0017307	0.0231889
Chr2	+	529064	3UTR	AT2G02100.1	AT2G02100	protein_coding_gene-mRNA	23	9	10	154	158	212	18.0423	11.2107	8.72436	123.358	103.372	119.753	2.98965	1.07967e-13	5.4896e-11
Chr2	+	540620	3UTR	AT2G02130.1	AT2G02130	protein_coding_gene-mRNA	241	95	223	1039	844	1066	189.052	118.335	194.553	832.263	552.192	602.155	1.94256	9.83628e-18	9.98315e-15
Chr2	+	654859	AMB	AT2G02470.x	AT2G02470	protein_coding_gene-mRNA	61	58	91	31	46	32	47.8514	72.2468	79.3917	24.8317	30.0958	18.0759	-1.3961	2.6178e-05	0.000915626
Chr2	+	841644	CDS	AT2G02880.1	AT2G02880	protein_coding_gene-mRNA	21	24	15	6	5	4	16.4734	29.8952	13.0865	4.80614	3.27128	2.25949	-2.1235	0.000332493	0.00672252
Chr2	+	881573	3UTR	AT2G03010.1	AT2G03010	protein_coding_gene-mRNA	43	42	48	11	18	10	33.7313	52.3167	41.8769	8.81125	11.7766	5.64873	-1.99615	0.000494153	0.00907061
Chr2	+	940289	3UTR	AT2G03120.1	AT2G03120	protein_coding_gene-mRNA	186	159	243	106	120	154	145.907	198.056	212.002	84.9084	78.5107	86.9904	-1.12734	7.39354e-07	4.73244e-05
Chr2	+	958240	intron	AT2G03150.1	AT2G03150	protein_coding_gene-mRNA	8	0	0	17	44	37	6.27559	0	0	13.6174	28.7872	20.9003	2.28394	0.00192379	0.0251222
Chr2	+	959155	3UTR	AT2G03150.1	AT2G03150	protein_coding_gene-mRNA	39	7	10	39	111	86	30.5935	8.71944	8.72436	31.2399	72.6224	48.5791	1.48602	0.00288416	0.0341675
Chr2	+	1078082	3UTR	AT2G03550.1	AT2G03550	protein_coding_gene-mRNA	693	390	664	517	520	534	543.623	485.798	579.298	414.129	340.213	301.642	-0.606282	0.000201521	0.00453046
Chr2	+	1122008	3UTR	AT2G03680.1	AT2G03680	protein_coding_gene-mRNA	408	299	389	551	893	913	320.055	372.445	339.378	441.364	584.25	515.729	0.573685	0.00414363	0.0442438
Chr2	+	1528472	3UTR	AT2G04390.1	AT2G04390	protein_coding_gene-mRNA	703	584	826	571	627	794	551.467	727.451	720.632	457.384	410.218	448.509	-0.595186	0.00143908	0.0202595
Chr2	+	1678418	3UTR	AT2G04780.1	AT2G04780	protein_coding_gene-mRNA	91	66	97	189	212	233	71.3848	82.2119	84.6263	151.393	138.702	131.615	0.814139	0.000417791	0.00801426
Chr2	+	1683427	3UTR	AT2G04795.1	AT2G04795	protein_coding_gene-mRNA	799	680	1362	547	961	632	626.774	847.032	1188.26	438.16	628.74	357	-0.885936	0.00019563	0.00442555
Chr2	+	1967669	AMB	AT2G05380.x	AT2G05380	protein_coding_gene-mRNA	42	117	123	10	27	37	32.9468	145.739	107.31	8.01023	17.6649	20.9003	-2.30674	1.88417e-05	0.000704271
Chr2	+	2026680	AMB	AT2G05520.x	AT2G05520	protein_coding_gene-mRNA	415	642	685	270	269	366	325.546	799.698	597.619	216.276	175.995	206.744	-1.48392	5.29267e-08	4.99107e-06
Chr2	+	2294066	intergenic.igt	AT2G05935.igt	AT2G05935.igt	transposable_element_gene-transposable_element_gene	4	3	6	31	24	20	3.13779	3.7369	5.23462	24.8317	15.7021	11.2975	1.79643	0.00426168	0.045268
Chr2	+	3363032	CDS	AT2G07698.1	AT2G07698	protein_coding_gene-mRNA	12	31	11	5	6	7	9.41338	38.6147	9.5968	4.00511	3.92553	3.95411	-1.87619	0.00442105	0.0465281
Chr2	+	3448322	5UTR	AT2G07725.1	AT2G07725	protein_coding_gene-mRNA	21	10	12	4	5	2	16.4734	12.4563	10.4692	3.20409	3.27128	1.12975	-2.04848	0.000878446	0.0140477
Chr2	+	4804346	3UTR	AT2G11890.2	AT2G11890	protein_coding_gene-mRNA	171	97	184	91	123	118	134.141	120.827	160.528	72.8931	80.4734	66.655	-0.899413	0.000630042	0.0109777
Chr2	+	4870591	intergenic.igt	AT2G12060.igt	AT2G12060.igt	transposable_element_gene-transposable_element_gene	7	7	19	48	29	60	5.49114	8.71944	16.5763	38.4491	18.9734	33.8924	1.43967	0.00369445	0.0406768
Chr2	+	5642932	3UTR	AT2G13540.1	AT2G13540	protein_coding_gene-mRNA	30	16	6	53	78	98	23.5335	19.9302	5.23462	42.4542	51.0319	55.3576	1.51414	0.000343499	0.00687192
Chr2	+	5852712	intergenic.pm	AT2G13920.igt	AT2G13920.igt	pseudogene-pseudogene	68	32	74	450	376	577	53.3425	39.8603	64.5603	360.46	246	325.932	2.50162	6.99214e-26	1.43962e-22
Chr2	+	6387565	3UTR	AT2G14850.1	AT2G14850	protein_coding_gene-mRNA	71	58	59	39	29	40	55.6958	72.2468	51.4737	31.2399	18.9734	22.5949	-1.23832	0.000917805	0.0145454
Chr2	+	6646957	intergenic.igt	AT2G15280.igt	AT2G15280.igt	protein_coding_gene-protein_coding_gene	3	0	5	19	14	26	2.35335	0	4.36218	15.2194	9.15958	14.6867	1.98938	0.00485183	0.0499744
Chr2	+	7257887	intergenic.igt	AT2G16710.igt	AT2G16710.igt	protein_coding_gene-protein_coding_gene	7	4	12	41	23	63	5.49114	4.98254	10.4692	32.8419	15.0479	35.587	1.79138	0.000706909	0.0119709
Chr2	+	7274692	3UTR	AT2G16750.1	AT2G16750	protein_coding_gene-mRNA	3	0	1	26	24	39	2.35335	0	0.872436	20.8266	15.7021	22.03	3.09702	4.49408e-05	0.00140019
Chr2	+	7400883	3UTR	AT2G17030.1	AT2G17030	protein_coding_gene-mRNA	19	27	42	8	9	15	14.9045	33.6321	36.6423	6.40818	5.8883	8.4731	-1.7724	0.00194951	0.0253821
Chr2	+	7716399	3UTR	AT2G17760.1	AT2G17760	protein_coding_gene-mRNA	29	15	19	49	107	107	22.749	18.6845	16.5763	39.2501	70.0054	60.4414	1.44423	0.000979477	0.0153144
Chr2	+	7841656	3UTR	AT2G18030.1	AT2G18030	protein_coding_gene-mRNA	80	54	108	41	63	57	62.7559	67.2643	94.2231	32.8419	41.2181	32.1978	-1.05246	0.000142873	0.00348465
Chr2	+	7846870	3UTR	AT2G18050.2	AT2G18050	protein_coding_gene-mRNA	345	148	305	57	87	260	270.635	184.354	266.093	45.6583	56.9202	146.867	-1.4544	7.29381e-05	0.00204936
Chr2	+	7873865	3UTR	AT2G18110.1	AT2G18110	protein_coding_gene-mRNA	238	274	365	172	239	228	186.699	341.304	318.439	137.776	156.367	128.791	-0.968236	0.00125697	0.0183546
Chr2	+	7931951	3UTR	AT2G18220.1	AT2G18220	protein_coding_gene-mRNA	20	31	14	12	10	12	15.689	38.6147	12.2141	9.61228	6.54256	6.77848	-1.38114	0.00315504	0.0364941
Chr2	+	7936722	3UTR	AT2G18240.2	AT2G18240	protein_coding_gene-mRNA	161	104	165	68	88	113	126.296	129.546	143.952	54.4696	57.5745	63.8307	-1.1498	7.22696e-05	0.00203599
Chr2	+	7941677	3UTR	AT2G18250.1	AT2G18250	protein_coding_gene-mRNA	3	1	0	13	18	25	2.35335	1.24563	0	10.4133	11.7766	14.1218	2.25878	0.00281328	0.033588
Chr2	+	8095787	3UTR	AT2G18670.1	AT2G18670	protein_coding_gene-mRNA	29	22	50	14	6	12	22.749	27.404	43.6218	11.2143	3.92553	6.77848	-1.85994	0.00186499	0.0244967
Chr2	+	8210233	3UTR	AT2G18950.1	AT2G18950	protein_coding_gene-mRNA	71	63	105	30	51	71	55.6958	78.475	91.6058	24.0307	33.367	40.106	-1.14975	0.000702636	0.0119149
Chr2	+	8502828	3UTR	AT2G19680.1	AT2G19680	protein_coding_gene-mRNA	133	77	105	205	257	274	104.332	95.9139	91.6058	164.21	168.144	154.775	0.724427	0.00169739	0.0228541
Chr2	+	8514520	3UTR	AT2G19740.1	AT2G19740	protein_coding_gene-mRNA	527	309	411	332	385	382	413.404	384.901	358.571	265.94	251.888	215.781	-0.650725	0.000848581	0.0137211
Chr2	+	8942690	3UTR	AT2G20750.1	AT2G20750	protein_coding_gene-mRNA	0	2	7	30	16	46	0	2.49127	6.10705	24.0307	10.4681	25.9842	2.40004	1.50463e-05	0.000583625
Chr2	+	8981200	3UTR	AT2G20860.1	AT2G20860	protein_coding_gene-mRNA	644	318	651	1183	1263	1376	505.185	396.112	567.956	947.61	826.325	777.265	0.783318	5.27091e-05	0.00159789
Chr2	+	9018012	3UTR	AT2G20990.3	AT2G20990	protein_coding_gene-mRNA	528	239	256	664	870	1003	414.189	297.707	223.344	531.879	569.202	566.568	0.823134	3.3187e-06	0.000170823
Chr2	+	9082847	3UTR	AT2G21190.1	AT2G21190	protein_coding_gene-mRNA	717	567	878	1284	1962	1887	562.45	706.275	765.999	1028.51	1283.65	1065.92	0.72699	3.3618e-06	0.000172323
Chr2	+	9110158	3UTR	AT2G21270.2	AT2G21270	protein_coding_gene-mRNA	650	413	752	299	377	463	509.892	514.447	656.072	239.506	246.654	261.536	-1.15464	6.67827e-10	1.16197e-07
Chr2	+	9113053	CDS	AT2G21290.1	AT2G21290	protein_coding_gene-mRNA	254	208	334	81	108	164	199.25	259.092	291.394	64.8829	70.6596	92.6392	-1.65383	1.29562e-07	1.10003e-05
Chr2	+	9149273	3UTR	AT2G21380.1	AT2G21380	protein_coding_gene-mRNA	31	4	14	35	67	104	24.3179	4.98254	12.2141	28.0358	43.8351	58.7468	1.4985	0.000408913	0.00789299
Chr2	+	9156858	3UTR	AT2G21390.1	AT2G21390	protein_coding_gene-mRNA	134	54	80	157	243	318	105.116	67.2643	69.7949	125.761	158.984	179.63	0.906481	0.00225294	0.0282843
Chr2	+	9414369	3UTR	AT2G22125.1	AT2G22125	protein_coding_gene-mRNA	52	33	32	112	143	114	40.7913	41.106	27.918	89.7146	93.5586	64.3955	1.12498	0.00136574	0.0194936
Chr2	+	9500385	CDS	AT2G22360.1	AT2G22360	protein_coding_gene-mRNA	84	88	148	48	56	67	65.8937	109.616	129.121	38.4491	36.6383	37.8465	-1.37821	1.90978e-05	0.000711689
Chr2	+	9514513	3UTR	AT2G22420.1	AT2G22420	protein_coding_gene-mRNA	185	126	197	67	84	95	145.123	156.95	171.87	53.6685	54.9575	53.6629	-1.4933	2.22041e-06	0.000124398
Chr2	+	9790148	3UTR	AT2G22990.3	AT2G22990	protein_coding_gene-mRNA	127	118	207	383	313	521	99.625	146.985	180.594	306.792	204.782	294.299	0.896902	0.000601065	0.0105999
Chr2	+	9999056	3UTR	AT2G23460.1	AT2G23460	protein_coding_gene-mRNA	178	104	92	228	374	458	139.632	129.546	80.2641	182.633	244.692	258.712	0.946967	0.00126822	0.0184603
Chr2	+	10231555	3UTR	AT2G24060.1	AT2G24060	protein_coding_gene-mRNA	91	31	81	201	207	204	71.3848	38.6147	70.6673	161.006	135.431	115.234	1.13699	6.9023e-05	0.0019715
Chr2	+	10283723	3UTR	AT2G24180.1	AT2G24180	protein_coding_gene-mRNA	221	67	166	314	385	388	173.363	83.4575	144.824	251.521	251.888	219.171	0.815847	0.00280723	0.0335388
Chr2	+	10301809	3UTR	AT2G24220.2	AT2G24220	protein_coding_gene-mRNA	48	26	41	109	106	142	37.6535	32.3865	35.7699	87.3115	69.3511	80.212	1.11011	0.00136839	0.0195089
Chr2	+	10427576	3UTR	AT2G24540.1	AT2G24540	protein_coding_gene-mRNA	1318	920	1482	778	692	724	1033.9	1145.98	1292.95	623.196	452.745	408.968	-1.20733	4.49435e-08	4.38901e-06
Chr2	+	10565098	3UTR	AT2G24765.1	AT2G24765	protein_coding_gene-mRNA	238	149	273	183	164	243	186.699	185.6	238.175	146.587	107.298	137.264	-0.635138	0.00336173	0.0381176
Chr2	+	10576939	3UTR	AT2G24820.1	AT2G24820	protein_coding_gene-mRNA	596	363	520	965	1272	1333	467.531	452.165	453.667	772.987	832.213	752.976	0.774733	1.70337e-08	1.93052e-06
Chr2	+	10824841	3UTR	AT2G25430.1	AT2G25430	protein_coding_gene-mRNA	375	280	390	613	927	943	294.168	348.778	340.25	491.027	606.495	532.675	0.726275	7.41963e-06	0.000324454
Chr2	+	11284196	intergenic.igt	AT2G26520.igt	AT2G26520.igt	protein_coding_gene-protein_coding_gene	34	13	35	3	1	1	26.6712	16.1933	30.5353	2.40307	0.654256	0.564873	-3.17679	3.7243e-05	0.00120756
Chr2	+	11318443	3UTR	AT2G26600.2	AT2G26600	protein_coding_gene-mRNA	300	186	312	193	258	186	235.335	231.688	272.2	154.597	168.798	105.066	-0.776475	0.000823171	0.0134068
Chr2	+	11488041	3UTR	AT2G26910.1	AT2G26910	protein_coding_gene-mRNA	289	132	146	341	525	512	226.706	164.424	127.376	273.149	343.484	289.215	0.790395	9.92436e-05	0.00262247
Chr2	+	11554729	3UTR	AT2G27060.1	AT2G27060	protein_coding_gene-mRNA	9	5	6	37	30	57	7.06004	6.22817	5.23462	29.6378	19.6277	32.1978	1.90065	0.000214208	0.0047551
Chr2	+	11636709	3UTR	AT2G27210.2	AT2G27210	protein_coding_gene-mRNA	203	242	291	107	109	164	159.243	301.444	253.879	85.7095	71.3139	92.6392	-1.47712	6.59183e-09	8.61716e-07
Chr2	+	11724355	3UTR	AT2G27402.1	AT2G27402	protein_coding_gene-mRNA	27	20	18	136	61	109	21.1801	24.9127	15.7039	108.939	39.9096	61.5712	1.62337	0.000955381	0.0150156
Chr2	+	12046513	3UTR	AT2G28250.2	AT2G28250	protein_coding_gene-mRNA	4	1	0	6	23	21	3.13779	1.24563	0	4.80614	15.0479	11.8623	2.08462	0.00369093	0.0406562
Chr2	+	12073020	3UTR	AT2G28290.1	AT2G28290	protein_coding_gene-mRNA	201	68	77	239	347	416	157.674	84.7032	67.1776	191.444	227.027	234.987	1.03996	0.000227999	0.00499736
Chr2	+	12327679	3UTR	AT2G28720.1	AT2G28720	protein_coding_gene-mRNA	196	117	182	101	129	138	153.752	145.739	158.783	80.9033	84.399	77.9525	-0.894273	0.00059228	0.0104674
Chr2	+	12380675	3UTR	AT2G28840.2	AT2G28840	protein_coding_gene-mRNA	480	404	431	114	159	224	376.535	503.236	376.02	91.3166	104.027	126.532	-1.88965	5.49142e-09	7.29444e-07
Chr2	+	12543790	3UTR	AT2G29180.1	AT2G29180	protein_coding_gene-mRNA	346	348	583	352	249	251	271.419	433.481	508.63	281.96	162.91	141.783	-1.02291	0.000285745	0.00594768
Chr2	+	13035573	3UTR	AT2G30590.1	AT2G30590	protein_coding_gene-mRNA	275	186	385	83	171	181	215.723	231.688	335.888	66.4849	111.878	102.242	-1.44082	1.07442e-07	9.28175e-06
Chr2	+	13046471	3UTR	AT2G30620.2	AT2G30620	protein_coding_gene-mRNA	667	404	627	396	496	700	523.227	503.236	547.018	317.205	324.511	395.411	-0.592451	0.00348139	0.0388551
Chr2	+	13140237	3UTR	AT2G30860.2	AT2G30860	protein_coding_gene-mRNA	4795	2347	3491	5838	7505	10715	3761.43	2923.51	3045.68	4676.37	4910.19	6052.61	0.678913	1.06497e-05	0.000442222
Chr2	+	13142571	3UTR	AT2G30870.1	AT2G30870	protein_coding_gene-mRNA	1693	1013	1572	1095	1407	1874	1328.07	1261.83	1371.47	877.12	920.538	1058.57	-0.469	0.000198961	0.00448106
Chr2	+	13177150	3UTR	AT2G30950.1	AT2G30950	protein_coding_gene-mRNA	131	93	75	246	316	352	102.763	115.844	65.4327	197.052	206.745	198.835	1.06953	2.46123e-05	0.000876219
Chr2	+	13177188	3UTR	AT2G30950.1	AT2G30950	protein_coding_gene-mRNA	154	69	85	375	519	436	120.805	85.9488	74.1571	300.384	339.559	246.285	1.61546	5.54875e-10	1.00068e-07
Chr2	+	13413193	3UTR	AT2G31490.1	AT2G31490	protein_coding_gene-mRNA	459	284	304	643	667	725	360.062	353.76	265.221	515.058	436.389	409.533	0.471106	0.00370867	0.0407841
Chr2	+	13430465	3UTR	AT2G31530.1	AT2G31530	protein_coding_gene-mRNA	92	66	117	28	60	39	72.1693	82.2119	102.075	22.4286	39.2553	22.03	-1.54081	1.62552e-05	0.000622426
Chr2	+	13438012	3UTR	AT2G31560.2	AT2G31560	protein_coding_gene-mRNA	46	15	20	62	97	120	36.0846	18.6845	17.4487	49.6634	63.4628	67.7848	1.24735	0.00074949	0.0124866
Chr2	+	13471820	3UTR	AT2G31660.1	AT2G31660	protein_coding_gene-mRNA	245	216	176	123	84	229	192.19	269.057	153.549	98.5258	54.9575	129.356	-1.08411	6.73314e-05	0.00193465
Chr2	+	13520360	3UTR	AT2G31790.1	AT2G31790	protein_coding_gene-mRNA	210	103	117	316	355	472	164.734	128.3	102.075	253.123	232.261	266.62	0.898228	0.00317717	0.036714
Chr2	+	13600179	3UTR	AT2G31960.1	AT2G31960	protein_coding_gene-mRNA	240	153	51	441	692	650	188.268	190.582	44.4943	353.251	452.745	367.167	1.41289	4.5465e-05	0.00141296
Chr2	+	13600336	3UTR	AT2G31960.1	AT2G31960	protein_coding_gene-mRNA	36	17	22	85	110	123	28.2401	21.1758	19.1936	68.0869	71.9681	69.4794	1.50856	0.000285055	0.00594333
Chr2	+	13875836	3UTR	AT2G32710.2	AT2G32710	protein_coding_gene-mRNA	141	86	204	76	95	102	110.607	107.125	177.977	60.8777	62.1543	57.617	-1.11543	2.2076e-06	0.000123962
Chr2	+	13943802	3UTR	AT2G32860.1	AT2G32860	protein_coding_gene-mRNA	71	26	26	146	132	161	55.6958	32.3865	22.6833	116.949	86.3617	90.9446	1.33235	0.000660889	0.0113947
Chr2	+	13962119	3UTR	AT2G32910.1	AT2G32910	protein_coding_gene-mRNA	49	29	39	107	143	198	38.438	36.1234	34.025	85.7095	93.5586	111.845	1.39089	1.08979e-07	9.38167e-06
Chr2	+	14006010	3UTR	AT2G32990.1	AT2G32990	protein_coding_gene-mRNA	3	0	2	31	37	40	2.35335	0	1.74487	24.8317	24.2075	22.5949	3.24505	1.5471e-06	9.1227e-05
Chr2	+	14080137	3UTR	AT2G33220.1	AT2G33220	protein_coding_gene-mRNA	428	213	398	643	780	810	335.744	265.32	347.23	515.058	510.319	457.547	0.633662	3.34336e-06	0.000171735
Chr2	+	14174542	3UTR	AT2G33450.1	AT2G33450	protein_coding_gene-mRNA	234	180	245	555	478	597	183.561	224.214	213.747	444.568	312.734	337.229	0.802474	0.000610995	0.0107215
Chr2	+	14236883	3UTR	AT2G33620.4	AT2G33620	protein_coding_gene-mRNA	24	15	26	75	60	59	18.8268	18.6845	22.6833	60.0767	39.2553	33.3275	1.0786	0.00124193	0.0182103
Chr2	+	14271671	3UTR	AT2G33740.2	AT2G33740	protein_coding_gene-mRNA	356	247	334	252	256	303	279.264	307.672	291.394	201.858	167.489	171.157	-0.695674	1.14636e-05	0.000469704
Chr2	+	14525737	3UTR	AT2G34430.1	AT2G34430	protein_coding_gene-mRNA	546	522	1455	17376	4309	12416	428.309	650.221	1269.39	13918.6	2819.19	7013.46	2.95163	9.08674e-08	8.04682e-06
Chr2	+	14562828	3UTR	AT2G34560.2	AT2G34560	protein_coding_gene-mRNA	160	42	73	337	452	424	125.512	52.3167	63.6878	269.945	295.724	239.506	1.67674	2.9439e-09	4.22878e-07
Chr2	+	14578289	3UTR	AT2G34620.1	AT2G34620	protein_coding_gene-mRNA	213	136	181	490	446	870	167.088	169.406	157.911	392.501	291.798	491.44	1.20208	0.000350714	0.00697528
Chr2	+	14844430	3UTR	AT2G35230.1	AT2G35230	protein_coding_gene-mRNA	94	64	137	43	49	73	73.7382	79.7206	119.524	34.444	32.0585	41.2357	-1.2878	0.000125467	0.00315031
Chr2	+	14871934	3UTR	AT2G35330.2	AT2G35330	protein_coding_gene-mRNA	131	86	68	249	272	374	102.763	107.125	59.3257	199.455	177.958	211.263	1.11712	5.80734e-07	3.87694e-05
Chr2	+	14947219	3UTR	AT2G35605.1	AT2G35605	protein_coding_gene-mRNA	80	61	100	59	49	72	62.7559	75.9837	87.2436	47.2604	32.0585	40.6709	-0.891619	0.00173174	0.0231902
Chr2	+	14990351	3UTR	AT2G35660.2	AT2G35660	protein_coding_gene-mRNA	262	156	202	570	700	660	205.526	194.319	176.232	456.583	457.979	372.816	1.13082	4.25858e-05	0.00133863
Chr2	+	15091753	exon	AT2G35945.1	AT2G35945	other_RNA-ncRNA	326	337	646	169	163	203	255.73	419.779	563.594	135.373	106.644	114.669	-1.74961	5.634e-10	1.00869e-07
Chr2	+	15166465	3UTR	AT2G36120.1	AT2G36120	protein_coding_gene-mRNA	3206	2813	2921	6355	6386	7413	2514.94	3503.97	2548.39	5090.5	4178.08	4187.4	0.642621	0.00194839	0.0253821
Chr2	+	15168424	3UTR	AT2G36130.1	AT2G36130	protein_coding_gene-mRNA	364	200	316	182	196	248	285.539	249.127	275.69	145.786	128.234	140.089	-0.962089	5.40068e-08	5.03527e-06
Chr2	+	15171294	3UTR	AT2G36160.1	AT2G36160	protein_coding_gene-mRNA	986	698	1254	716	615	1012	773.466	869.453	1094.04	573.532	402.367	571.651	-0.808722	0.000336837	0.00677155
Chr2	+	15263763	3UTR	AT2G36380.1	AT2G36380	protein_coding_gene-mRNA	9	3	10	22	56	37	7.06004	3.7369	8.72436	17.6225	36.6383	20.9003	1.69644	0.0014166	0.0200343
Chr2	+	15337932	3UTR	AT2G36570.1	AT2G36570	protein_coding_gene-mRNA	10	6	10	35	53	56	7.84448	7.47381	8.72436	28.0358	34.6755	31.6329	1.78471	0.000738963	0.0123529
Chr2	+	15446465	3UTR	AT2G36830.1	AT2G36830	protein_coding_gene-mRNA	1721	1212	2577	3502	5702	6541	1350.04	1509.71	2248.27	2805.18	3730.57	3694.83	0.980214	0.000126929	0.00318021
Chr2	+	15619144	3UTR	AT2G37180.1	AT2G37180	protein_coding_gene-mRNA	120	64	193	377	560	720	94.1338	79.7206	168.38	301.986	366.383	406.709	1.57515	2.38813e-05	0.000855124
Chr2	+	15981597	3UTR	AT2G38140.1	AT2G38140	protein_coding_gene-mRNA	685	395	663	1551	1505	1667	537.347	492.026	578.425	1242.39	984.655	941.643	0.963819	2.63055e-06	0.000141626
Chr2	+	16002767	AMB	AT2G38195.x	AT2G38195	protein_coding_gene-mRNA	51	67	112	21	41	33	40.0069	83.4575	97.7129	16.8215	26.8245	18.6408	-1.69471	0.000146449	0.0035439
Chr2	+	16012084	CDS	AT2G38230.1	AT2G38230	protein_coding_gene-mRNA	12	15	17	0	0	0	9.41338	18.6845	14.8314	0	0	0	-3.05061	0.000283015	0.00591079
Chr2	+	16067435	3UTR	AT2G38330.1	AT2G38330	protein_coding_gene-mRNA	362	258	370	181	265	341	283.97	321.374	322.801	144.985	173.378	192.622	-0.84599	7.75021e-06	0.00033712
Chr2	+	16131108	3UTR	AT2G38540.1	AT2G38540	protein_coding_gene-mRNA	2800	2315	4668	6474	9125	9453	2196.46	2883.64	4072.53	5185.82	5970.08	5339.74	0.837891	5.15483e-05	0.00157041
Chr2	+	16134413	3UTR	AT2G38550.1	AT2G38550	protein_coding_gene-mRNA	92	50	100	41	62	51	72.1693	62.2817	87.2436	32.8419	40.5638	28.8085	-1.08449	0.000657726	0.0113639
Chr2	+	16293996	3UTR	AT2G39010.1	AT2G39010	protein_coding_gene-mRNA	7577	7017	13010	6673	6455	9392	5943.77	8740.62	11350.4	5345.23	4223.22	5305.29	-0.79886	9.84356e-06	0.000412912
Chr2	+	16296288	3UTR	AT2G39020.1	AT2G39020	protein_coding_gene-mRNA	72	23	84	102	147	241	56.4803	28.6496	73.2846	81.7043	96.1756	136.134	0.940832	0.00210012	0.0268014
Chr2	+	16355957	3UTR	AT2G39190.2	AT2G39190	protein_coding_gene-mRNA	197	72	75	289	366	368	154.536	89.6857	65.4327	231.496	239.458	207.873	1.09568	6.13019e-05	0.00179666
Chr2	+	16405918	intergenic.pm	AT2G39270.igt	AT2G39270.igt	protein_coding_gene-protein_coding_gene	27	7	0	1	1	1	21.1801	8.71944	0	0.801023	0.654256	0.564873	-2.38347	0.00406	0.0435564
Chr2	+	16509942	3UTR	AT2G39570.1	AT2G39570	protein_coding_gene-mRNA	446	328	426	164	200	411	349.864	408.568	371.658	131.368	130.851	232.163	-1.15847	1.72117e-05	0.00065423
Chr2	+	16590980	3UTR	AT2G39770.2	AT2G39770	protein_coding_gene-mRNA	316	112	301	458	811	1360	247.886	139.511	262.603	366.869	530.601	768.227	1.30691	5.82647e-05	0.0017372
Chr2	+	16593668	3UTR	AT2G39780.1	AT2G39780	protein_coding_gene-mRNA	475	314	752	351	552	466	372.613	391.129	656.072	281.159	361.149	263.231	-0.641508	0.00158309	0.0217538
Chr2	+	16634236	3UTR	AT2G39850.1	AT2G39850	protein_coding_gene-mRNA	265	101	107	402	399	608	207.879	125.809	93.3507	322.011	261.048	343.443	1.09008	6.17722e-06	0.000282631
Chr2	+	16645378	3UTR	AT2G39870.1	AT2G39870	protein_coding_gene-mRNA	47	108	156	18	24	20	36.8691	134.529	136.1	14.4184	15.7021	11.2975	-2.6875	1.08293e-09	1.79571e-07
Chr2	+	16713031	3UTR	AT2G40020.1	AT2G40020	protein_coding_gene-mRNA	503	284	341	345	203	315	394.578	353.76	297.501	276.353	132.814	177.935	-0.818119	0.0013346	0.0192043
Chr2	+	16728157	3UTR	AT2G40060.1	AT2G40060	protein_coding_gene-mRNA	302	154	266	579	674	788	236.903	191.828	232.068	463.792	440.968	445.12	1.01073	4.66776e-06	0.000225369
Chr2	+	16747288	AMB	AT2G40100.x	AT2G40100	protein_coding_gene-mRNA	394	132	480	1430	1883	1242	309.073	164.424	418.769	1145.46	1231.96	701.572	1.67669	8.73308e-05	0.00236329
Chr2	+	16901267	3UTR	AT2G40460.1	AT2G40460	protein_coding_gene-mRNA	1242	921	1898	592	985	1095	974.285	1147.23	1655.88	474.206	644.442	618.536	-1.09981	2.47808e-06	0.000135156
Chr2	+	17050943	3UTR	AT2G40840.1	AT2G40840	protein_coding_gene-mRNA	134	64	95	219	457	355	105.116	79.7206	82.8814	175.424	298.995	200.53	1.29528	2.83007e-06	0.000150884
Chr2	+	17058058	3UTR	AT2G40880.1	AT2G40880	protein_coding_gene-mRNA	1319	1150	2107	1225	1621	1733	1034.69	1432.48	1838.22	981.253	1060.55	978.925	-0.505607	0.00409786	0.0438864
Chr2	+	17224816	intergenic.pm	AT2G41310.igt	AT2G41310.igt	protein_coding_gene-protein_coding_gene	290	201	421	153	207	166	227.49	250.373	367.296	122.557	135.431	93.7689	-1.24692	3.74323e-08	3.82165e-06
Chr2	+	17270538	3UTR	AT2G41430.2	AT2G41430	protein_coding_gene-mRNA	628	260	702	1532	1483	1811	492.634	323.865	612.45	1227.17	970.261	1022.99	1.1391	4.98445e-05	0.00152982
Chr2	+	17493866	3UTR	AT2G41900.1	AT2G41900	protein_coding_gene-mRNA	208	318	355	116	52	191	163.165	396.112	309.715	92.9187	34.0213	107.891	-1.79971	5.77728e-07	3.87694e-05
Chr2	+	17583980	CDS	AT2G42190.1	AT2G42190	protein_coding_gene-mRNA	0	2	1	15	8	18	0	2.49127	0.872436	12.0153	5.23405	10.1677	2.12499	0.00418609	0.0446185
Chr2	+	17591741	3UTR	AT2G42210.2	AT2G42210	protein_coding_gene-mRNA	25	11	52	7	12	14	19.6112	13.702	45.3667	5.60716	7.85107	7.90822	-1.68729	0.00178211	0.0236724
Chr2	+	17591790	3UTR	AT2G42210.2	AT2G42210	protein_coding_gene-mRNA	3609	3809	7410	783	809	1114	2831.07	4744.62	6464.75	627.201	529.293	629.269	-2.93352	6.29642e-47	3.88914e-43
Chr2	+	17593445	3UTR	AT2G42220.1	AT2G42220	protein_coding_gene-mRNA	396	269	394	1017	742	1110	310.642	335.076	343.74	814.64	485.458	627.009	0.946386	1.12523e-05	0.00046258
Chr2	+	17593495	3UTR	AT2G42220.1	AT2G42220	protein_coding_gene-mRNA	48	25	23	116	140	176	37.6535	31.1409	20.066	92.9187	91.5958	99.4177	1.58124	9.10504e-05	0.00244254
Chr2	+	17625848	3UTR	AT2G42310.1	AT2G42310	protein_coding_gene-mRNA	559	400	801	510	601	589	438.507	498.254	698.821	408.522	393.208	332.71	-0.525342	0.00117889	0.0175357
Chr2	+	17731716	3UTR	AT2G42580.1	AT2G42580	protein_coding_gene-mRNA	18	22	15	46	80	76	14.1201	27.404	13.0865	36.8471	52.3405	42.9303	1.21477	0.00441631	0.0465281
Chr2	+	17909940	3UTR	AT2G43060.1	AT2G43060	protein_coding_gene-mRNA	164	195	400	79	42	210	128.65	242.899	348.975	63.2808	27.4787	118.623	-1.63878	0.000483938	0.00892288
Chr2	+	17923233	intron	AT2G43110.1	AT2G43110	protein_coding_gene-mRNA	20	24	27	8	11	9	15.689	29.8952	23.5558	6.40818	7.19681	5.08386	-1.71274	0.000350924	0.00697528
Chr2	+	17947013	3UTR	AT2G43150.1	AT2G43150	protein_coding_gene-mRNA	166	49	137	326	464	306	130.218	61.0361	119.524	261.133	303.575	172.851	1.19193	0.000328738	0.00665748
Chr2	+	18008662	3UTR	AT2G43340.1	AT2G43340	protein_coding_gene-mRNA	280	197	427	228	234	285	219.646	245.39	372.53	182.633	153.096	160.989	-0.742606	0.00133105	0.0191756
Chr2	+	18072957	3UTR	AT2G43540.1	AT2G43540	protein_coding_gene-mRNA	203	197	312	128	183	183	159.243	245.39	272.2	102.531	119.729	103.372	-1.02346	0.000414091	0.00796182
Chr2	+	18073891	3UTR	AT2G43550.1	AT2G43550	protein_coding_gene-mRNA	19	19	33	72	104	370	14.9045	23.6671	28.7904	57.6737	68.0426	209.003	2.07881	9.07093e-05	0.00243604
Chr2	+	18261419	3UTR	AT2G44150.1	AT2G44150	protein_coding_gene-mRNA	14	13	3	36	73	50	10.9823	16.1933	2.61731	28.8368	47.7607	28.2437	1.68548	0.00034423	0.00687541
Chr2	+	18265345	3UTR	AT2G44160.1	AT2G44160	protein_coding_gene-mRNA	473	320	365	836	977	1078	371.044	398.603	318.439	669.655	639.208	608.933	0.812249	7.21437e-07	4.64181e-05
Chr2	+	18278372	3UTR	AT2G44200.1	AT2G44200	protein_coding_gene-mRNA	43	22	11	75	106	163	33.7313	27.404	9.5968	60.0767	69.3511	92.0743	1.57617	8.28129e-06	0.0003558
Chr2	+	18288353	3UTR	AT2G44230.1	AT2G44230	protein_coding_gene-mRNA	96	36	70	145	171	286	75.3071	44.8429	61.0705	116.148	111.878	161.554	1.05513	0.00127495	0.0185332
Chr2	+	18309827	3UTR	AT2G44310.1	AT2G44310	protein_coding_gene-mRNA	648	432	614	416	493	569	508.323	538.114	535.676	333.226	322.548	321.413	-0.689287	1.22771e-05	0.000498078
Chr2	+	18320727	3UTR	AT2G44350.1	AT2G44350	protein_coding_gene-mRNA	171	94	151	280	322	358	134.141	117.09	131.738	224.286	210.67	202.225	0.719605	0.000527699	0.00956556
Chr2	+	18386140	3UTR	AT2G44530.1	AT2G44530	protein_coding_gene-mRNA	277	158	188	78	65	134	217.292	196.81	164.018	62.4798	42.5266	75.693	-1.644	6.85466e-13	2.9712e-10
Chr2	+	18426050	3UTR	AT2G44670.1	AT2G44670	protein_coding_gene-mRNA	2045	1903	3148	932	1402	1298	1604.2	2370.44	2746.43	746.553	917.266	733.205	-1.45774	1.87101e-09	2.83601e-07
Chr2	+	18524545	intron	AT2G44920.2	AT2G44920	protein_coding_gene-mRNA	14	9	19	0	0	1	10.9823	11.2107	16.5763	0	0	0.564873	-2.54638	0.00311214	0.0361163
Chr2	+	18626997	3UTR	AT2G45180.1	AT2G45180	protein_coding_gene-mRNA	4283	3356	3354	11810	6719	10453	3359.79	4180.35	2926.15	9460.08	4395.94	5904.62	0.89951	0.000169814	0.00397311
Chr2	+	18911870	3UTR	AT2G45960.3	AT2G45960	protein_coding_gene-mRNA	9214	5691	6695	13793	16106	17130	7227.91	7088.91	5840.96	11048.5	10537.4	9676.27	0.631011	4.17527e-10	8.1227e-08
Chr2	+	18954609	3UTR	AT2G46100.1	AT2G46100	protein_coding_gene-mRNA	836	511	1258	530	725	1050	655.799	636.519	1097.52	424.542	474.335	593.117	-0.668277	0.00281741	0.0336117
Chr2	+	18967127	AMB	AT2G46170.x	AT2G46170	protein_coding_gene-mRNA	222	160	277	146	157	231	174.148	199.302	241.665	116.949	102.718	130.486	-0.796837	0.000689709	0.0117765
Chr2	+	18974146	intergenic.igt	AT2G46192.igt	AT2G46192.igt	other_RNA-other_RNA	65	44	172	41	18	66	50.9892	54.8079	150.059	32.8419	11.7766	37.2816	-1.49264	0.00284762	0.0338902
Chr2	+	18984298	3UTR	AT2G46225.1	AT2G46225	protein_coding_gene-mRNA	47	18	12	105	116	93	36.8691	22.4214	10.4692	84.1074	75.8937	52.5332	1.49754	0.000422089	0.00806345
Chr2	+	19003221	3UTR	AT2G46270.2	AT2G46270	protein_coding_gene-mRNA	103	124	97	66	41	68	80.7982	154.459	84.6263	52.8675	26.8245	38.4114	-1.37523	6.16466e-05	0.00180203
Chr2	+	19036464	3UTR	AT2G46370.3	AT2G46370	protein_coding_gene-mRNA	319	118	235	400	587	941	250.239	146.985	205.023	320.409	384.048	531.546	1.00317	0.000844521	0.0136734
Chr2	+	19181453	3UTR	AT2G46690.1	AT2G46690	protein_coding_gene-mRNA	292	212	415	162	176	218	229.059	264.075	362.061	129.766	115.149	123.142	-1.19951	1.82613e-08	2.05083e-06
Chr2	+	19239405	3UTR	AT2G46800.2	AT2G46800	protein_coding_gene-mRNA	459	339	473	346	504	501	360.062	422.27	412.662	277.154	329.745	283.001	-0.419387	0.002523	0.0309359
Chr2	+	19321015	exon	AT2G47015.1	AT2G47015	miRNA-miRNA	9	6	25	1	1	3	7.06004	7.47381	21.8109	0.801023	0.654256	1.69462	-2.67646	3.33889e-05	0.00111328
Chr2	+	19382388	3UTR	AT2G47210.1	AT2G47210	protein_coding_gene-mRNA	42	15	19	90	128	130	32.9468	18.6845	16.5763	72.0921	83.7447	73.4335	1.66041	1.01193e-06	6.28184e-05
Chr2	+	19428929	3UTR	AT2G47320.1	AT2G47320	protein_coding_gene-mRNA	478	393	492	286	392	396	374.966	489.535	429.239	229.093	256.468	223.69	-0.853891	1.01434e-05	0.000423332
Chr2	+	19447419	3UTR	AT2G47400.1	AT2G47400	protein_coding_gene-mRNA	7385	4391	7058	12617	12134	13107	5793.15	5469.58	6157.66	10106.5	7938.74	7403.79	0.543416	3.4956e-05	0.00115308
Chr2	+	19473915	3UTR	AT2G47450.1	AT2G47450	protein_coding_gene-mRNA	1504	1495	2780	675	683	1375	1179.81	1862.22	2425.37	540.69	446.857	776.7	-1.59842	4.90073e-11	1.22657e-08
Chr2	+	19474057	3UTR	AT2G47450.1	AT2G47450	protein_coding_gene-mRNA	760	628	1081	1784	1582	2048	596.181	782.259	943.104	1429.02	1035.03	1156.86	0.635106	0.000228947	0.00501027
Chr2	+	19489606	3UTR	AT2G47490.1	AT2G47490	protein_coding_gene-mRNA	157	132	134	79	75	92	123.158	164.424	116.906	63.2808	49.0692	51.9683	-1.25625	4.46621e-05	0.00139327
Chr2	+	19580529	3UTR	AT2G47800.1	AT2G47800	protein_coding_gene-mRNA	156	85	73	219	347	355	122.374	105.879	63.6878	175.424	227.027	200.53	1.0072	0.00306293	0.0356457
Chr2	+	19615659	3UTR	AT2G47910.1	AT2G47910	protein_coding_gene-mRNA	366	365	583	307	284	399	287.108	454.657	508.63	245.914	185.809	225.384	-0.914244	6.63459e-06	0.000297677
Chr2	+	19615810	3UTR	AT2G47910.1	AT2G47910	protein_coding_gene-mRNA	58	43	26	16	7	24	45.498	53.5623	22.6833	12.8164	4.57979	13.557	-1.75154	0.00154899	0.0213923
Chr2	+	19643466	3UTR	AT2G48010.1	AT2G48010	protein_coding_gene-mRNA	157	107	209	86	149	140	123.158	133.283	182.339	68.888	97.4841	79.0822	-0.818269	0.00149316	0.0208545
Chr2	+	19679707	3UTR	AT2G48110.1	AT2G48110	protein_coding_gene-mRNA	14	7	19	31	45	60	10.9823	8.71944	16.5763	24.8317	29.4415	33.8924	1.19536	0.00338047	0.0382949
Chr2	-	3752	intergenic.igt	AT2G01023.igt	AT2G01023.igt	protein_coding_gene-protein_coding_gene	259	235	26	4	0	16	203.172	292.724	22.6833	3.20409	0	9.03797	-4.18791	9.19803e-09	1.14776e-06
Chr2	-	4724	intergenic.igt	AT2G01023.igt	AT2G01023.igt	protein_coding_gene-protein_coding_gene	76	70	11	0	0	21	59.6181	87.1944	9.5968	0	0	11.8623	-2.47492	0.00329589	0.0375607
Chr2	-	7438	intergenic.igt	AT2G01023.igt	AT2G01023.igt	protein_coding_gene-protein_coding_gene	95	18	16	0	0	7	74.5226	22.4214	13.959	0	0	3.95411	-3.3138	3.97089e-05	0.00126374
Chr2	-	7525	intergenic.igt	AT2G01023.igt	AT2G01023.igt	protein_coding_gene-protein_coding_gene	80	110	71	0	0	7	62.7559	137.02	61.943	0	0	3.95411	-4.59412	4.91482e-11	1.22657e-08
Chr2	-	9156	intergenic.igt	AT2G01023.igt	AT2G01023.igt	protein_coding_gene-protein_coding_gene	71	45	1	0	2	2	55.6958	56.0536	0.872436	0	1.30851	1.12975	-3.21826	0.000141314	0.00345688
Chr2	-	94836	3UTR	AT2G01140.1	AT2G01140	protein_coding_gene-mRNA	470	290	487	350	401	464	368.691	361.234	424.876	280.358	262.357	262.101	-0.517403	0.00293734	0.034608
Chr2	-	148942	3UTR	AT2G01290.1	AT2G01290	protein_coding_gene-mRNA	1579	1081	1855	987	788	847	1238.64	1346.53	1618.37	790.61	515.553	478.447	-1.22078	2.15485e-09	3.22666e-07
Chr2	-	165145	3UTR	AT2G01350.4	AT2G01350	protein_coding_gene-mRNA	928	572	432	244	410	424	727.968	712.503	376.892	195.45	268.245	239.506	-1.33626	3.76667e-07	2.68194e-05
Chr2	-	199519	3UTR	AT2G01450.1	AT2G01450	protein_coding_gene-mRNA	178	71	91	304	505	648	139.632	88.4401	79.3917	243.511	330.399	366.038	1.55536	5.33568e-07	3.60187e-05
Chr2	-	296833	3UTR	AT2G01670.1	AT2G01670	protein_coding_gene-mRNA	20	21	28	4	4	8	15.689	26.1583	24.4282	3.20409	2.61702	4.51898	-2.31663	3.92624e-05	0.00125492
Chr2	-	518158	3UTR	AT2G02080.1	AT2G02080	protein_coding_gene-mRNA	136	48	85	164	200	265	106.685	59.7905	74.1571	131.368	130.851	149.691	0.746727	0.0017532	0.0233511
Chr2	-	556514	3UTR	AT2G02170.1	AT2G02170	protein_coding_gene-mRNA	2	2	6	40	31	22	1.5689	2.49127	5.23462	32.0409	20.2819	12.4272	2.3575	3.04148e-05	0.00103936
Chr2	-	619358	3UTR	AT2G02360.1	AT2G02360	protein_coding_gene-mRNA	148	85	356	51	128	142	116.098	105.879	310.587	40.8522	83.7447	80.212	-1.30378	0.000849578	0.0137283
Chr2	-	697965	AMB	AT2G02570.x	AT2G02570	protein_coding_gene-mRNA	6	0	1	28	14	30	4.70669	0	0.872436	22.4286	9.15958	16.9462	2.32494	0.000375018	0.00733035
Chr2	-	796774	AMB	AT2G02800.x	AT2G02800	protein_coding_gene-mRNA	374	139	210	547	705	682	293.384	173.143	183.212	438.16	461.25	385.243	0.960252	2.64104e-05	0.000921642
Chr2	-	1006333	3UTR	AT2G03310.1	AT2G03310	protein_coding_gene-mRNA	260	198	311	84	214	195	203.957	246.636	271.328	67.2859	140.011	110.15	-1.13826	0.00056509	0.0101094
Chr2	-	1019583	3UTR	AT2G03350.1	AT2G03350	protein_coding_gene-mRNA	108	72	106	212	302	346	84.7204	89.6857	92.4782	169.817	197.585	195.446	1.05456	3.53351e-05	0.00116403
Chr2	-	1030422	3UTR	AT2G03390.1	AT2G03390	protein_coding_gene-mRNA	142	81	59	252	367	370	111.392	100.896	51.4737	201.858	240.112	209.003	1.27808	4.91891e-07	3.40425e-05
Chr2	-	1035024	3UTR	AT2G03420.1	AT2G03420	protein_coding_gene-mRNA	76	46	108	32	50	32	59.6181	57.2992	94.2231	25.6327	32.7128	18.0759	-1.35211	0.00415669	0.0443625
Chr2	-	1137634	3UTR	AT2G03730.1	AT2G03730	protein_coding_gene-mRNA	265	145	137	349	449	610	207.879	180.617	119.524	279.557	293.761	344.573	0.833838	0.00163143	0.0222203
Chr2	-	1401285	3UTR	AT2G04160.1	AT2G04160	protein_coding_gene-mRNA	174	114	109	242	409	399	136.494	142.002	95.0956	193.848	267.591	225.384	0.86523	0.000440656	0.00834274
Chr2	-	1533770	3UTR	AT2G04410.1	AT2G04410	protein_coding_gene-mRNA	1722	1199	2249	1088	1340	1337	1350.82	1493.52	1962.11	871.513	876.703	755.235	-0.933367	1.12114e-08	1.33173e-06
Chr2	-	1799350	3UTR	AT2G05070.1	AT2G05070	protein_coding_gene-mRNA	10531	7633	16611	33972	30312	45050	8261.03	9507.93	14492	27212.4	19831.8	25447.5	1.14343	4.96357e-06	0.000236291
Chr2	-	1823360	3UTR	AT2G05100.1	AT2G05100	protein_coding_gene-mRNA	16436	11862	22996	32898	34332	43867	12893.2	14775.7	20062.5	26352.1	22461.9	24779.3	0.618624	0.000274068	0.00575799
Chr2	-	2081088	3UTR	AT2G05620.1	AT2G05620	protein_coding_gene-mRNA	3733	2544	3795	3405	3546	3919	2928.35	3168.9	3310.9	2727.48	2319.99	2213.74	-0.372408	0.00134639	0.0193049
Chr2	-	2587757	3UTR	AT2G06520.1	AT2G06520	protein_coding_gene-mRNA	8772	5008	10675	18997	19969	21927	6881.18	6238.14	9313.26	15217	13064.8	12386	0.849464	1.10333e-06	6.81498e-05
Chr2	-	2588588	3UTR	AT2G06530.1	AT2G06530	protein_coding_gene-mRNA	361	224	274	541	644	557	283.186	279.022	239.048	433.353	421.341	314.634	0.53854	0.0027897	0.0333455
Chr2	-	2666128	intergenic.igt	AT2G06700.igt	AT2G06700.igt	transposable_element_gene-transposable_element_gene	4	3	1	21	18	30	3.13779	3.7369	0.872436	16.8215	11.7766	16.9462	2.14266	0.00141314	0.0200083
Chr2	-	2919996	exon	AT2G07042.1	AT2G07042	other_RNA-ncRNA	37	41	23	10	27	19	29.0246	51.071	20.066	8.01023	17.6649	10.7326	-1.32411	0.00422792	0.0449674
Chr2	-	3303822	3UTR	AT2G07774.1	AT2G07774	protein_coding_gene-mRNA	247	148	500	85	111	181	193.759	184.354	436.218	68.0869	72.6224	102.242	-1.66813	3.59236e-06	0.000181878
Chr2	-	3312816	intergenic.pm	AT2G07811.igt	AT2G07811.igt	pseudogene-pseudogene	27	20	24	7	4	8	21.1801	24.9127	20.9385	5.60716	2.61702	4.51898	-2.06817	0.000734964	0.0123003
Chr2	-	3313752	pseudogenic_exon	AT2G07811.1	AT2G07811	pseudogene-pseudogenic_transcript	165	98	293	84	107	134	129.434	122.072	255.624	67.2859	70.0054	75.693	-1.21821	3.80913e-05	0.00122508
Chr2	-	3671930	AMB	AT2G09795.x	AT2G09795	other_RNA-ncRNA	170	164	265	107	96	181	133.356	204.284	231.196	85.7095	62.8085	102.242	-1.15036	1.01301e-05	0.000423332
Chr2	-	4310430	3UTR	AT2G10940.1	AT2G10940	protein_coding_gene-mRNA	11	2	1	24	30	39	8.62893	2.49127	0.872436	19.2246	19.6277	22.03	1.97283	0.00213976	0.0271392
Chr2	-	4310577	3UTR	AT2G10940.1	AT2G10940	protein_coding_gene-mRNA	267	300	604	3794	3021	3468	209.448	373.69	526.952	3039.08	1976.51	1958.98	2.23279	0.000575722	0.0102407
Chr2	-	4315429	3UTR	AT2G10950.1	AT2G10950	protein_coding_gene-mRNA	178	146	91	70	108	148	139.632	181.863	79.3917	56.0716	70.6596	83.6012	-0.89271	0.00143198	0.020194
Chr2	-	4805653	3UTR	AT2G11910.2	AT2G11910	protein_coding_gene-mRNA	491	248	469	365	312	443	385.164	308.917	409.173	292.373	204.128	250.239	-0.5625	0.00169899	0.0228548
Chr2	-	4805935	CDS	AT2G11910.2	AT2G11910	protein_coding_gene-mRNA	74	99	100	39	35	41	58.0492	123.318	87.2436	31.2399	22.8989	23.1598	-1.63733	0.000796372	0.0130998
Chr2	-	5774172	AMB	AT2G13820.x	AT2G13820	protein_coding_gene-mRNA	11	6	5	48	47	51	8.62893	7.47381	4.36218	38.4491	30.75	28.8085	2.08222	4.15857e-05	0.00131221
Chr2	-	5852682	intergenic.pm	AT2G13975.igt	AT2G13975.igt	transposable_element_gene-transposable_element_gene	7	4	4	41	30	64	5.49114	4.98254	3.48975	32.8419	19.6277	36.1519	2.40957	3.45381e-06	0.000176674
Chr2	-	6406653	3UTR	AT2G14910.1	AT2G14910	protein_coding_gene-mRNA	1894	1763	3084	1490	1580	1697	1485.75	2196.05	2690.59	1193.52	1033.72	958.59	-0.987398	5.23551e-07	3.54394e-05
Chr2	-	6492072	CDS	AT2G15020.1	AT2G15020	protein_coding_gene-mRNA	257	262	320	81	107	124	201.603	326.356	279.18	64.8829	70.0054	70.0443	-1.82263	0.000130727	0.00324938
Chr2	-	6709265	3UTR	AT2G15390.2	AT2G15390	protein_coding_gene-mRNA	127	135	140	64	40	70	99.625	168.161	122.141	51.2655	26.1702	39.5411	-1.63956	5.15042e-05	0.00157041
Chr2	-	6787882	3UTR	AT2G15560.1	AT2G15560	protein_coding_gene-mRNA	183	178	151	81	75	82	143.554	221.723	131.738	64.8829	49.0692	46.3196	-1.58528	2.66027e-08	2.82091e-06
Chr2	-	6833923	3UTR	AT2G15695.1	AT2G15695	protein_coding_gene-mRNA	767	453	516	341	412	506	601.672	564.273	450.177	273.149	269.553	285.826	-0.948902	8.59173e-06	0.000367259
Chr2	-	6973638	5UTR	AT2G16018.1	AT2G16018	protein_coding_gene-mRNA	8	4	3	26	22	51	6.27559	4.98254	2.61731	20.8266	14.3936	28.8085	1.92413	0.00107392	0.0163483
Chr2	-	7120430	3UTR	AT2G16430.1	AT2G16430	protein_coding_gene-mRNA	661	475	558	278	385	529	518.52	591.677	486.819	222.684	251.888	298.818	-1.02523	7.10485e-06	0.000312885
Chr2	-	7159697	3UTR	AT2G16510.1	AT2G16510	protein_coding_gene-mRNA	731	768	1104	721	886	970	573.432	956.648	963.17	577.538	579.67	547.927	-0.540213	0.00340535	0.0384362
Chr2	-	7477951	3UTR	AT2G17190.1	AT2G17190	protein_coding_gene-mRNA	246	115	150	299	450	464	192.974	143.248	130.865	239.506	294.415	262.101	0.755408	9.93522e-05	0.00262254
Chr2	-	7481960	3UTR	AT2G17200.1	AT2G17200	protein_coding_gene-mRNA	768	541	1115	469	674	709	602.456	673.888	972.766	375.68	440.968	400.495	-0.873097	2.68195e-05	0.000934149
Chr2	-	7487651	3UTR	AT2G17220.2	AT2G17220	protein_coding_gene-mRNA	110	44	59	241	270	275	86.2893	54.8079	51.4737	193.047	176.649	155.34	1.39821	7.49879e-07	4.77507e-05
Chr2	-	7545553	3UTR	AT2G17350.1	AT2G17350	protein_coding_gene-mRNA	429	349	428	300	420	410	336.528	434.727	373.403	240.307	274.787	231.598	-0.605101	0.00365699	0.0404084
Chr2	-	7684135	3UTR	AT2G17695.1	AT2G17695	protein_coding_gene-mRNA	208	106	217	333	388	390	163.165	132.037	189.319	266.741	253.851	220.3	0.597367	0.00340879	0.0384395
Chr2	-	7755709	3UTR	AT2G17840.1	AT2G17840	protein_coding_gene-mRNA	65	75	121	358	739	1203	50.9892	93.4226	105.565	286.766	483.495	679.542	2.16686	0.000410846	0.00791175
Chr2	-	7898255	3UTR	AT2G18160.1	AT2G18160	protein_coding_gene-mRNA	1359	1089	2481	873	1412	1363	1066.07	1356.5	2164.51	699.293	923.809	769.922	-0.922438	4.95597e-05	0.00152298
Chr2	-	7907907	3UTR	AT2G18170.1	AT2G18170	protein_coding_gene-mRNA	67	53	105	12	44	44	52.558	66.0186	91.6058	9.61228	28.7872	24.8544	-1.62516	2.76628e-05	0.000959923
Chr2	-	7931926	3UTR	AT2G18230.1	AT2G18230	protein_coding_gene-mRNA	349	120	157	393	837	737	273.773	149.476	136.972	314.802	547.612	416.311	1.14859	0.000255268	0.00546053
Chr2	-	8031229	3UTR	AT2G18510.1	AT2G18510	protein_coding_gene-mRNA	194	165	228	106	128	157	152.183	205.53	198.915	84.9084	83.7447	88.6851	-1.09107	1.78005e-07	1.4187e-05
Chr2	-	8112118	3UTR	AT2G18710.1	AT2G18710	protein_coding_gene-mRNA	335	193	298	634	571	576	262.79	240.408	259.986	507.849	373.58	325.367	0.649043	0.000714452	0.0120651
Chr2	-	8465808	3UTR	AT2G19560.1	AT2G19560	protein_coding_gene-mRNA	6	4	4	27	50	37	4.70669	4.98254	3.48975	21.6276	32.7128	20.9003	2.17447	0.000227371	0.00499346
Chr2	-	8472185	3UTR	AT2G19580.1	AT2G19580	protein_coding_gene-mRNA	93	67	161	50	68	67	72.9537	83.4575	140.462	40.0511	44.4894	37.8465	-1.20897	0.00271681	0.0327275
Chr2	-	8516865	3UTR	AT2G19760.1	AT2G19760	protein_coding_gene-mRNA	392	219	538	694	783	933	307.504	272.794	469.371	555.91	512.282	527.027	0.592713	0.00302431	0.0353126
Chr2	-	8739873	3UTR	AT2G20280.1	AT2G20280	protein_coding_gene-mRNA	326	184	149	137	152	193	255.73	229.197	129.993	109.74	99.4469	109.02	-0.927506	0.000403918	0.00783328
Chr2	-	8742181	CDS	AT2G20280.1	AT2G20280	protein_coding_gene-mRNA	52	56	18	19	15	32	40.7913	69.7556	15.7039	15.2194	9.81383	18.0759	-1.41698	0.00103604	0.0159486
Chr2	-	8756163	3UTR	AT2G20300.1	AT2G20300	protein_coding_gene-mRNA	38	14	25	64	93	81	29.809	17.4389	21.8109	51.2655	60.8458	45.7547	1.11913	0.00143768	0.0202513
Chr2	-	8943492	CDS	AT2G20760.1	AT2G20760	protein_coding_gene-mRNA	16	17	10	3	1	1	12.5512	21.1758	8.72436	2.40307	0.654256	0.564873	-2.51184	0.000661598	0.011399
Chr2	-	9078985	intergenic.pm	AT2G21188.igt	AT2G21188.igt	other_RNA-other_RNA	6	7	23	1	1	3	4.70669	8.71944	20.066	0.801023	0.654256	1.69462	-2.35569	0.00327444	0.0374431
Chr2	-	9320227	3UTR	AT2G21870.2	AT2G21870	protein_coding_gene-mRNA	136	89	97	285	271	289	106.685	110.862	84.6263	228.292	177.303	163.248	0.897789	6.30646e-05	0.00183367
Chr2	-	9393396	CDS	AT2G22100.1	AT2G22100	protein_coding_gene-mRNA	36	22	11	6	4	13	28.2401	27.404	9.5968	4.80614	2.61702	7.34335	-1.87787	0.000245309	0.0052887
Chr2	-	9526217	3UTR	AT2G22430.1	AT2G22430	protein_coding_gene-mRNA	2177	2242	4181	882	1103	1275	1707.74	2792.71	3647.66	706.502	721.644	720.213	-1.88309	3.81045e-14	2.16535e-11
Chr2	-	9553805	3UTR	AT2G22490.1	AT2G22490	protein_coding_gene-mRNA	39	36	39	16	11	17	30.5935	44.8429	34.025	12.8164	7.19681	9.60284	-1.68544	0.001796	0.023793
Chr2	-	9698087	CDS	AT2G22795.1	AT2G22795	protein_coding_gene-mRNA	0	0	0	27	9	6	0	0	0	21.6276	5.8883	3.38924	2.41873	0.00433274	0.0458062
Chr2	-	9698575	CDS	AT2G22795.1	AT2G22795	protein_coding_gene-mRNA	0	0	0	31	17	28	0	0	0	24.8317	11.1223	15.8164	3.3395	2.35175e-05	0.000846221
Chr2	-	9698780	CDS	AT2G22795.1	AT2G22795	protein_coding_gene-mRNA	17	0	16	44	126	124	13.3356	0	13.959	35.245	82.4362	70.0443	2.3057	0.000183616	0.00422402
Chr2	-	9698836	CDS	AT2G22795.1	AT2G22795	protein_coding_gene-mRNA	9	23	0	42	106	89	7.06004	28.6496	0	33.643	69.3511	50.2737	1.89157	0.00058275	0.0103465
Chr2	-	9698953	CDS	AT2G22795.1	AT2G22795	protein_coding_gene-mRNA	105	59	42	127	178	236	82.3671	73.4925	36.6423	101.73	116.458	133.31	0.84852	0.00263045	0.0319993
Chr2	-	9704715	3UTR	AT2G22800.1	AT2G22800	protein_coding_gene-mRNA	64	62	105	21	31	69	50.2047	77.2294	91.6058	16.8215	20.2819	38.9762	-1.41319	0.000968637	0.0151661
Chr2	-	9823971	3UTR	AT2G23070.1	AT2G23070	protein_coding_gene-mRNA	123	54	109	249	282	306	96.4872	67.2643	95.0956	199.455	184.5	172.851	1.07232	6.19833e-06	0.000283072
Chr2	-	9976860	3UTR	AT2G23430.1	AT2G23430	protein_coding_gene-mRNA	200	161	245	125	203	196	156.89	200.547	213.747	100.128	132.814	110.715	-0.71878	5.73621e-05	0.00171372
Chr2	-	10044276	3UTR	AT2G23610.1	AT2G23610	protein_coding_gene-mRNA	2813	3254	2762	369	417	722	2206.65	4053.3	2409.67	295.577	272.825	407.838	-3.10212	9.28439e-50	1.14695e-45
Chr2	-	10153796	3UTR	AT2G23840.1	AT2G23840	protein_coding_gene-mRNA	569	349	805	292	459	515	446.351	434.727	702.311	233.899	300.303	290.91	-0.913621	0.00163623	0.0222489
Chr2	-	10201154	3UTR	AT2G23980.1	AT2G23980	protein_coding_gene-mRNA	46	14	32	48	120	119	36.0846	17.4389	27.918	38.4491	78.5107	67.2199	1.10978	0.00118567	0.0176047
Chr2	-	10286846	3UTR	AT2G24200.3	AT2G24200	protein_coding_gene-mRNA	2044	1338	1425	1027	1639	1827	1603.41	1666.66	1243.22	822.651	1072.32	1032.02	-0.617245	0.000457505	0.00853744
Chr2	-	10444860	3UTR	AT2G24580.1	AT2G24580	protein_coding_gene-mRNA	706	459	1209	522	627	660	553.821	571.746	1054.78	418.134	410.218	372.816	-0.848631	7.00428e-05	0.00198913
Chr2	-	10781625	intergenic.pm	AT2G25320.igt	AT2G25320.igt	protein_coding_gene-protein_coding_gene	107	69	44	38	35	63	83.936	85.9488	38.3872	30.4389	22.8989	35.587	-1.1732	0.000354097	0.0070214
Chr2	-	10902941	3UTR	AT2G25620.1	AT2G25620	protein_coding_gene-mRNA	100	84	132	58	85	67	78.4448	104.633	115.162	46.4593	55.6117	37.8465	-1.05329	0.00120773	0.0178415
Chr2	-	10929649	intron	AT2G25670.2	AT2G25670	protein_coding_gene-mRNA	72	80	54	37	63	40	56.4803	99.6508	47.1116	29.6378	41.2181	22.5949	-1.06124	0.00191034	0.0249861
Chr2	-	11017519	intergenic.igt	AT2G25830.igt	AT2G25830.igt	protein_coding_gene-protein_coding_gene	16	5	10	90	64	105	12.5512	6.22817	8.72436	72.0921	41.8724	59.3117	2.41366	6.61899e-07	4.33781e-05
Chr2	-	11071700	3UTR	AT2G25970.1	AT2G25970	protein_coding_gene-mRNA	401	174	348	478	645	696	314.564	216.74	303.608	382.889	421.995	393.152	0.509268	0.00353367	0.0392742
Chr2	-	11131577	3UTR	AT2G26140.1	AT2G26140	protein_coding_gene-mRNA	438	219	221	538	592	786	343.588	272.794	192.808	430.95	387.319	443.99	0.632965	0.000490954	0.00902664
Chr2	-	11170505	3UTR	AT2G26250.1	AT2G26250	protein_coding_gene-mRNA	352	272	295	491	697	755	276.126	338.813	257.369	393.302	456.016	426.479	0.546319	0.00380443	0.0414994
Chr2	-	11311050	3UTR	AT2G26590.2	AT2G26590	protein_coding_gene-mRNA	132	94	190	72	103	116	103.547	117.09	165.763	57.6737	67.3883	65.5253	-0.99724	5.90021e-05	0.00174792
Chr2	-	11392979	3UTR	AT2G26740.1	AT2G26740	protein_coding_gene-mRNA	317	120	406	479	646	711	248.67	149.476	354.209	383.69	422.649	401.625	0.6647	0.0034349	0.0385267
Chr2	-	11429039	AMB	AT2G26800.x	AT2G26800	protein_coding_gene-mRNA	277	155	235	654	599	833	217.292	193.073	205.023	523.869	391.899	470.539	1.15307	2.44007e-08	2.61675e-06
Chr2	-	11474956	3UTR	AT2G26900.1	AT2G26900	protein_coding_gene-mRNA	436	163	365	451	715	891	342.02	203.038	318.439	361.261	467.793	503.302	0.611519	0.00430931	0.0456247
Chr2	-	11509758	3UTR	AT2G26970.1	AT2G26970	protein_coding_gene-mRNA	114	93	172	66	79	93	89.4271	115.844	150.059	52.8675	51.6862	52.5332	-1.14763	2.18746e-05	0.000799491
Chr2	-	11528362	3UTR	AT2G27020.1	AT2G27020	protein_coding_gene-mRNA	1308	842	1000	585	785	941	1026.06	1048.82	872.436	468.598	513.591	531.546	-0.953779	6.79087e-13	2.9712e-10
Chr2	-	11678447	3UTR	AT2G27290.1	AT2G27290	protein_coding_gene-mRNA	1905	1611	3169	1077	1371	1753	1494.37	2006.72	2764.75	862.702	896.984	990.222	-1.17456	1.2223e-10	2.7056e-08
Chr2	-	11752234	3UTR	AT2G27500.2	AT2G27500	protein_coding_gene-mRNA	195	118	512	147	148	159	152.967	146.985	446.687	117.75	96.8298	89.8148	-1.24314	0.000419267	0.00803634
Chr2	-	12168852	3UTR	AT2G28470.2	AT2G28470	protein_coding_gene-mRNA	241	143	169	449	400	701	189.052	178.126	147.442	359.659	261.702	395.976	0.967869	1.86245e-05	0.000699326
Chr2	-	12414297	3UTR	AT2G28900.1	AT2G28900	protein_coding_gene-mRNA	161	105	123	331	421	565	126.296	130.792	107.31	265.139	275.442	319.153	1.23002	6.62434e-12	2.18223e-09
Chr2	-	12416209	CDS	AT2G28910.1	AT2G28910	protein_coding_gene-mRNA	1072	988	1292	589	740	802	840.929	1230.69	1127.19	471.803	484.149	453.028	-1.14769	8.50417e-05	0.00232168
Chr2	-	12613101	3UTR	AT2G29400.1	AT2G29400	protein_coding_gene-mRNA	326	240	394	211	271	301	255.73	298.952	343.74	169.016	177.303	170.027	-0.787359	9.24028e-05	0.00247078
Chr2	-	12618000	3UTR	AT2G29420.1	AT2G29420	protein_coding_gene-mRNA	802	600	1084	518	655	915	629.128	747.381	945.721	414.93	428.537	516.859	-0.755403	0.00199719	0.0258891
Chr2	-	12673408	3UTR	AT2G29650.3	AT2G29650	protein_coding_gene-mRNA	336	246	295	665	843	962	263.575	306.426	257.369	532.68	551.537	543.408	0.966797	6.69651e-07	4.377e-05
Chr2	-	12700399	3UTR	AT2G29720.1	AT2G29720	protein_coding_gene-mRNA	41	26	45	10	20	30	32.1624	32.3865	39.2596	8.01023	13.0851	16.9462	-1.33316	0.00253932	0.0310896
Chr2	-	12751141	3UTR	AT2G29910.1	AT2G29910	protein_coding_gene-mRNA	29	18	13	51	81	69	22.749	22.4214	11.3417	40.8522	52.9947	38.9762	1.167	0.00403797	0.0433577
Chr2	-	12769057	3UTR	AT2G29960.2	AT2G29960	protein_coding_gene-mRNA	541	332	501	396	383	404	424.387	413.551	437.091	317.205	250.58	228.209	-0.680709	2.00383e-06	0.000113552
Chr2	-	12781645	3UTR	AT2G29980.1	AT2G29980	protein_coding_gene-mRNA	11	4	6	59	31	50	8.62893	4.98254	5.23462	47.2604	20.2819	28.2437	2.02361	0.000799728	0.0131367
Chr2	-	12951044	3UTR	AT2G30390.2	AT2G30390	protein_coding_gene-mRNA	640	355	505	841	953	1054	502.047	442.2	440.58	673.66	623.506	595.376	0.445352	0.00271621	0.0327275
Chr2	-	12951362	CDS	AT2G30390.1	AT2G30390	protein_coding_gene-mRNA	39	30	100	2	6	15	30.5935	37.369	87.2436	1.60205	3.92553	8.4731	-3.02781	2.76779e-08	2.90995e-06
Chr2	-	12976193	3UTR	AT2G30460.2	AT2G30460	protein_coding_gene-mRNA	160	85	170	62	71	94	125.512	105.879	148.314	49.6634	46.4521	53.0981	-1.30685	1.99037e-05	0.000737273
Chr2	-	13011109	3UTR	AT2G30540.1	AT2G30540	protein_coding_gene-mRNA	20	27	48	114	171	202	15.689	33.6321	41.8769	91.3166	111.878	114.104	1.69647	6.82871e-05	0.00195274
Chr2	-	13105402	intergenic.igt	AT2G30760.igt	AT2G30760.igt	protein_coding_gene-protein_coding_gene	1	13	46	3	2	3	0.784448	16.1933	40.1321	2.40307	1.30851	1.69462	-2.36117	0.00253284	0.0310257
Chr2	-	13132535	3UTR	AT2G30830.1	AT2G30830	protein_coding_gene-mRNA	1	0	3	22	37	80	0.784448	0	2.61731	17.6225	24.2075	45.1898	3.26331	2.37977e-05	0.000854607
Chr2	-	13142664	3UTR	AT2G30880.1	AT2G30880	protein_coding_gene-mRNA	10	6	8	40	27	49	7.84448	7.47381	6.97949	32.0409	17.6649	27.6788	1.59045	0.0029308	0.0345638
Chr2	-	13209021	3UTR	AT2G31040.1	AT2G31040	protein_coding_gene-mRNA	425	235	351	693	773	720	333.391	292.724	306.225	555.109	505.74	406.709	0.644598	0.000288993	0.00600518
Chr2	-	13220637	3UTR	AT2G31070.1	AT2G31070	protein_coding_gene-mRNA	320	265	418	252	314	415	251.024	330.093	364.678	201.858	205.436	234.422	-0.549796	0.00189837	0.024869
Chr2	-	13392072	3UTR	AT2G31410.1	AT2G31410	protein_coding_gene-mRNA	213	155	207	170	162	184	167.088	193.073	180.594	136.174	105.989	103.937	-0.63557	0.00298604	0.034965
Chr2	-	13392324	CDS	AT2G31410.1	AT2G31410	protein_coding_gene-mRNA	5	8	51	1	1	8	3.92224	9.96508	44.4943	0.801023	0.654256	4.51898	-2.30464	0.00277256	0.0332048
Chr2	-	13392411	CDS	AT2G31410.1	AT2G31410	protein_coding_gene-mRNA	208	216	252	65	48	103	163.165	269.057	219.854	52.0665	31.4043	58.1819	-2.12933	4.1008e-13	1.91167e-10
Chr2	-	13642293	3UTR	AT2G32080.1	AT2G32080	protein_coding_gene-mRNA	635	528	921	572	536	719	498.125	657.695	803.514	458.185	350.681	406.144	-0.679905	0.000924307	0.0146203
Chr2	-	13688752	CDS	AT2G32240.1	AT2G32240	protein_coding_gene-mRNA	22	5	23	59	70	117	17.2579	6.22817	20.066	47.2604	45.7979	66.0901	1.71131	8.08092e-05	0.00222581
Chr2	-	13788519	3UTR	AT2G32480.1	AT2G32480	protein_coding_gene-mRNA	956	683	1143	650	896	891	749.933	850.769	997.195	520.665	586.213	503.302	-0.68553	9.67701e-07	6.03762e-05
Chr2	-	13863729	3UTR	AT2G32690.1	AT2G32690	protein_coding_gene-mRNA	9537	6648	12339	27932	25362	31879	7481.29	8280.98	10765	22374.2	16593.2	18007.6	1.08906	2.04372e-08	2.2542e-06
Chr2	-	13863993	CDS	AT2G32690.4	AT2G32690	protein_coding_gene-mRNA	13	18	8	1	1	1	10.1978	22.4214	6.97949	0.801023	0.654256	0.564873	-2.52909	0.00233382	0.0291662
Chr2	-	13919135	3UTR	AT2G32810.2	AT2G32810	protein_coding_gene-mRNA	73	24	49	150	175	207	57.2647	29.8952	42.7494	120.153	114.495	116.929	1.36936	1.4528e-05	0.00057162
Chr2	-	13944667	3UTR	AT2G32870.1	AT2G32870	protein_coding_gene-mRNA	304	384	632	236	231	368	238.472	478.324	551.38	189.041	151.133	207.873	-1.17143	0.000141179	0.00345688
Chr2	-	13962339	3UTR	AT2G32920.1	AT2G32920	protein_coding_gene-mRNA	280	166	305	176	189	277	219.646	206.775	266.093	140.98	123.654	156.47	-0.709118	0.0004385	0.00831467
Chr2	-	14018689	3UTR	AT2G33040.1	AT2G33040	protein_coding_gene-mRNA	373	179	298	600	595	664	292.599	222.969	259.986	480.614	389.282	375.076	0.669459	6.07818e-05	0.00178354
Chr2	-	14197665	3UTR	AT2G33530.1	AT2G33530	protein_coding_gene-mRNA	259	127	226	363	400	494	203.172	158.196	197.171	290.771	261.702	279.047	0.561691	0.00273751	0.0328967
Chr2	-	14268325	3UTR	AT2G33735.1	AT2G33735	protein_coding_gene-mRNA	34	51	35	19	22	26	26.6712	63.5274	30.5353	15.2194	14.3936	14.6867	-1.33335	0.00163309	0.0222308
Chr2	-	14477844	3UTR	AT2G34310.2	AT2G34310	protein_coding_gene-mRNA	31	24	66	5	3	5	24.3179	29.8952	57.5808	4.00511	1.96277	2.82437	-3.04916	1.25468e-06	7.5979e-05
Chr2	-	14522465	3UTR	AT2G34420.1	AT2G34420	protein_coding_gene-mRNA	53	34	44	111	154	252	41.5758	42.3516	38.3872	88.9135	100.755	142.348	1.35737	0.00117372	0.0174904
Chr2	-	14522595	3UTR	AT2G34420.1	AT2G34420	protein_coding_gene-mRNA	19193	13812	33857	53702	57046	72831	15055.9	17204.7	29538.1	43016.5	37322.7	41140.3	0.960971	3.84589e-06	0.00019196
Chr2	-	14530735	3UTR	AT2G34470.2	AT2G34470	protein_coding_gene-mRNA	870	498	688	514	780	566	682.47	620.326	600.236	411.726	510.319	319.718	-0.60742	0.00466649	0.0485258
Chr2	-	14532736	3UTR	AT2G34480.1	AT2G34480	protein_coding_gene-mRNA	1909	1602	2006	1476	1379	1856	1497.51	1995.51	1750.11	1182.31	902.219	1048.4	-0.732106	0.000374818	0.00733035
Chr2	-	14562907	3UTR	AT2G34570.1	AT2G34570	protein_coding_gene-mRNA	36	30	39	15	19	13	28.2401	37.369	34.025	12.0153	12.4309	7.34335	-1.51018	0.00154304	0.0213341
Chr2	-	14616775	3UTR	AT2G34680.1	AT2G34680	protein_coding_gene-mRNA	21	15	7	69	69	126	16.4734	18.6845	6.10705	55.2706	45.1436	71.174	1.92931	6.35725e-06	0.000287671
Chr2	-	14737061	3UTR	AT2G34930.1	AT2G34930	protein_coding_gene-mRNA	34	2	13	186	150	673	26.6712	2.49127	11.3417	148.99	98.1383	380.16	3.17387	4.11482e-06	0.00020333
Chr2	-	14795816	3UTR	AT2G35110.1	AT2G35110	protein_coding_gene-mRNA	57	25	8	108	119	122	44.7136	31.1409	6.97949	86.5105	77.8564	68.9145	1.40712	0.00035536	0.0070408
Chr2	-	14894365	intergenic.igt	AT2G35382.igt	AT2G35382.igt	snoRNA-snoRNA	39	32	66	17	15	17	30.5935	39.8603	57.5808	13.6174	9.81383	9.60284	-1.85303	3.16279e-06	0.000164859
Chr2	-	14903049	3UTR	AT2G35450.1	AT2G35450	protein_coding_gene-mRNA	222	159	230	121	191	229	174.148	198.056	200.66	96.9238	124.963	129.356	-0.689472	0.00107668	0.0163803
Chr2	-	14912207	3UTR	AT2G35490.1	AT2G35490	protein_coding_gene-mRNA	1249	851	1343	1027	1216	1293	979.776	1060.04	1171.68	822.651	795.575	730.381	-0.450163	8.24157e-05	0.00225998
Chr2	-	15029207	intergenic.pm	AT2G35750.igt	AT2G35750.igt	protein_coding_gene-protein_coding_gene	167	137	217	119	92	172	131.003	170.652	189.319	95.3217	60.1915	97.1582	-0.937627	8.79978e-05	0.00237613
Chr2	-	15063328	CDS	AT2G35880.1	AT2G35880	protein_coding_gene-mRNA	0	0	0	23	15	12	0	0	0	18.4235	9.81383	6.77848	2.64943	0.00166256	0.0224842
Chr2	-	15088862	3UTR	AT2G35940.2	AT2G35940	protein_coding_gene-mRNA	1583	908	837	716	858	1186	1241.78	1131.04	730.229	573.532	561.351	669.939	-0.768555	0.00048379	0.00892288
Chr2	-	15308065	3UTR	AT2G36490.1	AT2G36490	protein_coding_gene-mRNA	53	17	31	128	149	153	41.5758	21.1758	27.0455	102.531	97.4841	86.4256	1.58542	6.71973e-06	0.000299683
Chr2	-	15350407	3UTR	AT2G36620.1	AT2G36620	protein_coding_gene-mRNA	1043	859	935	675	702	966	818.18	1070	815.728	540.69	459.287	545.667	-0.786592	0.00328233	0.0374926
Chr2	-	15482003	3UTR	AT2G36885.2	AT2G36885	protein_coding_gene-mRNA	42	22	32	108	148	114	32.9468	27.404	27.918	86.5105	96.8298	64.3955	1.44045	4.29495e-06	0.000210965
Chr2	-	15489065	3UTR	AT2G36895.1	AT2G36895	protein_coding_gene-mRNA	1085	686	1663	2711	3050	2836	851.127	854.506	1450.86	2171.57	1995.48	1601.98	0.856929	3.12554e-05	0.0010593
Chr2	-	15557439	3UTR	AT2G37040.1	AT2G37040	protein_coding_gene-mRNA	143	56	120	823	986	880	112.176	69.7556	104.692	659.242	645.096	497.088	2.55649	3.26854e-16	2.44715e-13
Chr2	-	15598101	3UTR	AT2G37130.2	AT2G37130	protein_coding_gene-mRNA	358	191	234	68	89	234	280.833	237.916	204.15	54.4696	58.2288	132.18	-1.48934	2.88862e-05	0.000993997
Chr2	-	15613404	3UTR	AT2G37170.1	AT2G37170	protein_coding_gene-mRNA	525	383	493	1210	1465	1650	411.835	477.078	430.111	969.238	958.484	932.04	1.10603	1.37899e-09	2.19811e-07
Chr2	-	15696198	3UTR	AT2G37400.1	AT2G37400	protein_coding_gene-mRNA	89	69	87	41	53	62	69.8159	85.9488	75.902	32.8419	34.6755	35.0221	-1.12126	0.00134558	0.0193049
Chr2	-	15764677	intergenic.pm	AT2G37600.igt	AT2G37600.igt	protein_coding_gene-protein_coding_gene	92	60	122	28	69	62	72.1693	74.7381	106.437	22.4286	45.1436	35.0221	-1.22281	0.00367961	0.0406194
Chr2	-	15869157	3UTR	AT2G37920.1	AT2G37920	protein_coding_gene-mRNA	401	385	707	379	479	479	314.564	479.569	616.812	303.588	313.388	270.574	-0.660178	0.000428131	0.00815561
Chr2	-	15882505	3UTR	AT2G37950.1	AT2G37950	protein_coding_gene-mRNA	92	94	116	38	28	58	72.1693	117.09	101.203	30.4389	18.3192	32.7626	-1.66167	0.00118353	0.0175835
Chr2	-	15989176	AMB	AT2G38170.x	AT2G38170	protein_coding_gene-mRNA	1115	957	1472	630	1017	1111	874.66	1192.07	1284.23	504.644	665.378	627.574	-0.887126	8.92331e-07	5.60988e-05
Chr2	-	16069653	3UTR	AT2G38360.1	AT2G38360	protein_coding_gene-mRNA	38	20	27	87	110	130	29.809	24.9127	23.5558	69.689	71.9681	73.4335	1.36309	0.00158188	0.0217494
Chr2	-	16233565	3UTR	AT2G38860.1	AT2G38860	protein_coding_gene-mRNA	320	123	199	130	141	228	251.024	153.213	173.615	104.133	92.25	128.791	-0.819569	0.00026529	0.00562136
Chr2	-	16236395	3UTR	AT2G38870.1	AT2G38870	protein_coding_gene-mRNA	225	177	206	491	595	818	176.501	220.477	179.722	393.302	389.282	462.066	1.07449	0.000570595	0.0101833
Chr2	-	16334629	3UTR	AT2G39170.1	AT2G39170	protein_coding_gene-mRNA	319	329	321	169	169	254	250.239	409.814	280.052	135.373	110.569	143.478	-1.24244	1.65171e-07	1.33799e-05
Chr2	-	16337177	intergenic.pm	AT2G39180.igt	AT2G39180.igt	protein_coding_gene-protein_coding_gene	6	4	7	53	28	39	4.70669	4.98254	6.10705	42.4542	18.3192	22.03	2.14034	6.60778e-05	0.001905
Chr2	-	16401586	3UTR	AT2G39280.1	AT2G39280	protein_coding_gene-mRNA	20	13	3	64	107	51	15.689	16.1933	2.61731	51.2655	70.0054	28.8085	1.93893	6.36017e-05	0.00184438
Chr2	-	16521790	3UTR	AT2G39630.2	AT2G39630	protein_coding_gene-mRNA	85	52	132	39	45	68	66.6781	64.773	115.162	31.2399	29.4415	38.4114	-1.25718	0.000407781	0.00788049
Chr2	-	16543863	3UTR	AT2G39700.1	AT2G39700	protein_coding_gene-mRNA	1150	612	1026	202	278	214	902.116	762.329	895.12	161.807	181.883	120.883	-2.41454	2.70857e-22	4.18253e-19
Chr2	-	16567206	3UTR	AT2G39720.1	AT2G39720	protein_coding_gene-mRNA	40	50	107	23	48	35	31.3779	62.2817	93.3507	18.4235	31.4043	19.7706	-1.33827	0.00111442	0.0168079
Chr2	-	16570770	3UTR	AT2G39730.2	AT2G39730	protein_coding_gene-mRNA	2785	1408	2144	4712	5911	6953	2184.69	1753.85	1870.5	3774.42	3867.31	3927.56	0.984856	9.91172e-10	1.67732e-07
Chr2	-	17167422	3UTR	AT2G41190.1	AT2G41190	protein_coding_gene-mRNA	86	58	200	34	39	71	67.4626	72.2468	174.487	27.2348	25.516	40.106	-1.64872	7.85573e-05	0.00217348
Chr2	-	17266535	3UTR	AT2G41420.1	AT2G41420	protein_coding_gene-mRNA	861	664	1348	732	782	990	675.41	827.102	1176.04	586.349	511.628	559.224	-0.682143	0.0016415	0.0223015
Chr2	-	17323508	3UTR	AT2G41530.1	AT2G41530	protein_coding_gene-mRNA	494	328	528	687	965	863	387.518	408.568	460.646	550.303	631.357	487.485	0.406291	0.00238208	0.0295641
Chr2	-	17429308	3UTR	AT2G41790.1	AT2G41790	protein_coding_gene-mRNA	735	351	407	363	456	504	576.57	437.218	355.082	290.771	298.341	284.696	-0.642045	0.000482132	0.00890286
Chr2	-	17514127	3UTR	AT2G41960.1	AT2G41960	protein_coding_gene-mRNA	73	28	27	94	117	132	57.2647	34.8778	23.5558	75.2962	76.5479	74.5632	0.924205	0.000911034	0.0144566
Chr2	-	17538910	3UTR	AT2G42030.1	AT2G42030	protein_coding_gene-mRNA	126	87	145	54	104	126	98.8405	108.37	126.503	43.2552	68.0426	71.174	-0.84432	0.000282229	0.00590139
Chr2	-	17563135	3UTR	AT2G42120.1	AT2G42120	protein_coding_gene-mRNA	7	2	2	24	20	32	5.49114	2.49127	1.74487	19.2246	13.0851	18.0759	2.02165	0.000672148	0.0115245
Chr2	-	17593415	3UTR	AT2G42230.1	AT2G42230	protein_coding_gene-mRNA	31	0	13	49	63	69	24.3179	0	11.3417	39.2501	41.2181	38.9762	1.51376	0.00407759	0.0437072
Chr2	-	17641740	intergenic.igt	AT2G42365.igt	AT2G42365.igt	other_RNA-other_RNA	12	12	30	3	5	5	9.41338	14.9476	26.1731	2.40307	3.27128	2.82437	-2.18034	0.000242876	0.00524999
Chr2	-	17697773	AMB	AT2G42500.x	AT2G42500	protein_coding_gene-mRNA	233	101	89	297	371	358	182.776	125.809	77.6468	237.904	242.729	202.225	0.800365	0.00169929	0.0228548
Chr2	-	17701229	5UTR	AT2G42500.2	AT2G42500	protein_coding_gene-mRNA	19	5	14	0	0	2	14.9045	6.22817	12.2141	0	0	1.12975	-2.99901	2.77485e-05	0.000961545
Chr2	-	17731882	3UTR	AT2G42590.2	AT2G42590	protein_coding_gene-mRNA	1910	1069	1636	2261	3362	3059	1498.3	1331.58	1427.31	1811.11	2199.61	1727.95	0.427967	0.000238237	0.00517233
Chr2	-	18073867	3UTR	AT2G43560.1	AT2G43560	protein_coding_gene-mRNA	2378	2985	4799	1201	1165	1349	1865.42	3718.22	4186.82	962.029	762.208	762.014	-1.9328	1.31606e-14	8.12897e-12
Chr2	-	18129434	5UTR	AT2G43745.1	AT2G43745	protein_coding_gene-mRNA	322	178	194	770	607	736	252.592	221.723	169.253	616.788	397.133	415.747	1.13314	5.23224e-08	4.99107e-06
Chr2	-	18197880	3UTR	AT2G43945.1	AT2G43945	protein_coding_gene-mRNA	186	115	178	364	421	404	145.907	143.248	155.294	291.572	275.442	228.209	0.82362	0.000227036	0.00499346
Chr2	-	18205274	3UTR	AT2G43970.1	AT2G43970	protein_coding_gene-mRNA	2785	2001	1803	1646	1951	1857	2184.69	2492.52	1573	1318.48	1276.45	1048.97	-0.771101	2.91825e-06	0.000154062
Chr2	-	18205488	3UTR	AT2G43970.1	AT2G43970	protein_coding_gene-mRNA	1117	1135	885	624	615	712	876.229	1413.8	772.106	499.838	402.367	402.19	-1.21135	1.19061e-08	1.40749e-06
Chr2	-	18587081	3UTR	AT2G45070.4	AT2G45070	protein_coding_gene-mRNA	806	466	777	1132	1464	1498	632.265	580.466	677.883	906.758	957.83	846.18	0.515107	4.83708e-06	0.000231528
Chr2	-	18682668	intron	AT2G45315.1	AT2G45315	other_RNA-ncRNA	32	26	54	13	10	5	25.1024	32.3865	47.1116	10.4133	6.54256	2.82437	-2.17707	5.0421e-05	0.00154177
Chr2	-	18733306	3UTR	AT2G45450.1	AT2G45450	protein_coding_gene-mRNA	95	90	208	48	55	78	74.5226	112.107	181.467	38.4491	35.9841	44.0601	-1.54344	0.000102665	0.00269558
Chr2	-	18742666	3UTR	AT2G45470.1	AT2G45470	protein_coding_gene-mRNA	185	94	207	796	728	826	145.123	117.09	180.594	637.614	476.298	466.585	1.76353	1.36376e-07	1.13832e-05
Chr2	-	18755650	CDS	AT2G45520.1	AT2G45520	protein_coding_gene-mRNA	21	26	36	3	14	4	16.4734	32.3865	31.4077	2.40307	9.15958	2.25949	-2.16332	0.000119761	0.00305359
Chr2	-	18776039	AMB	AT2G45560.x	AT2G45560	protein_coding_gene-mRNA	0	0	1	8	10	11	0	0	0.872436	6.40818	6.54256	6.2136	2.42115	0.00161548	0.0220152
Chr2	-	18799711	3UTR	AT2G45640.2	AT2G45640	protein_coding_gene-mRNA	358	306	461	244	335	369	280.833	381.164	402.193	195.45	219.176	208.438	-0.760556	2.20764e-05	0.000804485
Chr2	-	18807563	3UTR	AT2G45660.1	AT2G45660	protein_coding_gene-mRNA	49	35	75	27	32	28	38.438	43.5972	65.4327	21.6276	20.9362	15.8164	-1.2651	0.00236236	0.0293892
Chr2	-	18862969	3UTR	AT2G45820.1	AT2G45820	protein_coding_gene-mRNA	599	411	531	1408	2130	2084	469.885	511.956	463.264	1127.84	1393.56	1177.2	1.33945	1.04861e-11	3.15953e-09
Chr2	-	18866016	intergenic.pm	AT2G45850.igt	AT2G45850.igt	protein_coding_gene-protein_coding_gene	31	34	108	2	3	18	24.3179	42.3516	94.2231	1.60205	1.96277	10.1677	-2.92015	5.06403e-06	0.00024061
Chr2	-	18912268	3UTR	AT2G45970.1	AT2G45970	protein_coding_gene-mRNA	46	40	38	107	155	122	36.0846	49.8254	33.1526	85.7095	101.41	68.9145	1.08294	0.000382555	0.00744822
Chr2	-	18948132	3UTR	AT2G46080.1	AT2G46080	protein_coding_gene-mRNA	527	258	487	140	193	242	413.404	321.374	424.876	112.143	126.271	136.699	-1.59344	2.48746e-10	5.12147e-08
Chr2	-	19042303	3UTR	AT2G46390.1	AT2G46390	protein_coding_gene-mRNA	1466	916	1594	1070	1349	1326	1150	1141	1390.66	857.095	882.591	749.022	-0.563551	4.79587e-06	0.000230528
Chr2	-	19086560	AMB	AT2G46500.x	AT2G46500	protein_coding_gene-mRNA	172	81	104	236	337	295	134.925	100.896	90.7334	189.041	220.484	166.638	0.796041	0.00251854	0.0309118
Chr2	-	19115392	3UTR	AT2G46560.1	AT2G46560	protein_coding_gene-mRNA	79	27	27	99	147	169	61.9714	33.6321	23.5558	79.3013	96.1756	95.4635	1.11572	0.00340294	0.0384362
Chr2	-	19332965	AMB	AT2G47060.x	AT2G47060	protein_coding_gene-mRNA	127	75	91	362	299	321	99.625	93.4226	79.3917	289.97	195.622	181.324	1.24334	0.00016981	0.00397311
Chr2	-	19511701	3UTR	AT2G47560.1	AT2G47560	protein_coding_gene-mRNA	153	193	702	48	99	138	120.021	240.408	612.45	38.4491	64.7713	77.9525	-2.28635	1.10516e-08	1.31909e-06
Chr2	-	19616960	3UTR	AT2G47930.1	AT2G47930	protein_coding_gene-mRNA	9	3	4	51	33	44	7.06004	3.7369	3.48975	40.8522	21.5904	24.8544	2.13832	0.0014735	0.0206616
Chr2	-	19636867	3UTR	AT2G47990.1	AT2G47990	protein_coding_gene-mRNA	29	20	34	6	4	26	22.749	24.9127	29.6628	4.80614	2.61702	14.6867	-1.58617	0.00201277	0.0260137
Chr3	+	44459	intergenic.igt	AT3G01085.igt	AT3G01085.igt	protein_coding_gene-protein_coding_gene	4	2	5	39	25	47	3.13779	2.49127	4.36218	31.2399	16.3564	26.549	2.51744	8.28774e-06	0.0003558
Chr3	+	153218	3UTR	AT3G01400.1	AT3G01400	protein_coding_gene-mRNA	92	114	143	51	56	125	72.1693	142.002	124.758	40.8522	36.6383	70.6091	-1.13642	0.000594963	0.0105073
Chr3	+	190806	3UTR	AT3G01480.1	AT3G01480	protein_coding_gene-mRNA	342	145	205	685	585	787	268.281	180.617	178.849	548.701	382.74	444.555	1.10334	1.74292e-05	0.000660464
Chr3	+	255447	3UTR	AT3G01680.1	AT3G01680	protein_coding_gene-mRNA	32	2	14	109	66	80	25.1024	2.49127	12.2141	87.3115	43.1809	45.1898	1.88639	0.000422314	0.00806345
Chr3	+	258511	3UTR	AT3G01690.1	AT3G01690	protein_coding_gene-mRNA	1294	847	949	911	1115	1104	1015.08	1055.05	827.942	729.732	729.495	623.62	-0.472934	0.00127881	0.0185689
Chr3	+	417535	3UTR	AT3G02230.1	AT3G02230	protein_coding_gene-mRNA	84	44	86	114	221	363	65.8937	54.8079	75.0295	91.3166	144.59	205.049	1.13463	0.000255672	0.00546407
Chr3	+	616145	3UTR	AT3G02830.1	AT3G02830	protein_coding_gene-mRNA	276	122	190	470	521	609	216.508	151.967	165.763	376.481	340.867	344.008	0.971668	2.5498e-07	1.90326e-05
Chr3	+	650776	3UTR	AT3G02910.1	AT3G02910	protein_coding_gene-mRNA	268	132	243	93	117	156	210.232	164.424	212.002	74.4951	76.5479	88.1202	-1.2765	3.9332e-09	5.49026e-07
Chr3	+	795917	CDS	AT3G03360.1	AT3G03360	protein_coding_gene-mRNA	3	7	0	48	62	30	2.35335	8.71944	0	38.4491	40.5638	16.9462	2.68989	1.47481e-05	0.000575796
Chr3	+	960978	3UTR	AT3G03780.1	AT3G03780	protein_coding_gene-mRNA	1449	664	1089	1581	2263	3333	1136.67	827.102	950.083	1266.42	1480.58	1882.72	0.659528	0.000410491	0.00791108
Chr3	+	1034913	3UTR	AT3G03990.1	AT3G03990	protein_coding_gene-mRNA	74	50	43	84	153	241	58.0492	62.2817	37.5148	67.2859	100.101	136.134	0.923538	0.0032854	0.0375103
Chr3	+	1080406	3UTR	AT3G04110.1	AT3G04110	protein_coding_gene-mRNA	36	18	16	39	82	94	28.2401	22.4214	13.959	31.2399	53.649	53.0981	1.04971	0.00342519	0.0385267
Chr3	+	1083360	3UTR	AT3G04120.1	AT3G04120	protein_coding_gene-mRNA	1343	685	1347	2054	2683	3184	1053.51	853.26	1175.17	1645.3	1755.37	1798.56	0.74703	1.2649e-06	7.60388e-05
Chr3	+	1226896	CDS	AT3G04550.1	AT3G04550	protein_coding_gene-mRNA	90	74	93	30	17	26	70.6004	92.177	81.1366	24.0307	11.1223	14.6867	-2.19863	4.7929e-10	9.03956e-08
Chr3	+	1227403	3UTR	AT3G04550.1	AT3G04550	protein_coding_gene-mRNA	1087	659	1234	698	757	737	852.696	820.873	1076.59	559.114	495.272	416.311	-0.892383	1.03568e-05	0.000430783
Chr3	+	1329316	3UTR	AT3G04830.2	AT3G04830	protein_coding_gene-mRNA	64	33	49	95	122	144	50.2047	41.106	42.7494	76.0972	79.8192	81.3417	0.800241	0.0023643	0.0293984
Chr3	+	1364755	3UTR	AT3G04930.2	AT3G04930	protein_coding_gene-mRNA	112	84	117	42	62	73	87.8582	104.633	102.075	33.643	40.5638	41.2357	-1.31275	1.46237e-07	1.21244e-05
Chr3	+	1391666	3UTR	AT3G05010.1	AT3G05010	protein_coding_gene-mRNA	222	192	303	136	175	234	174.148	239.162	264.348	108.939	114.495	132.18	-0.907994	0.000160547	0.00380311
Chr3	+	1478678	3UTR	AT3G05200.1	AT3G05200	protein_coding_gene-mRNA	83	77	123	69	78	56	65.1092	95.9139	107.31	55.2706	51.0319	31.6329	-0.934937	0.00192658	0.0251453
Chr3	+	1490449	CDS	AT3G05220.2	AT3G05220	protein_coding_gene-mRNA	91	79	226	48	46	94	71.3848	98.4052	197.171	38.4491	30.0958	53.0981	-1.52347	6.99716e-06	0.000308828
Chr3	+	1491317	3UTR	AT3G05220.1	AT3G05220	protein_coding_gene-mRNA	30	22	35	62	95	96	23.5335	27.404	30.5353	49.6634	62.1543	54.2278	0.992755	0.00243239	0.0300786
Chr3	+	1497458	3UTR	AT3G05250.1	AT3G05250	protein_coding_gene-mRNA	71	37	119	24	46	37	55.6958	46.0885	103.82	19.2246	30.0958	20.9003	-1.47143	0.000146865	0.00355048
Chr3	+	1592004	3UTR	AT3G05490.1	AT3G05490	protein_coding_gene-mRNA	16	5	19	2	2	4	12.5512	6.22817	16.5763	1.60205	1.30851	2.25949	-2.13265	0.00391298	0.0423155
Chr3	+	1606132	3UTR	AT3G05530.1	AT3G05530	protein_coding_gene-mRNA	291	203	178	571	655	789	228.275	252.864	155.294	457.384	428.537	445.685	1.05293	7.17524e-07	4.62869e-05
Chr3	+	1612472	3UTR	AT3G05545.1	AT3G05545	protein_coding_gene-mRNA	344	267	504	247	304	402	269.85	332.585	439.708	197.853	198.894	227.079	-0.729574	0.000166683	0.00391095
Chr3	+	1657920	intergenic.igt	AT3G05670.igt	AT3G05670.igt	protein_coding_gene-protein_coding_gene	45	47	128	32	33	49	35.3002	58.5448	111.672	25.6327	21.5904	27.6788	-1.35393	0.00221856	0.0279094
Chr3	+	1657998	intergenic.igt	AT3G05670.igt	AT3G05670.igt	protein_coding_gene-protein_coding_gene	42	56	34	17	16	21	32.9468	69.7556	29.6628	13.6174	10.4681	11.8623	-1.65751	0.00306063	0.0356374
Chr3	+	1696708	3UTR	AT3G05730.1	AT3G05730	protein_coding_gene-mRNA	488	489	833	1442	1029	1863	382.811	609.115	726.739	1155.08	673.229	1052.36	0.729411	0.00442402	0.0465322
Chr3	+	1710031	3UTR	AT3G05760.1	AT3G05760	protein_coding_gene-mRNA	356	289	358	177	230	301	279.264	359.988	312.332	141.781	150.479	170.027	-1.02431	1.24839e-10	2.7056e-08
Chr3	+	1743163	3UTR	AT3G05840.2	AT3G05840	protein_coding_gene-mRNA	581	482	760	1032	1239	1405	455.765	600.396	663.052	826.656	810.623	793.647	0.498688	0.000293896	0.00608658
Chr3	+	1946842	3UTR	AT3G06400.3	AT3G06400	protein_coding_gene-mRNA	128	66	43	172	211	267	100.409	82.2119	37.5148	137.776	138.048	150.821	0.921569	0.00363282	0.0402313
Chr3	+	2166296	3UTR	AT3G06860.1	AT3G06860	protein_coding_gene-mRNA	1199	1186	1522	304	378	581	940.554	1477.32	1327.85	243.511	247.309	328.191	-2.16308	7.92985e-30	2.17692e-26
Chr3	+	2300268	3UTR	AT3G07230.1	AT3G07230	protein_coding_gene-mRNA	873	855	1094	519	645	822	684.824	1065.02	954.445	415.731	421.995	464.326	-1.04073	4.58735e-09	6.26186e-07
Chr3	+	2478268	3UTR	AT3G07760.2	AT3G07760	protein_coding_gene-mRNA	214	173	306	108	159	189	167.872	215.495	266.966	86.5105	104.027	106.761	-1.10296	6.22564e-06	0.000283795
Chr3	+	2586364	3UTR	AT3G08520.1	AT3G08520	protein_coding_gene-mRNA	1035	834	1316	746	715	1061	811.904	1038.86	1148.13	597.563	467.793	599.33	-0.829797	0.00131928	0.0190506
Chr3	+	2613801	3UTR	AT3G08600.1	AT3G08600	protein_coding_gene-mRNA	18	6	20	53	73	57	14.1201	7.47381	17.4487	42.4542	47.7607	32.1978	1.5103	0.000869466	0.0139402
Chr3	+	2624121	3UTR	AT3G08640.1	AT3G08640	protein_coding_gene-mRNA	93	51	81	47	55	77	72.9537	63.5274	70.6673	37.6481	35.9841	43.4952	-0.804561	0.00202085	0.0260856
Chr3	+	2642670	3UTR	AT3G08690.1	AT3G08690	protein_coding_gene-mRNA	579	479	1005	300	453	593	454.196	596.659	876.798	240.307	296.378	334.97	-1.12431	4.9989e-07	3.44994e-05
Chr3	+	2718784	3UTR	AT3G08940.2	AT3G08940	protein_coding_gene-mRNA	7431	5039	11388	41733	38248	52235	5829.24	6276.75	9935.3	33429.1	25024	29506.1	1.96406	6.12347e-19	8.40515e-16
Chr3	+	2754622	3UTR	AT3G09020.1	AT3G09020	protein_coding_gene-mRNA	25	16	37	5	10	19	19.6112	19.9302	32.2801	4.00511	6.54256	10.7326	-1.59477	0.000605969	0.0106636
Chr3	+	2782684	3UTR	AT3G09085.1	AT3G09085	protein_coding_gene-mRNA	168	73	234	78	109	108	131.787	90.9313	204.15	62.4798	71.3139	61.0063	-1.1019	0.000314645	0.00644072
Chr3	+	2840590	3UTR	AT3G09250.2	AT3G09250	protein_coding_gene-mRNA	178	77	129	63	77	100	139.632	95.9139	112.544	50.4644	50.3777	56.4873	-1.12396	1.56941e-05	0.000604919
Chr3	+	2954896	CDS	AT3G09630.2	AT3G09630	protein_coding_gene-mRNA	43	25	91	3	9	14	33.7313	31.1409	79.3917	2.40307	5.8883	7.90822	-2.67626	6.29471e-06	0.000285889
Chr3	+	3014815	3UTR	AT3G09820.1	AT3G09820	protein_coding_gene-mRNA	431	166	337	921	927	1002	338.097	206.775	294.011	737.742	606.495	566.003	1.15794	4.00297e-06	0.000198199
Chr3	+	3201856	3UTR	AT3G10330.1	AT3G10330	protein_coding_gene-mRNA	109	81	81	29	61	46	85.5049	100.896	70.6673	23.2297	39.9096	25.9842	-1.46875	1.87941e-06	0.000107458
Chr3	+	3242525	3UTR	AT3G10420.2	AT3G10420	protein_coding_gene-mRNA	1887	1076	1245	2434	3528	3036	1480.25	1340.3	1086.18	1949.69	2308.21	1714.95	0.60553	0.00094946	0.0149406
Chr3	+	3481418	3UTR	AT3G11120.1	AT3G11120	protein_coding_gene-mRNA	1609	1298	1614	928	863	1206	1262.18	1616.83	1408.11	743.349	564.623	681.237	-1.08644	5.0813e-06	0.000240967
Chr3	+	3531488	3UTR	AT3G11270.2	AT3G11270	protein_coding_gene-mRNA	170	69	96	58	56	101	133.356	85.9488	83.7539	46.4593	36.6383	57.0522	-1.08793	5.94587e-05	0.00175934
Chr3	+	3674071	3UTR	AT3G11630.1	AT3G11630	protein_coding_gene-mRNA	1580	957	1311	3797	3356	3738	1239.43	1192.07	1143.76	3041.48	2195.68	2111.5	1.01704	5.89056e-05	0.00174716
Chr3	+	3721252	3UTR	AT3G11760.1	AT3G11760	protein_coding_gene-mRNA	18	4	0	31	30	54	14.1201	4.98254	0	24.8317	19.6277	30.5031	1.66599	0.00398383	0.0429256
Chr3	+	3981814	3UTR	AT3G12550.1	AT3G12550	protein_coding_gene-mRNA	20	7	18	3	2	4	15.689	8.71944	15.7039	2.40307	1.30851	2.25949	-2.1026	0.00416205	0.0444006
Chr3	+	3990956	3UTR	AT3G12570.3	AT3G12570	protein_coding_gene-mRNA	288	211	199	167	208	258	225.921	262.829	173.615	133.771	136.085	145.737	-0.657516	0.00071491	0.0120651
Chr3	+	4056975	3UTR	AT3G12760.1	AT3G12760	protein_coding_gene-mRNA	329	304	598	168	165	190	258.084	378.673	521.717	134.572	107.952	107.326	-1.68638	4.72072e-10	8.97192e-08
Chr3	+	4074182	3UTR	AT3G12810.1	AT3G12810	protein_coding_gene-mRNA	15	3	3	34	37	22	11.7667	3.7369	2.61731	27.2348	24.2075	12.4272	1.53631	0.00352737	0.0392394
Chr3	+	4186912	AMB	AT3G13062.x	AT3G13062	protein_coding_gene-mRNA	473	268	543	203	324	449	371.044	333.83	473.733	162.608	211.979	253.628	-0.889857	0.000133144	0.00329289
Chr3	+	4335072	AMB	AT3G13340.x	AT3G13340	protein_coding_gene-mRNA	466	239	333	196	277	350	365.553	297.707	290.521	157	181.229	197.706	-0.823853	1.70001e-07	1.3637e-05
Chr3	+	4409438	3UTR	AT3G13520.1	AT3G13520	protein_coding_gene-mRNA	568	356	1001	2939	3210	2432	445.567	443.446	873.309	2354.21	2100.16	1373.77	1.66493	2.49909e-07	1.88247e-05
Chr3	+	4576049	3UTR	AT3G13882.1	AT3G13882	protein_coding_gene-mRNA	82	45	95	164	167	250	64.3248	56.0536	82.8814	131.368	109.261	141.218	0.877857	0.00244308	0.0301835
Chr3	+	4731702	3UTR	AT3G14210.1	AT3G14210	protein_coding_gene-mRNA	5037	4141	5341	20796	18687	19621	3951.27	5158.17	4659.68	16658.1	12226.1	11083.4	1.50245	9.26115e-09	1.14983e-06
Chr3	+	4824102	3UTR	AT3G14420.6	AT3G14420	protein_coding_gene-mRNA	17815	9424	12181	21244	26548	28590	13974.9	11738.9	10627.1	17016.9	17369.2	16149.7	0.473889	4.71945e-06	0.000227297
Chr3	+	4967060	3UTR	AT3G14790.1	AT3G14790	protein_coding_gene-mRNA	38	19	23	137	140	191	29.809	23.6671	20.066	109.74	91.5958	107.891	1.97197	4.20175e-08	4.14109e-06
Chr3	+	5052414	3UTR	AT3G15000.1	AT3G15000	protein_coding_gene-mRNA	399	322	365	183	252	414	312.995	401.094	318.439	146.587	164.872	233.857	-0.900352	1.41279e-05	0.000561188
Chr3	+	5055875	intergenic.pm	AT3G15010.igt	AT3G15010.igt	protein_coding_gene-protein_coding_gene	37	39	46	9	23	23	29.0246	48.5798	40.1321	7.20921	15.0479	12.9921	-1.59771	0.00012829	0.00320143
Chr3	+	5064039	3UTR	AT3G15030.2	AT3G15030	protein_coding_gene-mRNA	46	41	28	90	103	139	36.0846	51.071	24.4282	72.0921	67.3883	78.5173	0.953402	0.0028512	0.0339165
Chr3	+	5245367	3UTR	AT3G15510.1	AT3G15510	protein_coding_gene-mRNA	44	30	35	8	11	34	34.5157	37.369	30.5353	6.40818	7.19681	19.2057	-1.49277	0.000878328	0.0140477
Chr3	+	5333727	3UTR	AT3G15730.1	AT3G15730	protein_coding_gene-mRNA	574	251	426	665	1138	1156	450.273	312.654	371.658	532.68	744.543	652.993	0.754381	7.70805e-05	0.00213501
Chr3	+	5342512	3UTR	AT3G15780.1	AT3G15780	protein_coding_gene-mRNA	600	474	884	344	454	503	470.669	590.431	771.234	275.552	297.032	284.131	-1.08052	2.54282e-07	1.90326e-05
Chr3	+	5460698	3UTR	AT3G16100.1	AT3G16100	protein_coding_gene-mRNA	327	216	303	207	234	309	256.515	269.057	264.348	165.812	153.096	174.546	-0.668741	0.000802668	0.0131683
Chr3	+	5558490	3UTR	AT3G16370.1	AT3G16370	protein_coding_gene-mRNA	669	729	1102	3680	2843	3535	524.796	908.068	961.425	2947.76	1860.05	1996.83	1.4681	1.67606e-07	1.35328e-05
Chr3	+	5568531	3UTR	AT3G16400.2	AT3G16400	protein_coding_gene-mRNA	364	180	547	113	255	304	285.539	224.214	477.223	90.5156	166.835	171.721	-1.15881	0.000325973	0.00661232
Chr3	+	5645392	3UTR	AT3G16570.1	AT3G16570	protein_coding_gene-mRNA	263	170	447	707	893	822	206.31	211.758	389.979	566.323	584.25	464.326	0.976782	7.0206e-05	0.0019892
Chr3	+	5682260	3UTR	AT3G16670.1	AT3G16670	protein_coding_gene-mRNA	0	0	1	36	35	36	0	0	0.872436	28.8368	22.8989	20.3354	4.01219	5.373e-08	5.02844e-06
Chr3	+	5682332	3UTR	AT3G16670.1	AT3G16670	protein_coding_gene-mRNA	32	11	30	477	258	472	25.1024	13.702	26.1731	382.088	168.798	266.62	3.43023	5.71357e-17	4.86777e-14
Chr3	+	5816590	exon	AT3G17050.1	AT3G17050	transposable_element_gene-mRNA	1972	2896	3603	1413	1405	2039	1546.93	3607.36	3143.39	1131.85	919.229	1151.78	-1.34246	2.07563e-07	1.60258e-05
Chr3	+	5816604	intergenic.igt	AT3G17050.igt	AT3G17050.igt	transposable_element_gene-transposable_element_gene	5580	6953	8381	3709	3951	5911	4377.22	8660.9	7311.89	2970.99	2584.96	3338.96	-1.17258	3.97187e-07	2.81184e-05
Chr3	+	5832377	3UTR	AT3G17100.2	AT3G17100	protein_coding_gene-mRNA	203	145	238	122	174	176	159.243	180.617	207.64	97.7248	113.84	99.4177	-0.803202	9.98357e-05	0.00263249
Chr3	+	5838738	intergenic.igt	AT3G17110.igt	AT3G17110.igt	pseudogene-pseudogene	35	21	71	68	190	245	27.4557	26.1583	61.943	54.4696	124.309	138.394	1.35519	0.00196093	0.0255127
Chr3	+	5862249	exon	AT3G17185.1	AT3G17185	other_RNA-ncRNA	46	42	91	220	178	213	36.0846	52.3167	79.3917	176.225	116.458	120.318	1.23575	0.0015072	0.0209793
Chr3	+	5982096	3UTR	AT3G17470.1	AT3G17470	protein_coding_gene-mRNA	51	20	36	90	109	155	40.0069	24.9127	31.4077	72.0921	71.3139	87.5553	1.18867	0.00179104	0.0237527
Chr3	+	6033646	3UTR	AT3G17640.1	AT3G17640	protein_coding_gene-mRNA	15	0	4	73	24	36	11.7667	0	3.48975	58.4747	15.7021	20.3354	2.10769	0.00222585	0.0279725
Chr3	+	6033817	3UTR	AT3G17640.1	AT3G17640	protein_coding_gene-mRNA	10	4	1	34	34	31	7.84448	4.98254	0.872436	27.2348	22.2447	17.5111	1.90226	0.00420843	0.0447987
Chr3	+	6037225	3UTR	AT3G17650.1	AT3G17650	protein_coding_gene-mRNA	303	182	177	463	438	569	237.688	226.706	154.421	370.874	286.564	321.413	0.653192	0.00120811	0.0178415
Chr3	+	6052506	3UTR	AT3G17700.1	AT3G17700	protein_coding_gene-mRNA	127	62	86	212	325	309	99.625	77.2294	75.0295	169.817	212.633	174.546	1.1152	1.39608e-05	0.000557235
Chr3	+	6174645	intergenic.pm	AT3G18020.igt	AT3G18020.igt	protein_coding_gene-protein_coding_gene	5	3	0	25	13	27	3.92224	3.7369	0	20.0256	8.50532	15.2516	2.06355	0.00112256	0.0169054
Chr3	+	6194318	3UTR	AT3G18080.1	AT3G18080	protein_coding_gene-mRNA	84	72	80	37	47	58	65.8937	89.6857	69.7949	29.6378	30.75	32.7626	-1.22022	0.000141911	0.00346804
Chr3	+	6234061	3UTR	AT3G18190.1	AT3G18190	protein_coding_gene-mRNA	98	30	56	191	171	247	76.876	37.369	48.8564	152.995	111.878	139.524	1.25017	3.79444e-05	0.00122388
Chr3	+	6267606	3UTR	AT3G18280.1	AT3G18280	protein_coding_gene-mRNA	7	0	7	49	37	47	5.49114	0	6.10705	39.2501	24.2075	26.549	2.34826	0.000635573	0.0110663
Chr3	+	6355438	3UTR	AT3G18500.3	AT3G18500	protein_coding_gene-mRNA	92	23	23	159	116	169	72.1693	28.6496	20.066	127.363	75.8937	95.4635	1.21274	0.00333366	0.0378863
Chr3	+	6514983	3UTR	AT3G18890.1	AT3G18890	protein_coding_gene-mRNA	458	183	223	636	529	827	359.277	227.951	194.553	509.451	346.101	467.15	0.74005	0.00233919	0.0291744
Chr3	+	6666541	3UTR	AT3G19240.1	AT3G19240	protein_coding_gene-mRNA	52	16	50	99	152	96	40.7913	19.9302	43.6218	79.3013	99.4469	54.2278	1.08658	0.00277781	0.0332355
Chr3	+	6823285	3UTR	AT3G19640.1	AT3G19640	protein_coding_gene-mRNA	186	131	226	94	162	187	145.907	163.178	197.171	75.2962	105.989	105.631	-0.800499	0.000288891	0.00600518
Chr3	+	7020757	3UTR	AT3G20100.1	AT3G20100	protein_coding_gene-mRNA	345	314	483	185	334	229	270.635	391.129	421.387	148.189	218.521	129.356	-1.07478	0.00338494	0.038315
Chr3	+	7282177	3UTR	AT3G20820.1	AT3G20820	protein_coding_gene-mRNA	281	186	219	521	582	670	220.43	231.688	191.064	417.333	380.777	378.465	0.861657	1.07939e-05	0.000447459
Chr3	+	7321482	intergenic.igt	AT3G20890.igt	AT3G20890.igt	protein_coding_gene-protein_coding_gene	59	51	81	25	22	31	46.2825	63.5274	70.6673	20.0256	14.3936	17.5111	-1.69166	3.19194e-05	0.0010759
Chr3	+	7347174	3UTR	AT3G20960.1	AT3G20960	protein_coding_gene-mRNA	24	18	17	0	1	8	18.8268	22.4214	14.8314	0	0.654256	4.51898	-2.6889	5.32726e-05	0.001613
Chr3	+	7447200	3UTR	AT3G21220.1	AT3G21220	protein_coding_gene-mRNA	20	30	37	10	9	21	15.689	37.369	32.2801	8.01023	5.8883	11.8623	-1.56727	0.000470069	0.00870698
Chr3	+	7642117	3UTR	AT3G21690.1	AT3G21690	protein_coding_gene-mRNA	766	429	794	504	599	545	600.888	534.377	692.714	403.716	391.899	307.856	-0.718249	0.00118901	0.0176332
Chr3	+	7668863	intergenic.igt	AT3G21760.igt	AT3G21760.igt	protein_coding_gene-protein_coding_gene	0	1	4	33	14	14	0	1.24563	3.48975	26.4338	9.15958	7.90822	2.35757	0.00155528	0.0214672
Chr3	+	7895347	3UTR	AT3G22330.1	AT3G22330	protein_coding_gene-mRNA	310	244	311	124	155	237	243.179	303.935	271.328	99.3268	101.41	133.875	-1.24662	3.68544e-05	0.00119653
Chr3	+	7913162	5UTR	AT3G22380.1	AT3G22380	protein_coding_gene-mRNA	182	136	91	76	59	98	142.77	169.406	79.3917	60.8777	38.6011	55.3576	-1.27901	0.000197458	0.00445533
Chr3	+	7919392	3UTR	AT3G22380.2	AT3G22380	protein_coding_gene-mRNA	437	206	226	112	145	189	342.804	256.601	197.171	89.7146	94.8671	106.761	-1.42674	4.90423e-11	1.22657e-08
Chr3	+	7962160	3UTR	AT3G22440.1	AT3G22440	protein_coding_gene-mRNA	6264	4386	4785	1275	1199	2090	4913.79	5463.35	4174.61	1021.3	784.452	1180.58	-2.26552	9.78909e-48	8.06197e-44
Chr3	+	7977589	3UTR	AT3G22520.1	AT3G22520	protein_coding_gene-mRNA	34	3	18	61	76	102	26.6712	3.7369	15.7039	48.8624	49.7234	57.617	1.58375	0.000470467	0.00870698
Chr3	+	8052221	3UTR	AT3G22780.1	AT3G22780	protein_coding_gene-mRNA	40	16	26	85	114	54	31.3779	19.9302	22.6833	68.0869	74.5851	30.5031	1.14384	0.00298538	0.034965
Chr3	+	8116251	3UTR	AT3G22900.1	AT3G22900	protein_coding_gene-mRNA	20	34	12	5	1	5	15.689	42.3516	10.4692	4.00511	0.654256	2.82437	-2.48808	0.000363756	0.00716693
Chr3	+	8141969	3UTR	AT3G22960.1	AT3G22960	protein_coding_gene-mRNA	222	102	170	545	539	740	174.148	127.055	148.314	436.557	352.644	418.006	1.3995	1.53368e-12	5.82963e-10
Chr3	+	8153909	3UTR	AT3G22968.1	AT3G22968	protein_coding_gene-mRNA	67	54	61	36	23	45	52.558	67.2643	53.2186	28.8368	15.0479	25.4193	-1.25037	0.00122012	0.0179759
Chr3	+	8196917	AMB	AT3G23050.x	AT3G23050	protein_coding_gene-mRNA	374	269	376	759	751	818	293.384	335.076	328.036	607.976	491.346	462.066	0.700428	5.53748e-05	0.00166441
Chr3	+	8376363	3UTR	AT3G23390.1	AT3G23390	protein_coding_gene-mRNA	1252	1087	1516	674	707	1015	982.13	1354.01	1322.61	539.889	462.559	573.346	-1.18953	1.56317e-06	9.19551e-05
Chr3	+	8411368	CDS	AT3G23450.1	AT3G23450	protein_coding_gene-mRNA	210	157	248	51	101	92	164.734	195.565	216.364	40.8522	66.0798	51.9683	-1.73578	9.35179e-05	0.00249519
Chr3	+	8411655	CDS	AT3G23450.1	AT3G23450	protein_coding_gene-mRNA	245	340	449	129	130	217	192.19	423.516	391.724	103.332	85.0532	122.577	-1.62294	4.2888e-06	0.000210965
Chr3	+	8442773	3UTR	AT3G23530.1	AT3G23530	protein_coding_gene-mRNA	14	17	22	69	74	74	10.9823	21.1758	19.1936	55.2706	48.4149	41.8006	1.38754	0.00474812	0.0491874
Chr3	+	8490077	3UTR	AT3G23630.1	AT3G23630	protein_coding_gene-mRNA	15	18	14	4	6	0	11.7667	22.4214	12.2141	3.20409	3.92553	0	-2.21491	0.00137797	0.0195918
Chr3	+	8605423	3UTR	AT3G23820.1	AT3G23820	protein_coding_gene-mRNA	2406	2317	3195	1377	1981	2483	1887.38	2886.14	2787.43	1103.01	1296.08	1402.58	-0.975764	6.34819e-06	0.000287671
Chr3	+	8704229	3UTR	AT3G24100.1	AT3G24100	protein_coding_gene-mRNA	586	305	654	378	341	460	459.687	379.919	570.573	302.787	223.101	259.842	-0.837659	1.21983e-05	0.000495697
Chr3	+	8911980	CDS	AT3G24490.1	AT3G24490	protein_coding_gene-mRNA	17	33	47	2	8	7	13.3356	41.106	41.0045	1.60205	5.23405	3.95411	-2.49944	0.000275305	0.00577846
Chr3	+	9041770	3UTR	AT3G24760.1	AT3G24760	protein_coding_gene-mRNA	102	57	82	57	49	46	80.0137	71.0012	71.5398	45.6583	32.0585	25.9842	-1.07124	0.0014875	0.0208106
Chr3	+	9074201	CDS	AT3G24860.1	AT3G24860	protein_coding_gene-mRNA	16	2	9	0	0	4	12.5512	2.49127	7.85193	0	0	2.25949	-2.18747	0.00218296	0.0275317
Chr3	+	9103868	pseudogenic_exon	AT3G24927.1	AT3G24927	pseudogene-pseudogenic_transcript	19	3	39	2	6	6	14.9045	3.7369	34.025	1.60205	3.92553	3.38924	-2.09142	0.00203498	0.0262276
Chr3	+	9357892	3UTR	AT3G25690.1	AT3G25690	protein_coding_gene-mRNA	158	68	81	344	480	500	123.943	84.7032	70.6673	275.552	314.043	282.437	1.60495	1.58062e-11	4.54097e-09
Chr3	+	9526245	3UTR	AT3G26060.2	AT3G26060	protein_coding_gene-mRNA	1046	513	857	2370	2170	2152	820.533	639.011	747.678	1898.42	1419.73	1215.61	1.00896	0.000436971	0.00829874
Chr3	+	9758519	3UTR	AT3G26570.1	AT3G26570	protein_coding_gene-mRNA	1946	1137	1640	2767	2921	3934	1526.54	1416.29	1430.8	2216.43	1911.08	2222.21	0.535181	8.98518e-07	5.63444e-05
Chr3	+	9759350	CDS	AT3G26580.1	AT3G26580	protein_coding_gene-mRNA	88	69	114	38	30	41	69.0315	85.9488	99.4577	30.4389	19.6277	23.1598	-1.73852	8.86274e-08	7.87668e-06
Chr3	+	9991827	3UTR	AT3G27090.1	AT3G27090	protein_coding_gene-mRNA	1919	1382	2144	1578	1544	1784	1505.36	1721.47	1870.5	1264.01	1010.17	1007.73	-0.6309	3.09957e-05	0.00105339
Chr3	+	10000230	3UTR	AT3G27110.2	AT3G27110	protein_coding_gene-mRNA	405	253	242	238	257	286	317.702	315.146	211.13	190.643	168.144	161.554	-0.689622	0.000243963	0.00526887
Chr3	+	10123036	3UTR	AT3G27340.3	AT3G27340	protein_coding_gene-mRNA	54	32	53	26	22	22	42.3602	39.8603	46.2391	20.8266	14.3936	12.4272	-1.36839	0.00068518	0.0117073
Chr3	+	10256989	3UTR	AT3G27690.1	AT3G27690	protein_coding_gene-mRNA	1599	1073	2006	11310	6545	12975	1254.33	1336.57	1750.11	9059.57	4282.1	7329.23	2.07331	1.19568e-05	0.000487487
Chr3	+	10257137	intergenic.igt	AT3G27690.igt	AT3G27690.igt	protein_coding_gene-protein_coding_gene	0	0	2	15	8	19	0	0	1.74487	12.0153	5.23405	10.7326	2.54844	0.00113298	0.016996
Chr3	+	10285548	3UTR	AT3G27750.1	AT3G27750	protein_coding_gene-mRNA	245	143	253	185	193	161	192.19	178.126	220.726	148.189	126.271	90.9446	-0.686654	0.00462894	0.0482156
Chr3	+	10438424	3UTR	AT3G28040.1	AT3G28040	protein_coding_gene-mRNA	137	100	126	251	384	478	107.469	124.563	109.927	201.057	251.234	270.009	1.0717	9.31763e-08	8.18384e-06
Chr3	+	10455064	CDS	AT3G28080.1	AT3G28080	protein_coding_gene-mRNA	109	56	80	43	46	52	85.5049	69.7556	69.7949	34.444	30.0958	29.3734	-1.2345	1.78456e-05	0.000674176
Chr3	+	10519165	3UTR	AT3G28200.1	AT3G28200	protein_coding_gene-mRNA	323	174	510	204	248	195	253.377	216.74	444.943	163.409	162.255	110.15	-1.04821	0.000127044	0.00318021
Chr3	+	10695364	CDS	AT3G28540.1	AT3G28540	protein_coding_gene-mRNA	306	265	42	52	57	172	240.041	330.093	36.6423	41.6532	37.2926	97.1582	-1.57385	0.00439925	0.0463902
Chr3	+	10738553	intergenic.igt	AT3G28650.igt	AT3G28650.igt	protein_coding_gene-protein_coding_gene	106	75	82	42	37	19	83.1515	93.4226	71.5398	33.643	24.2075	10.7326	-1.72339	0.000223177	0.00493206
Chr3	+	11236408	3UTR	AT3G29270.2	AT3G29270	protein_coding_gene-mRNA	128	130	109	58	73	135	100.409	161.933	95.0956	46.4593	47.7607	76.2579	-1.01494	0.00241072	0.0298725
Chr3	+	11257763	3UTR	AT3G29320.1	AT3G29320	protein_coding_gene-mRNA	78	16	44	111	213	137	61.187	19.9302	38.3872	88.9135	139.356	77.3876	1.2734	0.000162789	0.00383782
Chr3	+	12349858	3UTR	AT3G30720.1	AT3G30720	protein_coding_gene-mRNA	175	152	151	99	139	108	137.278	189.337	131.738	79.3013	90.9415	61.0063	-0.953473	0.00167438	0.0226117
Chr3	+	12362178	intergenic.igt	AT3G30725.igt	AT3G30725.igt	protein_coding_gene-protein_coding_gene	3	4	37	1	0	0	2.35335	4.98254	32.2801	0.801023	0	0	-2.5075	0.00375078	0.0410228
Chr3	+	14198811	exon	AT3G41768.1	AT3G41768	rRNA-rRNA	12479	13333	11833	6608	6749	6809	9789.13	16608	10323.5	5293.16	4415.57	3846.22	-1.4072	2.33429e-08	2.52953e-06
Chr3	+	14199676	intergenic.pm	AT3G41768.igt	AT3G41768.igt	rRNA-rRNA	2274	1122	3640	3900	7161	5991	1783.84	1397.6	3175.67	3123.99	4685.12	3384.15	0.799116	0.00113606	0.0170319
Chr3	+	14199915	exon	AT3G41979.1	AT3G41979	rRNA-rRNA	223	134	303	105	68	146	174.932	166.915	264.348	84.1074	44.4894	82.4715	-1.48938	1.37374e-08	1.60099e-06
Chr3	+	15209766	3UTR	AT3G43230.1	AT3G43230	protein_coding_gene-mRNA	121	64	125	192	357	287	94.9183	79.7206	109.055	153.796	233.569	162.119	0.929175	0.000191867	0.00436506
Chr3	+	15760957	3UTR	AT3G43920.2	AT3G43920	protein_coding_gene-mRNA	2	2	0	11	10	28	1.5689	2.49127	0	8.81125	6.54256	15.8164	2.25657	0.000431204	0.00820783
Chr3	+	15888849	3UTR	AT3G44150.1	AT3G44150	protein_coding_gene-mRNA	54	45	44	123	118	169	42.3602	56.0536	38.3872	98.5258	77.2022	95.4635	0.966812	0.00151659	0.0210461
Chr3	+	16010958	3UTR	AT3G44330.1	AT3G44330	protein_coding_gene-mRNA	186	113	136	75	105	147	145.907	140.757	118.651	60.0767	68.6968	83.0363	-0.911667	0.000161435	0.00382047
Chr3	+	16195740	3UTR	AT3G44620.2	AT3G44620	protein_coding_gene-mRNA	141	111	158	269	371	347	110.607	138.265	137.845	215.475	242.729	196.011	0.743774	0.00447665	0.0469277
Chr3	+	16273150	3UTR	AT3G44720.1	AT3G44720	protein_coding_gene-mRNA	185	75	130	368	391	376	145.123	93.4226	113.417	294.776	255.814	212.392	1.08688	8.62115e-07	5.44764e-05
Chr3	+	16525958	intron	AT3G45140.1	AT3G45140	protein_coding_gene-mRNA	4	1	2	16	27	50	3.13779	1.24563	1.74487	12.8164	17.6649	28.2437	2.64956	0.000119604	0.00305275
Chr3	+	16596373	intergenic.igt	AT3G45256.igt	AT3G45256.igt	transposable_element_gene-transposable_element_gene	7	6	10	37	32	45	5.49114	7.47381	8.72436	29.6378	20.9362	25.4193	1.63172	0.00295399	0.0346883
Chr3	+	16758692	3UTR	AT3G45640.1	AT3G45640	protein_coding_gene-mRNA	361	130	180	763	878	747	283.186	161.933	157.039	611.18	574.436	421.96	1.38081	4.77452e-08	4.60797e-06
Chr3	+	16919991	3UTR	AT3G46060.1	AT3G46060	protein_coding_gene-mRNA	646	378	760	443	640	653	506.754	470.85	663.052	354.853	418.724	368.862	-0.518614	0.00218817	0.0275832
Chr3	+	16984140	3UTR	AT3G46220.1	AT3G46220	protein_coding_gene-mRNA	15	6	10	25	67	66	11.7667	7.47381	8.72436	20.0256	43.8351	37.2816	1.65048	0.00160276	0.021909
Chr3	+	17119591	3UTR	AT3G46490.1	AT3G46490	protein_coding_gene-mRNA	0	0	0	20	11	3	0	0	0	16.0205	7.19681	1.69462	2.53173	0.00289635	0.0342393
Chr3	+	17156162	3UTR	AT3G46590.1	AT3G46590	protein_coding_gene-mRNA	76	59	69	144	181	195	59.6181	73.4925	60.1981	115.347	118.42	110.15	0.819355	0.00174845	0.0233129
Chr3	+	17195281	intergenic.igt	AT3G46668.igt	AT3G46668.igt	other_RNA-other_RNA	15	17	7	2	3	4	11.7667	21.1758	6.10705	1.60205	1.96277	2.25949	-2.18974	0.000721252	0.0121224
Chr3	+	17231145	3UTR	AT3G46780.1	AT3G46780	protein_coding_gene-mRNA	1744	867	655	2945	2764	3797	1368.08	1079.97	571.446	2359.01	1808.36	2144.82	1.04059	4.35232e-05	0.00136117
Chr3	+	17446423	intergenic.pm	AT3G47348.igt	AT3G47348.igt	snoRNA-snoRNA	201	139	241	179	98	197	157.674	173.143	210.257	143.383	64.1171	111.28	-0.751187	0.00286856	0.0340527
Chr3	+	17449898	AMB	AT3G47350.x	AT3G47350	protein_coding_gene-mRNA	76	94	274	55	72	94	59.6181	117.09	239.048	44.0563	47.1064	53.0981	-1.42787	0.000719597	0.0121028
Chr3	+	17525509	3UTR	AT3G47550.6	AT3G47550	protein_coding_gene-mRNA	57	21	32	60	125	140	44.7136	26.1583	27.918	48.0614	81.782	79.0822	1.02589	0.00351281	0.0391302
Chr3	+	17752252	AMB	AT3G48070.x	AT3G48070	protein_coding_gene-mRNA	350	212	413	212	256	283	274.557	264.075	360.316	169.817	167.489	159.859	-0.841451	0.000246775	0.00531103
Chr3	+	17771133	3UTR	AT3G48110.1	AT3G48110	protein_coding_gene-mRNA	32	22	24	89	76	75	25.1024	27.404	20.9385	71.291	49.7234	42.3655	1.09465	0.00371336	0.0408123
Chr3	+	17889810	3UTR	AT3G48310.1	AT3G48310	protein_coding_gene-mRNA	675	526	534	420	529	488	529.503	655.204	465.881	336.43	346.101	275.658	-0.77675	1.64437e-07	1.33643e-05
Chr3	+	17956866	3UTR	AT3G48470.1	AT3G48470	protein_coding_gene-mRNA	3	0	0	10	16	19	2.35335	0	0	8.01023	10.4681	10.7326	2.19943	0.00383237	0.0417433
Chr3	+	18049465	3UTR	AT3G48720.1	AT3G48720	protein_coding_gene-mRNA	156	145	217	339	362	588	122.374	180.617	189.319	271.547	236.841	332.145	0.760927	0.00235343	0.0293075
Chr3	+	18131551	3UTR	AT3G48890.1	AT3G48890	protein_coding_gene-mRNA	547	327	499	323	422	497	429.093	407.323	435.346	258.73	276.096	280.742	-0.638038	5.65583e-08	5.21412e-06
Chr3	+	18371986	3UTR	AT3G49560.1	AT3G49560	protein_coding_gene-mRNA	166	153	113	106	71	87	130.218	190.582	98.5853	84.9084	46.4521	49.144	-1.17745	0.000140541	0.00344478
Chr3	+	18536884	3UTR	AT3G50000.1	AT3G50000	protein_coding_gene-mRNA	313	240	389	187	221	282	245.532	298.952	339.378	149.791	144.59	159.294	-0.947217	2.87583e-06	0.000152148
Chr3	+	18800579	CDS	AT3G50630.1	AT3G50630	protein_coding_gene-mRNA	12	19	11	1	3	0	9.41338	23.6671	9.5968	0.801023	1.96277	0	-2.72581	0.000668092	0.0114747
Chr3	+	19030625	3UTR	AT3G51250.1	AT3G51250	protein_coding_gene-mRNA	103	37	62	155	170	180	80.7982	46.0885	54.091	124.159	111.223	101.677	0.85806	0.00275649	0.0330926
Chr3	+	19033017	3UTR	AT3G51260.2	AT3G51260	protein_coding_gene-mRNA	508	378	663	368	506	547	398.5	470.85	578.425	294.776	331.053	308.986	-0.623639	0.000491027	0.00902664
Chr3	+	19053990	intergenic.igt	AT3G51325.igt	AT3G51325.igt	protein_coding_gene-protein_coding_gene	0	0	0	19	26	42	0	0	0	15.2194	17.0106	23.7247	4.11408	2.64636e-07	1.96347e-05
Chr3	+	19071964	CDS	AT3G51370.2	AT3G51370	protein_coding_gene-mRNA	41	12	14	1	7	0	32.1624	14.9476	12.2141	0.801023	4.57979	0	-2.4406	0.00180874	0.0239104
Chr3	+	19085818	3UTR	AT3G51420.1	AT3G51420	protein_coding_gene-mRNA	848	490	956	592	603	707	665.212	610.361	834.049	474.206	394.516	399.365	-0.723995	0.00101616	0.0157603
Chr3	+	19092500	3UTR	AT3G51450.1	AT3G51450	protein_coding_gene-mRNA	29	12	13	82	94	255	22.749	14.9476	11.3417	65.6839	61.5	144.043	2.05118	0.00161344	0.0220118
Chr3	+	19152062	3UTR	AT3G51632.1	AT3G51632	protein_coding_gene-mRNA	128	54	87	149	254	217	100.409	67.2643	75.902	119.352	166.181	122.577	0.719748	0.00448794	0.0470244
Chr3	+	19188690	3UTR	AT3G51730.1	AT3G51730	protein_coding_gene-mRNA	3865	2498	4902	2621	3583	3540	3031.89	3111.6	4276.68	2099.48	2344.2	1999.65	-0.687049	5.39081e-05	0.00162825
Chr3	+	19242792	3UTR	AT3G51860.1	AT3G51860	protein_coding_gene-mRNA	314	215	131	12	69	28	246.317	267.812	114.289	9.61228	45.1436	15.8164	-2.58451	0.000109864	0.00283638
Chr3	+	19304370	3UTR	AT3G52030.1	AT3G52030	protein_coding_gene-mRNA	1	3	0	24	17	29	0.784448	3.7369	0	19.2246	11.1223	16.3813	2.67792	4.43362e-05	0.00138485
Chr3	+	19451606	3UTR	AT3G52470.1	AT3G52470	protein_coding_gene-mRNA	45	21	77	120	129	261	35.3002	26.1583	67.1776	96.1228	84.399	147.432	1.26905	0.00174722	0.0233092
Chr3	+	19467099	intergenic.igt	AT3G52470.igt	AT3G52470.igt	protein_coding_gene-protein_coding_gene	6	7	36	1	0	3	4.70669	8.71944	31.4077	0.801023	0	1.69462	-2.55215	0.0017177	0.0230522
Chr3	+	19522818	CDS	AT3G52660.1	AT3G52660	protein_coding_gene-mRNA	43	78	29	5	16	48	33.7313	97.1595	25.3007	4.00511	10.4681	27.1139	-1.6518	0.00286954	0.0340527
Chr3	+	19626239	3UTR	AT3G52920.2	AT3G52920	protein_coding_gene-mRNA	416	294	377	272	346	320	326.331	366.217	328.908	217.878	226.372	180.759	-0.694672	0.00410996	0.0439588
Chr3	+	19636797	3UTR	AT3G52950.1	AT3G52950	protein_coding_gene-mRNA	59	47	76	40	13	24	46.2825	58.5448	66.3052	32.0409	8.50532	13.557	-1.52231	0.00241997	0.0299633
Chr3	+	19717589	3UTR	AT3G53190.1	AT3G53190	protein_coding_gene-mRNA	42	24	34	94	106	92	32.9468	29.8952	29.6628	75.2962	69.3511	51.9683	1.04649	0.00108122	0.0164292
Chr3	+	19952921	3UTR	AT3G53870.1	AT3G53870	protein_coding_gene-mRNA	754	318	522	1138	1117	1490	591.474	396.112	455.412	911.564	730.804	841.661	0.763732	0.00361588	0.0400796
Chr3	+	20008239	3UTR	AT3G54020.1	AT3G54020	protein_coding_gene-mRNA	7	3	4	49	33	14	5.49114	3.7369	3.48975	39.2501	21.5904	7.90822	1.95835	0.00343394	0.0385267
Chr3	+	20233118	intergenic.igt	AT3G54625.igt	AT3G54625.igt	other_RNA-other_RNA	3	9	1	0	0	0	2.35335	11.2107	0.872436	0	0	0	-2.4896	0.00318905	0.0367642
Chr3	+	20239835	intron	AT3G54670.3	AT3G54670	protein_coding_gene-mRNA	0	1	0	7	10	18	0	1.24563	0	5.60716	6.54256	10.1677	2.59571	0.000403279	0.00782703
Chr3	+	20246036	3UTR	AT3G54680.1	AT3G54680	protein_coding_gene-mRNA	123	161	189	140	93	92	96.4872	200.547	164.89	112.143	60.8458	51.9683	-1.00597	0.0012507	0.0182847
Chr3	+	20247996	3UTR	AT3G54690.1	AT3G54690	protein_coding_gene-mRNA	116	70	103	231	250	398	90.996	87.1944	89.8609	185.036	163.564	224.819	1.08057	5.82161e-07	3.87694e-05
Chr3	+	20440448	3UTR	AT3G55140.2	AT3G55140	protein_coding_gene-mRNA	100	34	85	288	481	462	78.4448	42.3516	74.1571	230.695	314.697	260.971	1.98574	1.43169e-13	7.07455e-11
Chr3	+	20480405	3UTR	AT3G55250.1	AT3G55250	protein_coding_gene-mRNA	742	431	592	405	492	599	582.061	536.869	516.482	324.414	321.894	338.359	-0.725846	6.67453e-06	0.000298746
Chr3	+	20500007	3UTR	AT3G55270.1	AT3G55270	protein_coding_gene-mRNA	159	108	127	61	93	109	124.727	134.529	110.799	48.8624	60.8458	61.5712	-1.08299	1.80573e-06	0.000104238
Chr3	+	20556271	3UTR	AT3G55440.1	AT3G55440	protein_coding_gene-mRNA	1891	977	1882	2576	3000	3206	1483.39	1216.99	1641.93	2063.44	1962.77	1810.98	0.422585	0.00064156	0.0111392
Chr3	+	20595288	3UTR	AT3G55520.1	AT3G55520	protein_coding_gene-mRNA	412	277	436	334	290	306	323.193	345.041	380.382	267.542	189.734	172.851	-0.724956	0.00158807	0.0217738
Chr3	+	20703057	3UTR	AT3G55760.3	AT3G55760	protein_coding_gene-mRNA	29	10	9	53	69	95	22.749	12.4563	7.85193	42.4542	45.1436	53.6629	1.54517	0.00141618	0.0200343
Chr3	+	20705303	3UTR	AT3G55770.1	AT3G55770	protein_coding_gene-mRNA	308	185	263	679	728	695	241.61	230.442	229.451	543.895	476.298	392.587	0.997796	6.24759e-09	8.2106e-07
Chr3	+	20711615	3UTR	AT3G55800.1	AT3G55800	protein_coding_gene-mRNA	77	40	53	171	124	200	60.4025	49.8254	46.2391	136.975	81.1277	112.975	1.04632	0.00039705	0.00771827
Chr3	+	20717433	3UTR	AT3G55830.1	AT3G55830	protein_coding_gene-mRNA	239	173	323	158	174	263	187.483	215.495	281.797	126.562	113.84	148.562	-0.800731	0.000401755	0.00780359
Chr3	+	20789925	3UTR	AT3G56010.1	AT3G56010	protein_coding_gene-mRNA	977	835	1247	813	786	926	766.406	1040.11	1087.93	651.232	514.245	523.072	-0.768666	3.36344e-05	0.00111845
Chr3	+	20832835	3UTR	AT3G56140.1	AT3G56140	protein_coding_gene-mRNA	301	199	271	530	751	661	236.119	247.881	236.43	424.542	491.346	373.381	0.833569	1.90237e-07	1.49687e-05
Chr3	+	20844482	3UTR	AT3G56170.1	AT3G56170	protein_coding_gene-mRNA	140	46	76	42	51	56	109.823	57.2992	66.3052	33.643	33.367	31.6329	-1.19844	0.000572111	0.0101956
Chr3	+	20943286	3UTR	AT3G56490.1	AT3G56490	protein_coding_gene-mRNA	647	471	914	543	703	848	507.538	586.694	797.407	434.955	459.942	479.012	-0.457166	0.00401985	0.0432195
Chr3	+	20980633	3UTR	AT3G56630.1	AT3G56630	protein_coding_gene-mRNA	574	478	847	433	414	462	450.273	595.413	738.954	346.843	270.862	260.971	-1.00406	2.30929e-05	0.000835369
Chr3	+	21078363	3UTR	AT3G56940.1	AT3G56940	protein_coding_gene-mRNA	2262	1235	1895	4935	4211	6177	1774.42	1538.36	1653.27	3953.05	2755.07	3489.22	1.02649	9.93653e-09	1.22751e-06
Chr3	+	21121878	AMB	AT3G57062.x	AT3G57062	protein_coding_gene-mRNA	270	199	581	208	185	308	211.801	247.881	506.885	166.613	121.037	173.981	-1.03913	0.000226239	0.0049908
Chr3	+	21210787	3UTR	AT3G57320.1	AT3G57320	protein_coding_gene-mRNA	272	191	325	216	224	261	213.37	237.916	283.542	173.021	146.553	147.432	-0.64583	0.00254997	0.0311737
Chr3	+	21333865	3UTR	AT3G57600.1	AT3G57600	protein_coding_gene-mRNA	4	3	4	20	11	27	3.13779	3.7369	3.48975	16.0205	7.19681	15.2516	1.63704	0.00335323	0.0380737
Chr3	+	21712948	3UTR	AT3G58700.1	AT3G58700	protein_coding_gene-mRNA	268	173	238	150	152	213	210.232	215.495	207.64	120.153	99.4469	120.318	-0.886222	5.33052e-06	0.000250859
Chr3	+	21731928	3UTR	AT3G58760.1	AT3G58760	protein_coding_gene-mRNA	27	17	36	67	95	93	21.1801	21.1758	31.4077	53.6685	62.1543	52.5332	1.12879	0.00269084	0.0325735
Chr3	+	21832604	exon	AT3G59068.1	AT3G59068	other_RNA-ncRNA	47	34	65	18	28	24	36.8691	42.3516	56.7084	14.4184	18.3192	13.557	-1.48123	4.27076e-05	0.00134076
Chr3	+	21832762	intergenic.igt	AT3G59068.igt	AT3G59068.igt	other_RNA-other_RNA	4	1	1	23	56	23	3.13779	1.24563	0.872436	18.4235	36.6383	12.9921	2.8423	4.29782e-05	0.00134754
Chr3	+	21838621	3UTR	AT3G59080.2	AT3G59080	protein_coding_gene-mRNA	1	1	0	26	17	6	0.784448	1.24563	0	20.8266	11.1223	3.38924	2.50025	0.00152626	0.0211375
Chr3	+	22090442	3UTR	AT3G59780.1	AT3G59780	protein_coding_gene-mRNA	199	90	121	479	552	612	156.105	112.107	105.565	383.69	361.149	345.702	1.515	5.99082e-13	2.74102e-10
Chr3	+	22121503	3UTR	AT3G59880.1	AT3G59880	protein_coding_gene-mRNA	61	49	83	34	29	43	47.8514	61.0361	72.4122	27.2348	18.9734	24.2895	-1.30119	0.000462586	0.00861924
Chr3	+	22121689	3UTR	AT3G59880.1	AT3G59880	protein_coding_gene-mRNA	16	5	15	1	3	2	12.5512	6.22817	13.0865	0.801023	1.96277	1.12975	-2.22965	0.00373891	0.040953
Chr3	+	22138437	3UTR	AT3G59920.1	AT3G59920	protein_coding_gene-mRNA	181	54	56	295	300	336	141.985	67.2643	48.8564	236.302	196.277	189.797	1.21504	0.000179973	0.00416347
Chr3	+	22154482	3UTR	AT3G59970.3	AT3G59970	protein_coding_gene-mRNA	252	174	116	443	593	760	197.681	216.74	101.203	354.853	387.974	429.303	1.16212	9.22256e-06	0.000390582
Chr3	+	22306483	3UTR	AT3G60340.2	AT3G60340	protein_coding_gene-mRNA	360	348	643	287	371	368	282.401	433.481	560.977	229.894	242.729	207.873	-0.892504	5.62921e-05	0.00168992
Chr3	+	22331120	3UTR	AT3G60400.1	AT3G60400	protein_coding_gene-mRNA	32	35	41	21	25	22	25.1024	43.5972	35.7699	16.8215	16.3564	12.4272	-1.12562	0.00328714	0.0375129
Chr3	+	22374384	3UTR	AT3G60530.1	AT3G60530	protein_coding_gene-mRNA	142	123	274	63	132	137	111.392	153.213	239.048	50.4644	86.3617	77.3876	-1.19084	8.01e-05	0.00220874
Chr3	+	22435954	3UTR	AT3G60690.1	AT3G60690	protein_coding_gene-mRNA	357	193	531	165	228	285	280.048	240.408	463.264	132.169	149.17	160.989	-1.13208	2.66561e-06	0.000142862
Chr3	+	22456950	3UTR	AT3G60750.2	AT3G60750	protein_coding_gene-mRNA	887	412	378	1163	1175	1435	695.806	513.202	329.781	931.59	768.75	810.593	0.69433	0.0012841	0.0186296
Chr3	+	22457079	AMB	AT3G60750.x	AT3G60750	protein_coding_gene-mRNA	3366	1667	1834	4772	5115	5655	2640.45	2076.47	1600.05	3822.48	3346.52	3194.36	0.707736	7.83158e-06	0.000340061
Chr3	+	22601131	AMB	AT3G61050.x	AT3G61050	protein_coding_gene-mRNA	171	67	48	224	317	279	134.141	83.4575	41.8769	179.429	207.399	157.6	1.02607	0.00157154	0.0216554
Chr3	+	22604567	3UTR	AT3G61060.1	AT3G61060	protein_coding_gene-mRNA	171	179	369	57	107	190	134.141	222.969	321.929	45.6583	70.0054	107.326	-1.4929	0.000559873	0.0100529
Chr3	+	22733717	CDS	AT3G61430.1	AT3G61430	protein_coding_gene-mRNA	190	131	269	129	81	95	149.045	163.178	234.685	103.332	52.9947	53.6629	-1.32006	0.000422252	0.00806345
Chr3	+	22735278	3UTR	AT3G61430.2	AT3G61430	protein_coding_gene-mRNA	4501	3279	5039	8739	9771	10765	3530.8	4084.44	4396.21	7000.14	6392.73	6080.86	0.694061	3.75082e-09	5.26543e-07
Chr3	+	22737976	3UTR	AT3G61440.1	AT3G61440	protein_coding_gene-mRNA	3538	2496	2750	2895	3088	3447	2775.38	3109.1	2399.2	2318.96	2020.34	1947.12	-0.395873	0.000900717	0.0143113
Chr3	+	22903960	3UTR	AT3G61870.1	AT3G61870	protein_coding_gene-mRNA	1748	838	1481	2301	2741	2622	1371.22	1043.84	1292.08	1843.15	1793.31	1481.1	0.459722	0.00258461	0.0315504
Chr3	+	22926419	3UTR	AT3G61900.1	AT3G61900	protein_coding_gene-mRNA	104	70	127	19	55	48	81.5826	87.1944	110.799	15.2194	35.9841	27.1139	-1.74348	2.85182e-06	0.000151202
Chr3	+	22975240	3UTR	AT3G62030.2	AT3G62030	protein_coding_gene-mRNA	1794	947	1748	4014	3957	3757	1407.3	1179.62	1525.02	3215.31	2588.89	2122.23	0.922214	0.000830887	0.0135146
Chr3	+	23053679	3UTR	AT3G62290.3	AT3G62290	protein_coding_gene-mRNA	1365	1158	2390	1434	1491	1768	1070.77	1442.45	2085.12	1148.67	975.495	998.695	-0.552166	0.00283376	0.0337741
Chr3	+	23139022	3UTR	AT3G62560.1	AT3G62560	protein_coding_gene-mRNA	719	584	742	528	674	734	564.018	727.451	647.348	422.94	440.968	414.617	-0.592118	0.00153447	0.0212393
Chr3	+	23228314	3UTR	AT3G62810.1	AT3G62810	protein_coding_gene-mRNA	85	65	85	60	52	68	66.6781	80.9663	74.1571	48.0614	34.0213	38.4114	-0.85399	0.00446473	0.0468806
Chr3	+	23347503	3UTR	AT3G63200.1	AT3G63200	protein_coding_gene-mRNA	21	4	42	88	85	121	16.4734	4.98254	36.6423	70.49	55.6117	68.3496	1.60914	0.000247411	0.00531547
Chr3	+	23381537	3UTR	AT3G63280.2	AT3G63280	protein_coding_gene-mRNA	2	1	0	21	27	11	1.5689	1.24563	0	16.8215	17.6649	6.2136	2.43714	0.00271392	0.0327275
Chr3	+	23413803	intron	AT3G63400.1	AT3G63400	protein_coding_gene-mRNA	18	12	11	1	0	5	14.1201	14.9476	9.5968	0.801023	0	2.82437	-2.57929	2.83968e-05	0.000981259
Chr3	+	23418629	AMB	AT3G63420.x	AT3G63420	protein_coding_gene-mRNA	316	220	432	162	228	255	247.886	274.04	376.892	129.766	149.17	144.043	-1.07114	2.36609e-07	1.79322e-05
Chr3	+	23456053	3UTR	AT3G63520.1	AT3G63520	protein_coding_gene-mRNA	3175	1850	2238	3852	5167	5227	2490.62	2304.42	1952.51	3085.54	3380.54	2952.59	0.478564	0.000174102	0.00405805
Chr3	-	16701	3UTR	AT3G01060.1	AT3G01060	protein_coding_gene-mRNA	1650	1069	1446	1071	1445	1519	1294.34	1331.58	1261.54	857.896	945.399	858.042	-0.544205	6.69583e-08	6.10457e-06
Chr3	-	39055	3UTR	AT3G01120.1	AT3G01120	protein_coding_gene-mRNA	1310	584	855	1467	1740	1989	1027.63	727.451	745.933	1175.1	1138.4	1123.53	0.452926	0.00157589	0.0217032
Chr3	-	44427	3UTR	AT3G01130.1	AT3G01130	protein_coding_gene-mRNA	33	33	54	218	174	253	25.8868	41.106	47.1116	174.623	113.84	142.913	1.86267	4.79973e-09	6.48017e-07
Chr3	-	143926	intergenic.igt	AT3G01380.igt	AT3G01380.igt	protein_coding_gene-protein_coding_gene	43	29	18	1	6	20	33.7313	36.1234	15.7039	0.801023	3.92553	11.2975	-1.96153	0.00243038	0.0300688
Chr3	-	182504	3UTR	AT3G01470.1	AT3G01470	protein_coding_gene-mRNA	620	440	495	291	383	411	486.358	548.079	431.856	233.098	250.58	232.163	-1.01561	6.82598e-06	0.000302873
Chr3	-	194970	AMB	AT3G01500.x	AT3G01500	protein_coding_gene-mRNA	7359	4120	9894	28040	24048	27156	5772.76	5132.02	8631.88	22460.7	15733.5	15339.7	1.36628	0.00120263	0.017792
Chr3	-	212848	AMB	AT3G01540.x	AT3G01540	protein_coding_gene-mRNA	591	590	590	447	495	656	463.609	734.925	514.737	358.057	323.857	370.557	-0.688809	0.0015869	0.0217698
Chr3	-	216829	3UTR	AT3G01550.1	AT3G01550	protein_coding_gene-mRNA	125	118	152	422	402	390	98.0561	146.985	132.61	338.032	263.011	220.3	1.08855	0.00045645	0.00853064
Chr3	-	324420	3UTR	AT3G01960.1	AT3G01960	protein_coding_gene-mRNA	3	1	3	9	23	43	2.35335	1.24563	2.61731	7.20921	15.0479	24.2895	2.16337	0.00170989	0.0229724
Chr3	-	526683	3UTR	AT3G02520.1	AT3G02520	protein_coding_gene-mRNA	108	82	71	41	67	78	84.7204	102.142	61.943	32.8419	43.8351	44.0601	-0.996969	0.00125687	0.0183546
Chr3	-	627595	3UTR	AT3G02870.2	AT3G02870	protein_coding_gene-mRNA	87	43	73	173	161	252	68.247	53.5623	63.6878	138.577	105.335	142.348	1.02319	0.000195562	0.00442555
Chr3	-	705383	3UTR	AT3G03100.2	AT3G03100	protein_coding_gene-mRNA	544	346	649	882	1104	1114	426.74	430.99	566.211	706.502	722.298	629.269	0.525404	0.000666238	0.0114629
Chr3	-	790183	3UTR	AT3G03341.1	AT3G03341	protein_coding_gene-mRNA	2	4	15	33	57	69	1.5689	4.98254	13.0865	26.4338	37.2926	38.9762	2.06444	0.000844186	0.0136734
Chr3	-	1008997	3UTR	AT3G03920.1	AT3G03920	protein_coding_gene-mRNA	668	528	564	351	310	630	524.012	657.695	492.054	281.159	202.819	355.87	-0.97121	0.000124455	0.00312861
Chr3	-	1072080	3UTR	AT3G04090.1	AT3G04090	protein_coding_gene-mRNA	471	278	459	256	392	420	369.475	346.286	400.448	205.062	256.468	237.247	-0.669849	1.92978e-05	0.000718059
Chr3	-	1152373	CDS	AT3G04340.1	AT3G04340	protein_coding_gene-mRNA	0	0	0	17	5	7	0	0	0	13.6174	3.27128	3.95411	2.44176	0.00267522	0.0324765
Chr3	-	1235282	3UTR	AT3G04580.1	AT3G04580	protein_coding_gene-mRNA	65	47	64	136	160	215	50.9892	58.5448	55.8359	108.939	104.681	121.448	0.987222	0.00131329	0.0189862
Chr3	-	1285567	3UTR	AT3G04720.1	AT3G04720	protein_coding_gene-mRNA	328	101	390	75	90	93	257.299	125.809	340.25	60.0767	58.883	52.5332	-1.95194	3.30032e-06	0.000170232
Chr3	-	1303583	3UTR	AT3G04760.1	AT3G04760	protein_coding_gene-mRNA	153	57	60	161	209	289	120.021	71.0012	52.3462	128.965	136.739	163.248	0.791569	0.00173861	0.0232319
Chr3	-	1453127	3UTR	AT3G05160.1	AT3G05160	protein_coding_gene-mRNA	214	136	310	113	130	153	167.872	169.406	270.455	90.5156	85.0532	86.4256	-1.17462	0.000209784	0.00466949
Chr3	-	1468498	3UTR	AT3G05180.1	AT3G05180	protein_coding_gene-mRNA	109	57	117	229	347	222	85.5049	71.0012	102.075	183.434	227.027	125.402	1.02089	0.000105658	0.0027421
Chr3	-	1579432	3UTR	AT3G05470.1	AT3G05470	protein_coding_gene-mRNA	5	6	9	2	1	0	3.92224	7.47381	7.85193	1.60205	0.654256	0	-2.28074	0.00228429	0.0286487
Chr3	-	1682088	3UTR	AT3G05700.1	AT3G05700	protein_coding_gene-mRNA	231	127	374	137	205	187	181.208	158.196	326.291	109.74	134.122	105.631	-0.905942	0.00191849	0.0250662
Chr3	-	1755547	3UTR	AT3G05880.1	AT3G05880	protein_coding_gene-mRNA	71	34	51	164	178	219	55.6958	42.3516	44.4943	131.368	116.458	123.707	1.3357	4.82555e-06	0.000231505
Chr3	-	1755592	3UTR	AT3G05880.1	AT3G05880	protein_coding_gene-mRNA	35	20	40	109	92	139	27.4557	24.9127	34.8975	87.3115	60.1915	78.5173	1.31783	2.05613e-05	0.000758007
Chr3	-	1757614	3UTR	AT3G05890.1	AT3G05890	protein_coding_gene-mRNA	17	54	42	4	17	3	13.3356	67.2643	36.6423	3.20409	11.1223	1.69462	-2.35668	0.000464133	0.00863637
Chr3	-	1770278	intergenic.pm	AT3G05932.igt	AT3G05932.igt	other_RNA-other_RNA	84	74	145	17	61	45	65.8937	92.177	126.503	13.6174	39.9096	25.4193	-1.72795	3.75482e-05	0.00121269
Chr3	-	1770320	exon	AT3G05932.1	AT3G05932	other_RNA-ncRNA	24	39	44	8	20	15	18.8268	48.5798	38.3872	6.40818	13.0851	8.4731	-1.74672	0.000125674	0.00315231
Chr3	-	1860042	3UTR	AT3G06145.1	AT3G06145	protein_coding_gene-mRNA	715	485	970	435	424	423	560.881	604.133	846.263	348.445	277.404	238.941	-1.19902	1.61287e-07	1.31758e-05
Chr3	-	1874407	3UTR	AT3G06190.1	AT3G06190	protein_coding_gene-mRNA	151	78	116	54	112	104	118.452	97.1595	101.203	43.2552	73.2766	58.7468	-0.829107	0.00331837	0.0377299
Chr3	-	1924345	3UTR	AT3G06350.1	AT3G06350	protein_coding_gene-mRNA	103	51	78	230	207	270	80.7982	63.5274	68.05	184.235	135.431	152.516	1.11707	3.34451e-05	0.00111365
Chr3	-	2048992	3UTR	AT3G06580.1	AT3G06580	protein_coding_gene-mRNA	56	22	17	82	115	104	43.9291	27.404	14.8314	65.6839	75.2394	58.7468	1.15304	0.000526749	0.00955535
Chr3	-	2079091	3UTR	AT3G06650.1	AT3G06650	protein_coding_gene-mRNA	337	176	262	733	937	877	264.359	219.232	228.578	587.15	613.038	495.394	1.23179	9.14295e-10	1.5579e-07
Chr3	-	2170272	AMB	AT3G06880.x	AT3G06880	protein_coding_gene-mRNA	6	1	16	40	50	60	4.70669	1.24563	13.959	32.0409	32.7128	33.8924	2.03575	0.000106635	0.00276167
Chr3	-	2384441	3UTR	AT3G07460.1	AT3G07460	protein_coding_gene-mRNA	579	612	792	519	573	554	454.196	762.329	690.97	415.731	374.888	312.94	-0.77917	2.69748e-05	0.000937365
Chr3	-	2386946	3UTR	AT3G07470.1	AT3G07470	protein_coding_gene-mRNA	626	528	1010	345	354	419	491.065	657.695	881.161	276.353	231.606	236.682	-1.42117	1.0964e-09	1.80592e-07
Chr3	-	2605469	3UTR	AT3G08580.1	AT3G08580	protein_coding_gene-mRNA	2397	1781	2818	1926	2347	2665	1880.32	2218.48	2458.53	1542.77	1535.54	1505.39	-0.512299	0.000964913	0.0151318
Chr3	-	2615445	3UTR	AT3G08610.1	AT3G08610	protein_coding_gene-mRNA	1920	1126	2271	1617	1991	1848	1506.14	1402.58	1981.3	1295.25	1302.62	1043.89	-0.424019	0.00235237	0.0293075
Chr3	-	2664201	3UTR	AT3G08770.1	AT3G08770	protein_coding_gene-mRNA	1	2	4	9	35	10	0.784448	2.49127	3.48975	7.20921	22.8989	5.64873	1.95313	0.00252706	0.0309702
Chr3	-	2788051	AMB	AT3G09100.x	AT3G09100	protein_coding_gene-mRNA	330	301	296	198	307	416	258.868	374.936	258.241	158.603	200.856	234.987	-0.568112	0.00343836	0.0385267
Chr3	-	2823216	3UTR	AT3G09200.1	AT3G09200	protein_coding_gene-mRNA	2113	1546	1484	1355	1288	1612	1657.54	1925.75	1294.7	1085.39	842.681	910.575	-0.762642	0.00382336	0.0416825
Chr3	-	2825351	3UTR	AT3G09210.1	AT3G09210	protein_coding_gene-mRNA	278	246	217	189	213	246	218.077	306.426	189.319	151.393	139.356	138.959	-0.716012	0.000245212	0.0052887
Chr3	-	2903256	AMB	AT3G09440.x	AT3G09440	protein_coding_gene-mRNA	387	232	492	747	1217	1880	303.582	288.987	429.239	598.364	796.229	1061.96	1.23571	2.71074e-06	0.000144966
Chr3	-	2934655	3UTR	AT3G09560.1	AT3G09560	protein_coding_gene-mRNA	128	48	67	161	168	220	100.409	59.7905	58.4532	128.965	109.915	124.272	0.703551	0.00396246	0.0427327
Chr3	-	2944830	intergenic.pm	AT3G09595.igt	AT3G09595.igt	tRNA-tRNA	37	38	44	11	16	15	29.0246	47.3341	38.3872	8.81125	10.4681	8.4731	-1.88724	6.01719e-05	0.00177622
Chr3	-	2996283	3UTR	AT3G09770.2	AT3G09770	protein_coding_gene-mRNA	603	560	851	274	302	637	473.022	697.556	742.443	219.48	197.585	359.824	-1.27463	8.37618e-09	1.05587e-06
Chr3	-	3023214	3UTR	AT3G09850.1	AT3G09850	protein_coding_gene-mRNA	151	82	50	240	336	347	118.452	102.142	43.6218	192.246	219.83	196.011	1.16447	0.000174854	0.00406026
Chr3	-	3098728	3UTR	AT3G10050.1	AT3G10050	protein_coding_gene-mRNA	93	104	77	50	14	54	72.9537	129.546	67.1776	40.0511	9.15958	30.5031	-1.60852	0.000981227	0.0153147
Chr3	-	3130984	3UTR	AT3G10130.1	AT3G10130	protein_coding_gene-mRNA	300	213	322	219	281	287	235.335	265.32	280.924	175.424	183.846	162.119	-0.576085	0.00373942	0.040953
Chr3	-	3233714	3UTR	AT3G10405.1	AT3G10405	protein_coding_gene-mRNA	65	31	32	148	119	215	50.9892	38.6147	27.918	118.551	77.8564	121.448	1.34552	0.00123449	0.0181335
Chr3	-	3354554	3UTR	AT3G10720.2	AT3G10720	protein_coding_gene-mRNA	86	72	86	330	177	370	67.4626	89.6857	75.0295	264.338	115.803	209.003	1.26697	0.00230067	0.0288102
Chr3	-	3397575	3UTR	AT3G10850.1	AT3G10850	protein_coding_gene-mRNA	1234	765	1250	621	927	881	968.009	952.911	1090.55	497.435	606.495	497.653	-0.905296	1.22069e-10	2.7056e-08
Chr3	-	3412920	3UTR	AT3G10910.1	AT3G10910	protein_coding_gene-mRNA	136	128	237	33	37	68	106.685	159.441	206.767	26.4338	24.2075	38.4114	-2.27827	3.16719e-09	4.49723e-07
Chr3	-	3583882	3UTR	AT3G11410.1	AT3G11410	protein_coding_gene-mRNA	395	370	950	253	377	494	309.857	460.885	828.814	202.659	246.654	279.047	-1.09764	0.000358668	0.00708928
Chr3	-	3606514	CDS	AT3G11450.1	AT3G11450	protein_coding_gene-mRNA	88	42	5	10	8	12	69.0315	52.3167	4.36218	8.01023	5.23405	6.77848	-2.08626	0.00219313	0.0276316
Chr3	-	3621524	3UTR	AT3G11500.1	AT3G11500	protein_coding_gene-mRNA	288	241	369	234	265	230	225.921	300.198	321.929	187.439	173.378	129.921	-0.778984	0.000202993	0.00455526
Chr3	-	3623576	3UTR	AT3G11510.1	AT3G11510	protein_coding_gene-mRNA	1958	1612	2352	1206	1205	1466	1535.95	2007.96	2051.97	966.034	788.378	828.104	-1.0924	1.09645e-05	0.00045377
Chr3	-	3680962	AMB	AT3G11670.x	AT3G11670	protein_coding_gene-mRNA	209	135	92	414	439	454	163.95	168.161	80.2641	331.623	287.218	256.452	1.06245	7.14359e-05	0.00201544
Chr3	-	3761583	3UTR	AT3G11910.1	AT3G11910	protein_coding_gene-mRNA	190	138	125	94	127	141	149.045	171.898	109.055	75.2962	83.0905	79.6471	-0.832009	6.18496e-05	0.00180203
Chr3	-	3913460	3UTR	AT3G12280.2	AT3G12280	protein_coding_gene-mRNA	31	11	19	79	76	88	24.3179	13.702	16.5763	63.2808	49.7234	49.7088	1.48039	3.67209e-05	0.00119377
Chr3	-	3930200	3UTR	AT3G12345.1	AT3G12345	protein_coding_gene-mRNA	1848	1552	1954	1667	1595	1994	1449.66	1933.23	1704.74	1335.31	1043.54	1126.36	-0.532236	0.0012335	0.0181298
Chr3	-	3960407	3UTR	AT3G12490.1	AT3G12490	protein_coding_gene-mRNA	391	288	536	339	389	422	306.719	358.743	467.626	271.547	254.505	238.376	-0.561823	0.00369062	0.0406562
Chr3	-	3995737	3UTR	AT3G12590.1	AT3G12590	protein_coding_gene-mRNA	177	78	131	47	67	120	138.847	97.1595	114.289	37.6481	43.8351	67.7848	-1.18688	0.000109247	0.00282339
Chr3	-	4006423	3UTR	AT3G12610.1	AT3G12610	protein_coding_gene-mRNA	58	54	86	263	266	272	45.498	67.2643	75.0295	210.669	174.032	153.645	1.47477	3.64033e-06	0.000183181
Chr3	-	4136959	intergenic.pm	AT3G12965.igt	AT3G12965.igt	other_RNA-other_RNA	29	7	9	55	49	86	22.749	8.71944	7.85193	44.0563	32.0585	48.5791	1.5042	0.00198275	0.0257289
Chr3	-	4183098	intergenic.igt	AT3G13061.igt	AT3G13061.igt	other_RNA-other_RNA	13	3	41	6	1	1	10.1978	3.7369	35.7699	4.80614	0.654256	0.564873	-2.24609	0.00313371	0.0363155
Chr3	-	4183123	exon	AT3G13061.1	AT3G13061	other_RNA-ncRNA	10	29	79	9	4	2	7.84448	36.1234	68.9225	7.20921	2.61702	1.12975	-2.42327	0.00172088	0.0230825
Chr3	-	4384744	3UTR	AT3G13460.4	AT3G13460	protein_coding_gene-mRNA	1511	1321	1708	983	708	1141	1185.3	1645.48	1490.12	787.406	463.213	644.52	-1.17614	8.59921e-11	1.98561e-08
Chr3	-	4393464	CDS	AT3G13480.1	AT3G13480	protein_coding_gene-mRNA	194	213	226	69	77	103	152.183	265.32	197.171	55.2706	50.3777	58.1819	-1.84167	1.04927e-09	1.75164e-07
Chr3	-	4611770	intergenic.igt	AT3G13965.igt	AT3G13965.igt	pseudogene-pseudogene	36	68	37	19	18	31	28.2401	84.7032	32.2801	15.2194	11.7766	17.5111	-1.55407	0.000717716	0.0120959
Chr3	-	4625572	3UTR	AT3G13990.1	AT3G13990	protein_coding_gene-mRNA	63	45	57	139	163	176	49.4203	56.0536	49.7289	111.342	106.644	99.4177	1.00648	0.000443458	0.00837341
Chr3	-	4658185	3UTR	AT3G14067.1	AT3G14067	protein_coding_gene-mRNA	6235	3886	9738	3847	7042	6516	4891.04	4840.54	8495.78	3081.54	4607.27	3680.71	-0.67055	0.00177004	0.02355
Chr3	-	4737149	3UTR	AT3G14230.1	AT3G14230	protein_coding_gene-mRNA	93	35	37	153	158	201	72.9537	43.5972	32.2801	122.557	103.372	113.539	1.13895	0.000216434	0.00480021
Chr3	-	4782765	3UTR	AT3G14350.3	AT3G14350	protein_coding_gene-mRNA	139	77	59	208	283	307	109.038	95.9139	51.4737	166.613	185.154	173.416	1.01404	8.54987e-05	0.0023296
Chr3	-	5088368	3UTR	AT3G15120.1	AT3G15120	protein_coding_gene-mRNA	32	11	8	64	64	80	25.1024	13.702	6.97949	51.2655	41.8724	45.1898	1.47717	0.000295162	0.00610769
Chr3	-	5216524	3UTR	AT3G15470.1	AT3G15470	protein_coding_gene-mRNA	55	49	15	13	5	23	43.1447	61.0361	13.0865	10.4133	3.27128	12.9921	-1.8595	0.00105918	0.0162138
Chr3	-	5249597	3UTR	AT3G15520.1	AT3G15520	protein_coding_gene-mRNA	22	11	14	79	70	83	17.2579	13.702	12.2141	63.2808	45.7979	46.8845	1.72799	6.17953e-05	0.00180203
Chr3	-	5364648	AMB	AT3G15880.x	AT3G15880	protein_coding_gene-mRNA	429	251	217	542	786	764	336.528	312.654	189.319	434.154	514.245	431.563	0.712983	5.82886e-05	0.0017372
Chr3	-	5468510	3UTR	AT3G16140.1	AT3G16140	protein_coding_gene-mRNA	6544	4165	8820	12311	13238	14522	5133.43	5188.07	7694.89	9861.39	8661.04	8203.09	0.563844	0.00044245	0.00836389
Chr3	-	5773121	3UTR	AT3G16910.1	AT3G16910	protein_coding_gene-mRNA	1864	1298	1662	1364	1247	1156	1462.21	1616.83	1449.99	1092.6	815.857	652.993	-0.804489	0.00184122	0.0242489
Chr3	-	5795822	3UTR	AT3G16990.1	AT3G16990	protein_coding_gene-mRNA	230	278	414	69	141	165	180.423	346.286	361.189	55.2706	92.25	93.204	-1.81669	2.17535e-09	3.23774e-07
Chr3	-	5844417	3UTR	AT3G17130.1	AT3G17130	protein_coding_gene-mRNA	38	10	66	83	156	227	29.809	12.4563	57.5808	66.4849	102.064	128.226	1.42825	0.00451133	0.0471495
Chr3	-	5892575	3UTR	AT3G17250.1	AT3G17250	protein_coding_gene-mRNA	29	27	54	17	16	27	22.749	33.6321	47.1116	13.6174	10.4681	15.2516	-1.3002	0.00210878	0.0268842
Chr3	-	5952316	3UTR	AT3G17390.1	AT3G17390	protein_coding_gene-mRNA	862	497	760	1522	2283	2113	676.195	619.081	663.052	1219.16	1493.67	1193.58	0.987528	1.76251e-10	3.7219e-08
Chr3	-	5989192	3UTR	AT3G17510.1	AT3G17510	protein_coding_gene-mRNA	965	1096	833	438	340	393	756.993	1365.22	726.739	350.848	222.447	221.995	-1.80216	7.73196e-13	3.18389e-10
Chr3	-	6434124	3UTR	AT3G18710.1	AT3G18710	protein_coding_gene-mRNA	8	10	3	47	31	46	6.27559	12.4563	2.61731	37.6481	20.2819	25.9842	1.75151	0.0038433	0.0417942
Chr3	-	6499435	3UTR	AT3G18850.4	AT3G18850	protein_coding_gene-mRNA	0	0	0	12	20	6	0	0	0	9.61228	13.0851	3.38924	2.41024	0.00479481	0.0495256
Chr3	-	6625420	3UTR	AT3G19170.2	AT3G19170	protein_coding_gene-mRNA	775	444	460	970	1315	1577	607.948	553.062	401.321	776.992	860.346	890.805	0.688223	7.51855e-05	0.0020919
Chr3	-	6787316	3UTR	AT3G19550.1	AT3G19550	protein_coding_gene-mRNA	108	78	253	43	47	51	84.7204	97.1595	220.726	34.444	30.75	28.8085	-1.84461	0.00173709	0.0232319
Chr3	-	6850446	3UTR	AT3G19720.2	AT3G19720	protein_coding_gene-mRNA	321	177	188	447	533	632	251.808	220.477	164.018	358.057	348.718	357	0.732369	9.15186e-05	0.00244978
Chr3	-	6879659	3UTR	AT3G19820.1	AT3G19820	protein_coding_gene-mRNA	430	235	360	659	700	797	337.313	292.724	314.077	527.874	457.979	450.204	0.596281	4.3187e-06	0.000211711
Chr3	-	7055371	3UTR	AT3G20230.1	AT3G20230	protein_coding_gene-mRNA	130	133	200	80	77	82	101.978	165.669	174.487	64.0818	50.3777	46.3196	-1.43044	7.93908e-09	1.01109e-06
Chr3	-	7058927	3UTR	AT3G20250.1	AT3G20250	protein_coding_gene-mRNA	315	226	228	89	238	247	247.101	281.513	198.915	71.291	155.713	139.524	-0.949372	0.00309108	0.0359394
Chr3	-	7085043	3UTR	AT3G20310.1	AT3G20310	protein_coding_gene-mRNA	12	17	43	4	5	3	9.41338	21.1758	37.5148	3.20409	3.27128	1.69462	-2.51609	0.000194972	0.00441942
Chr3	-	7140521	3UTR	AT3G20470.1	AT3G20470	protein_coding_gene-mRNA	4389	3931	5330	1885	3309	3089	3442.94	4896.59	4650.09	1509.93	2164.93	1744.89	-1.24014	2.50315e-08	2.66575e-06
Chr3	-	7376638	3UTR	AT3G21055.1	AT3G21055	protein_coding_gene-mRNA	13783	8229	16883	32857	28283	35528	10812.1	10250.3	14729.3	26319.2	18504.3	20068.8	0.844806	0.000105044	0.00273768
Chr3	-	7409441	3UTR	AT3G21140.1	AT3G21140	protein_coding_gene-mRNA	58	26	33	23	16	19	45.498	32.3865	28.7904	18.4235	10.4681	10.7326	-1.35561	0.0013618	0.0194486
Chr3	-	7412574	3UTR	AT3G21150.1	AT3G21150	protein_coding_gene-mRNA	617	418	714	259	266	251	484.005	520.675	622.92	207.465	174.032	141.783	-1.60809	3.93382e-11	1.01243e-08
Chr3	-	7676807	3UTR	AT3G21790.1	AT3G21790	protein_coding_gene-mRNA	146	109	223	91	125	144	114.529	135.774	194.553	72.8931	81.782	81.3417	-0.895303	0.000227799	0.00499736
Chr3	-	7792650	3UTR	AT3G22110.1	AT3G22110	protein_coding_gene-mRNA	397	265	264	599	778	903	311.426	330.093	230.323	479.813	509.011	510.08	0.777181	1.01032e-05	0.000423084
Chr3	-	7795046	3UTR	AT3G22120.1	AT3G22120	protein_coding_gene-mRNA	213	156	195	728	480	725	167.088	194.319	170.125	583.145	314.043	409.533	1.27077	3.65889e-07	2.62791e-05
Chr3	-	7844004	3UTR	AT3G22230.1	AT3G22230	protein_coding_gene-mRNA	1037	762	959	690	705	1051	813.473	949.174	836.666	552.706	461.25	593.682	-0.681773	0.0014328	0.0201941
Chr3	-	7977655	3UTR	AT3G22530.1	AT3G22530	protein_coding_gene-mRNA	610	492	823	414	415	369	478.514	612.852	718.015	331.623	271.516	208.438	-1.14028	1.9227e-07	1.50329e-05
Chr3	-	8376532	3UTR	AT3G23400.1	AT3G23400	protein_coding_gene-mRNA	2552	1837	3175	2031	1823	2644	2001.91	2288.23	2769.99	1626.88	1192.71	1493.52	-0.704971	1.47987e-05	0.000575796
Chr3	-	8531496	3UTR	AT3G23700.1	AT3G23700	protein_coding_gene-mRNA	223	131	153	419	376	389	174.932	163.178	133.483	335.629	246	219.736	0.748879	0.00138142	0.0196239
Chr3	-	8587684	3UTR	AT3G23810.1	AT3G23810	protein_coding_gene-mRNA	472	218	671	929	1387	1804	370.26	271.548	585.405	744.15	907.453	1019.03	1.0835	0.000539582	0.0097381
Chr3	-	8695632	CDS	AT3G24080.2	AT3G24080	protein_coding_gene-mRNA	19	7	0	0	0	0	14.9045	8.71944	0	0	0	0	-2.98509	0.000184147	0.00422838
Chr3	-	8729560	3UTR	AT3G24170.2	AT3G24170	protein_coding_gene-mRNA	695	348	362	764	1125	1095	545.192	433.481	315.822	611.982	736.038	618.536	0.596411	0.0006668	0.0114646
Chr3	-	8868621	3UTR	AT3G24430.1	AT3G24430	protein_coding_gene-mRNA	426	236	279	701	774	816	334.175	293.97	243.41	561.517	506.394	460.936	0.80084	6.99979e-06	0.000308828
Chr3	-	8900842	3UTR	AT3G24480.1	AT3G24480	protein_coding_gene-mRNA	230	246	383	244	233	252	180.423	306.426	334.143	195.45	152.442	142.348	-0.729807	0.00191236	0.0249992
Chr3	-	8966558	3UTR	AT3G24570.2	AT3G24570	protein_coding_gene-mRNA	223	143	252	126	157	198	174.932	178.126	219.854	100.929	102.718	111.845	-0.844335	0.000337557	0.0067805
Chr3	-	9251147	3UTR	AT3G25500.1	AT3G25500	protein_coding_gene-mRNA	14	11	8	47	60	63	10.9823	13.702	6.97949	37.6481	39.2553	35.587	1.62932	0.00317851	0.036714
Chr3	-	9375122	3UTR	AT3G25717.1	AT3G25717	protein_coding_gene-mRNA	355	324	734	255	273	400	278.479	403.586	640.368	204.261	178.612	225.949	-1.08671	0.000174691	0.00406026
Chr3	-	9491083	3UTR	AT3G25920.1	AT3G25920	protein_coding_gene-mRNA	494	271	504	1418	1275	1436	387.518	337.567	439.708	1135.85	834.176	811.158	1.21791	3.62439e-05	0.00118449
Chr3	-	9681376	3UTR	AT3G26450.1	AT3G26450	protein_coding_gene-mRNA	286	193	156	622	861	1300	224.352	240.408	136.1	498.236	563.314	734.335	1.55174	2.7041e-10	5.5215e-08
Chr3	-	9711138	AMB	AT3G26510.x	AT3G26510	protein_coding_gene-mRNA	240	192	325	86	88	127	188.268	239.162	283.542	68.888	57.5745	71.7389	-1.80616	1.99079e-14	1.19967e-11
Chr3	-	9907281	3UTR	AT3G26890.1	AT3G26890	protein_coding_gene-mRNA	60	26	17	82	118	164	47.0669	32.3865	14.8314	65.6839	77.2022	92.6392	1.25686	0.000541109	0.00975852
Chr3	-	9944667	3UTR	AT3G26960.1	AT3G26960	protein_coding_gene-mRNA	15	15	21	80	65	66	11.7667	18.6845	18.3212	64.0818	42.5266	37.2816	1.47064	0.00235897	0.0293617
Chr3	-	9978166	3UTR	AT3G27050.1	AT3G27050	protein_coding_gene-mRNA	615	425	780	428	526	495	482.436	529.395	680.5	342.838	344.138	279.612	-0.800051	2.12202e-05	0.000777876
Chr3	-	10055819	3UTR	AT3G27240.1	AT3G27240	protein_coding_gene-mRNA	168	115	122	250	306	334	131.787	143.248	106.437	200.256	200.202	188.668	0.621051	0.00451082	0.0471495
Chr3	-	10133240	3UTR	AT3G27390.1	AT3G27390	protein_coding_gene-mRNA	261	150	175	106	138	155	204.741	186.845	152.676	84.9084	90.2873	87.5553	-1.0337	1.5828e-06	9.25985e-05
Chr3	-	10285663	3UTR	AT3G27770.2	AT3G27770	protein_coding_gene-mRNA	84	107	107	282	257	287	65.8937	133.283	93.3507	225.888	168.144	162.119	0.915985	0.000602102	0.0106031
Chr3	-	10772903	3UTR	AT3G28710.1	AT3G28710	protein_coding_gene-mRNA	419	266	426	708	859	867	328.684	331.339	371.658	567.124	562.006	489.745	0.644449	5.02265e-07	3.45668e-05
Chr3	-	10870118	3UTR	AT3G28860.1	AT3G28860	protein_coding_gene-mRNA	87	54	51	163	187	198	68.247	67.2643	44.4943	130.567	122.346	111.845	1.00441	4.54396e-06	0.000220133
Chr3	-	10968111	3UTR	AT3G28940.1	AT3G28940	protein_coding_gene-mRNA	2830	1624	3087	1755	2359	2980	2219.99	2022.91	2693.21	1405.8	1543.39	1683.32	-0.577724	0.000228155	0.00499736
Chr3	-	10976178	3UTR	AT3G28950.1	AT3G28950	protein_coding_gene-mRNA	229	191	331	158	215	178	179.639	237.916	288.776	126.562	140.665	100.547	-0.91988	0.000505704	0.00924144
Chr3	-	11154982	3UTR	AT3G29185.1	AT3G29185	protein_coding_gene-mRNA	40	24	14	134	157	125	31.3779	29.8952	12.2141	107.337	102.718	70.6091	1.82561	6.63861e-06	0.000297677
Chr3	-	11257683	3UTR	AT3G29330.1	AT3G29330	protein_coding_gene-mRNA	56	52	49	26	41	37	43.9291	64.773	42.7494	20.8266	26.8245	20.9003	-1.07857	0.00284174	0.0338529
Chr3	-	11267137	3UTR	AT3G29360.1	AT3G29360	protein_coding_gene-mRNA	138	73	104	213	282	370	108.254	90.9313	90.7334	170.618	184.5	209.003	0.934784	0.000668319	0.0114747
Chr3	-	11976890	3UTR	AT3G30390.1	AT3G30390	protein_coding_gene-mRNA	770	428	881	1160	1548	1474	604.025	533.132	768.616	929.187	1012.79	832.623	0.534422	0.00259054	0.0316069
Chr3	-	14197723	intergenic.pm	AT3G42047.igt	AT3G42047.igt	pseudogene-pseudogene	306	268	37	0	1	18	240.041	333.83	32.2801	0	0.654256	10.1677	-3.92552	1.20136e-06	7.31084e-05
Chr3	-	14198653	intergenic.igt	AT3G42047.igt	AT3G42047.igt	pseudogene-pseudogene	86	68	13	1	1	21	67.4626	84.7032	11.3417	0.801023	0.654256	11.8623	-2.70437	0.000542286	0.00977263
Chr3	-	14201491	intergenic.igt	AT3G42047.igt	AT3G42047.igt	pseudogene-pseudogene	2368	1772	1493	9	8	163	1857.57	2207.27	1302.55	7.20921	5.23405	92.0743	-4.6561	2.64208e-12	9.46057e-10
Chr3	-	14203101	intergenic.igt	AT3G42047.igt	AT3G42047.igt	pseudogene-pseudogene	50	44	2	1	0	6	39.2224	54.8079	1.74487	0.801023	0	3.38924	-2.75758	0.00118745	0.0176206
Chr3	-	14877959	3UTR	AT3G42790.1	AT3G42790	protein_coding_gene-mRNA	150	89	126	221	313	355	117.667	110.862	109.927	177.026	204.782	200.53	0.769314	0.000662798	0.0114117
Chr3	-	15716930	intergenic.pm	AT3G43863.igt	AT3G43863.igt	transposable_element_gene-transposable_element_gene	15	8	21	75	45	88	11.7667	9.96508	18.3212	60.0767	29.4415	49.7088	1.6518	0.000420532	0.00805433
Chr3	-	15813144	exon	AT3G44042.1	AT3G44042	transposable_element_gene-mRNA	7	2	14	59	38	66	5.49114	2.49127	12.2141	47.2604	24.8617	37.2816	2.14919	8.3188e-05	0.00227863
Chr3	-	16011620	3UTR	AT3G44340.1	AT3G44340	protein_coding_gene-mRNA	113	110	162	60	80	89	88.6427	137.02	141.335	48.0614	52.3405	50.2737	-1.24748	2.29478e-06	0.000126839
Chr3	-	16446984	3UTR	AT3G44990.1	AT3G44990	protein_coding_gene-mRNA	4	25	20	202	185	262	3.13779	31.1409	17.4487	161.807	121.037	147.997	2.77324	1.61584e-07	1.31758e-05
Chr3	-	16557039	intergenic.igt	AT3G45210.igt	AT3G45210.igt	protein_coding_gene-protein_coding_gene	138	162	193	48	45	69	108.254	201.793	168.38	38.4491	29.4415	38.9762	-2.0833	7.11617e-11	1.70698e-08
Chr3	-	16557335	3UTR	AT3G45210.1	AT3G45210	protein_coding_gene-mRNA	490	317	514	230	295	328	384.38	394.866	448.432	184.235	193.005	185.278	-1.10799	5.18927e-07	3.52229e-05
Chr3	-	16596386	3UTR	AT3G45260.1	AT3G45260	protein_coding_gene-mRNA	9	7	12	22	66	89	7.06004	8.71944	10.4692	17.6225	43.1809	50.2737	1.87421	0.00020385	0.00457035
Chr3	-	17181006	3UTR	AT3G46630.1	AT3G46630	protein_coding_gene-mRNA	138	75	121	303	308	447	108.254	93.4226	105.565	242.71	201.511	252.498	1.13432	0.000771049	0.0127597
Chr3	-	17192639	3UTR	AT3G46670.1	AT3G46670	protein_coding_gene-mRNA	125	46	51	186	301	387	98.0561	57.2992	44.4943	148.99	196.931	218.606	1.39756	0.00130869	0.0189419
Chr3	-	17215815	3UTR	AT3G46740.1	AT3G46740	protein_coding_gene-mRNA	34	15	25	77	106	98	26.6712	18.6845	21.8109	61.6788	69.3511	55.3576	1.38455	0.00031739	0.00647319
Chr3	-	17241806	3UTR	AT3G46820.1	AT3G46820	protein_coding_gene-mRNA	52	38	61	118	154	151	40.7913	47.3341	53.2186	94.5207	100.755	85.2958	0.953832	0.00398943	0.0429673
Chr3	-	17493447	3UTR	AT3G47470.1	AT3G47470	protein_coding_gene-mRNA	14799	8494	17107	31982	29202	40295	11609.1	10580.4	14924.8	25618.3	19105.6	22761.6	0.853318	1.88324e-06	0.000107458
Chr3	-	17496315	3UTR	AT3G47480.1	AT3G47480	protein_coding_gene-mRNA	395	227	426	51	147	160	309.857	282.759	371.658	40.8522	96.1756	90.3797	-1.9667	8.9214e-07	5.60988e-05
Chr3	-	17708006	3UTR	AT3G47965.1	AT3G47965	protein_coding_gene-mRNA	115	61	123	55	57	66	90.2116	75.9837	107.31	44.0563	37.2926	37.2816	-1.17999	5.51995e-05	0.00166161
Chr3	-	17726757	intron	AT3G48030.1	AT3G48030	protein_coding_gene-mRNA	1929	2147	4536	342	396	554	1513.2	2674.38	3957.37	273.95	259.085	312.94	-3.20418	4.60298e-41	1.62466e-37
Chr3	-	17892816	AMB	AT3G48330.x	AT3G48330	protein_coding_gene-mRNA	209	116	241	108	159	146	163.95	144.494	210.257	86.5105	104.027	82.4715	-0.917017	1.45593e-05	0.000571887
Chr3	-	18037049	3UTR	AT3G48690.1	AT3G48690	protein_coding_gene-mRNA	1381	867	1780	737	1189	1263	1083.32	1079.97	1552.94	590.354	777.91	713.435	-0.827119	3.73679e-06	0.000187271
Chr3	-	18037145	3UTR	AT3G48690.1	AT3G48690	protein_coding_gene-mRNA	707	590	906	533	688	736	554.605	734.925	790.427	426.945	450.128	415.747	-0.676266	0.000615693	0.0107886
Chr3	-	18052599	3UTR	AT3G48740.1	AT3G48740	protein_coding_gene-mRNA	953	513	668	1641	1882	2143	747.579	639.011	582.787	1314.48	1231.31	1210.52	0.92518	3.54483e-13	1.68427e-10
Chr3	-	18095655	3UTR	AT3G48800.1	AT3G48800	protein_coding_gene-mRNA	151	119	116	62	95	107	118.452	148.231	101.203	49.6634	62.1543	60.4414	-1.05941	6.98529e-05	0.00198602
Chr3	-	18440008	3UTR	AT3G49720.1	AT3G49720	protein_coding_gene-mRNA	293	207	283	706	766	826	229.843	257.846	246.899	565.522	501.16	466.585	1.0523	1.407e-09	2.22838e-07
Chr3	-	18623260	3UTR	AT3G50240.1	AT3G50240	protein_coding_gene-mRNA	29	7	1	59	94	78	22.749	8.71944	0.872436	47.2604	61.5	44.0601	1.90181	0.00164911	0.0223626
Chr3	-	18676093	3UTR	AT3G50370.1	AT3G50370	protein_coding_gene-mRNA	317	228	204	162	218	208	248.67	284.005	177.977	129.766	142.628	117.494	-0.851668	5.0947e-06	0.000241139
Chr3	-	18892764	intergenic.pm	AT3G50825.igt	AT3G50825.igt	snoRNA-snoRNA	193	162	342	138	84	228	151.399	201.793	298.373	110.541	54.9575	128.791	-1.1102	0.000211795	0.00470578
Chr3	-	18985894	3UTR	AT3G51120.1	AT3G51120	protein_coding_gene-mRNA	59	37	47	122	154	138	46.2825	46.0885	41.0045	97.7248	100.755	77.9525	1.02135	0.000260281	0.00553898
Chr3	-	19117603	3UTR	AT3G51550.1	AT3G51550	protein_coding_gene-mRNA	134	63	24	162	270	308	105.116	78.475	20.9385	129.766	176.649	173.981	1.17455	0.0015171	0.0210461
Chr3	-	19138434	3UTR	AT3G51600.1	AT3G51600	protein_coding_gene-mRNA	2745	1765	3260	4412	5993	5467	2153.31	2198.55	2844.14	3534.11	3920.95	3088.16	0.54748	2.92337e-05	0.00100177
Chr3	-	19139556	3UTR	AT3G51610.1	AT3G51610	protein_coding_gene-mRNA	467	375	430	217	336	314	366.337	467.113	375.148	173.822	219.83	177.37	-1.06445	6.4134e-08	5.86874e-06
Chr3	-	19216119	3UTR	AT3G51820.1	AT3G51820	protein_coding_gene-mRNA	1415	1131	1490	1208	1183	1235	1109.99	1408.81	1299.93	967.636	773.984	697.618	-0.639112	0.000747539	0.0124625
Chr3	-	19225395	3UTR	AT3G51840.1	AT3G51840	protein_coding_gene-mRNA	1011	888	1455	659	758	879	793.077	1106.12	1269.39	527.874	495.926	496.523	-1.04781	4.03775e-09	5.58874e-07
Chr3	-	19282640	3UTR	AT3G51960.1	AT3G51960	protein_coding_gene-mRNA	57	67	72	31	18	24	44.7136	83.4575	62.8154	24.8317	11.7766	13.557	-1.8198	8.10488e-06	0.000350082
Chr3	-	19310537	3UTR	AT3G52060.2	AT3G52060	protein_coding_gene-mRNA	354	216	353	189	254	398	277.695	269.057	307.97	151.393	166.181	224.819	-0.64344	0.00267552	0.0324765
Chr3	-	19310726	3UTR	AT3G52060.2	AT3G52060	protein_coding_gene-mRNA	117	43	91	23	12	14	91.7805	53.5623	79.3917	18.4235	7.85107	7.90822	-2.48361	6.29115e-07	4.15603e-05
Chr3	-	19538684	AMB	AT3G52720.x	AT3G52720	protein_coding_gene-mRNA	378	362	330	976	1096	1180	296.522	450.92	287.904	781.798	717.064	666.55	1.05551	2.2449e-07	1.71188e-05
Chr3	-	19549660	3UTR	AT3G52750.1	AT3G52750	protein_coding_gene-mRNA	148	56	115	276	252	284	116.098	69.7556	100.33	221.082	164.872	160.424	0.899264	0.00089172	0.0141957
Chr3	-	19593180	3UTR	AT3G52870.1	AT3G52870	protein_coding_gene-mRNA	428	394	235	293	254	282	335.744	490.78	205.023	234.7	166.181	159.294	-0.854874	0.00288474	0.0341675
Chr3	-	19601295	3UTR	AT3G52880.2	AT3G52880	protein_coding_gene-mRNA	855	490	609	968	1351	1263	670.703	610.361	531.314	775.39	883.899	713.435	0.386071	0.00112983	0.0169695
Chr3	-	19734317	intron	AT3G53235.1	AT3G53235	protein_coding_gene-mRNA	273	229	279	146	197	222	214.154	285.25	243.41	116.949	128.888	125.402	-0.97367	0.000339394	0.00680634
Chr3	-	19744110	3UTR	AT3G53260.1	AT3G53260	protein_coding_gene-mRNA	816	415	489	1437	1463	1538	640.11	516.938	426.621	1151.07	957.176	868.775	0.881127	0.00410475	0.0439411
Chr3	-	19774416	3UTR	AT3G53340.1	AT3G53340	protein_coding_gene-mRNA	35	48	103	15	36	35	27.4557	59.7905	89.8609	12.0153	23.5532	19.7706	-1.52486	0.00171367	0.0230107
Chr3	-	19800951	3UTR	AT3G53410.1	AT3G53410	protein_coding_gene-mRNA	102	52	68	44	65	50	80.0137	64.773	59.3257	35.245	42.5266	28.2437	-0.923478	0.00211372	0.0269035
Chr3	-	19803699	AMB	AT3G53420.x	AT3G53420	protein_coding_gene-mRNA	3820	2383	4544	8861	10386	11563	2996.59	2968.35	3964.35	7097.86	6795.1	6531.63	1.03274	3.24229e-12	1.14439e-09
Chr3	-	19834345	3UTR	AT3G53500.1	AT3G53500	protein_coding_gene-mRNA	187	145	148	286	431	374	146.692	180.617	129.121	229.093	281.984	211.263	0.658677	0.00164385	0.0223034
Chr3	-	20061527	3UTR	AT3G54190.1	AT3G54190	protein_coding_gene-mRNA	148	85	94	223	241	297	116.098	105.879	82.009	178.628	157.676	167.767	0.720333	6.93721e-05	0.00197919
Chr3	-	20104396	3UTR	AT3G54290.1	AT3G54290	protein_coding_gene-mRNA	82	55	125	43	44	59	64.3248	68.5099	109.055	34.444	28.7872	33.3275	-1.25425	0.00149132	0.0208502
Chr3	-	20140190	3UTR	AT3G54400.1	AT3G54400	protein_coding_gene-mRNA	31	27	35	94	155	163	24.3179	33.6321	30.5353	75.2962	101.41	92.0743	1.53884	3.66851e-05	0.00119377
Chr3	-	20341682	3UTR	AT3G54900.1	AT3G54900	protein_coding_gene-mRNA	3164	2760	4954	2841	2732	3368	2482	3437.95	4322.05	2275.71	1787.43	1902.49	-0.770472	5.04197e-05	0.00154177
Chr3	-	20648902	3UTR	AT3G55660.1	AT3G55660	protein_coding_gene-mRNA	0	0	0	9	11	9	0	0	0	7.20921	7.19681	5.08386	2.53495	0.00247668	0.0304889
Chr3	-	20792546	3UTR	AT3G56040.1	AT3G56040	protein_coding_gene-mRNA	22	19	19	56	60	83	17.2579	23.6671	16.5763	44.8573	39.2553	46.8845	1.14334	0.0020248	0.02611
Chr3	-	20837453	3UTR	AT3G56160.1	AT3G56160	protein_coding_gene-mRNA	143	88	110	289	266	314	112.176	109.616	95.968	231.496	174.032	177.37	0.856556	0.00044751	0.00841448
Chr3	-	20879422	CDS	AT3G56290.1	AT3G56290	protein_coding_gene-mRNA	117	135	83	37	24	14	91.7805	168.161	72.4122	29.6378	15.7021	7.90822	-2.2891	0.000123871	0.00312499
Chr3	-	21034721	3UTR	AT3G56800.1	AT3G56800	protein_coding_gene-mRNA	1611	1218	2600	1374	1746	2265	1263.75	1517.18	2268.33	1100.61	1142.33	1279.44	-0.513894	0.00402758	0.043265
Chr3	-	21088262	3UTR	AT3G56990.1	AT3G56990	protein_coding_gene-mRNA	203	121	87	63	48	154	159.243	150.722	75.902	50.4644	31.4043	86.9904	-1.12186	0.00406869	0.0436307
Chr3	-	21159406	3UTR	AT3G57170.1	AT3G57170	protein_coding_gene-mRNA	36	67	31	21	20	24	28.2401	83.4575	27.0455	16.8215	13.0851	13.557	-1.54019	0.000407191	0.00787821
Chr3	-	21243161	3UTR	AT3G57410.1	AT3G57410	protein_coding_gene-mRNA	222	186	224	181	150	254	174.148	231.688	195.426	144.985	98.1383	143.478	-0.624369	0.00079309	0.013072
Chr3	-	21404575	3UTR	AT3G57785.1	AT3G57785	protein_coding_gene-mRNA	494	369	638	429	417	443	387.518	459.639	556.614	343.639	272.825	250.239	-0.689245	0.00033339	0.00673514
Chr3	-	21430987	3UTR	AT3G57880.1	AT3G57880	protein_coding_gene-mRNA	26	29	32	91	95	153	20.3957	36.1234	27.918	72.8931	62.1543	86.4256	1.34892	0.000174552	0.00406026
Chr3	-	21447107	3UTR	AT3G57930.1	AT3G57930	protein_coding_gene-mRNA	85	71	139	48	43	54	66.6781	88.4401	121.269	38.4491	28.133	30.5031	-1.46097	4.67029e-06	0.000225369
Chr3	-	21542432	3UTR	AT3G58170.1	AT3G58170	protein_coding_gene-mRNA	397	314	591	285	393	399	311.426	391.129	515.61	228.292	257.122	225.384	-0.763405	0.000843691	0.0136734
Chr3	-	21575831	3UTR	AT3G58270.1	AT3G58270	protein_coding_gene-mRNA	13	12	22	3	4	8	10.1978	14.9476	19.1936	2.40307	2.61702	4.51898	-1.84876	0.0036697	0.0405308
Chr3	-	21742072	3UTR	AT3G58790.1	AT3G58790	protein_coding_gene-mRNA	18	4	14	42	110	82	14.1201	4.98254	12.2141	33.643	71.9681	46.3196	2.07409	4.48815e-06	0.000217856
Chr3	-	21828004	3UTR	AT3G59060.1	AT3G59060	protein_coding_gene-mRNA	1163	605	946	1662	2301	2779	912.314	753.609	825.325	1331.3	1505.44	1569.78	0.815056	2.1439e-07	1.64501e-05
Chr3	-	21943598	intergenic.pm	AT3G59400.igt	AT3G59400.igt	protein_coding_gene-protein_coding_gene	7	3	7	38	20	61	5.49114	3.7369	6.10705	30.4389	13.0851	34.4573	2.07008	0.000276083	0.00578262
Chr3	-	21948773	3UTR	AT3G59400.1	AT3G59400	protein_coding_gene-mRNA	70	54	127	228	245	309	54.9114	67.2643	110.799	182.633	160.293	174.546	1.10888	0.000675132	0.0115596
Chr3	-	22072474	AMB	AT3G59760.x	AT3G59760	protein_coding_gene-mRNA	187	60	91	214	258	400	146.692	74.7381	79.3917	171.419	168.798	225.949	0.881534	0.000768434	0.0127298
Chr3	-	22242502	AMB	AT3G60180.x	AT3G60180	protein_coding_gene-mRNA	114	97	178	61	106	121	89.4271	120.827	155.294	48.8624	69.3511	68.3496	-0.9348	0.0020675	0.0264672
Chr3	-	22361561	3UTR	AT3G60520.1	AT3G60520	protein_coding_gene-mRNA	218	219	274	175	181	122	171.01	272.794	239.048	140.179	118.42	68.9145	-1.03261	0.000329375	0.00666491
Chr3	-	22471831	3UTR	AT3G60820.3	AT3G60820	protein_coding_gene-mRNA	323	177	349	422	667	683	253.377	220.477	304.48	338.032	436.389	385.808	0.567892	0.00012841	0.00320143
Chr3	-	22570938	intergenic.pm	AT3G61010.igt	AT3G61010.igt	protein_coding_gene-protein_coding_gene	23	3	9	25	53	67	18.0423	3.7369	7.85193	20.0256	34.6755	37.8465	1.44775	0.00190381	0.0249139
Chr3	-	22614452	3UTR	AT3G61113.1	AT3G61113	protein_coding_gene-mRNA	33	41	41	17	16	28	25.8868	51.071	35.7699	13.6174	10.4681	15.8164	-1.38585	0.000882392	0.0140843
Chr3	-	22657472	3UTR	AT3G61200.1	AT3G61200	protein_coding_gene-mRNA	1473	850	1963	981	1400	1289	1155.49	1058.79	1712.59	785.803	915.958	728.121	-0.680603	0.0034465	0.038583
Chr3	-	22675250	3UTR	AT3G61260.1	AT3G61260	protein_coding_gene-mRNA	455	262	397	661	831	845	356.924	326.356	346.357	529.476	543.686	477.318	0.583016	0.000699825	0.0118917
Chr3	-	22805047	intergenic.pm	AT3G61640.igt	AT3G61640.igt	protein_coding_gene-protein_coding_gene	20	7	15	4	3	2	15.689	8.71944	13.0865	3.20409	1.96277	1.12975	-2.09229	0.00229512	0.0287554
Chr3	-	22902671	intergenic.pm	AT3G61880.igt	AT3G61880.igt	protein_coding_gene-protein_coding_gene	19	23	27	1	3	5	14.9045	28.6496	23.5558	0.801023	1.96277	2.82437	-2.52472	0.00211184	0.0269035
Chr3	-	22956184	3UTR	AT3G61980.1	AT3G61980	protein_coding_gene-mRNA	139	102	345	117	128	154	109.038	127.055	300.991	93.7197	83.7447	86.9904	-0.98671	0.00296282	0.0347589
Chr3	-	23150833	3UTR	AT3G62600.1	AT3G62600	protein_coding_gene-mRNA	226	154	282	74	121	131	177.285	191.828	246.027	59.2757	79.1649	73.9984	-1.49984	5.42271e-10	9.85139e-08
Chr3	-	23223083	3UTR	AT3G62790.1	AT3G62790	protein_coding_gene-mRNA	233	136	223	307	438	462	182.776	169.406	194.553	245.914	286.564	260.971	0.52974	0.00364287	0.0403241
Chr3	-	23333490	3UTR	AT3G63160.1	AT3G63160	protein_coding_gene-mRNA	19	4	15	116	59	42	14.9045	4.98254	13.0865	92.9187	38.6011	23.7247	1.9368	0.000856026	0.0137964
Chr3	-	23333574	3UTR	AT3G63160.1	AT3G63160	protein_coding_gene-mRNA	43	29	44	244	148	141	33.7313	36.1234	38.3872	195.45	96.8298	79.6471	1.66652	0.000145995	0.00353638
Chr3	-	23357405	3UTR	AT3G63220.1	AT3G63220	protein_coding_gene-mRNA	60	60	101	31	51	51	47.0669	74.7381	88.1161	24.8317	33.367	28.8085	-1.2022	0.00140591	0.0199173
Chr3	-	23415657	3UTR	AT3G63410.1	AT3G63410	protein_coding_gene-mRNA	6251	4699	7003	12763	14155	15392	4903.59	5853.24	6109.67	10223.5	9260.99	8694.53	0.735547	2.77054e-07	2.04946e-05
Chr3	-	23456143	3UTR	AT3G63530.2	AT3G63530	protein_coding_gene-mRNA	49	42	46	133	159	183	38.438	52.3167	40.1321	106.536	104.027	103.372	1.2075	0.00144437	0.0203224
Chr4	+	14405	3UTR	AT4G00030.1	AT4G00030	protein_coding_gene-mRNA	378	330	489	279	324	283	296.522	411.06	426.621	223.485	211.979	159.859	-0.915377	3.42416e-05	0.00113406
Chr4	+	16018	3UTR	AT4G00040.1	AT4G00040	protein_coding_gene-mRNA	408	197	329	132	236	241	320.055	245.39	287.032	105.735	154.404	136.134	-1.08322	6.82644e-06	0.000302873
Chr4	+	20044	3UTR	AT4G00050.1	AT4G00050	protein_coding_gene-mRNA	96	63	90	205	272	217	75.3071	78.475	78.5193	164.21	177.958	122.577	0.972157	0.000881409	0.0140843
Chr4	+	36880	3UTR	AT4G00090.1	AT4G00090	protein_coding_gene-mRNA	133	37	56	38	45	54	104.332	46.0885	48.8564	30.4389	29.4415	30.5031	-1.10604	0.00149201	0.0208502
Chr4	+	38310	3UTR	AT4G00100.1	AT4G00100	protein_coding_gene-mRNA	1497	971	1385	1024	909	1185	1174.32	1209.51	1208.32	820.247	594.718	669.375	-0.77069	0.00122156	0.0179864
Chr4	+	156366	3UTR	AT4G00355.1	AT4G00355	protein_coding_gene-mRNA	511	337	696	286	482	565	400.853	419.779	607.216	229.093	315.351	319.153	-0.711685	0.0019699	0.0256024
Chr4	+	162941	3UTR	AT4G00360.1	AT4G00360	protein_coding_gene-mRNA	1777	1353	2979	3738	4753	5305	1393.96	1685.34	2598.99	2994.22	3109.68	2996.65	0.671674	0.000654583	0.0113255
Chr4	+	195708	CDS	AT4G00440.2	AT4G00440	protein_coding_gene-mRNA	1	0	0	3	21	12	0.784448	0	0	2.40307	13.7394	6.77848	2.52526	0.000282327	0.00590139
Chr4	+	317673	3UTR	AT4G00750.1	AT4G00750	protein_coding_gene-mRNA	107	76	110	158	241	325	83.936	94.6683	95.968	126.562	157.676	183.584	0.766846	9.53872e-05	0.00253685
Chr4	+	455545	3UTR	AT4G01040.1	AT4G01040	protein_coding_gene-mRNA	395	307	340	228	205	291	309.857	382.41	296.628	182.633	134.122	164.378	-1.02703	2.54634e-09	3.72263e-07
Chr4	+	549196	3UTR	AT4G01320.1	AT4G01320	protein_coding_gene-mRNA	195	122	196	119	105	176	152.967	151.967	170.998	95.3217	68.6968	99.4177	-0.841652	6.73411e-05	0.00193465
Chr4	+	588028	3UTR	AT4G01430.1	AT4G01430	protein_coding_gene-mRNA	12	1	43	0	0	5	9.41338	1.24563	37.5148	0	0	2.82437	-2.52171	0.0024718	0.0304592
Chr4	+	622799	3UTR	AT4G01460.1	AT4G01460	protein_coding_gene-mRNA	9	3	11	25	28	43	7.06004	3.7369	9.5968	20.0256	18.3192	24.2895	1.42326	0.00362691	0.0401839
Chr4	+	762544	intergenic.pm	AT4G01750.igt	AT4G01750.igt	protein_coding_gene-protein_coding_gene	117	81	136	28	46	60	91.7805	100.896	118.651	22.4286	30.0958	33.8924	-1.7815	2.75339e-08	2.90717e-06
Chr4	+	815051	3UTR	AT4G01883.1	AT4G01883	protein_coding_gene-mRNA	62	67	59	171	226	226	48.6358	83.4575	51.4737	136.975	147.862	127.661	1.13016	0.00129584	0.0187779
Chr4	+	1109590	3UTR	AT4G02510.1	AT4G02510	protein_coding_gene-mRNA	326	156	153	473	540	675	255.73	194.319	133.483	378.884	353.298	381.289	0.915476	2.52972e-05	0.000892883
Chr4	+	1209180	3UTR	AT4G02730.1	AT4G02730	protein_coding_gene-mRNA	98	125	116	33	37	61	76.876	155.704	101.203	26.4338	24.2075	34.4573	-1.87287	1.36368e-07	1.13832e-05
Chr4	+	1311062	3UTR	AT4G02940.1	AT4G02940	protein_coding_gene-mRNA	1	2	1	13	14	20	0.784448	2.49127	0.872436	10.4133	9.15958	11.2975	2.25003	0.00215437	0.0272825
Chr4	+	1412677	3UTR	AT4G03200.2	AT4G03200	protein_coding_gene-mRNA	101	46	46	137	210	179	79.2293	57.2992	40.1321	109.74	137.394	101.112	0.94199	0.00294873	0.0346674
Chr4	+	2031850	3UTR	AT4G04210.1	AT4G04210	protein_coding_gene-mRNA	192	127	164	426	528	521	150.614	158.196	143.08	341.236	345.447	294.299	1.09983	1.83284e-06	0.000105557
Chr4	+	2126781	3UTR	AT4G04340.1	AT4G04340	protein_coding_gene-mRNA	211	134	185	296	471	466	165.519	166.915	161.401	237.103	308.154	263.231	0.705072	0.000129135	0.00321303
Chr4	+	2662809	3UTR	AT4G05150.1	AT4G05150	protein_coding_gene-mRNA	16	5	27	0	2	6	12.5512	6.22817	23.5558	0	1.30851	3.38924	-2.27286	0.00194006	0.0252945
Chr4	+	2662894	3UTR	AT4G05150.1	AT4G05150	protein_coding_gene-mRNA	276	233	384	192	280	332	216.508	290.233	335.016	153.796	183.192	187.538	-0.66682	0.00460202	0.0479958
Chr4	+	2720094	3UTR	AT4G05320.4	AT4G05320	protein_coding_gene-mRNA	10365	5267	7802	15951	24442	29493	8130.81	6560.76	6806.75	12777.1	15991.3	16659.8	1.072	5.01369e-14	2.6929e-11
Chr4	+	2816599	intron	AT4G05530.1	AT4G05530	protein_coding_gene-mRNA	12	2	4	0	0	0	9.41338	2.49127	3.48975	0	0	0	-2.50442	0.00276865	0.0331903
Chr4	+	3061270	intergenic.igt	AT4G05918.igt	AT4G05918.igt	transposable_element_gene-transposable_element_gene	17	31	23	6	8	11	13.3356	38.6147	20.066	4.80614	5.23405	6.2136	-1.83615	0.00181538	0.0239726
Chr4	+	5232055	3UTR	AT4G08280.1	AT4G08280	protein_coding_gene-mRNA	166	139	129	383	406	374	130.218	173.143	112.544	306.792	265.628	211.263	0.893795	0.00159513	0.0218343
Chr4	+	5292201	3UTR	AT4G08350.1	AT4G08350	protein_coding_gene-mRNA	170	94	47	219	306	334	133.356	117.09	41.0045	175.424	200.202	188.668	0.923357	0.00312511	0.0362328
Chr4	+	5739750	intergenic.pm	AT4G08945.igt	AT4G08945.igt	transposable_element_gene-transposable_element_gene	7	3	4	34	25	27	5.49114	3.7369	3.48975	27.2348	16.3564	15.2516	1.93608	0.000794377	0.0130844
Chr4	+	6295380	3UTR	AT4G10060.1	AT4G10060	protein_coding_gene-mRNA	175	66	55	343	295	453	137.278	82.2119	47.984	274.751	193.005	255.887	1.38699	2.43687e-06	0.000133417
Chr4	+	6295453	3UTR	AT4G10060.1	AT4G10060	protein_coding_gene-mRNA	2	0	1	31	25	34	1.5689	0	0.872436	24.8317	16.3564	19.2057	3.20139	3.92457e-06	0.000195493
Chr4	+	6409585	3UTR	AT4G10340.1	AT4G10340	protein_coding_gene-mRNA	12746	7635	13606	29649	29678	36618	9998.58	9510.42	11870.4	23749.5	19417	20684.5	1.01117	4.42274e-07	3.0868e-05
Chr4	+	6422258	3UTR	AT4G10360.1	AT4G10360	protein_coding_gene-mRNA	442	300	809	252	362	401	346.726	373.69	705.801	201.858	236.841	226.514	-1.06801	0.000318219	0.00648165
Chr4	+	6619940	3UTR	AT4G10750.1	AT4G10750	protein_coding_gene-mRNA	133	95	138	79	110	116	104.332	118.335	120.396	63.2808	71.9681	65.5253	-0.756402	0.000808988	0.0132544
Chr4	+	6784498	3UTR	AT4G11130.1	AT4G11130	protein_coding_gene-mRNA	2	1	0	17	12	10	1.5689	1.24563	0	13.6174	7.85107	5.64873	2.10057	0.00485241	0.0499744
Chr4	+	6849225	3UTR	AT4G11240.1	AT4G11240	protein_coding_gene-mRNA	120	58	119	58	57	86	94.1338	72.2468	103.82	46.4593	37.2926	48.5791	-1.01574	4.65805e-05	0.00144038
Chr4	+	7005998	3UTR	AT4G11570.2	AT4G11570	protein_coding_gene-mRNA	1856	1264	2816	1560	2101	2200	1455.94	1574.48	2456.78	1249.6	1374.59	1242.72	-0.500374	0.0034584	0.0386637
Chr4	+	7093476	3UTR	AT4G11790.1	AT4G11790	protein_coding_gene-mRNA	115	73	79	41	51	64	90.2116	90.9313	68.9225	32.8419	33.367	36.1519	-1.25201	1.25951e-06	7.60388e-05
Chr4	+	7443696	3UTR	AT4G12560.1	AT4G12560	protein_coding_gene-mRNA	300	132	211	98	157	210	235.335	164.424	184.084	78.5002	102.718	118.623	-0.940422	0.000160147	0.00379726
Chr4	+	7514700	CDS	AT4G12780.2	AT4G12780	protein_coding_gene-mRNA	116	152	112	35	51	74	90.996	189.337	97.7129	28.0358	33.367	41.8006	-1.77361	6.13692e-07	4.06501e-05
Chr4	+	7602730	3UTR	AT4G13010.1	AT4G13010	protein_coding_gene-mRNA	1369	843	1203	993	1107	1368	1073.91	1050.07	1049.54	795.416	724.261	772.746	-0.467332	0.000136378	0.00335941
Chr4	+	7868721	3UTR	AT4G13530.2	AT4G13530	protein_coding_gene-mRNA	1409	1090	2281	1085	1359	1618	1105.29	1357.74	1990.03	869.11	889.133	913.965	-0.724557	0.00115077	0.017242
Chr4	+	8022211	3UTR	AT4G13850.3	AT4G13850	protein_coding_gene-mRNA	3011	1974	3162	1026	1122	1521	2361.97	2458.88	2758.64	821.85	734.075	859.172	-1.63052	4.23043e-18	4.9772e-15
Chr4	+	8038345	pseudogenic_exon	AT4G13900.1	AT4G13900	pseudogene-pseudogenic_transcript	171	120	83	71	98	85	134.141	149.476	72.4122	56.8726	64.1171	48.0142	-1.03099	0.0023824	0.0295641
Chr4	+	8046566	3UTR	AT4G13920.1	AT4G13920	protein_coding_gene-mRNA	129	61	135	45	46	56	101.194	75.9837	117.779	36.046	30.0958	31.6329	-1.45727	0.00316484	0.0365904
Chr4	+	8056879	3UTR	AT4G13940.4	AT4G13940	protein_coding_gene-mRNA	2539	2719	3852	1953	1669	2087	1991.71	3386.88	3360.62	1564.4	1091.95	1178.89	-1.17001	4.64262e-08	4.51595e-06
Chr4	+	8297332	CDS	AT4G14400.2	AT4G14400	protein_coding_gene-mRNA	71	57	106	12	12	26	55.6958	71.0012	92.4782	9.61228	7.85107	14.6867	-2.54552	5.26486e-08	4.99107e-06
Chr4	+	8345216	3UTR	AT4G14540.1	AT4G14540	protein_coding_gene-mRNA	1004	1045	1680	846	586	1252	787.586	1301.69	1465.69	677.665	383.394	707.221	-0.980837	0.000409883	0.00790553
Chr4	+	8460367	intergenic.igt	AT4G14730.igt	AT4G14730.igt	protein_coding_gene-protein_coding_gene	11	35	54	15	8	6	8.62893	43.5972	47.1116	12.0153	5.23405	3.38924	-1.96761	0.00116929	0.0174349
Chr4	+	8521447	3UTR	AT4G14890.1	AT4G14890	protein_coding_gene-mRNA	406	369	419	918	1149	1230	318.486	459.639	365.551	735.339	751.74	694.794	0.93177	3.16369e-10	6.30366e-08
Chr4	+	8753605	intergenic.igt	AT4G15310.igt	AT4G15310.igt	protein_coding_gene-protein_coding_gene	7	2	4	36	14	20	5.49114	2.49127	3.48975	28.8368	9.15958	11.2975	1.76099	0.00446181	0.0468699
Chr4	+	8877761	3UTR	AT4G15545.1	AT4G15545	protein_coding_gene-mRNA	2247	1077	1000	2924	3313	3761	1762.66	1341.55	872.436	2342.19	2167.55	2124.49	0.729899	5.43166e-05	0.00163858
Chr4	+	9037979	3UTR	AT4G15930.1	AT4G15930	protein_coding_gene-mRNA	539	401	1080	284	344	338	422.818	499.5	942.231	227.491	225.064	190.927	-1.50527	1.00111e-09	1.68261e-07
Chr4	+	9127894	3UTR	AT4G16130.1	AT4G16130	protein_coding_gene-mRNA	11	10	6	39	52	54	8.62893	12.4563	5.23462	31.2399	34.0213	30.5031	1.64896	0.00289153	0.034215
Chr4	+	9225275	3UTR	AT4G16310.1	AT4G16310	protein_coding_gene-mRNA	95	42	25	164	214	309	74.5226	52.3167	21.8109	131.368	140.011	174.546	1.526	2.43272e-06	0.000133417
Chr4	+	9269178	3UTR	AT4G16430.1	AT4G16430	protein_coding_gene-mRNA	121	70	126	165	276	314	94.9183	87.1944	109.927	132.169	180.575	177.37	0.734186	0.000637011	0.0110836
Chr4	+	9305156	3UTR	AT4G16510.1	AT4G16510	protein_coding_gene-mRNA	20	15	52	2	9	5	15.689	18.6845	45.3667	1.60205	5.8883	2.82437	-2.34286	0.00100916	0.0156617
Chr4	+	9557812	3UTR	AT4G16980.1	AT4G16980	protein_coding_gene-mRNA	1578	1275	1732	4513	3439	3821	1237.86	1588.18	1511.06	3615.02	2249.99	2158.38	0.871061	0.000237032	0.00515978
Chr4	+	9700401	3UTR	AT4G17340.1	AT4G17340	protein_coding_gene-mRNA	1128	653	1358	2592	3744	4062	884.858	813.4	1184.77	2076.25	2449.53	2294.51	1.22499	1.36534e-09	2.19048e-07
Chr4	+	9825006	3UTR	AT4G17620.1	AT4G17620	protein_coding_gene-mRNA	10	5	4	28	30	56	7.84448	6.22817	3.48975	22.4286	19.6277	31.6329	1.81931	0.000744356	0.0124178
Chr4	+	9892795	3UTR	AT4G17790.1	AT4G17790	protein_coding_gene-mRNA	173	108	265	691	763	721	135.71	134.529	231.196	553.507	499.197	407.273	1.5003	5.51104e-08	5.11884e-06
Chr4	+	9948064	3UTR	AT4G17900.2	AT4G17900	protein_coding_gene-mRNA	136	192	295	43	73	138	106.685	239.162	257.369	34.444	47.7607	77.9525	-1.81385	6.75845e-07	4.39424e-05
Chr4	+	9996592	intergenic.igt	AT4G17970.igt	AT4G17970.igt	protein_coding_gene-protein_coding_gene	17	18	23	157	128	208	13.3356	22.4214	20.066	125.761	83.7447	117.494	2.46899	2.34664e-12	8.52623e-10
Chr4	+	10032933	3UTR	AT4G18070.1	AT4G18070	protein_coding_gene-mRNA	117	66	92	192	247	238	91.7805	82.2119	80.2641	153.796	161.601	134.44	0.805355	0.000764287	0.0126872
Chr4	+	10062842	3UTR	AT4G18170.1	AT4G18170	protein_coding_gene-mRNA	39	12	43	2	7	16	30.5935	14.9476	37.5148	1.60205	4.57979	9.03797	-2.06365	0.00150191	0.0209293
Chr4	+	10075221	3UTR	AT4G18205.1	AT4G18205	protein_coding_gene-mRNA	151	81	138	60	32	39	118.452	100.896	120.396	48.0614	20.9362	22.03	-1.78483	3.44481e-05	0.00113785
Chr4	+	10234689	3UTR	AT4G18570.1	AT4G18570	protein_coding_gene-mRNA	70	37	71	140	177	204	54.9114	46.0885	61.943	112.143	115.803	115.234	1.04566	9.10629e-06	0.000387245
Chr4	+	10299288	AMB	AT4G18710.x	AT4G18710	protein_coding_gene-mRNA	96	71	134	202	242	297	75.3071	88.4401	116.906	161.807	158.33	167.767	0.785555	0.000247296	0.00531547
Chr4	+	10421234	3UTR	AT4G19020.1	AT4G19020	protein_coding_gene-mRNA	3	0	0	15	4	32	2.35335	0	0	12.0153	2.61702	18.0759	2.32084	0.00170162	0.0228737
Chr4	+	10500670	3UTR	AT4G19200.1	AT4G19200	protein_coding_gene-mRNA	1804	1501	2474	1527	1761	2000	1415.15	1869.7	2158.41	1223.16	1152.14	1129.75	-0.629304	0.000102048	0.00268223
Chr4	+	10505218	3UTR	AT4G19210.1	AT4G19210	protein_coding_gene-mRNA	83	41	86	256	196	249	65.1092	51.071	75.0295	205.062	128.234	140.653	1.24217	0.000817021	0.0133324
Chr4	+	10638236	AMB	AT4G19510.x	AT4G19510	protein_coding_gene-mRNA	38	10	2	60	64	96	29.809	12.4563	1.74487	48.0614	41.8724	54.2278	1.52097	0.00294769	0.0346674
Chr4	+	10638421	AMB	AT4G19510.x	AT4G19510	protein_coding_gene-mRNA	239	106	118	91	95	145	187.483	132.037	102.947	72.8931	62.1543	81.9066	-0.933918	0.00157963	0.0217305
Chr4	+	10657226	3UTR	AT4G19530.1	AT4G19530	protein_coding_gene-mRNA	118	69	78	236	328	483	92.5649	85.9488	68.05	189.041	214.596	272.834	1.43308	2.11724e-10	4.39586e-08
Chr4	+	10729765	3UTR	AT4G19710.2	AT4G19710	protein_coding_gene-mRNA	30	38	15	73	117	129	23.5335	47.3341	13.0865	58.4747	76.5479	72.8686	1.24704	0.0042047	0.0447783
Chr4	+	10900917	intergenic.pm	AT4G20170.igt	AT4G20170.igt	protein_coding_gene-protein_coding_gene	5	0	1	16	17	19	3.92224	0	0.872436	12.8164	11.1223	10.7326	2.14762	0.00185669	0.0244136
Chr4	+	10987876	3UTR	AT4G20340.1	AT4G20340	protein_coding_gene-mRNA	86	80	46	29	39	40	67.4626	99.6508	40.1321	23.2297	25.516	22.5949	-1.45572	3.59044e-05	0.00117651
Chr4	+	11335717	3UTR	AT4G21280.2	AT4G21280	protein_coding_gene-mRNA	2227	1532	3259	7315	6719	7735	1746.97	1908.31	2843.27	5859.48	4395.94	4369.29	1.14523	5.49192e-06	0.000256501
Chr4	+	11546472	3UTR	AT4G21740.1	AT4G21740	protein_coding_gene-mRNA	43	35	49	107	163	127	33.7313	43.5972	42.7494	85.7095	106.644	71.7389	1.09824	0.00116674	0.017418
Chr4	+	11795287	intergenic.igt	AT4G22310.igt	AT4G22310.igt	protein_coding_gene-protein_coding_gene	59	82	146	16	15	23	46.2825	102.142	127.376	12.8164	9.81383	12.9921	-2.7625	1.99025e-11	5.52506e-09
Chr4	+	12090538	3UTR	AT4G23060.1	AT4G23060	protein_coding_gene-mRNA	24	18	22	58	97	180	18.8268	22.4214	19.1936	46.4593	63.4628	101.677	1.71703	1.33404e-05	0.000537521
Chr4	+	12140922	3UTR	AT4G23180.1	AT4G23180	protein_coding_gene-mRNA	153	78	183	364	294	420	120.021	97.1595	159.656	291.572	192.351	237.247	0.90394	0.00218002	0.0275098
Chr4	+	12222369	3UTR	AT4G23400.1	AT4G23400	protein_coding_gene-mRNA	575	318	413	1920	1398	1684	451.058	396.112	360.316	1537.96	914.649	951.246	1.46997	2.79312e-11	7.42038e-09
Chr4	+	12225776	5UTR	AT4G23420.1	AT4G23420	protein_coding_gene-mRNA	25	11	41	4	5	2	19.6112	13.702	35.7699	3.20409	3.27128	1.12975	-2.76727	2.52199e-06	0.000137248
Chr4	+	12319817	3UTR	AT4G23630.1	AT4G23630	protein_coding_gene-mRNA	6665	3801	7414	3798	5269	5662	5228.35	4734.66	6468.24	3042.29	3447.27	3198.31	-0.757521	5.28421e-08	4.99107e-06
Chr4	+	12392688	3UTR	AT4G23800.1	AT4G23800	protein_coding_gene-mRNA	0	0	0	10	8	2	0	0	0	8.01023	5.23405	1.12975	2.3897	0.00464399	0.0483315
Chr4	+	12593631	3UTR	AT4G24280.1	AT4G24280	protein_coding_gene-mRNA	4399	4786	3059	1167	1177	1604	3450.79	5961.61	2668.78	934.794	770.059	906.056	-2.16261	8.07357e-18	8.67277e-15
Chr4	+	12647877	3UTR	AT4G24470.2	AT4G24470	protein_coding_gene-mRNA	231	144	262	179	150	205	181.208	179.371	228.578	143.383	98.1383	115.799	-0.714434	0.00135061	0.0193446
Chr4	+	12662643	3UTR	AT4G24510.1	AT4G24510	protein_coding_gene-mRNA	204	218	232	386	644	638	160.027	271.548	202.405	309.195	421.341	360.389	0.780317	0.00027211	0.00572659
Chr4	+	12717297	3UTR	AT4G24630.1	AT4G24630	protein_coding_gene-mRNA	276	275	355	216	233	324	216.508	342.55	309.715	173.021	152.442	183.019	-0.757316	8.6414e-05	0.00234897
Chr4	+	12839821	3UTR	AT4G24972.1	AT4G24972	protein_coding_gene-mRNA	283	298	409	215	170	172	221.999	371.199	356.826	172.22	111.223	97.1582	-1.28322	1.40878e-05	0.000561188
Chr4	+	12878255	AMB	AT4G25080.x	AT4G25080	protein_coding_gene-mRNA	146	131	223	480	350	490	114.529	163.178	194.553	384.491	228.989	276.788	0.890583	0.00160325	0.021909
Chr4	+	12911554	3UTR	AT4G25170.2	AT4G25170	protein_coding_gene-mRNA	91	84	30	243	243	290	71.3848	104.633	26.1731	194.649	158.984	163.813	1.29335	0.000872906	0.0139863
Chr4	+	12978600	CDS	AT4G25390.1	AT4G25390	protein_coding_gene-mRNA	17	17	4	0	0	1	13.3356	21.1758	3.48975	0	0	0.564873	-3.18385	3.837e-05	0.00122888
Chr4	+	13163594	3UTR	AT4G25900.1	AT4G25900	protein_coding_gene-mRNA	94	46	73	163	226	196	73.7382	57.2992	63.6878	130.567	147.862	110.715	0.966	0.000640932	0.0111361
Chr4	+	13165160	3UTR	AT4G25910.1	AT4G25910	protein_coding_gene-mRNA	666	551	768	572	605	647	522.443	686.345	670.031	458.185	395.825	365.473	-0.615783	0.00123691	0.0181475
Chr4	+	13183518	3UTR	AT4G25960.1	AT4G25960	protein_coding_gene-mRNA	56	41	42	103	116	161	43.9291	51.071	36.6423	82.5054	75.8937	90.9446	0.903378	0.00229457	0.0287554
Chr4	+	13443032	intergenic.pm	AT4G26610.igt	AT4G26610.igt	protein_coding_gene-protein_coding_gene	6	3	4	29	25	38	4.70669	3.7369	3.48975	23.2297	16.3564	21.4652	2.05556	0.000380674	0.0074233
Chr4	+	13467569	3UTR	AT4G26700.2	AT4G26700	protein_coding_gene-mRNA	136	49	70	149	232	276	106.685	61.0361	61.0705	119.352	151.787	155.905	0.867694	0.00233745	0.0291674
Chr4	+	13676848	3UTR	AT4G27310.1	AT4G27310	protein_coding_gene-mRNA	119	79	96	225	194	337	93.3494	98.4052	83.7539	180.23	126.926	190.362	0.833365	0.00233596	0.0291674
Chr4	+	13722947	AMB	AT4G27430.x	AT4G27430	protein_coding_gene-mRNA	25	3	7	33	61	87	19.6112	3.7369	6.10705	26.4338	39.9096	49.144	1.67142	0.00430218	0.0456002
Chr4	+	13723031	AMB	AT4G27430.x	AT4G27430	protein_coding_gene-mRNA	57	23	24	165	173	266	44.7136	28.6496	20.9385	132.169	113.186	150.256	1.99604	8.95951e-12	2.74908e-09
Chr4	+	13727296	3UTR	AT4G27440.2	AT4G27440	protein_coding_gene-mRNA	42	42	66	194	157	226	32.9468	52.3167	57.5808	155.398	102.718	127.661	1.3488	0.000731849	0.0122672
Chr4	+	13746037	3UTR	AT4G27500.1	AT4G27500	protein_coding_gene-mRNA	374	176	116	395	628	808	293.384	219.232	101.203	316.404	410.873	456.417	0.923616	0.000712942	0.0120566
Chr4	+	14028465	CDS	AT4G28350.1	AT4G28350	protein_coding_gene-mRNA	13	16	19	0	0	1	10.1978	19.9302	16.5763	0	0	0.564873	-2.8106	0.00121753	0.0179591
Chr4	+	14039671	3UTR	AT4G28370.1	AT4G28370	protein_coding_gene-mRNA	108	56	136	63	82	95	84.7204	69.7556	118.651	50.4644	53.649	53.6629	-0.777566	0.00452163	0.0472372
Chr4	+	14081124	3UTR	AT4G28490.1	AT4G28490	protein_coding_gene-mRNA	236	204	344	47	109	185	185.13	254.11	300.118	37.6481	71.3139	104.502	-1.64659	0.000407947	0.00788049
Chr4	+	14217403	3UTR	AT4G28780.1	AT4G28780	protein_coding_gene-mRNA	15	20	8	81	116	78	11.7667	24.9127	6.97949	64.8829	75.8937	44.0601	2.03616	2.05407e-07	1.59091e-05
Chr4	+	14312487	CDS	AT4G29040.1	AT4G29040	protein_coding_gene-mRNA	46	61	56	19	23	26	36.0846	75.9837	48.8564	15.2194	15.0479	14.6867	-1.65091	0.000919191	0.014558
Chr4	+	14349705	3UTR	AT4G29110.1	AT4G29110	protein_coding_gene-mRNA	227	119	283	72	108	134	178.07	148.231	246.899	57.6737	70.6596	75.693	-1.4359	1.24222e-05	0.000503142
Chr4	+	14451273	3UTR	AT4G29350.1	AT4G29350	protein_coding_gene-mRNA	1136	490	978	1949	2339	2204	891.133	610.361	853.243	1561.19	1530.3	1244.98	0.869618	3.37128e-07	2.4355e-05
Chr4	+	14451374	3UTR	AT4G29350.1	AT4G29350	protein_coding_gene-mRNA	818	363	619	1339	1549	1732	641.679	452.165	540.038	1072.57	1013.44	978.36	0.896571	4.62918e-10	8.86613e-08
Chr4	+	14800853	3UTR	AT4G30210.2	AT4G30210	protein_coding_gene-mRNA	587	309	380	729	793	940	460.471	384.901	331.526	583.946	518.825	530.981	0.467504	0.00142177	0.0200844
Chr4	+	14948525	3UTR	AT4G30610.1	AT4G30610	protein_coding_gene-mRNA	1	0	1	20	12	11	0.784448	0	0.872436	16.0205	7.85107	6.2136	2.67945	0.000499501	0.00914839
Chr4	+	14948599	3UTR	AT4G30610.1	AT4G30610	protein_coding_gene-mRNA	2	2	3	36	24	16	1.5689	2.49127	2.61731	28.8368	15.7021	9.03797	2.46931	0.000227347	0.00499346
Chr4	+	15100106	3UTR	AT4G30993.2	AT4G30993	protein_coding_gene-mRNA	158	71	129	232	282	325	123.943	88.4401	112.544	185.837	184.5	183.584	0.748918	0.000896977	0.0142702
Chr4	+	15123413	3UTR	AT4G31080.1	AT4G31080	protein_coding_gene-mRNA	441	334	319	259	293	396	345.942	416.042	278.307	207.465	191.697	223.69	-0.727296	2.35299e-05	0.000846221
Chr4	+	15237039	3UTR	AT4G31390.1	AT4G31390	protein_coding_gene-mRNA	411	345	375	310	351	381	322.408	429.744	327.164	248.317	229.644	215.217	-0.627684	0.00200812	0.0259763
Chr4	+	15273123	3UTR	AT4G31490.1	AT4G31490	protein_coding_gene-mRNA	85	23	22	114	159	155	66.6781	28.6496	19.1936	91.3166	104.027	87.5553	1.2316	0.000226876	0.00499346
Chr4	+	15284210	3UTR	AT4G31530.2	AT4G31530	protein_coding_gene-mRNA	684	502	1010	570	617	695	536.563	625.309	881.161	456.583	403.676	392.587	-0.69633	0.000790345	0.0130441
Chr4	+	15377099	3UTR	AT4G31780.2	AT4G31780	protein_coding_gene-mRNA	99	38	77	318	399	575	77.6604	47.3341	67.1776	254.725	261.048	324.802	2.04063	7.06584e-10	1.22081e-07
Chr4	+	15385041	3UTR	AT4G31800.2	AT4G31800	protein_coding_gene-mRNA	160	102	259	36	12	14	125.512	127.055	225.961	28.8368	7.85107	7.90822	-3.16283	7.01421e-11	1.69902e-08
Chr4	+	15402535	3UTR	AT4G31840.1	AT4G31840	protein_coding_gene-mRNA	4	2	9	72	50	58	3.13779	2.49127	7.85193	57.6737	32.7128	32.7626	2.72197	4.32775e-06	0.000211734
Chr4	+	15489367	3UTR	AT4G32020.1	AT4G32020	protein_coding_gene-mRNA	2965	2026	4094	2358	2090	2525	2325.89	2523.66	3571.75	1888.81	1367.39	1426.3	-0.832819	0.000216916	0.00480658
Chr4	+	15503618	3UTR	AT4G32060.1	AT4G32060	protein_coding_gene-mRNA	23	16	13	82	90	78	18.0423	19.9302	11.3417	65.6839	58.883	44.0601	1.69321	2.85436e-05	0.000984954
Chr4	+	15547849	3UTR	AT4G32190.1	AT4G32190	protein_coding_gene-mRNA	198	84	71	297	325	442	155.321	104.633	61.943	237.904	212.633	249.674	1.08872	9.12416e-05	0.00244502
Chr4	+	15569178	3UTR	AT4G32240.1	AT4G32240	protein_coding_gene-mRNA	433	409	583	430	462	491	339.666	509.465	508.63	344.44	302.266	277.353	-0.547315	0.00390735	0.0423155
Chr4	+	15588071	3UTR	AT4G32285.1	AT4G32285	protein_coding_gene-mRNA	273	266	325	512	690	663	214.154	331.339	283.542	410.124	451.436	374.511	0.574919	0.00255973	0.0312621
Chr4	+	15722869	3UTR	AT4G32590.4	AT4G32590	protein_coding_gene-mRNA	1691	1391	2690	1331	1559	1592	1326.5	1732.68	2346.85	1066.16	1019.98	899.278	-0.847928	1.87744e-06	0.000107458
Chr4	+	15737631	intergenic.pm	AT4G32620.igt	AT4G32620.igt	protein_coding_gene-protein_coding_gene	135	38	52	146	257	320	105.901	47.3341	45.3667	116.949	168.144	180.759	1.16485	0.00112283	0.0169054
Chr4	+	15789799	3UTR	AT4G32720.1	AT4G32720	protein_coding_gene-mRNA	360	258	342	216	248	302	282.401	321.374	298.373	173.021	162.255	170.592	-0.814155	0.00198615	0.0257595
Chr4	+	15984238	3UTR	AT4G33140.1	AT4G33140	protein_coding_gene-mRNA	86	65	144	21	18	11	67.4626	80.9663	125.631	16.8215	11.7766	6.2136	-2.72184	5.05857e-08	4.86311e-06
Chr4	+	16312154	3UTR	AT4G34050.2	AT4G34050	protein_coding_gene-mRNA	698	372	748	1481	2127	2371	547.545	463.376	652.582	1186.31	1391.6	1339.31	1.22403	2.88372e-16	2.22651e-13
Chr4	+	16340049	3UTR	AT4G34110.1	AT4G34110	protein_coding_gene-mRNA	1035	514	797	1609	1850	2054	811.904	640.256	695.332	1288.85	1210.37	1160.25	0.761671	3.05441e-09	4.36215e-07
Chr4	+	16359524	3UTR	AT4G34160.1	AT4G34160	protein_coding_gene-mRNA	0	0	0	9	3	12	0	0	0	7.20921	1.96277	6.77848	2.41275	0.00236617	0.0294069
Chr4	+	16401807	3UTR	AT4G34260.1	AT4G34260	protein_coding_gene-mRNA	105	51	26	193	157	231	82.3671	63.5274	22.6833	154.597	102.718	130.486	1.13639	0.00478678	0.0494841
Chr4	+	16476969	3UTR	AT4G34450.1	AT4G34450	protein_coding_gene-mRNA	509	191	193	616	804	856	399.284	237.916	168.38	493.43	526.022	483.531	0.878792	0.000271374	0.00571598
Chr4	+	16550377	3UTR	AT4G34670.1	AT4G34670	protein_coding_gene-mRNA	1406	1299	1172	1063	938	1326	1102.93	1618.08	1022.5	851.487	613.692	749.022	-0.743648	0.00104684	0.0160648
Chr4	+	16618462	3UTR	AT4G34881.1	AT4G34881	protein_coding_gene-mRNA	228	183	505	143	146	282	178.854	227.951	440.58	114.546	95.5213	159.294	-1.14221	0.00179063	0.0237527
Chr4	+	16618678	intergenic.igt	AT4G34881.igt	AT4G34881.igt	protein_coding_gene-protein_coding_gene	18	12	25	1	1	0	14.1201	14.9476	21.8109	0.801023	0.654256	0	-3.56376	3.17705e-06	0.000164906
Chr4	+	16659464	intergenic.igt	AT4G34975.igt	AT4G34975.igt	tRNA-tRNA	39	48	57	16	26	26	30.5935	59.7905	49.7289	12.8164	17.0106	14.6867	-1.54092	0.000355694	0.00704177
Chr4	+	16710093	AMB	AT4G35100.x	AT4G35100	protein_coding_gene-mRNA	1231	1044	1856	3499	3175	3397	965.656	1300.44	1619.24	2802.78	2077.26	1918.87	0.789931	0.00183429	0.0241835
Chr4	+	16754928	intergenic.igt	AT4G35220.igt	AT4G35220.igt	protein_coding_gene-protein_coding_gene	9	10	11	46	36	44	7.06004	12.4563	9.5968	36.8471	23.5532	24.8544	1.46376	0.00115794	0.017318
Chr4	+	16841934	3UTR	AT4G35450.4	AT4G35450	protein_coding_gene-mRNA	1534	841	1357	1885	2306	2644	1203.34	1047.58	1183.9	1509.93	1508.71	1493.52	0.390107	0.00373744	0.040953
Chr4	+	16848860	3UTR	AT4G35470.1	AT4G35470	protein_coding_gene-mRNA	20	15	14	52	57	77	15.689	18.6845	12.2141	41.6532	37.2926	43.4952	1.33024	0.000965219	0.0151318
Chr4	+	16986817	3UTR	AT4G35850.1	AT4G35850	protein_coding_gene-mRNA	49	78	49	29	41	37	38.438	97.1595	42.7494	23.2297	26.8245	20.9003	-1.24255	0.00103167	0.0159224
Chr4	+	17129929	3UTR	AT4G36195.1	AT4G36195	protein_coding_gene-mRNA	1477	996	1298	657	1035	1036	1158.63	1240.65	1132.42	526.272	677.155	585.208	-0.969693	1.21061e-07	1.03139e-05
Chr4	+	17352940	3UTR	AT4G36840.1	AT4G36840	protein_coding_gene-mRNA	48	52	72	26	38	34	37.6535	64.773	62.8154	20.8266	24.8617	19.2057	-1.26157	0.00209739	0.0267805
Chr4	+	17633243	3UTR	AT4G37520.2	AT4G37520	protein_coding_gene-mRNA	92	201	259	78	84	127	72.1693	250.373	225.961	62.4798	54.9575	71.7389	-1.45337	0.000124327	0.00312861
Chr4	+	17670615	3UTR	AT4G37608.1	AT4G37608	protein_coding_gene-mRNA	25	23	48	8	12	20	19.6112	28.6496	41.8769	6.40818	7.85107	11.2975	-1.60818	0.00299543	0.0350251
Chr4	+	17746598	3UTR	AT4G37760.1	AT4G37760	protein_coding_gene-mRNA	848	499	680	1310	1473	1409	665.212	621.572	593.257	1049.34	963.719	795.906	0.572278	0.00151263	0.0210431
Chr4	+	17769519	3UTR	AT4G37790.1	AT4G37790	protein_coding_gene-mRNA	159	107	310	68	72	84	124.727	133.283	270.455	54.4696	47.1064	47.4493	-1.77803	1.18019e-09	1.93106e-07
Chr4	+	17769607	3UTR	AT4G37790.1	AT4G37790	protein_coding_gene-mRNA	323	181	368	181	255	270	253.377	225.46	321.057	144.985	166.835	152.516	-0.780805	2.99606e-06	0.000157163
Chr4	+	17771845	intergenic.igt	AT4G37790.igt	AT4G37790.igt	protein_coding_gene-protein_coding_gene	6	6	6	31	27	47	4.70669	7.47381	5.23462	24.8317	17.6649	26.549	1.83689	0.000492659	0.00904991
Chr4	+	17854446	AMB	AT4G37980.x	AT4G37980	protein_coding_gene-mRNA	765	298	717	1345	2181	2150	600.103	371.199	625.537	1077.38	1426.93	1214.48	1.20051	1.52859e-09	2.39031e-07
Chr4	+	17927078	3UTR	AT4G38220.1	AT4G38220	protein_coding_gene-mRNA	1165	826	1564	1022	1164	1178	913.882	1028.89	1364.49	818.645	761.554	665.42	-0.555011	0.000416988	0.00800508
Chr4	+	17969959	3UTR	AT4G38360.2	AT4G38360	protein_coding_gene-mRNA	491	307	555	214	339	329	385.164	382.41	484.202	171.419	221.793	185.843	-1.09772	2.44655e-08	2.61675e-06
Chr4	+	17988766	3UTR	AT4G38430.1	AT4G38430	protein_coding_gene-mRNA	1428	815	1074	949	797	970	1120.19	1015.19	936.997	760.171	521.442	547.927	-0.736968	0.000805297	0.0132027
Chr4	+	17996080	3UTR	AT4G38460.1	AT4G38460	protein_coding_gene-mRNA	1044	726	1619	919	1029	1120	818.964	904.331	1412.47	736.14	673.229	632.658	-0.613402	0.000606572	0.0106666
Chr4	+	18022986	3UTR	AT4G38530.1	AT4G38530	protein_coding_gene-mRNA	4	3	9	19	46	42	3.13779	3.7369	7.85193	15.2194	30.0958	23.7247	1.86185	0.0013874	0.019689
Chr4	+	18292983	3UTR	AT4G39330.1	AT4G39330	protein_coding_gene-mRNA	208	226	536	675	870	1188	163.165	281.513	467.626	540.69	569.202	671.069	0.933083	0.00339178	0.038336
Chr4	+	18305395	intergenic.pm	AT4G39363.igt	AT4G39363.igt	snoRNA-snoRNA	66	122	150	54	35	67	51.7736	151.967	130.865	43.2552	22.8989	37.8465	-1.58891	6.0173e-05	0.00177622
Chr4	+	18433695	3UTR	AT4G39730.1	AT4G39730	protein_coding_gene-mRNA	2790	2004	4767	1650	2375	2603	2188.61	2496.25	4158.9	1321.69	1553.86	1470.36	-1.0105	9.92407e-07	6.17617e-05
Chr4	+	18507585	3UTR	AT4G39890.1	AT4G39890	protein_coding_gene-mRNA	65	51	85	22	25	31	50.9892	63.5274	74.1571	17.6225	16.3564	17.5111	-1.77368	5.41987e-06	0.000253875
Chr4	+	18542038	3UTR	AT4G39980.1	AT4G39980	protein_coding_gene-mRNA	163	92	180	232	336	1003	127.865	114.598	157.039	185.837	219.83	566.568	1.20853	0.00288627	0.0341692
Chr4	+	18543979	3UTR	AT4G39990.1	AT4G39990	protein_coding_gene-mRNA	39	14	37	86	85	125	30.5935	17.4389	32.2801	68.888	55.6117	70.6091	1.21161	8.92845e-05	0.002403
Chr4	-	11404	3UTR	AT4G00026.1	AT4G00026	protein_coding_gene-mRNA	80	56	44	31	29	53	62.7559	69.7556	38.3872	24.8317	18.9734	29.9383	-1.14318	0.00228059	0.0286168
Chr4	-	57350	3UTR	AT4G00150.1	AT4G00150	protein_coding_gene-mRNA	41	16	11	107	86	84	32.1624	19.9302	9.5968	85.7095	56.266	47.4493	1.49657	0.000660782	0.0113947
Chr4	-	185947	3UTR	AT4G00430.2	AT4G00430	protein_coding_gene-mRNA	2275	1306	1984	2910	3382	3732	1784.62	1626.8	1730.91	2330.98	2212.69	2108.11	0.368566	0.00464059	0.0483165
Chr4	-	225026	3UTR	AT4G00500.1	AT4G00500	protein_coding_gene-mRNA	82	45	82	29	50	50	64.3248	56.0536	71.5398	23.2297	32.7128	28.2437	-1.12773	0.00325612	0.0372967
Chr4	-	293704	3UTR	AT4G00720.1	AT4G00720	protein_coding_gene-mRNA	2	0	0	7	9	21	1.5689	0	0	5.60716	5.8883	11.8623	2.3754	0.00174553	0.0232992
Chr4	-	299377	3UTR	AT4G00730.1	AT4G00730	protein_coding_gene-mRNA	71	71	141	62	42	90	55.6958	88.4401	123.014	49.6634	27.4787	50.8386	-1.02238	0.00150025	0.0209293
Chr4	-	569952	intron	AT4G01380.1	AT4G01380	protein_coding_gene-mRNA	165	159	235	111	136	150	129.434	198.056	205.023	88.9135	88.9788	84.731	-0.985612	0.00122575	0.0180265
Chr4	-	824553	3UTR	AT4G01910.1	AT4G01910	protein_coding_gene-mRNA	21	47	30	4	11	11	16.4734	58.5448	26.1731	3.20409	7.19681	6.2136	-2.12044	0.00152613	0.0211375
Chr4	-	842192	3UTR	AT4G01940.1	AT4G01940	protein_coding_gene-mRNA	574	514	1063	381	460	462	450.273	640.256	927.4	305.19	300.958	260.971	-1.2004	2.214e-08	2.42041e-06
Chr4	-	898306	3UTR	AT4G02050.1	AT4G02050	protein_coding_gene-mRNA	142	103	81	66	90	72	111.392	128.3	70.6673	52.8675	58.883	40.6709	-0.991318	0.00109461	0.0165918
Chr4	-	916344	CDS	AT4G02075.1	AT4G02075	protein_coding_gene-mRNA	15	10	8	2	2	1	11.7667	12.4563	6.97949	1.60205	1.30851	0.564873	-2.24363	0.00420302	0.0447783
Chr4	-	1059973	3UTR	AT4G02410.1	AT4G02410	protein_coding_gene-mRNA	507	269	242	257	263	333	397.715	335.076	211.13	205.863	172.069	188.103	-0.723708	0.00314431	0.0364042
Chr4	-	1137500	3UTR	AT4G02590.2	AT4G02590	protein_coding_gene-mRNA	418	311	478	250	247	299	327.899	387.392	417.025	200.256	161.601	168.897	-1.0801	3.90146e-08	3.95055e-06
Chr4	-	1149280	3UTR	AT4G02620.1	AT4G02620	protein_coding_gene-mRNA	267	221	297	524	616	631	209.448	275.285	259.114	419.736	403.021	356.435	0.662355	8.834e-05	0.00238017
Chr4	-	1181049	3UTR	AT4G02680.1	AT4G02680	protein_coding_gene-mRNA	105	61	65	155	234	285	82.3671	75.9837	56.7084	124.159	153.096	160.989	0.994767	0.00151634	0.0210461
Chr4	-	1204413	3UTR	AT4G02720.1	AT4G02720	protein_coding_gene-mRNA	136	76	81	211	350	365	106.685	94.6683	70.6673	169.016	228.989	206.179	1.13071	1.63232e-06	9.48935e-05
Chr4	-	1205534	CDS	AT4G02720.1	AT4G02720	protein_coding_gene-mRNA	1	7	0	15	29	37	0.784448	8.71944	0	12.0153	18.9734	20.9003	2.09221	0.00060991	0.0107101
Chr4	-	1266414	3UTR	AT4G02850.1	AT4G02850	protein_coding_gene-mRNA	0	1	1	36	15	13	0	1.24563	0.872436	28.8368	9.81383	7.34335	2.90332	8.40158e-05	0.00229876
Chr4	-	1278421	AMB	AT4G02890.x	AT4G02890	protein_coding_gene-mRNA	0	0	3	12	21	48	0	0	2.61731	9.61228	13.7394	27.1139	2.41092	0.00451014	0.0471495
Chr4	-	1278574	3UTR	AT4G02890.1	AT4G02890	protein_coding_gene-mRNA	1347	825	1416	2734	3510	4045	1056.65	1027.65	1235.37	2190	2296.44	2284.91	1.0227	4.01363e-17	3.54159e-14
Chr4	-	1318879	intergenic.pm	AT4G02980.igt	AT4G02980.igt	protein_coding_gene-protein_coding_gene	1606	1294	2247	1487	1548	1476	1259.82	1611.85	1960.36	1191.12	1012.79	833.753	-0.663224	0.000196566	0.00443926
Chr4	-	1351749	intergenic.igt	AT4G03060.igt	AT4G03060.igt	pseudogene-pseudogene	245	229	302	114	138	280	192.19	285.25	263.476	91.3166	90.2873	158.164	-1.08753	0.00012745	0.00318393
Chr4	-	1383212	3UTR	AT4G03115.1	AT4G03115	protein_coding_gene-mRNA	1	0	0	13	15	19	0.784448	0	0	10.4133	9.81383	10.7326	2.86563	0.00018241	0.00420804
Chr4	-	1490464	3UTR	AT4G03390.1	AT4G03390	protein_coding_gene-mRNA	168	117	143	87	137	166	131.787	145.739	124.758	69.689	89.633	93.7689	-0.648787	0.0045661	0.0476614
Chr4	-	1497564	3UTR	AT4G03400.1	AT4G03400	protein_coding_gene-mRNA	29	9	31	41	115	101	22.749	11.2107	27.0455	32.8419	75.2394	57.0522	1.3176	0.0032183	0.0370179
Chr4	-	1517209	3UTR	AT4G03430.1	AT4G03430	protein_coding_gene-mRNA	46	25	6	89	96	91	36.0846	31.1409	5.23462	71.291	62.8085	51.4034	1.26471	0.00467244	0.0485458
Chr4	-	2350569	3UTR	AT4G04640.1	AT4G04640	protein_coding_gene-mRNA	2384	1266	1826	4393	4583	5230	1870.13	1576.97	1593.07	3518.89	2998.45	2954.29	0.901785	1.80757e-08	2.03925e-06
Chr4	-	2427803	3UTR	AT4G04770.1	AT4G04770	protein_coding_gene-mRNA	999	496	836	678	740	754	783.664	617.835	729.357	543.094	484.149	425.914	-0.552176	0.000229662	0.00501703
Chr4	-	2588142	3UTR	AT4G05050.1	AT4G05050	protein_coding_gene-mRNA	8000	5220	7939	14926	20088	22974	6275.59	6502.21	6926.27	11956.1	13142.7	12977.4	0.945995	2.09377e-15	1.36133e-12
Chr4	-	2671958	3UTR	AT4G05180.1	AT4G05180	protein_coding_gene-mRNA	6000	4432	8574	15032	14993	18921	4706.69	5520.65	7480.27	12041	9809.25	10688	0.868989	5.08212e-07	3.46862e-05
Chr4	-	5083925	intergenic.igt	AT4G08110.igt	AT4G08110.igt	transposable_element_gene-transposable_element_gene	59	60	38	14	41	24	46.2825	74.7381	33.1526	11.2143	26.8245	13.557	-1.46241	0.000422685	0.00806349
Chr4	-	5377131	3UTR	AT4G08460.2	AT4G08460	protein_coding_gene-mRNA	238	189	209	160	186	210	186.699	235.425	182.339	128.164	121.692	118.623	-0.696812	0.00442103	0.0465281
Chr4	-	5403756	3UTR	AT4G08500.1	AT4G08500	protein_coding_gene-mRNA	182	118	371	133	142	180	142.77	146.985	323.674	106.536	92.9043	101.677	-1.00196	0.00043992	0.0083352
Chr4	-	5777439	3UTR	AT4G09010.1	AT4G09010	protein_coding_gene-mRNA	289	194	288	703	679	668	226.706	241.653	251.262	563.119	444.24	377.335	0.924778	0.000149359	0.0035973
Chr4	-	6221664	3UTR	AT4G09900.1	AT4G09900	protein_coding_gene-mRNA	78	54	84	132	238	218	61.187	67.2643	73.2846	105.735	155.713	123.142	0.90607	0.00246117	0.0303585
Chr4	-	6247798	3UTR	AT4G09980.2	AT4G09980	protein_coding_gene-mRNA	40	10	12	81	74	97	31.3779	12.4563	10.4692	64.8829	48.4149	54.7927	1.50206	0.000241252	0.0052286
Chr4	-	6375122	3UTR	AT4G10280.1	AT4G10280	protein_coding_gene-mRNA	133	139	158	80	80	167	104.332	173.143	137.845	64.0818	52.3405	94.3338	-0.940998	0.000835483	0.0135804
Chr4	-	6397327	3UTR	AT4G10320.1	AT4G10320	protein_coding_gene-mRNA	144	61	50	186	207	270	112.961	75.9837	43.6218	148.99	135.431	152.516	0.88129	0.0013736	0.0195492
Chr4	-	6431237	3UTR	AT4G10380.1	AT4G10380	protein_coding_gene-mRNA	58	52	74	24	13	10	45.498	64.773	64.5603	19.2246	8.50532	5.64873	-2.28085	3.97568e-08	3.99297e-06
Chr4	-	6732603	3UTR	AT4G11010.1	AT4G11010	protein_coding_gene-mRNA	375	208	474	666	749	757	294.168	259.092	413.535	533.481	490.037	427.609	0.574585	0.00293944	0.0346161
Chr4	-	6838047	3UTR	AT4G11220.1	AT4G11220	protein_coding_gene-mRNA	396	283	738	297	339	466	310.642	352.515	643.858	237.904	221.793	263.231	-0.838751	0.00044416	0.008377
Chr4	-	6872446	CDS	AT4G11300.1	AT4G11300	protein_coding_gene-mRNA	16	15	86	0	2	1	12.5512	18.6845	75.0295	0	1.30851	0.564873	-3.74934	3.63008e-06	0.000183181
Chr4	-	7129165	3UTR	AT4G11850.1	AT4G11850	protein_coding_gene-mRNA	58	30	26	86	165	179	45.498	37.369	22.6833	68.888	107.952	101.112	1.33252	0.00030368	0.00624212
Chr4	-	7491408	3UTR	AT4G12730.1	AT4G12730	protein_coding_gene-mRNA	241	166	292	837	930	880	189.052	206.775	254.751	670.456	608.458	497.088	1.40718	2.15742e-06	0.00012142
Chr4	-	7563298	exon	AT4G12917.1	AT4G12917	other_RNA-ncRNA	210	210	313	185	171	161	164.734	261.583	273.073	148.189	111.878	90.9446	-0.970385	0.000520844	0.00946908
Chr4	-	7586153	3UTR	AT4G12970.1	AT4G12970	protein_coding_gene-mRNA	77	14	44	253	146	206	60.4025	17.4389	38.3872	202.659	95.5213	116.364	1.63877	0.00223893	0.0281226
Chr4	-	7621670	3UTR	AT4G13070.1	AT4G13070	protein_coding_gene-mRNA	14	9	32	3	5	2	10.9823	11.2107	27.918	2.40307	3.27128	1.12975	-2.31279	0.000436988	0.00829874
Chr4	-	7657278	3UTR	AT4G13180.1	AT4G13180	protein_coding_gene-mRNA	826	457	767	610	540	650	647.954	569.255	669.159	488.624	353.298	367.167	-0.634008	0.003095	0.0359681
Chr4	-	7792081	3UTR	AT4G13410.1	AT4G13410	protein_coding_gene-mRNA	18	1	12	28	70	100	14.1201	1.24563	10.4692	22.4286	45.7979	56.4873	1.93608	0.000865612	0.0138875
Chr4	-	7871059	3UTR	AT4G13550.1	AT4G13550	protein_coding_gene-mRNA	531	360	411	287	371	451	416.542	448.429	358.571	229.894	242.729	254.758	-0.740023	1.45294e-05	0.00057162
Chr4	-	7887856	intergenic.igt	AT4G13575.igt	AT4G13575.igt	protein_coding_gene-protein_coding_gene	13	12	4	64	30	64	10.1978	14.9476	3.48975	51.2655	19.6277	36.1519	1.64381	0.00484747	0.0499652
Chr4	-	7890402	intergenic.igt	AT4G13575.igt	AT4G13575.igt	protein_coding_gene-protein_coding_gene	1	0	0	8	11	42	0.784448	0	0	6.40818	7.19681	23.7247	2.92636	0.000205172	0.00459166
Chr4	-	8013889	3UTR	AT4G13840.1	AT4G13840	protein_coding_gene-mRNA	628	318	512	980	1364	1417	492.634	396.112	446.687	785.002	892.405	800.425	0.879326	4.93728e-06	0.000235493
Chr4	-	8183508	3UTR	AT4G14190.1	AT4G14190	protein_coding_gene-mRNA	77	36	156	33	50	68	60.4025	44.8429	136.1	26.4338	32.7128	38.4114	-1.23983	0.00135976	0.0194306
Chr4	-	8190309	3UTR	AT4G14210.2	AT4G14210	protein_coding_gene-mRNA	773	599	679	470	495	705	606.379	746.135	592.384	376.481	323.857	398.235	-0.811853	3.18944e-05	0.0010759
Chr4	-	8242560	AMB	AT4G14320.x	AT4G14320	protein_coding_gene-mRNA	959	764	1223	658	643	860	752.286	951.665	1066.99	527.073	420.686	485.791	-0.933301	6.55284e-05	0.0018958
Chr4	-	8267714	3UTR	AT4G14360.1	AT4G14360	protein_coding_gene-mRNA	67	48	38	111	162	199	52.558	59.7905	33.1526	88.9135	105.989	112.41	1.05034	0.00103373	0.0159328
Chr4	-	8367784	3UTR	AT4G14580.1	AT4G14580	protein_coding_gene-mRNA	227	158	173	118	101	131	178.07	196.81	150.931	94.5207	66.0798	73.9984	-1.13716	3.75038e-05	0.00121269
Chr4	-	8432060	3UTR	AT4G14720.1	AT4G14720	protein_coding_gene-mRNA	70	71	74	26	41	62	54.9114	88.4401	64.5603	20.8266	26.8245	35.0221	-1.25919	0.000113036	0.00290613
Chr4	-	8450291	3UTR	AT4G14740.2	AT4G14740	protein_coding_gene-mRNA	199	145	265	117	214	221	156.105	180.617	231.196	93.7197	140.011	124.837	-0.648911	0.00324219	0.0371544
Chr4	-	8518014	3UTR	AT4G14880.4	AT4G14880	protein_coding_gene-mRNA	971	381	755	1671	2111	2336	761.699	474.587	658.689	1338.51	1381.13	1319.54	1.07862	5.58972e-12	1.86629e-09
Chr4	-	8979888	3UTR	AT4G15780.1	AT4G15780	protein_coding_gene-mRNA	334	383	469	229	282	323	262.006	477.078	409.173	183.434	184.5	182.454	-1.03173	0.000150668	0.0036247
Chr4	-	9133988	3UTR	AT4G16143.2	AT4G16143	protein_coding_gene-mRNA	1166	890	1372	714	862	1176	914.667	1108.62	1196.98	571.93	563.968	664.291	-0.831887	2.63136e-09	3.8243e-07
Chr4	-	9192235	3UTR	AT4G16240.1	AT4G16240	protein_coding_gene-mRNA	9926	8113	14796	2710	7305	4538	7786.44	10105.8	12908.6	2170.77	4779.34	2563.39	-1.63594	3.90411e-07	2.7718e-05
Chr4	-	9195400	3UTR	AT4G16250.1	AT4G16250	protein_coding_gene-mRNA	88	44	49	39	19	29	69.0315	54.8079	42.7494	31.2399	12.4309	16.3813	-1.4266	8.78903e-05	0.00237583
Chr4	-	9226180	3UTR	AT4G16330.1	AT4G16330	protein_coding_gene-mRNA	342	171	301	162	229	204	268.281	213.004	262.603	129.766	149.825	115.234	-0.901162	9.58201e-05	0.00254562
Chr4	-	9228630	3UTR	AT4G16340.1	AT4G16340	protein_coding_gene-mRNA	27	10	4	63	75	94	21.1801	12.4563	3.48975	50.4644	49.0692	53.0981	1.84967	0.000123361	0.00311644
Chr4	-	9271881	3UTR	AT4G16442.1	AT4G16442	protein_coding_gene-mRNA	80	56	41	150	219	182	62.7559	69.7556	35.7699	120.153	143.282	102.807	1.09769	0.000235452	0.0051299
Chr4	-	9293543	3UTR	AT4G16490.1	AT4G16490	protein_coding_gene-mRNA	1409	1075	1542	918	966	1019	1105.29	1339.06	1345.3	735.339	632.011	575.606	-0.950941	2.83926e-06	0.000150884
Chr4	-	9424700	3UTR	AT4G16760.2	AT4G16760	protein_coding_gene-mRNA	359	146	238	420	698	968	281.617	181.863	207.64	336.43	456.67	546.797	0.975131	6.0672e-05	0.00178243
Chr4	-	9581585	3UTR	AT4G17030.1	AT4G17030	protein_coding_gene-mRNA	49	23	31	152	151	96	38.438	28.6496	27.0455	121.755	98.7926	54.2278	1.45493	0.000351977	0.00699059
Chr4	-	9595392	3UTR	AT4G17070.1	AT4G17070	protein_coding_gene-mRNA	145	92	113	54	86	73	113.745	114.598	98.5853	43.2552	56.266	41.2357	-1.17145	0.00030737	0.00630222
Chr4	-	9773552	3UTR	AT4G17530.1	AT4G17530	protein_coding_gene-mRNA	859	456	916	1614	2415	2162	673.841	568.01	799.152	1292.85	1580.03	1221.26	0.994573	1.82779e-11	5.13173e-09
Chr4	-	9777747	3UTR	AT4G17550.1	AT4G17550	protein_coding_gene-mRNA	283	227	345	193	220	276	221.999	282.759	300.991	154.597	143.936	155.905	-0.803756	0.00387057	0.0420353
Chr4	-	10003351	AMB	AT4G18020.x	AT4G18020	protein_coding_gene-mRNA	386	371	348	256	269	318	302.797	462.131	303.608	205.062	175.995	179.63	-0.915024	4.26721e-07	2.99124e-05
Chr4	-	10175194	intergenic.pm	AT4G18422.igt	AT4G18422.igt	protein_coding_gene-protein_coding_gene	117	77	124	233	237	282	91.7805	95.9139	108.182	186.638	155.059	159.294	0.743069	0.00354806	0.0394164
Chr4	-	10234687	3UTR	AT4G18580.2	AT4G18580	protein_coding_gene-mRNA	102	84	166	28	68	83	80.0137	104.633	144.824	22.4286	44.4894	46.8845	-1.46316	1.79272e-05	0.000676226
Chr4	-	10389136	AMB	AT4G18970.x	AT4G18970	protein_coding_gene-mRNA	0	0	3	34	43	23	0	0	2.61731	27.2348	28.133	12.9921	3.45688	4.67515e-08	4.52976e-06
Chr4	-	10407465	3UTR	AT4G19003.1	AT4G19003	protein_coding_gene-mRNA	220	172	266	120	163	181	172.579	214.249	232.068	96.1228	106.644	102.242	-0.999163	2.5383e-05	0.000894633
Chr4	-	10485317	3UTR	AT4G19180.1	AT4G19180	protein_coding_gene-mRNA	11	1	3	19	39	30	8.62893	1.24563	2.61731	15.2194	25.516	16.9462	1.76886	0.0037608	0.041096
Chr4	-	10587214	3UTR	AT4G19420.2	AT4G19420	protein_coding_gene-mRNA	70	56	164	38	46	89	54.9114	69.7556	143.08	30.4389	30.0958	50.2737	-1.19238	0.00310714	0.0360753
Chr4	-	10767154	3UTR	AT4G19820.1	AT4G19820	protein_coding_gene-mRNA	0	6	1	17	35	25	0	7.47381	0.872436	13.6174	22.8989	14.1218	2.22616	0.000742644	0.0124024
Chr4	-	11022535	AMB	AT4G20440.x	AT4G20440	protein_coding_gene-mRNA	55	34	53	117	111	138	43.1447	42.3516	46.2391	93.7197	72.6224	77.9525	0.862756	0.00135916	0.0194306
Chr4	-	11160728	3UTR	AT4G20850.1	AT4G20850	protein_coding_gene-mRNA	194	57	57	327	397	480	152.183	71.0012	49.7289	261.934	259.739	271.139	1.47074	1.36374e-05	0.00054663
Chr4	-	11179089	3UTR	AT4G20880.1	AT4G20880	protein_coding_gene-mRNA	281	250	370	217	212	298	220.43	311.409	322.801	173.822	138.702	168.332	-0.81417	0.00026085	0.00554249
Chr4	-	11292578	CDS	AT4G21190.1	AT4G21190	protein_coding_gene-mRNA	0	0	2	10	22	38	0	0	1.74487	8.01023	14.3936	21.4652	2.58568	0.00164311	0.0223034
Chr4	-	11501224	3UTR	AT4G21650.1	AT4G21650	protein_coding_gene-mRNA	14	2	5	44	39	43	10.9823	2.49127	4.36218	35.245	25.516	24.2895	2.00038	0.000105353	0.0027421
Chr4	-	11600099	3UTR	AT4G21860.3	AT4G21860	protein_coding_gene-mRNA	923	584	825	1451	1604	1860	724.046	727.451	719.76	1162.28	1049.43	1050.66	0.583291	3.80136e-05	0.00122451
Chr4	-	11727939	AMB	AT4G22140.x	AT4G22140	protein_coding_gene-mRNA	21	54	43	5	7	1	16.4734	67.2643	37.5148	4.00511	4.57979	0.564873	-2.91099	6.95572e-05	0.00198218
Chr4	-	11732802	5UTR	AT4G22150.1	AT4G22150	protein_coding_gene-mRNA	6	5	13	37	28	48	4.70669	6.22817	11.3417	29.6378	18.3192	27.1139	1.56427	0.00370245	0.0407467
Chr4	-	11759191	3UTR	AT4G22220.1	AT4G22220	protein_coding_gene-mRNA	1254	785	1442	958	1306	1320	983.698	977.823	1258.05	767.38	854.458	745.632	-0.441336	0.0019639	0.025538
Chr4	-	11778790	3UTR	AT4G22285.1	AT4G22285	protein_coding_gene-mRNA	112	70	59	40	41	94	87.8582	87.1944	51.4737	32.0409	26.8245	53.0981	-0.968713	0.00206537	0.0264649
Chr4	-	12060183	3UTR	AT4G23010.3	AT4G23010	protein_coding_gene-mRNA	391	294	686	184	287	415	306.719	366.217	598.491	147.388	187.771	234.422	-1.11949	0.000276176	0.00578262
Chr4	-	12383313	3UTR	AT4G23770.1	AT4G23770	protein_coding_gene-mRNA	75	42	103	33	47	16	58.8336	52.3167	89.8609	26.4338	30.75	9.03797	-1.48577	0.00154037	0.0213091
Chr4	-	12420450	3UTR	AT4G23890.1	AT4G23890	protein_coding_gene-mRNA	1330	781	918	1701	1839	2250	1043.32	972.841	800.897	1362.54	1203.18	1270.96	0.442237	0.00298198	0.0349505
Chr4	-	12662874	3UTR	AT4G24520.1	AT4G24520	protein_coding_gene-mRNA	85	45	35	168	185	193	66.6781	56.0536	30.5353	134.572	121.037	109.02	1.20061	0.000406576	0.00787248
Chr4	-	12724740	3UTR	AT4G24660.1	AT4G24660	protein_coding_gene-mRNA	227	187	361	124	155	192	178.07	232.934	314.949	99.3268	101.41	108.456	-1.19697	2.15054e-05	0.000787161
Chr4	-	12770331	3UTR	AT4G24780.1	AT4G24780	protein_coding_gene-mRNA	951	632	1035	606	444	486	746.011	787.241	902.972	485.42	290.489	274.528	-1.17533	0.000186454	0.00426549
Chr4	-	12790255	AMB	AT4G24820.x	AT4G24820	protein_coding_gene-mRNA	830	577	357	333	414	557	651.092	718.731	311.46	266.741	270.862	314.634	-0.948516	0.0016146	0.0220152
Chr4	-	12819542	3UTR	AT4G24920.1	AT4G24920	protein_coding_gene-mRNA	510	366	646	291	392	429	400.069	455.902	563.594	233.098	256.468	242.331	-0.944545	2.78982e-07	2.05756e-05
Chr4	-	12938905	3UTR	AT4G25280.1	AT4G25280	protein_coding_gene-mRNA	39	14	18	59	86	119	30.5935	17.4389	15.7039	47.2604	56.266	67.2199	1.34441	0.000157323	0.00374724
Chr4	-	13009732	3UTR	AT4G25450.3	AT4G25450	protein_coding_gene-mRNA	775	496	676	425	407	397	607.948	617.835	589.767	340.435	266.282	224.255	-1.11754	2.26746e-09	3.35462e-07
Chr4	-	13053730	3UTR	AT4G25570.1	AT4G25570	protein_coding_gene-mRNA	387	197	291	838	1080	943	303.582	245.39	253.879	671.257	706.596	532.675	1.22798	3.66913e-08	3.76154e-06
Chr4	-	13076719	AMB	AT4G25640.x	AT4G25640	protein_coding_gene-mRNA	1567	959	1746	897	962	920	1229.23	1194.56	1523.27	718.518	629.394	519.683	-1.06539	2.84281e-07	2.09039e-05
Chr4	-	13080907	3UTR	AT4G25650.2	AT4G25650	protein_coding_gene-mRNA	514	250	414	686	1051	997	403.207	311.409	361.189	549.502	687.623	563.178	0.733366	1.52996e-07	1.26002e-05
Chr4	-	13085254	3UTR	AT4G25670.1	AT4G25670	protein_coding_gene-mRNA	1129	647	1172	686	871	894	885.642	805.926	1022.5	549.502	569.857	504.996	-0.73848	2.40069e-08	2.59012e-06
Chr4	-	13262240	3UTR	AT4G26190.1	AT4G26190	protein_coding_gene-mRNA	13	3	0	43	26	79	10.1978	3.7369	0	34.444	17.0106	44.625	2.33886	3.41278e-05	0.0011318
Chr4	-	13402604	3UTR	AT4G26550.1	AT4G26550	protein_coding_gene-mRNA	18	18	39	4	8	14	14.1201	22.4214	34.025	3.20409	5.23405	7.90822	-1.81642	0.00117645	0.0175099
Chr4	-	13404505	3UTR	AT4G26555.1	AT4G26555	protein_coding_gene-mRNA	144	90	166	293	292	499	112.961	112.107	144.824	234.7	191.043	281.872	0.911782	0.000795415	0.0130928
Chr4	-	13408448	3UTR	AT4G26570.1	AT4G26570	protein_coding_gene-mRNA	269	110	217	163	164	227	211.017	137.02	189.319	130.567	107.298	128.226	-0.557449	0.00364446	0.0403241
Chr4	-	13432337	intron	AT4G26630.2	AT4G26630	protein_coding_gene-mRNA	12	3	12	42	51	83	9.41338	3.7369	10.4692	33.643	33.367	46.8845	1.99487	5.12217e-05	0.00156432
Chr4	-	13434703	CDS	AT4G26630.1	AT4G26630	protein_coding_gene-mRNA	53	28	27	94	169	162	41.5758	34.8778	23.5558	75.2962	110.569	91.5094	1.42746	4.27167e-07	2.99124e-05
Chr4	-	13470031	3UTR	AT4G26720.1	AT4G26720	protein_coding_gene-mRNA	288	255	323	93	94	177	225.921	317.637	281.797	74.4951	61.5	99.9825	-1.75857	1.24277e-11	3.69941e-09
Chr4	-	13519891	3UTR	AT4G26910.3	AT4G26910	protein_coding_gene-mRNA	259	162	211	113	183	243	203.172	201.793	184.084	90.5156	119.729	137.264	-0.741	0.00290843	0.0343328
Chr4	-	13548553	3UTR	AT4G26980.1	AT4G26980	protein_coding_gene-mRNA	135	124	104	44	45	59	105.901	154.459	90.7334	35.245	29.4415	33.3275	-1.76662	1.00316e-07	8.72718e-06
Chr4	-	13690824	3UTR	AT4G27350.1	AT4G27350	protein_coding_gene-mRNA	32	12	29	123	68	66	25.1024	14.9476	25.3007	98.5258	44.4894	37.2816	1.34129	0.0033174	0.0377299
Chr4	-	13935636	3UTR	AT4G28025.2	AT4G28025	protein_coding_gene-mRNA	275	136	308	464	608	700	215.723	169.406	268.71	371.675	397.787	395.411	0.817843	2.92187e-05	0.00100177
Chr4	-	13937678	3UTR	AT4G28030.2	AT4G28030	protein_coding_gene-mRNA	261	141	261	433	550	525	204.741	175.635	227.706	346.843	359.841	296.558	0.708695	0.00028566	0.00594768
Chr4	-	13948729	3UTR	AT4G28080.1	AT4G28080	protein_coding_gene-mRNA	790	290	269	1189	1312	1640	619.714	361.234	234.685	952.416	858.383	926.392	1.14565	1.93197e-06	0.000109732
Chr4	-	13965107	3UTR	AT4G28100.1	AT4G28100	protein_coding_gene-mRNA	173	143	250	120	153	180	135.71	178.126	218.109	96.1228	100.101	101.677	-0.816937	0.00110566	0.0167285
Chr4	-	14202849	3UTR	AT4G28750.1	AT4G28750	protein_coding_gene-mRNA	14966	10453	20548	31656	29640	35142	11740.1	13020.6	17926.8	25357.2	19392.1	19850.8	0.591513	0.000791333	0.0130517
Chr4	-	14203672	CDS	AT4G28750.1	AT4G28750	protein_coding_gene-mRNA	36	16	61	9	3	3	28.2401	19.9302	53.2186	7.20921	1.96277	1.69462	-2.52006	0.000300331	0.00619906
Chr4	-	14352035	3UTR	AT4G29130.1	AT4G29130	protein_coding_gene-mRNA	1094	879	1310	689	709	944	858.187	1094.91	1142.89	551.905	463.867	533.24	-0.988674	1.05033e-08	1.27208e-06
Chr4	-	14486086	3UTR	AT4G29480.1	AT4G29480	protein_coding_gene-mRNA	292	151	187	397	461	507	229.059	188.091	163.146	318.006	301.612	286.391	0.630778	0.00307507	0.0357701
Chr4	-	14535606	3UTR	AT4G29670.2	AT4G29670	protein_coding_gene-mRNA	386	238	472	907	1184	1013	302.797	296.461	411.79	726.528	774.639	572.216	1.021	1.84155e-07	1.46192e-05
Chr4	-	14595810	3UTR	AT4G29820.1	AT4G29820	protein_coding_gene-mRNA	14	16	70	2	4	12	10.9823	19.9302	61.0705	1.60205	2.61702	6.77848	-2.25195	0.00321979	0.0370179
Chr4	-	14703204	3UTR	AT4G30080.1	AT4G30080	protein_coding_gene-mRNA	36	43	39	20	27	24	28.2401	53.5623	34.025	16.0205	17.6649	13.557	-1.20736	0.00217613	0.0274875
Chr4	-	14937910	3UTR	AT4G30600.1	AT4G30600	protein_coding_gene-mRNA	143	87	77	189	244	290	112.176	108.37	67.1776	151.393	159.638	163.813	0.717695	0.000454782	0.00851517
Chr4	-	14981193	3UTR	AT4G30750.1	AT4G30750	protein_coding_gene-mRNA	28	20	29	77	122	99	21.9646	24.9127	25.3007	61.6788	79.8192	55.9224	1.39247	0.000111764	0.00288241
Chr4	-	15057114	3UTR	AT4G30950.1	AT4G30950	protein_coding_gene-mRNA	541	335	527	1321	1184	1487	424.387	417.288	459.774	1058.15	774.639	839.966	1.01967	7.25574e-06	0.00031785
Chr4	-	15111483	intron	AT4G31030.1	AT4G31030	protein_coding_gene-mRNA	71	58	101	52	44	58	55.6958	72.2468	88.1161	41.6532	28.7872	32.7626	-1.03005	0.00159295	0.0218165
Chr4	-	15143506	3UTR	AT4G31150.2	AT4G31150	protein_coding_gene-mRNA	48	46	30	10	28	23	37.6535	57.2992	26.1731	8.01023	18.3192	12.9921	-1.4724	0.00217267	0.0274579
Chr4	-	15153296	3UTR	AT4G31170.4	AT4G31170	protein_coding_gene-mRNA	168	97	96	37	64	70	131.787	120.827	83.7539	29.6378	41.8724	39.5411	-1.53731	1.16131e-06	7.08459e-05
Chr4	-	15162158	3UTR	AT4G31200.1	AT4G31200	protein_coding_gene-mRNA	57	25	44	105	154	148	44.7136	31.1409	38.3872	84.1074	100.755	83.6012	1.17243	0.000628549	0.0109595
Chr4	-	15354033	3UTR	AT4G31720.1	AT4G31720	protein_coding_gene-mRNA	595	446	581	538	397	463	466.747	555.553	506.885	430.95	259.739	261.536	-0.674096	0.00216636	0.0273922
Chr4	-	15470856	3UTR	AT4G31990.2	AT4G31990	protein_coding_gene-mRNA	368	123	222	454	608	570	288.677	153.213	193.681	363.664	397.787	321.978	0.748462	0.00111137	0.016784
Chr4	-	15506326	CDS	AT4G32070.1	AT4G32070	protein_coding_gene-mRNA	170	91	127	31	66	124	133.356	113.353	110.799	24.8317	43.1809	70.0443	-1.29032	0.000810845	0.0132673
Chr4	-	15556430	3UTR	AT4G32210.1	AT4G32210	protein_coding_gene-mRNA	307	198	403	217	250	299	240.826	246.636	351.592	173.822	163.564	168.897	-0.723009	9.80641e-05	0.00259964
Chr4	-	15573687	3UTR	AT4G32260.1	AT4G32260	protein_coding_gene-mRNA	5579	3171	5884	8927	9300	9976	4376.44	3949.91	5133.42	7150.73	6084.58	5635.17	0.483974	0.000422968	0.00806349
Chr4	-	15612663	3UTR	AT4G32340.1	AT4G32340	protein_coding_gene-mRNA	425	435	612	108	40	206	333.391	541.851	533.931	86.5105	26.1702	116.364	-2.50871	6.84158e-13	2.9712e-10
Chr4	-	15669440	3UTR	AT4G32470.1	AT4G32470	protein_coding_gene-mRNA	786	425	888	1475	1903	1826	616.577	529.395	774.723	1181.51	1245.05	1031.46	0.838411	3.21242e-07	2.32755e-05
Chr4	-	15716238	3UTR	AT4G32570.1	AT4G32570	protein_coding_gene-mRNA	10	10	14	67	54	62	7.84448	12.4563	12.2141	53.6685	35.3298	35.0221	1.72493	0.00160445	0.0219133
Chr4	-	15926704	3UTR	AT4G33010.1	AT4G33010	protein_coding_gene-mRNA	171961	117733	155365	25093	35614	43981	134895	146652	135546	20100.1	23300.7	24843.7	-2.59058	3.14805e-62	7.77788e-58
Chr4	-	16064552	3UTR	AT4G33350.2	AT4G33350	protein_coding_gene-mRNA	250	175	268	201	224	268	196.112	217.986	233.813	161.006	146.553	151.386	-0.494117	0.000494911	0.00907777
Chr4	-	16098050	3UTR	AT4G33460.1	AT4G33460	protein_coding_gene-mRNA	30	22	79	7	15	13	23.5335	27.404	68.9225	5.60716	9.81383	7.34335	-2.15416	3.04772e-05	0.00104006
Chr4	-	16381555	3UTR	AT4G34220.1	AT4G34220	protein_coding_gene-mRNA	88	54	59	167	172	269	69.0315	67.2643	51.4737	133.771	112.532	151.951	1.03953	0.00340538	0.0384362
Chr4	-	16403989	3UTR	AT4G34270.1	AT4G34270	protein_coding_gene-mRNA	76	35	68	136	159	190	59.6181	43.5972	59.3257	108.939	104.027	107.326	0.947089	7.28359e-05	0.00204936
Chr4	-	16452993	3UTR	AT4G34412.1	AT4G34412	protein_coding_gene-mRNA	309	339	487	101	110	145	242.395	422.27	424.876	80.9033	71.9681	81.9066	-2.16456	3.67297e-18	4.5374e-15
Chr4	-	16477149	3UTR	AT4G34460.2	AT4G34460	protein_coding_gene-mRNA	572	328	556	333	408	473	448.705	408.568	485.075	266.741	266.936	267.185	-0.741178	1.60591e-06	9.35783e-05
Chr4	-	16484548	3UTR	AT4G34490.1	AT4G34490	protein_coding_gene-mRNA	590	507	871	483	506	521	462.825	631.537	759.892	386.894	331.053	294.299	-0.8651	1.14289e-06	6.98943e-05
Chr4	-	16656771	3UTR	AT4G34980.1	AT4G34980	protein_coding_gene-mRNA	1861	1118	2631	1163	1696	1647	1459.86	1392.62	2295.38	931.59	1109.62	930.346	-0.779512	0.000582924	0.0103465
Chr4	-	16888444	3UTR	AT4G35580.3	AT4G35580	protein_coding_gene-mRNA	713	344	338	255	495	503	559.312	428.498	294.883	204.261	323.857	284.131	-0.64707	0.0037424	0.0409675
Chr4	-	16940549	3UTR	AT4G35750.1	AT4G35750	protein_coding_gene-mRNA	535	530	1021	175	196	521	419.68	660.186	890.757	140.179	128.234	294.299	-1.73269	3.38507e-07	2.43834e-05
Chr4	-	16952971	3UTR	AT4G35785.3	AT4G35785	protein_coding_gene-mRNA	40	22	39	75	101	107	31.3779	27.404	34.025	60.0767	66.0798	60.4414	0.965567	0.00188084	0.0246655
Chr4	-	16972804	3UTR	AT4G35830.2	AT4G35830	protein_coding_gene-mRNA	494	408	550	346	407	543	387.518	508.219	479.84	277.154	266.282	306.726	-0.68451	6.57457e-06	0.00029642
Chr4	-	17011935	3UTR	AT4G35920.2	AT4G35920	protein_coding_gene-mRNA	131	108	79	213	278	318	102.763	134.529	68.9225	170.618	181.883	179.63	0.78694	0.00368556	0.0406514
Chr4	-	17030599	3UTR	AT4G35980.1	AT4G35980	protein_coding_gene-mRNA	201	140	267	105	164	207	157.674	174.389	232.94	84.1074	107.298	116.929	-0.852394	0.000722094	0.0121283
Chr4	-	17049435	3UTR	AT4G36040.1	AT4G36040	protein_coding_gene-mRNA	622	484	854	391	508	624	487.927	602.887	745.061	313.2	332.362	352.481	-0.8559	0.00205966	0.0264337
Chr4	-	17137288	3UTR	AT4G36220.1	AT4G36220	protein_coding_gene-mRNA	7	9	15	60	29	74	5.49114	11.2107	13.0865	48.0614	18.9734	41.8006	1.69552	0.00165424	0.0224199
Chr4	-	17160999	3UTR	AT4G36270.1	AT4G36270	protein_coding_gene-mRNA	2	2	3	20	23	15	1.5689	2.49127	2.61731	16.0205	15.0479	8.4731	1.97259	0.00365029	0.0403525
Chr4	-	17509663	3UTR	AT4G37200.1	AT4G37200	protein_coding_gene-mRNA	953	585	1136	796	913	976	747.579	728.696	991.088	637.614	597.335	551.316	-0.465363	0.000844473	0.0136734
Chr4	-	17608388	3UTR	AT4G37460.1	AT4G37460	protein_coding_gene-mRNA	116	51	65	167	191	172	90.996	63.5274	56.7084	133.771	124.963	97.1582	0.725057	0.00379117	0.0413912
Chr4	-	17802792	3UTR	AT4G37870.1	AT4G37870	protein_coding_gene-mRNA	172	65	98	333	347	442	134.925	80.9663	85.4988	266.741	227.027	249.674	1.26289	2.35676e-06	0.000129685
Chr4	-	17873102	intergenic.pm	AT4G38060.igt	AT4G38060.igt	protein_coding_gene-protein_coding_gene	385	300	567	307	416	325	302.013	373.69	494.671	245.914	272.17	183.584	-0.724384	0.00305639	0.03562
Chr4	-	17873334	intergenic.pm	AT4G38060.igt	AT4G38060.igt	protein_coding_gene-protein_coding_gene	436	407	573	158	251	312	342.02	506.973	499.906	126.562	164.218	176.24	-1.48357	3.13979e-07	2.28161e-05
Chr4	-	17888507	AMB	AT4G38120.x	AT4G38120	protein_coding_gene-mRNA	260	310	456	95	82	131	203.957	386.147	397.831	76.0972	53.649	73.9984	-2.21546	2.56361e-15	1.62408e-12
Chr4	-	18041053	3UTR	AT4G38600.1	AT4G38600	protein_coding_gene-mRNA	52	52	52	115	141	183	40.7913	64.773	45.3667	92.1176	92.25	103.372	0.933399	0.000204497	0.00458071
Chr4	-	18066255	3UTR	AT4G38660.2	AT4G38660	protein_coding_gene-mRNA	9	0	4	47	25	30	7.06004	0	3.48975	37.6481	16.3564	16.9462	2.18447	0.000681639	0.0116629
Chr4	-	18077883	3UTR	AT4G38710.2	AT4G38710	protein_coding_gene-mRNA	528	424	694	284	279	564	414.189	528.149	605.471	227.491	182.537	318.588	-1.06752	6.74576e-07	4.39424e-05
Chr4	-	18083429	3UTR	AT4G38740.1	AT4G38740	protein_coding_gene-mRNA	4486	2207	4972	6509	8334	9249	3519.04	2749.12	4337.75	5213.86	5452.57	5224.51	0.577584	0.000454459	0.00851517
Chr4	-	18084899	3UTR	AT4G38760.1	AT4G38760	protein_coding_gene-mRNA	68	40	29	124	138	111	53.3425	49.8254	25.3007	99.3268	90.2873	62.7009	0.939787	0.00299429	0.0350251
Chr4	-	18096809	3UTR	AT4G38770.1	AT4G38770	protein_coding_gene-mRNA	1314	993	1570	7712	7170	7402	1030.77	1236.92	1369.72	6177.49	4691.01	4181.19	1.91597	1.24991e-05	0.000505426
Chr4	-	18115321	3UTR	AT4G38810.1	AT4G38810	protein_coding_gene-mRNA	49	26	42	85	118	136	38.438	32.3865	36.6423	68.0869	77.2022	76.8227	1.01377	0.000623442	0.0108935
Chr4	-	18154438	3UTR	AT4G38950.1	AT4G38950	protein_coding_gene-mRNA	41	18	26	75	71	88	32.1624	22.4214	22.6833	60.0767	46.4521	49.7088	0.966466	0.00182664	0.0240954
Chr4	-	18218119	3UTR	AT4G39100.1	AT4G39100	protein_coding_gene-mRNA	114	71	151	67	70	86	89.4271	88.4401	131.738	53.6685	45.7979	48.5791	-1.02534	0.00270827	0.0327189
Chr4	-	18229182	intergenic.pm	AT4G39140.igt	AT4G39140.igt	protein_coding_gene-protein_coding_gene	92	73	114	26	41	82	72.1693	90.9313	99.4577	20.8266	26.8245	46.3196	-1.39266	0.000349905	0.00696623
Chr4	-	18355961	3UTR	AT4G39460.1	AT4G39460	protein_coding_gene-mRNA	156	71	79	290	258	345	122.374	88.4401	68.9225	232.297	168.798	194.881	1.0635	8.43919e-06	0.000361364
Chr4	-	18557256	3UTR	AT4G40040.2	AT4G40040	protein_coding_gene-mRNA	2428	1591	4614	1826	2256	2721	1904.64	1981.81	4025.42	1462.67	1476	1537.02	-0.810163	0.000112813	0.0029034
Chr4	-	18571428	3UTR	AT4G40060.1	AT4G40060	protein_coding_gene-mRNA	370	351	710	270	286	452	290.246	437.218	619.43	216.276	187.117	255.323	-1.01276	6.90271e-06	0.000305637
Chr5	+	101612	3UTR	AT5G01240.1	AT5G01240	protein_coding_gene-mRNA	129	77	108	338	378	343	101.194	95.9139	94.2231	270.746	247.309	193.751	1.25234	1.09973e-05	0.000454367
Chr5	+	190411	3UTR	AT5G01460.1	AT5G01460	protein_coding_gene-mRNA	9	27	16	59	67	82	7.06004	33.6321	13.959	47.2604	43.8351	46.3196	1.27919	0.00414377	0.0442438
Chr5	+	210320	3UTR	AT5G01530.1	AT5G01530	protein_coding_gene-mRNA	10473	7363	17296	32854	29725	36567	8215.53	9171.61	15089.7	26316.8	19447.7	20655.7	1.01517	4.84478e-06	0.000231528
Chr5	+	291273	AMB	AT5G01750.x	AT5G01750	protein_coding_gene-mRNA	500	223	235	749	987	1155	392.224	277.777	205.023	599.966	645.75	652.428	1.09753	6.09102e-07	4.04545e-05
Chr5	+	372955	3UTR	AT5G01960.1	AT5G01960	protein_coding_gene-mRNA	90	85	54	127	225	295	70.6004	105.879	47.1116	101.73	147.208	166.638	0.886542	0.00231645	0.0289785
Chr5	+	549887	3UTR	AT5G02480.1	AT5G02480	protein_coding_gene-mRNA	312	236	322	205	240	313	244.748	293.97	280.924	164.21	157.021	176.805	-0.707081	0.000132759	0.00328664
Chr5	+	770386	3UTR	AT5G03230.1	AT5G03230	protein_coding_gene-mRNA	299	364	1081	131	121	282	234.55	453.411	943.104	104.934	79.1649	159.294	-2.13788	1.26155e-08	1.48425e-06
Chr5	+	793856	intergenic.pm	AT5G03285.igt	AT5G03285.igt	other_RNA-other_RNA	590	434	920	447	618	542	462.825	540.606	802.641	358.057	404.33	306.161	-0.742153	0.00295974	0.0347393
Chr5	+	864042	3UTR	AT5G03455.1	AT5G03455	protein_coding_gene-mRNA	827	632	1033	660	650	784	648.739	787.241	901.227	528.675	425.266	442.86	-0.733781	0.000165559	0.00389021
Chr5	+	865653	3UTR	AT5G03460.1	AT5G03460	protein_coding_gene-mRNA	682	391	785	412	503	538	534.994	487.043	684.862	330.021	329.091	303.902	-0.823756	8.31553e-09	1.0536e-06
Chr5	+	938785	AMB	AT5G03660.x	AT5G03660	protein_coding_gene-mRNA	50	40	53	105	154	136	39.2224	49.8254	46.2391	84.1074	100.755	76.8227	0.929027	0.00231809	0.0289844
Chr5	+	1105366	3UTR	AT5G04080.1	AT5G04080	protein_coding_gene-mRNA	336	226	418	210	256	403	263.575	281.513	364.678	168.215	167.489	227.644	-0.67929	0.00134187	0.0192866
Chr5	+	1195564	3UTR	AT5G04280.1	AT5G04280	protein_coding_gene-mRNA	142	66	79	212	281	232	111.392	82.2119	68.9225	169.817	183.846	131.051	0.860283	0.0002373	0.00516106
Chr5	+	1312908	CDS	AT5G04560.2	AT5G04560	protein_coding_gene-mRNA	0	3	0	28	11	15	0	3.7369	0	22.4286	7.19681	8.4731	2.35663	0.00072932	0.0122331
Chr5	+	1322520	3UTR	AT5G04590.1	AT5G04590	protein_coding_gene-mRNA	110	84	78	180	244	317	86.2893	104.633	68.05	144.184	159.638	179.065	0.892108	0.000256097	0.00546407
Chr5	+	1337661	3UTR	AT5G04660.1	AT5G04660	protein_coding_gene-mRNA	210	219	374	88	103	102	164.734	272.794	326.291	70.49	67.3883	57.617	-1.91101	5.80461e-11	1.43414e-08
Chr5	+	1622340	3UTR	AT5G05470.1	AT5G05470	protein_coding_gene-mRNA	111	98	91	41	64	77	87.0738	122.072	79.3917	32.8419	41.8724	43.4952	-1.22579	0.000301188	0.00621156
Chr5	+	1666526	3UTR	AT5G05580.1	AT5G05580	protein_coding_gene-mRNA	209	92	146	718	796	834	163.95	114.598	127.376	575.134	520.787	471.104	1.89035	7.95888e-11	1.85509e-08
Chr5	+	1913534	3UTR	AT5G06270.1	AT5G06270	protein_coding_gene-mRNA	76	69	124	24	55	52	59.6181	85.9488	108.182	19.2246	35.9841	29.3734	-1.47643	0.000645498	0.0111997
Chr5	+	1921402	3UTR	AT5G06290.1	AT5G06290	protein_coding_gene-mRNA	330	189	352	625	607	757	258.868	235.425	307.098	500.639	397.133	427.609	0.710717	0.00200481	0.0259606
Chr5	+	1955460	3UTR	AT5G06390.1	AT5G06390	protein_coding_gene-mRNA	85	100	114	52	77	82	66.6781	124.563	99.4577	41.6532	50.3777	46.3196	-1.02924	0.000298214	0.00616052
Chr5	+	2047913	3UTR	AT5G06660.1	AT5G06660	protein_coding_gene-mRNA	37	65	67	14	16	20	29.0246	80.9663	58.4532	11.2143	10.4681	11.2975	-1.9581	0.0026934	0.0325885
Chr5	+	2047916	intergenic.igt	AT5G06660.igt	AT5G06660.igt	protein_coding_gene-protein_coding_gene	71	55	85	18	25	23	55.6958	68.5099	74.1571	14.4184	16.3564	12.9921	-1.89701	0.00136722	0.0195034
Chr5	+	2059784	3UTR	AT5G06680.1	AT5G06680	protein_coding_gene-mRNA	19	29	71	17	5	25	14.9045	36.1234	61.943	13.6174	3.27128	14.1218	-1.66497	0.00160817	0.021952
Chr5	+	2135133	3UTR	AT5G06870.1	AT5G06870	protein_coding_gene-mRNA	36	20	36	103	120	358	28.2401	24.9127	31.4077	82.5054	78.5107	202.225	1.92321	7.4816e-05	0.00208442
Chr5	+	2169345	3UTR	AT5G06980.2	AT5G06980	protein_coding_gene-mRNA	671	473	512	960	1121	1287	526.365	589.185	446.687	768.982	733.421	726.992	0.510593	0.00165855	0.0224659
Chr5	+	2206959	3UTR	AT5G07110.1	AT5G07110	protein_coding_gene-mRNA	39	7	15	58	99	94	30.5935	8.71944	13.0865	46.4593	64.7713	53.0981	1.47138	0.0039135	0.0423155
Chr5	+	2274129	3UTR	AT5G07240.1	AT5G07240	protein_coding_gene-mRNA	337	146	166	388	585	532	264.359	181.863	144.824	310.797	382.74	300.512	0.733689	0.00120222	0.017792
Chr5	+	2432185	3UTR	AT5G07670.1	AT5G07670	protein_coding_gene-mRNA	81	55	76	45	53	70	63.5403	68.5099	66.3052	36.046	34.6755	39.5411	-0.820309	0.00319029	0.0367642
Chr5	+	2579086	3UTR	AT5G08050.1	AT5G08050	protein_coding_gene-mRNA	651	292	660	1388	1177	1529	510.676	363.725	575.808	1111.82	770.059	863.691	0.90072	0.000182601	0.00420852
Chr5	+	2661394	3UTR	AT5G08260.1	AT5G08260	protein_coding_gene-mRNA	111	76	109	252	346	332	87.0738	94.6683	95.0956	201.858	226.372	187.538	1.13476	1.75481e-06	0.000101536
Chr5	+	2683683	3UTR	AT5G08335.1	AT5G08335	protein_coding_gene-mRNA	43	50	87	22	26	52	33.7313	62.2817	75.902	17.6225	17.0106	29.3734	-1.31488	0.00269735	0.0326044
Chr5	+	2727113	3UTR	AT5G08440.2	AT5G08440	protein_coding_gene-mRNA	11	19	8	1	1	5	8.62893	23.6671	6.97949	0.801023	0.654256	2.82437	-2.3145	0.00112372	0.0169085
Chr5	+	2797653	3UTR	AT5G08620.1	AT5G08620	protein_coding_gene-mRNA	7	2	1	26	16	30	5.49114	2.49127	0.872436	20.8266	10.4681	16.9462	1.896	0.00218012	0.0275098
Chr5	+	2927417	3UTR	AT5G09410.1	AT5G09410	protein_coding_gene-mRNA	27	3	25	65	68	111	21.1801	3.7369	21.8109	52.0665	44.4894	62.7009	1.6039	0.000105568	0.0027421
Chr5	+	2939462	3UTR	AT5G09440.1	AT5G09440	protein_coding_gene-mRNA	520	366	617	156	399	454	407.913	455.902	538.293	124.96	261.048	256.452	-1.09624	3.64619e-05	0.00118848
Chr5	+	2980829	3UTR	AT5G09600.3	AT5G09600	protein_coding_gene-mRNA	300	217	363	202	263	343	235.335	270.303	316.694	161.807	172.069	193.751	-0.630926	0.000134817	0.00332759
Chr5	+	3078263	3UTR	AT5G09870.1	AT5G09870	protein_coding_gene-mRNA	332	204	257	528	703	901	260.437	254.11	224.216	422.94	459.942	508.951	0.902995	6.40539e-06	0.00028932
Chr5	+	3097576	3UTR	AT5G09920.1	AT5G09920	protein_coding_gene-mRNA	311	308	495	245	361	378	243.963	383.656	431.856	196.251	236.186	213.522	-0.699726	0.00112544	0.016924
Chr5	+	3125092	3UTR	AT5G09990.1	AT5G09990	protein_coding_gene-mRNA	393	390	694	220	267	345	308.288	485.798	605.471	176.225	174.686	194.881	-1.33353	3.50135e-09	4.94331e-07
Chr5	+	3332544	3UTR	AT5G10540.1	AT5G10540	protein_coding_gene-mRNA	236	174	190	157	146	145	185.13	216.74	165.763	125.761	95.5213	81.9066	-0.890387	0.000145692	0.0035325
Chr5	+	3424715	3UTR	AT5G10830.1	AT5G10830	protein_coding_gene-mRNA	57	33	81	35	21	39	44.7136	41.106	70.6673	28.0358	13.7394	22.03	-1.22943	0.00298963	0.0349904
Chr5	+	3647202	3UTR	AT5G11420.1	AT5G11420	protein_coding_gene-mRNA	313	213	272	830	627	797	245.532	265.32	237.303	664.849	410.218	450.204	1.00747	3.64096e-05	0.00118834
Chr5	+	3784772	3UTR	AT5G11740.1	AT5G11740	protein_coding_gene-mRNA	1156	947	2671	2924	4407	5571	906.822	1179.62	2330.28	2342.19	2883.3	3146.91	0.894641	0.0029494	0.0346674
Chr5	+	3856984	3UTR	AT5G11950.2	AT5G11950	protein_coding_gene-mRNA	18	15	15	49	61	42	14.1201	18.6845	13.0865	39.2501	39.9096	23.7247	1.10943	0.00383355	0.0417433
Chr5	+	4059475	3UTR	AT5G12850.1	AT5G12850	protein_coding_gene-mRNA	0	0	5	10	22	38	0	0	4.36218	8.01023	14.3936	21.4652	2.44998	0.000267724	0.0056655
Chr5	+	4088978	3UTR	AT5G12940.1	AT5G12940	protein_coding_gene-mRNA	0	4	11	58	34	60	0	4.98254	9.5968	46.4593	22.2447	33.8924	2.18795	0.00245679	0.0303347
Chr5	+	4197657	3UTR	AT5G13180.1	AT5G13180	protein_coding_gene-mRNA	592	569	1164	467	602	715	464.394	708.766	1015.52	374.078	393.862	403.884	-0.882473	0.000319625	0.00649964
Chr5	+	4296683	3UTR	AT5G13390.1	AT5G13390	protein_coding_gene-mRNA	389	272	420	144	204	231	305.15	338.813	366.423	115.347	133.468	130.486	-1.39729	5.54341e-18	6.22551e-15
Chr5	+	4318362	3UTR	AT5G13460.1	AT5G13460	protein_coding_gene-mRNA	25	24	3	103	113	100	19.6112	29.8952	2.61731	82.5054	73.9309	56.4873	1.90155	6.43312e-05	0.00186334
Chr5	+	4397482	3UTR	AT5G13640.1	AT5G13640	protein_coding_gene-mRNA	106	60	86	197	265	199	83.1515	74.7381	75.0295	157.802	173.378	112.41	0.904519	0.000588075	0.0104155
Chr5	+	4426135	intergenic.pm	AT5G13690.igt	AT5G13690.igt	protein_coding_gene-protein_coding_gene	3	3	4	28	31	29	2.35335	3.7369	3.48975	22.4286	20.2819	16.3813	2.28282	0.000117859	0.00301442
Chr5	+	4539165	3UTR	AT5G14060.1	AT5G14060	protein_coding_gene-mRNA	335	222	212	796	638	906	262.79	276.531	184.956	637.614	417.415	511.775	1.096	1.05127e-06	6.50974e-05
Chr5	+	4578229	3UTR	AT5G14200.1	AT5G14200	protein_coding_gene-mRNA	4083	2389	2780	1891	2727	3878	3202.9	2975.82	2425.37	1514.73	1784.16	2190.58	-0.639759	0.00101955	0.0158031
Chr5	+	4762583	3UTR	AT5G14740.2	AT5G14740	protein_coding_gene-mRNA	4232	1672	2508	13347	11337	13759	3319.79	2082.7	2188.07	10691.3	7417.3	7772.09	1.72761	7.85724e-11	1.84885e-08
Chr5	+	4961479	3UTR	AT5G15270.1	AT5G15270	protein_coding_gene-mRNA	6	8	2	33	25	46	4.70669	9.96508	1.74487	26.4338	16.3564	25.9842	1.86026	0.00064052	0.0111361
Chr5	+	4982232	3UTR	AT5G15330.1	AT5G15330	protein_coding_gene-mRNA	35	20	29	130	245	260	27.4557	24.9127	25.3007	104.133	160.293	146.867	2.33693	6.27917e-16	4.30943e-13
Chr5	+	4997402	3UTR	AT5G15390.1	AT5G15390	protein_coding_gene-mRNA	65	26	34	174	195	209	50.9892	32.3865	29.6628	139.378	127.58	118.058	1.68101	4.3709e-06	0.00021328
Chr5	+	5068086	3UTR	AT5G15570.1	AT5G15570	protein_coding_gene-mRNA	33	13	16	4	12	11	25.8868	16.1933	13.959	3.20409	7.85107	6.2136	-1.4985	0.0044188	0.0465281
Chr5	+	5079068	3UTR	AT5G15600.1	AT5G15600	protein_coding_gene-mRNA	1	0	0	34	29	27	0.784448	0	0	27.2348	18.9734	15.2516	3.38799	3.19084e-05	0.0010759
Chr5	+	5094289	3UTR	AT5G15650.1	AT5G15650	protein_coding_gene-mRNA	31	33	17	61	130	153	24.3179	41.106	14.8314	48.8624	85.0532	86.4256	1.39028	0.000922142	0.0145954
Chr5	+	5162995	3UTR	AT5G15820.1	AT5G15820	protein_coding_gene-mRNA	79	61	113	32	69	55	61.9714	75.9837	98.5853	25.6327	45.1436	31.068	-1.1439	0.00438117	0.046239
Chr5	+	5207961	3UTR	AT5G15948.1	AT5G15948	protein_coding_gene-mRNA	4779	3200	3416	3438	2982	2777	3748.88	3986.03	2980.24	2753.92	1950.99	1568.65	-0.755763	0.00306077	0.0356374
Chr5	+	5240711	3UTR	AT5G16030.3	AT5G16030	protein_coding_gene-mRNA	95	69	49	239	173	236	74.5226	85.9488	42.7494	191.444	113.186	133.31	1.06061	0.00337407	0.03824
Chr5	+	5275812	3UTR	AT5G16150.3	AT5G16150	protein_coding_gene-mRNA	3134	5317	6677	1086	1240	1840	2458.46	6623.04	5825.26	869.911	811.277	1039.37	-2.3823	3.7405e-16	2.71814e-13
Chr5	+	5379989	3UTR	AT5G16470.1	AT5G16470	protein_coding_gene-mRNA	1059	641	1278	660	758	1045	830.731	798.452	1114.97	528.675	495.926	590.292	-0.759828	4.27372e-07	2.99124e-05
Chr5	+	5485065	3UTR	AT5G16710.1	AT5G16710	protein_coding_gene-mRNA	1783	1350	2249	1461	1480	1555	1398.67	1681.61	1962.11	1170.29	968.298	878.378	-0.734847	9.62734e-06	0.000405217
Chr5	+	5499885	CDS	AT5G16730.1	AT5G16730	protein_coding_gene-mRNA	37	7	4	50	74	106	29.0246	8.71944	3.48975	40.0511	48.4149	59.8765	1.62642	0.00213881	0.0271392
Chr5	+	5538203	3UTR	AT5G16840.3	AT5G16840	protein_coding_gene-mRNA	265	149	261	453	525	530	207.879	185.6	227.706	362.863	343.484	299.383	0.68012	0.00327981	0.0374812
Chr5	+	5602930	3UTR	AT5G17020.2	AT5G17020	protein_coding_gene-mRNA	164	64	127	101	95	119	128.65	79.7206	110.799	80.9033	62.1543	67.2199	-0.614194	0.00277021	0.0331929
Chr5	+	5652891	3UTR	AT5G17190.1	AT5G17190	protein_coding_gene-mRNA	417	320	522	271	365	381	327.115	398.603	455.412	217.077	238.803	215.217	-0.805095	1.62811e-05	0.000622426
Chr5	+	5923349	3UTR	AT5G17890.1	AT5G17890	protein_coding_gene-mRNA	8	1	11	26	37	37	6.27559	1.24563	9.5968	20.8266	24.2075	20.9003	1.65135	0.00293564	0.0346045
Chr5	+	5982900	3UTR	AT5G18070.1	AT5G18070	protein_coding_gene-mRNA	3	3	2	15	35	13	2.35335	3.7369	1.74487	12.0153	22.8989	7.34335	1.92153	0.00375528	0.0410539
Chr5	+	5999877	3UTR	AT5G18140.1	AT5G18140	protein_coding_gene-mRNA	105	79	117	198	246	243	82.3671	98.4052	102.075	158.603	160.947	137.264	0.683121	0.00182398	0.0240732
Chr5	+	6018760	intron	AT5G18210.1	AT5G18210	protein_coding_gene-mRNA	60	44	84	33	55	42	47.0669	54.8079	73.2846	26.4338	35.9841	23.7247	-0.994963	0.000762757	0.0126735
Chr5	+	6035834	AMB	AT5G18255.x	AT5G18255	other_RNA-ncRNA	101	47	81	31	47	50	79.2293	58.5448	70.6673	24.8317	30.75	28.2437	-1.28397	2.25882e-06	0.000125695
Chr5	+	6037646	intergenic.igt	AT5G18255.igt	AT5G18255.igt	other_RNA-other_RNA	18	27	35	109	112	122	14.1201	33.6321	30.5353	87.3115	73.2766	68.9145	1.48768	0.000122413	0.00309566
Chr5	+	6079722	intergenic.igt	AT5G18310.igt	AT5G18310.igt	protein_coding_gene-protein_coding_gene	1	1	2	21	15	29	0.784448	1.24563	1.74487	16.8215	9.81383	16.3813	2.58163	0.00120059	0.0177836
Chr5	+	6195831	3UTR	AT5G18610.2	AT5G18610	protein_coding_gene-mRNA	27	18	53	8	8	12	21.1801	22.4214	46.2391	6.40818	5.23405	6.77848	-2.01611	0.000206201	0.00461051
Chr5	+	6268544	3UTR	AT5G18800.2	AT5G18800	protein_coding_gene-mRNA	273	156	233	482	439	477	214.154	194.319	203.278	386.093	287.218	269.444	0.611686	0.00286071	0.0339805
Chr5	+	6344783	3UTR	AT5G19000.2	AT5G19000	protein_coding_gene-mRNA	164	205	240	140	156	156	128.65	255.355	209.385	112.143	102.064	88.1202	-0.950616	2.56461e-05	0.000902501
Chr5	+	6350996	intergenic.igt	AT5G19000.igt	AT5G19000.igt	protein_coding_gene-protein_coding_gene	2	2	2	23	18	37	1.5689	2.49127	1.74487	18.4235	11.7766	20.9003	2.63687	2.94985e-05	0.00100944
Chr5	+	6426054	3UTR	AT5G19140.2	AT5G19140	protein_coding_gene-mRNA	3712	2601	5648	2229	3315	3466	2911.87	3239.9	4927.52	1785.48	2168.86	1957.85	-0.891326	5.52144e-05	0.00166161
Chr5	+	6429695	3UTR	AT5G19151.1	AT5G19151	protein_coding_gene-mRNA	154	132	125	84	67	73	120.805	164.424	109.055	67.2859	43.8351	41.2357	-1.33111	1.21622e-05	0.000495044
Chr5	+	6458120	3UTR	AT5G19190.1	AT5G19190	protein_coding_gene-mRNA	6	20	13	95	46	116	4.70669	24.9127	11.3417	76.0972	30.0958	65.5253	1.85621	0.000618921	0.0108375
Chr5	+	6458171	intergenic.pm	AT5G19190.igt	AT5G19190.igt	protein_coding_gene-protein_coding_gene	77	129	174	71	50	77	60.4025	160.687	151.804	56.8726	32.7128	43.4952	-1.39587	0.000602039	0.0106031
Chr5	+	6463867	3UTR	AT5G19210.2	AT5G19210	protein_coding_gene-mRNA	1	1	2	8	22	13	0.784448	1.24563	1.74487	6.40818	14.3936	7.34335	2.15776	0.0020847	0.026646
Chr5	+	6472926	3UTR	AT5G19250.1	AT5G19250	protein_coding_gene-mRNA	627	318	251	819	842	1125	491.849	396.112	218.982	656.038	550.883	635.482	0.722011	0.00157695	0.0217057
Chr5	+	6521471	3UTR	AT5G19350.2	AT5G19350	protein_coding_gene-mRNA	497	274	449	199	257	346	389.871	341.304	391.724	159.404	168.144	195.446	-1.09014	8.22077e-10	1.41049e-07
Chr5	+	6573575	AMB	AT5G19480.x	AT5G19480	protein_coding_gene-mRNA	4	0	1	9	25	23	3.13779	0	0.872436	7.20921	16.3564	12.9921	2.24139	0.00268196	0.0325138
Chr5	+	6607223	3UTR	AT5G19570.1	AT5G19570	protein_coding_gene-mRNA	42	39	92	24	35	56	32.9468	48.5798	80.2641	19.2246	22.8989	31.6329	-1.06995	0.00357736	0.0396883
Chr5	+	6689127	3UTR	AT5G19780.1	AT5G19780	protein_coding_gene-mRNA	157	88	55	253	202	272	123.158	109.616	47.984	202.659	132.16	153.645	0.778178	0.0045699	0.047681
Chr5	+	6740854	3UTR	AT5G19940.2	AT5G19940	protein_coding_gene-mRNA	5437	4557	6556	5448	4951	6549	4265.05	5676.36	5719.69	4363.97	3239.22	3699.35	-0.467271	0.0010696	0.0163227
Chr5	+	6761918	3UTR	AT5G20010.1	AT5G20010	protein_coding_gene-mRNA	843	689	1062	1400	1690	1965	661.29	858.242	926.527	1121.43	1105.69	1109.98	0.446575	0.00169244	0.0228124
Chr5	+	6797144	3UTR	AT5G20120.1	AT5G20120	protein_coding_gene-mRNA	76	54	155	55	47	48	59.6181	67.2643	135.228	44.0563	30.75	27.1139	-1.30836	0.000441923	0.00836032
Chr5	+	6798872	3UTR	AT5G20130.1	AT5G20130	protein_coding_gene-mRNA	303	178	327	187	172	250	237.688	221.723	285.287	149.791	112.532	141.218	-0.860825	0.00281407	0.033588
Chr5	+	6815383	3UTR	AT5G20190.1	AT5G20190	protein_coding_gene-mRNA	713	334	770	1320	1857	1873	559.312	416.042	671.776	1057.35	1214.95	1058.01	0.993268	6.68581e-05	0.00192525
Chr5	+	6939811	3UTR	AT5G20500.1	AT5G20500	protein_coding_gene-mRNA	1136	736	1149	817	995	1113	891.133	916.787	1002.43	654.436	650.984	628.704	-0.536502	3.37226e-05	0.00111987
Chr5	+	6972876	3UTR	AT5G20610.1	AT5G20610	protein_coding_gene-mRNA	399	253	128	140	173	246	312.995	315.146	111.672	112.143	113.186	138.959	-0.986673	0.0010324	0.0159224
Chr5	+	7009106	intergenic.pm	AT5G20690.igt	AT5G20690.igt	protein_coding_gene-protein_coding_gene	7	2	7	29	27	27	5.49114	2.49127	6.10705	23.2297	17.6649	15.2516	1.72295	0.00273986	0.032909
Chr5	+	7092538	3UTR	AT5G20900.1	AT5G20900	protein_coding_gene-mRNA	1029	630	1934	593	798	1344	807.197	784.75	1687.29	475.007	522.096	759.189	-0.877633	0.00146603	0.0205843
Chr5	+	7167189	3UTR	AT5G21090.1	AT5G21090	protein_coding_gene-mRNA	2419	1633	2700	1805	2281	2397	1897.58	2034.12	2355.58	1445.85	1492.36	1354	-0.547657	4.34321e-05	0.00136005
Chr5	+	7276527	3UTR	AT5G21990.1	AT5G21990	protein_coding_gene-mRNA	47	33	19	81	151	157	36.8691	41.106	16.5763	64.8829	98.7926	88.6851	1.35411	0.000394516	0.00767504
Chr5	+	7310368	3UTR	AT5G22070.1	AT5G22070	protein_coding_gene-mRNA	108	103	126	63	63	94	84.7204	128.3	109.927	50.4644	41.2181	53.0981	-1.11633	0.000164399	0.00387206
Chr5	+	7317576	intergenic.igt	AT5G22070.igt	AT5G22070.igt	protein_coding_gene-protein_coding_gene	12	2	3	72	39	86	9.41338	2.49127	2.61731	57.6737	25.516	48.5791	2.76965	1.20829e-06	7.33493e-05
Chr5	+	7419195	intergenic.igt	AT5G22370.igt	AT5G22370.igt	protein_coding_gene-protein_coding_gene	61	74	90	17	27	61	47.8514	92.177	78.5193	13.6174	17.6649	34.4573	-1.57097	0.00146533	0.0205843
Chr5	+	7421251	intergenic.igt	AT5G22370.igt	AT5G22370.igt	protein_coding_gene-protein_coding_gene	40	27	37	205	139	270	31.3779	33.6321	32.2801	164.21	90.9415	152.516	1.88689	0.000209169	0.00465999
Chr5	+	7503302	3UTR	AT5G22580.1	AT5G22580	protein_coding_gene-mRNA	20	24	26	256	205	218	15.689	29.8952	22.6833	205.062	134.122	123.142	2.69265	3.2133e-17	3.0535e-14
Chr5	+	7526158	3UTR	AT5G22630.1	AT5G22630	protein_coding_gene-mRNA	26	23	54	99	117	188	20.3957	28.6496	47.1116	79.3013	76.5479	106.196	1.34013	0.00342382	0.0385267
Chr5	+	7532834	AMB	AT5G22640.x	AT5G22640	protein_coding_gene-mRNA	595	733	422	207	156	248	466.747	913.05	368.168	165.812	102.064	140.089	-1.99123	1.5615e-07	1.28173e-05
Chr5	+	7536271	3UTR	AT5G22650.1	AT5G22650	protein_coding_gene-mRNA	130	79	46	33	62	58	101.978	98.4052	40.1321	26.4338	40.5638	32.7626	-1.19494	0.00216593	0.0273922
Chr5	+	7692871	intergenic.igt	AT5G22980.igt	AT5G22980.igt	protein_coding_gene-protein_coding_gene	2	1	7	29	21	36	1.5689	1.24563	6.10705	23.2297	13.7394	20.3354	2.09091	0.00447229	0.0469202
Chr5	+	7754164	CDS	AT5G23100.1	AT5G23100	protein_coding_gene-mRNA	33	25	96	5	9	18	25.8868	31.1409	83.7539	4.00511	5.8883	10.1677	-2.5239	1.69351e-07	1.36292e-05
Chr5	+	7780608	3UTR	AT5G23120.1	AT5G23120	protein_coding_gene-mRNA	981	674	921	1688	1671	1859	769.544	839.558	803.514	1352.13	1093.26	1050.1	0.529872	0.00168078	0.0226675
Chr5	+	7846673	intron	AT5G23290.1	AT5G23290	protein_coding_gene-mRNA	3	7	17	1	0	2	2.35335	8.71944	14.8314	0.801023	0	1.12975	-2.40192	0.00301577	0.0352462
Chr5	+	8033014	3UTR	AT5G23820.1	AT5G23820	protein_coding_gene-mRNA	53	16	27	71	70	147	41.5758	19.9302	23.5558	56.8726	45.7979	83.0363	1.0603	0.00388735	0.0421605
Chr5	+	8062935	CDS	AT5G23890.1	AT5G23890	protein_coding_gene-mRNA	38	33	37	14	7	20	29.809	41.106	32.2801	11.2143	4.57979	11.2975	-1.71333	0.00156949	0.0216391
Chr5	+	8063199	3UTR	AT5G23890.1	AT5G23890	protein_coding_gene-mRNA	325	125	197	427	513	629	254.946	155.704	171.87	342.037	335.633	355.305	0.807915	1.13561e-05	0.00046607
Chr5	+	8152868	3UTR	AT5G24105.1	AT5G24105	protein_coding_gene-mRNA	10	10	9	92	123	58	7.84448	12.4563	7.85193	73.6941	80.4734	32.7626	2.35962	0.000131813	0.00327271
Chr5	+	8219595	3UTR	AT5G24210.1	AT5G24210	protein_coding_gene-mRNA	1247	797	978	845	927	1037	978.207	992.771	853.243	676.864	606.495	585.773	-0.587207	0.00449259	0.0470532
Chr5	+	8271090	AMB	AT5G24300.x	AT5G24300	protein_coding_gene-mRNA	281	169	236	458	511	634	220.43	210.512	205.895	366.869	334.325	358.129	0.72603	3.07164e-05	0.00104677
Chr5	+	8367358	3UTR	AT5G24490.1	AT5G24490	protein_coding_gene-mRNA	99	89	63	335	324	389	77.6604	110.862	54.9635	268.343	211.979	219.736	1.50282	5.75362e-09	7.60186e-07
Chr5	+	8516639	3UTR	AT5G24800.1	AT5G24800	protein_coding_gene-mRNA	94	44	63	148	191	153	73.7382	54.8079	54.9635	118.551	124.963	86.4256	0.817195	0.00143077	0.020194
Chr5	+	8609534	3UTR	AT5G24980.1	AT5G24980	protein_coding_gene-mRNA	234	214	337	198	230	197	183.561	266.566	294.011	158.603	150.479	111.28	-0.806313	0.00174386	0.0232895
Chr5	+	8738284	3UTR	AT5G25220.1	AT5G25220	protein_coding_gene-mRNA	242	214	455	124	172	293	189.837	266.566	396.959	99.3268	112.532	165.508	-1.13997	8.8164e-05	0.00237802
Chr5	+	8738366	3UTR	AT5G25220.1	AT5G25220	protein_coding_gene-mRNA	864	582	1071	457	494	622	677.763	724.96	934.379	366.067	323.202	351.351	-1.16155	1.01015e-17	9.98315e-15
Chr5	+	8774794	3UTR	AT5G25280.1	AT5G25280	protein_coding_gene-mRNA	891	728	1772	435	727	1042	698.944	906.822	1545.96	348.445	475.644	588.598	-1.12882	2.39959e-05	0.000856743
Chr5	+	8877814	3UTR	AT5G25490.1	AT5G25490	protein_coding_gene-mRNA	0	0	0	5	7	17	0	0	0	4.00511	4.57979	9.60284	2.77912	0.000931182	0.0146914
Chr5	+	9075611	3UTR	AT5G25980.2	AT5G25980	protein_coding_gene-mRNA	449	208	442	1841	1224	1530	352.217	259.092	385.617	1474.68	800.809	864.256	1.59718	4.80003e-07	3.3313e-05
Chr5	+	9278591	AMB	AT5G26667.x	AT5G26667	protein_coding_gene-mRNA	86	28	67	171	225	204	67.4626	34.8778	58.4532	136.975	147.208	115.234	1.25903	8.29485e-06	0.0003558
Chr5	+	9294555	3UTR	AT5G26740.3	AT5G26740	protein_coding_gene-mRNA	166	89	311	49	106	89	130.218	110.862	271.328	39.2501	69.3511	50.2737	-1.60804	1.60614e-05	0.000617154
Chr5	+	9308342	3UTR	AT5G26710.1	AT5G26710	protein_coding_gene-mRNA	58	25	47	88	143	135	45.498	31.1409	41.0045	70.49	93.5586	76.2579	0.986154	0.00107145	0.0163309
Chr5	+	9862819	3UTR	AT5G27830.5	AT5G27830	protein_coding_gene-mRNA	85	80	132	41	52	52	66.6781	99.6508	115.162	32.8419	34.0213	29.3734	-1.4809	2.39187e-05	0.000855224
Chr5	+	9987874	3UTR	AT5G27950.1	AT5G27950	protein_coding_gene-mRNA	237	221	277	145	169	241	185.914	275.285	241.665	116.148	110.569	136.134	-0.928854	0.000169286	0.00396826
Chr5	+	11184935	intergenic.igt	AT5G29337.igt	AT5G29337.igt	transposable_element_gene-transposable_element_gene	18	35	53	7	3	7	14.1201	43.5972	46.2391	5.60716	1.96277	3.95411	-2.82495	3.00148e-07	2.18754e-05
Chr5	+	11185436	intergenic.igt	AT5G29337.igt	AT5G29337.igt	transposable_element_gene-transposable_element_gene	18	41	38	6	4	12	14.1201	51.071	33.1526	4.80614	2.61702	6.77848	-2.42733	1.46155e-05	0.000573182
Chr5	+	11185939	intergenic.igt	AT5G29337.igt	AT5G29337.igt	transposable_element_gene-transposable_element_gene	18	42	54	21	14	21	14.1201	52.3167	47.1116	16.8215	9.15958	11.8623	-1.44686	0.00285632	0.0339447
Chr5	+	11186441	intergenic.igt	AT5G29337.igt	AT5G29337.igt	transposable_element_gene-transposable_element_gene	34	40	51	11	6	24	26.6712	49.8254	44.4943	8.81125	3.92553	13.557	-1.96358	0.000159959	0.00379644
Chr5	+	11186943	intergenic.igt	AT5G29337.igt	AT5G29337.igt	transposable_element_gene-transposable_element_gene	16	37	35	11	6	4	12.5512	46.0885	30.5353	8.81125	3.92553	2.25949	-2.24352	0.000139527	0.00342673
Chr5	+	11187446	intergenic.igt	AT5G29337.igt	AT5G29337.igt	transposable_element_gene-transposable_element_gene	16	31	30	9	3	5	12.5512	38.6147	26.1731	7.20921	1.96277	2.82437	-2.38821	1.26444e-05	0.000510465
Chr5	+	11187947	intergenic.igt	AT5G29337.igt	AT5G29337.igt	transposable_element_gene-transposable_element_gene	17	28	36	3	3	10	13.3356	34.8778	31.4077	2.40307	1.96277	5.64873	-2.55942	5.96973e-06	0.000274663
Chr5	+	11188452	intergenic.igt	AT5G29337.igt	AT5G29337.igt	transposable_element_gene-transposable_element_gene	33	34	65	9	10	20	25.8868	42.3516	56.7084	7.20921	6.54256	11.2975	-2.09637	2.33016e-05	0.000841443
Chr5	+	11188939	intergenic.igt	AT5G29337.igt	AT5G29337.igt	transposable_element_gene-transposable_element_gene	30	40	39	19	8	23	23.5335	49.8254	34.025	15.2194	5.23405	12.9921	-1.56323	0.000319654	0.00649964
Chr5	+	11226149	intergenic.igt	AT5G29574.igt	AT5G29574.igt	transposable_element_gene-transposable_element_gene	37	39	34	6	8	10	29.0246	48.5798	29.6628	4.80614	5.23405	5.64873	-2.53109	3.76197e-08	3.82498e-06
Chr5	+	12081597	3UTR	AT5G32450.1	AT5G32450	protein_coding_gene-mRNA	58	41	50	137	138	136	45.498	51.071	43.6218	109.74	90.2873	76.8227	0.956045	0.000768722	0.0127298
Chr5	+	13417206	3UTR	AT5G35160.2	AT5G35160	protein_coding_gene-mRNA	290	147	266	169	170	236	227.49	183.108	232.068	135.373	111.223	133.31	-0.746636	0.00222554	0.0279725
Chr5	+	13432999	AMB	AT5G35180.x	AT5G35180	protein_coding_gene-mRNA	122	60	85	205	245	260	95.7027	74.7381	74.1571	164.21	160.293	146.867	0.91476	0.00146106	0.0205455
Chr5	+	13588486	AMB	AT5G35360.x	AT5G35360	protein_coding_gene-mRNA	219	103	151	377	373	458	171.794	128.3	131.738	301.986	244.037	258.712	0.879621	2.95088e-06	0.000155122
Chr5	+	13703048	3UTR	AT5G35520.1	AT5G35520	protein_coding_gene-mRNA	2	0	0	12	13	25	1.5689	0	0	9.61228	8.50532	14.1218	2.58969	0.000454933	0.00851517
Chr5	+	13833408	3UTR	AT5G35630.3	AT5G35630	protein_coding_gene-mRNA	3594	1895	1772	7707	7575	9387	2819.31	2360.48	1545.96	6173.48	4955.99	5302.46	1.27159	1.99755e-10	4.18249e-08
Chr5	+	14011768	3UTR	AT5G35840.1	AT5G35840	protein_coding_gene-mRNA	40	23	25	78	73	123	31.3779	28.6496	21.8109	62.4798	47.7607	69.4794	1.08288	0.00303422	0.0354117
Chr5	+	14305175	3UTR	AT5G36290.1	AT5G36290	protein_coding_gene-mRNA	155	114	231	124	116	165	121.59	142.002	201.533	99.3268	75.8937	93.204	-0.776027	0.00345331	0.0386242
Chr5	+	14564117	intergenic.igt	AT5G36905.igt	AT5G36905.igt	transposable_element_gene-transposable_element_gene	2	2	4	32	29	46	1.5689	2.49127	3.48975	25.6327	18.9734	25.9842	2.79323	2.2313e-06	0.000124726
[truncated: 400 more rows]
