# Supplementary material for: Signatures of mRNA Alternative Polyadenylation in Arabidopsis Leaf Development
Source: Front Genet. 2022 Apr 26;13:863253. doi: 10.3389/fgene.2022.863253 (PMC9086830; doi:10.3389/fgene.2022.863253)
Supplement: Supplementary file 3 [file Table2.XLS]

## Sheet: 20171101allleaves_PACfilter10_2
chr	strand	coordinate	region	transcript	gene	gene_type	Coty-rep1	Coty-rep2	Coty-rep3	2TL-rep1	2TL-rep2	2TL-rep3	Coty-rep1	Coty-rep2	Coty-rep3	2TL-rep1	2TL-rep2	2TL-rep3	log2FoldChange	pvalue	padj
chloroplast	+	27908	intergenic.pm	ATCG00200.igt	ATCG00200.igt	tRNA-tRNA	31	14	16	80	91	54	20.5277	13.5222	12.6827	52.3126	59.7371	37.9191	1.49883	0.00342495	0.0404589
chloroplast	+	54966	CDS	ATCG00490.1	ATCG00490	protein_coding_gene-mRNA	28	10	14	113	79	173	18.5412	9.6587	11.0973	73.8915	51.8596	121.482	2.25984	8.44e-05	0.00232001
chloroplast	+	55393	CDS	ATCG00490.1	ATCG00490	protein_coding_gene-mRNA	0	0	0	9	18	7	0	0	0	5.88517	11.8161	4.91544	2.61267	0.00152881	0.0223513
chloroplast	+	55504	CDS	ATCG00490.1	ATCG00490	protein_coding_gene-mRNA	49	22	25	91	90	138	32.4471	21.2491	19.8167	59.5056	59.0806	96.9043	1.44215	0.000152025	0.00368007
chloroplast	+	55700	CDS	ATCG00490.1	ATCG00490	protein_coding_gene-mRNA	19	47	66	523	200	501	12.5815	45.3959	52.3161	341.994	131.29	351.805	2.44335	4.25e-05	0.00130142
chloroplast	+	67075	3UTR	ATCG00630.1	ATCG00630	protein_coding_gene-mRNA	255	249	391	967	1377	1903	168.857	240.502	309.933	632.328	903.933	1336.3	1.82792	0.000105655	0.00277356
chloroplast	+	67895	3UTR	ATCG00640.1	ATCG00640	protein_coding_gene-mRNA	0	1	3	11	24	56	0	0.96587	2.378	7.19298	15.7548	39.3235	3.04153	2.76e-05	0.00091368
chloroplast	+	68251	3UTR	ATCG00650.1	ATCG00650	protein_coding_gene-mRNA	28	19	17	0	2	3	18.5412	18.3515	13.4753	0	1.3129	2.10662	-2.7487	0.000196473	0.00451544
chloroplast	+	74526	CDS	ATCG00710.1	ATCG00710	protein_coding_gene-mRNA	4	0	5	22	45	25	2.64874	0	3.96334	14.386	29.5403	17.5551	2.31555	0.00160834	0.023255
chloroplast	+	99329	intergenic.pm	ATCG00870.igt	ATCG00870.igt	protein_coding_gene-protein_coding_gene	12	27	11	2	3	1	7.94622	26.0785	8.71934	1.30781	1.96935	0.702205	-2.39344	0.000898926	0.0148934
chloroplast	+	101873	exon	ATCG00920.1	ATCG00920	rRNA-rRNA	4767	2835	4179	9564	10873	8285	3156.64	2738.24	3312.56	6253.97	7137.59	5817.77	1.02747	0.000674855	0.0118192
chloroplast	+	104504	exon	ATCG00940.1	ATCG00940	tRNA-tRNA	16	28	21	80	70	72	10.595	27.0444	16.646	52.3126	45.9516	50.5588	1.38977	0.000349462	0.00710532
chloroplast	+	107501	intergenic.pm	ATCG00950.igt	ATCG00950.igt	rRNA-rRNA	273	190	274	148	121	113	180.776	183.515	217.191	96.7783	79.4306	79.3492	-1.14025	0.000742153	0.0127336
chloroplast	+	131950	intergenic.igt	ATCG01140.igt	ATCG01140.igt	tRNA-tRNA	53	29	16	1	1	3	35.0958	28.0102	12.6827	0.653907	0.656451	2.10662	-3.08822	2.23e-05	0.000768233
chloroplast	+	133794	intergenic.igt	ATCG01140.igt	ATCG01140.igt	tRNA-tRNA	2643	4699	1082	52	103	85	1750.15	4538.62	857.666	34.0032	67.6145	59.6875	-4.15541	1.16e-09	1.77e-07
chloroplast	+	137227	intergenic.igt	ATCG01140.igt	ATCG01140.igt	tRNA-tRNA	295	457	150	19	12	30	195.345	441.403	118.9	12.4242	7.87741	21.0662	-2.37614	0.00381673	0.0437525
chloroplast	+	153875	intron	ATCG01310.1	ATCG01310	protein_coding_gene-mRNA	4	7	9	42	46	29	2.64874	6.76109	7.13401	27.4641	30.1968	20.364	1.99328	0.000193659	0.00447251
chloroplast	+	154249	CDS	ATCG01310.1	ATCG01310	protein_coding_gene-mRNA	475	460	307	255	221	207	314.538	444.3	243.349	166.746	145.076	145.356	-1.10074	5.4e-05	0.00160765
chloroplast	+	154318	3UTR	ATCG01310.1	ATCG01310	protein_coding_gene-mRNA	15	15	33	1	0	4	9.93277	14.488	26.158	0.653907	0	2.80882	-3.0484	1.33e-06	7.28e-05
chloroplast	-	1313	CDS	ATCG00020.1	ATCG00020	protein_coding_gene-mRNA	15	22	17	0	2	1	9.93277	21.2491	13.4753	0	1.3129	0.702205	-2.41825	0.00438705	0.0485018
chloroplast	-	3997	intron	ATCG00030.1	ATCG00030	tRNA-tRNA	102	170	35	42	43	38	67.5429	164.198	27.7434	27.4641	28.2274	26.6838	-1.47814	0.0040015	0.0453328
chloroplast	-	7645	intergenic.pm	ATCG00120.igt	ATCG00120.igt	protein_coding_gene-protein_coding_gene	1	2	10	23	50	56	0.662185	1.93174	7.92668	15.0399	32.8226	39.3235	2.36337	0.000617621	0.0110128
chloroplast	-	11211	CDS	ATCG00120.1	ATCG00120	protein_coding_gene-mRNA	3	5	0	5	33	59	1.98655	4.82935	0	3.26954	21.6629	41.4301	2.35405	0.000518211	0.00964107
chloroplast	-	12246	intron	ATCG00130.1	ATCG00130	protein_coding_gene-mRNA	0	0	0	3	44	23	0	0	0	1.96172	28.8839	16.1507	2.51274	0.00377483	0.0434833
chloroplast	-	12392	intron	ATCG00130.1	ATCG00130	protein_coding_gene-mRNA	5	1	0	24	27	47	3.31092	0.96587	0	15.6938	17.7242	33.0036	3.09213	8.56e-08	7.36e-06
chloroplast	-	21207	CDS	ATCG00180.1	ATCG00180	protein_coding_gene-mRNA	2	0	9	16	39	21	1.32437	0	7.13401	10.4625	25.6016	14.7463	1.96586	0.00450335	0.0494452
chloroplast	-	28819	intergenic.pm	ATCG00230.igt	ATCG00230.igt	tRNA-tRNA	6	33	7	0	0	5	3.97311	31.8737	5.54867	0	0	3.51103	-2.32932	0.00299502	0.0366444
chloroplast	-	37200	CDS	ATCG00330.1	ATCG00330	protein_coding_gene-mRNA	3436	1375	3112	9112	7971	13447	2275.27	1328.07	2466.78	5958.4	5232.57	9442.55	1.72642	8.5e-12	2.51e-09
chloroplast	-	38380	CDS	ATCG00340.1	ATCG00340	protein_coding_gene-mRNA	1	3	0	0	89	13	0.662185	2.89761	0	0	58.4242	9.12867	2.47313	0.00282094	0.0348939
chloroplast	-	41970	intergenic.pm	ATCG00360.igt	ATCG00360.igt	protein_coding_gene-protein_coding_gene	79	92	99	366	404	417	52.3126	88.86	78.4741	239.33	265.206	292.82	1.80914	1.1e-09	1.69e-07
chloroplast	-	51233	exon	ATCG00450.1	ATCG00450	tRNA-tRNA	148	90	135	274	464	434	98.0034	86.9283	107.01	179.171	304.593	304.757	1.38436	4.23e-06	0.000192474
chloroplast	-	63793	3UTR	ATCG00560.1	ATCG00560	protein_coding_gene-mRNA	3	0	1	12	6	21	1.98655	0	0.792668	7.84689	3.93871	14.7463	2.17058	0.00424612	0.0473425
chloroplast	-	67525	intergenic.pm	ATCG00660.igt	ATCG00660.igt	protein_coding_gene-protein_coding_gene	0	0	0	3	7	16	0	0	0	1.96172	4.59516	11.2353	2.64087	0.000576703	0.0104606
chloroplast	-	80431	CDS	ATCG00770.1	ATCG00770	protein_coding_gene-mRNA	8	1	5	25	247	117	5.29748	0.96587	3.96334	16.3477	162.143	82.158	3.57548	3.01e-07	2.15e-05
chloroplast	-	82414	intron	ATCG00790.1	ATCG00790	protein_coding_gene-mRNA	142	177	421	2482	843	985	94.0303	170.959	333.713	1623	553.388	691.672	1.90395	0.00181325	0.0255107
chloroplast	-	82838	CDS	ATCG00800.1	ATCG00800	protein_coding_gene-mRNA	1	0	2	7	34	23	0.662185	0	1.58534	4.57735	22.3193	16.1507	2.79021	0.000150407	0.00365588
chloroplast	-	83213	CDS	ATCG00800.1	ATCG00800	protein_coding_gene-mRNA	0	0	0	7	17	14	0	0	0	4.57735	11.1597	9.83087	2.59501	0.00188632	0.0262463
chloroplast	-	84400	CDS	ATCG00830.1	ATCG00830	protein_coding_gene-mRNA	464	449	307	220	233	244	307.254	433.676	243.349	143.86	152.953	171.338	-1.04537	4.88e-05	0.00146974
chloroplast	-	84775	intron	ATCG00830.1	ATCG00830	protein_coding_gene-mRNA	2	0	1	30	22	22	1.32437	0	0.792668	19.6172	14.4419	15.4485	3.18496	3.34e-06	0.000159548
chloroplast	-	101422	intergenic.igt	ATCG00990.igt	ATCG00990.igt	tRNA-tRNA	305	446	170	18	19	28	201.966	430.778	134.753	11.7703	12.4726	19.6617	-2.4523	0.00245198	0.0315471
chloroplast	-	101972	intergenic.igt	ATCG00990.igt	ATCG00990.igt	tRNA-tRNA	29	39	13	3	0	1	19.2034	37.6689	10.3047	1.96172	0	0.702205	-2.87194	0.000246381	0.00537489
chloroplast	-	104855	intergenic.igt	ATCG00990.igt	ATCG00990.igt	tRNA-tRNA	2621	4471	1064	37	92	47	1735.59	4318.4	843.398	24.1946	60.3935	33.0036	-4.528	1.24e-11	3.41e-09
chloroplast	-	120999	intron	ATCG01100.1	ATCG01100	protein_coding_gene-mRNA	67	105	41	220	339	203	44.3664	101.416	32.4994	143.86	222.537	142.548	1.3922	0.00321254	0.0385864
chloroplast	-	131148	intergenic.pm	ATCG01180.igt	ATCG01180.igt	rRNA-rRNA	269	194	277	142	114	108	178.128	187.379	219.569	92.8548	74.8354	75.8382	-1.19368	0.00305219	0.0371259
chloroplast	-	136776	exon	ATCG01210.1	ATCG01210	rRNA-rRNA	4708	2985	4187	9569	11272	8280	3117.57	2883.12	3318.9	6257.24	7399.52	5814.26	1.02976	0.000625048	0.0110985
Chr1	+	74047	3UTR	AT1G01160.1	AT1G01160	protein_coding_gene-mRNA	546	324	433	307	288	256	361.553	312.942	343.225	200.75	189.058	179.765	-0.831439	4.17e-07	2.81e-05
Chr1	+	266218	3UTR	AT1G01710.1	AT1G01710	protein_coding_gene-mRNA	1056	724	946	550	505	488	699.267	699.29	749.863	359.649	331.508	342.676	-1.04674	2.5e-11	6.29e-09
Chr1	+	330606	3UTR	AT1G01950.2	AT1G01950	protein_coding_gene-mRNA	4	4	0	44	38	26	2.64874	3.86348	0	28.7719	24.9451	18.2573	2.88497	8.24e-06	0.000329597
Chr1	+	539969	3UTR	AT1G02560.1	AT1G02560	protein_coding_gene-mRNA	1642	1079	1593	1144	1094	1081	1087.31	1042.17	1262.72	748.07	718.158	759.084	-0.604469	2.03e-05	0.000711473
Chr1	+	816695	3UTR	AT1G03310.2	AT1G03310	protein_coding_gene-mRNA	1092	709	826	1841	2226	1710	723.106	684.802	654.743	1203.84	1461.26	1200.77	0.895015	3.67e-06	0.000171869
Chr1	+	899654	3UTR	AT1G03600.1	AT1G03600	protein_coding_gene-mRNA	388	260	340	684	945	1062	256.928	251.126	269.507	447.273	620.346	745.742	1.19647	6.4e-07	4.01e-05
Chr1	+	1193885	3UTR	AT1G04420.1	AT1G04420	protein_coding_gene-mRNA	88	125	178	284	420	340	58.2723	120.734	141.095	185.71	275.71	238.75	1.09344	0.000528346	0.00977503
Chr1	+	1205804	3UTR	AT1G04440.1	AT1G04440	protein_coding_gene-mRNA	653	493	445	242	211	271	432.407	476.174	352.737	158.246	138.511	190.298	-1.35881	1.01e-14	5.42e-12
Chr1	+	1640864	3UTR	AT1G05540.1	AT1G05540	protein_coding_gene-mRNA	1	8	5	41	41	46	0.662185	7.72696	3.96334	26.8102	26.9145	32.3014	2.54466	4.25e-08	3.91e-06
Chr1	+	1891159	3UTR	AT1G06180.1	AT1G06180	protein_coding_gene-mRNA	103	103	98	62	32	32	68.2051	99.4846	77.6814	40.5423	21.0064	22.4706	-1.41536	0.00342388	0.0404589
Chr1	+	2037268	3UTR	AT1G06650.2	AT1G06650	protein_coding_gene-mRNA	141	112	155	244	290	270	93.3681	108.177	122.863	159.553	190.371	189.595	0.721392	0.00269479	0.0337221
Chr1	+	2049302	3UTR	AT1G06680.1	AT1G06680	protein_coding_gene-mRNA	7681	5679	7749	9966	13800	16264	5086.24	5485.18	6142.38	6516.84	9059.03	11420.7	0.683998	0.000173552	0.00408808
Chr1	+	2097561	3UTR	AT1G06830.1	AT1G06830	protein_coding_gene-mRNA	10	0	4	36	51	52	6.62185	0	3.17067	23.5407	33.479	36.5147	2.73332	9.16e-11	1.97e-08
Chr1	+	2155237	3UTR	AT1G07010.2	AT1G07010	protein_coding_gene-mRNA	380	295	341	625	638	599	251.63	284.932	270.3	408.692	418.816	420.621	0.623484	0.000628461	0.0111388
Chr1	+	2206904	3UTR	AT1G07180.1	AT1G07180	protein_coding_gene-mRNA	414	357	379	809	1243	1274	274.145	344.816	300.421	529.011	815.969	894.61	1.27476	4.48e-15	2.46e-12
Chr1	+	2250368	AMB	AT1G07320.x	AT1G07320	protein_coding_gene-mRNA	358	283	342	554	816	727	237.062	273.341	271.092	362.265	535.664	510.503	0.836863	9.07e-05	0.00245932
Chr1	+	2369735	3UTR	AT1G07660.1	AT1G07660	protein_coding_gene-mRNA	312	261	320	730	800	715	206.602	252.092	253.654	477.352	525.161	502.077	1.0691	5.97e-09	7.27e-07
Chr1	+	2381269	3UTR	AT1G07700.3	AT1G07700	protein_coding_gene-mRNA	482	273	301	706	647	663	319.173	263.683	238.593	461.659	424.724	465.562	0.707094	0.000495341	0.00936233
Chr1	+	2410081	intergenic.igt	AT1G07747.igt	AT1G07747.igt	protein_coding_gene-protein_coding_gene	3	3	3	7	29	28	1.98655	2.89761	2.378	4.57735	19.0371	19.6617	2.11205	0.000185291	0.00430876
Chr1	+	2439653	3UTR	AT1G07890.2	AT1G07890	protein_coding_gene-mRNA	11817	11513	13310	8627	7398	6276	7825.04	11120.1	10550.4	5641.26	4856.43	4407.04	-0.971421	1.17e-06	6.52e-05
Chr1	+	2567695	CDS	AT1G08190.1	AT1G08190	protein_coding_gene-mRNA	368	690	699	109	94	151	243.684	666.45	554.075	71.2759	61.7064	106.033	-2.49895	1.28e-12	4.57e-10
Chr1	+	2685569	3UTR	AT1G08480.1	AT1G08480	protein_coding_gene-mRNA	174	160	159	126	107	94	115.22	154.539	126.034	82.3923	70.2403	66.0073	-0.832866	0.00111856	0.0175247
Chr1	+	2986066	3UTR	AT1G09240.1	AT1G09240	protein_coding_gene-mRNA	951	399	579	468	195	230	629.738	385.382	458.954	306.029	128.008	161.507	-1.25801	0.000299464	0.00626841
Chr1	+	3018116	3UTR	AT1G09340.1	AT1G09340	protein_coding_gene-mRNA	2499	1756	2229	3118	4595	4215	1654.8	1696.07	1766.86	2038.88	3016.39	2959.8	0.642179	2.05e-05	0.000716361
Chr1	+	3045220	3UTR	AT1G09430.1	AT1G09430	protein_coding_gene-mRNA	366	256	268	248	219	185	242.36	247.263	212.435	162.169	143.763	129.908	-0.677463	0.00105475	0.0168148
Chr1	+	3144371	3UTR	AT1G09710.1	AT1G09710	protein_coding_gene-mRNA	79	71	179	53	48	36	52.3126	68.5768	141.887	34.6571	31.5097	25.2794	-1.4468	0.000147365	0.00360047
Chr1	+	3505549	3UTR	AT1G10600.2	AT1G10600	protein_coding_gene-mRNA	261	206	334	137	128	124	172.83	198.969	264.751	89.5853	84.0258	87.0735	-1.2627	1.51e-07	1.2e-05
Chr1	+	3531691	3UTR	AT1G10657.4	AT1G10657	protein_coding_gene-mRNA	9	4	16	61	52	30	5.95966	3.86348	12.6827	39.8883	34.1355	21.0662	1.84998	2.44e-05	0.000823453
Chr1	+	3563439	CDS	AT1G10720.1	AT1G10720	protein_coding_gene-mRNA	144	134	28	33	30	19	95.3546	129.427	22.1947	21.5789	19.6935	13.3419	-1.89093	0.00159592	0.0231359
Chr1	+	3665030	3UTR	AT1G10960.1	AT1G10960	protein_coding_gene-mRNA	885	642	717	1665	2730	2338	586.034	620.089	568.343	1088.76	1792.11	1641.76	1.33379	9.26e-13	3.47e-10
Chr1	+	3873677	3UTR	AT1G11520.1	AT1G11520	protein_coding_gene-mRNA	47	70	76	21	13	23	31.1227	67.6109	60.2427	13.7321	8.53387	16.1507	-1.8131	0.000774909	0.0131523
Chr1	+	3946618	3UTR	AT1G11700.1	AT1G11700	protein_coding_gene-mRNA	3028	2235	2551	1660	1753	1348	2005.1	2158.72	2022.09	1085.49	1150.76	946.573	-0.934969	0.000592854	0.010684
Chr1	+	3985216	3UTR	AT1G11790.1	AT1G11790	protein_coding_gene-mRNA	6	13	10	25	62	58	3.97311	12.5563	7.92668	16.3477	40.7	40.7279	1.81197	0.000149125	0.0036322
Chr1	+	4003392	AMB	AT1G11860.x	AT1G11860	protein_coding_gene-mRNA	1261	908	1030	2220	3051	2991	835.015	877.01	816.448	1451.67	2002.83	2100.3	1.12448	2.6e-11	6.47e-09
Chr1	+	4076151	3UTR	AT1G12050.1	AT1G12050	protein_coding_gene-mRNA	402	220	418	343	210	168	266.198	212.491	331.335	224.29	137.855	117.97	-0.739633	0.00295836	0.0363087
Chr1	+	4140022	3UTR	AT1G12200.1	AT1G12200	protein_coding_gene-mRNA	290	173	188	152	130	133	192.034	167.096	149.021	99.3939	85.3387	93.3933	-0.847633	0.0029385	0.0361589
Chr1	+	4150907	3UTR	AT1G12230.2	AT1G12230	protein_coding_gene-mRNA	40	18	34	63	82	94	26.4874	17.3857	26.9507	41.1962	53.829	66.0073	1.11938	0.0011022	0.0173257
Chr1	+	4172805	CDS	AT1G12270.1	AT1G12270	protein_coding_gene-mRNA	147	32	105	9	18	28	97.3412	30.9078	83.2301	5.88517	11.8161	19.6617	-2.147	0.000490215	0.0092803
Chr1	+	4200803	3UTR	AT1G12350.1	AT1G12350	protein_coding_gene-mRNA	155	69	96	61	39	59	102.639	66.645	76.0961	39.8883	25.6016	41.4301	-1.15634	0.000694716	0.0121311
Chr1	+	4206309	3UTR	AT1G12360.1	AT1G12360	protein_coding_gene-mRNA	54	32	24	128	147	90	35.758	30.9078	19.024	83.7001	96.4983	63.1985	1.40962	0.00105632	0.0168172
Chr1	+	4378507	3UTR	AT1G12840.1	AT1G12840	protein_coding_gene-mRNA	597	435	441	391	436	351	395.324	420.153	349.566	255.678	286.213	246.474	-0.556855	0.00138269	0.0206625
Chr1	+	4463469	3UTR	AT1G13090.1	AT1G13090	protein_coding_gene-mRNA	4830	4098	4959	2899	2894	2469	3198.35	3958.14	3930.84	1895.68	1899.77	1733.74	-0.9916	1.73e-07	1.35e-05
Chr1	+	4465612	3UTR	AT1G13100.1	AT1G13100	protein_coding_gene-mRNA	151	122	147	76	81	71	99.9899	117.836	116.522	49.697	53.1725	49.8566	-1.08155	0.00254248	0.0323646
Chr1	+	4468955	3UTR	AT1G13110.1	AT1G13110	protein_coding_gene-mRNA	1198	590	820	308	311	262	793.298	569.863	649.987	201.403	204.156	183.978	-1.71597	3.2e-08	3.11e-06
Chr1	+	4774810	3UTR	AT1G13950.1	AT1G13950	protein_coding_gene-mRNA	278	166	243	174	185	143	184.087	160.334	192.618	113.78	121.443	100.415	-0.671582	0.000422002	0.00819919
Chr1	+	4779395	3UTR	AT1G13960.2	AT1G13960	protein_coding_gene-mRNA	118	78	120	59	73	49	78.1378	75.3379	95.1201	38.5805	47.9209	34.4081	-1.007	0.00137412	0.0205971
Chr1	+	4796596	3UTR	AT1G13990.3	AT1G13990	protein_coding_gene-mRNA	1089	782	1067	581	282	389	721.119	755.31	845.776	379.92	185.119	273.158	-1.41713	1.83e-05	0.000651494
Chr1	+	4840726	AMB	AT1G14150.x	AT1G14150	protein_coding_gene-mRNA	221	173	206	424	725	832	146.343	167.096	163.29	277.257	475.927	584.235	1.46131	1.31e-10	2.75e-08
Chr1	+	5256686	3UTR	AT1G15280.1	AT1G15280	protein_coding_gene-mRNA	336	216	181	174	192	182	222.494	208.628	143.473	113.78	126.039	127.801	-0.635847	0.00233954	0.0305381
Chr1	+	5288531	3UTR	AT1G15370.1	AT1G15370	protein_coding_gene-mRNA	119	71	101	229	157	169	78.8	68.5768	80.0594	149.745	103.063	118.673	0.691179	0.00332138	0.0395121
Chr1	+	5402360	3UTR	AT1G15690.2	AT1G15690	protein_coding_gene-mRNA	1021	718	924	1415	1852	1607	676.091	693.495	732.425	925.279	1215.75	1128.44	0.633008	7.14e-06	0.00029555
Chr1	+	5446550	3UTR	AT1G15810.1	AT1G15810	protein_coding_gene-mRNA	307	188	127	87	94	49	203.291	181.584	100.669	56.8899	61.7064	34.4081	-1.60636	5.97e-07	3.77e-05
Chr1	+	5491316	3UTR	AT1G15980.1	AT1G15980	protein_coding_gene-mRNA	315	260	369	630	746	881	208.588	251.126	292.494	411.962	489.713	618.643	1.00484	1.67e-08	1.79e-06
Chr1	+	5515917	3UTR	AT1G16080.1	AT1G16080	protein_coding_gene-mRNA	155	125	175	216	391	287	102.639	120.734	138.717	141.244	256.672	201.533	0.715065	0.00154686	0.0225732
Chr1	+	5640178	3UTR	AT1G16500.1	AT1G16500	protein_coding_gene-mRNA	207	110	184	82	83	42	137.072	106.246	145.851	53.6204	54.4855	29.4926	-1.43626	5.93e-05	0.00172866
Chr1	+	5651196	3UTR	AT1G16520.1	AT1G16520	protein_coding_gene-mRNA	41	21	35	18	14	14	27.1496	20.2833	27.7434	11.7703	9.19032	9.83087	-1.21125	0.00248392	0.0318422
Chr1	+	5726393	3UTR	AT1G16720.1	AT1G16720	protein_coding_gene-mRNA	562	431	613	998	1137	1112	372.148	416.29	485.905	652.6	746.385	780.852	0.768688	7.47e-07	4.59e-05
Chr1	+	5729080	3UTR	AT1G16740.1	AT1G16740	protein_coding_gene-mRNA	167	104	85	411	474	321	110.585	100.45	67.3767	268.756	311.158	225.408	1.47304	1.38e-05	0.000512476
Chr1	+	5776280	AMB	AT1G16880.x	AT1G16880	protein_coding_gene-mRNA	444	224	334	714	1072	1019	294.01	216.355	264.751	466.89	703.716	715.547	1.26332	7.26e-11	1.59e-08
Chr1	+	5926273	3UTR	AT1G17290.1	AT1G17290	protein_coding_gene-mRNA	271	139	280	408	422	465	179.452	134.256	221.947	266.794	277.022	326.525	0.687219	0.000702072	0.012248
Chr1	+	6037282	3UTR	AT1G17550.1	AT1G17550	protein_coding_gene-mRNA	563	360	365	323	215	302	372.81	347.713	289.324	211.212	141.137	212.066	-0.819206	0.00252377	0.0322306
Chr1	+	6058261	3UTR	AT1G17610.1	AT1G17610	protein_coding_gene-mRNA	0	2	2	18	18	29	0	1.93174	1.58534	11.7703	11.8161	20.364	2.78571	3.25e-06	0.000157079
Chr1	+	6100307	3UTR	AT1G17730.1	AT1G17730	protein_coding_gene-mRNA	128	65	67	172	204	187	84.7597	62.7815	53.1087	112.472	133.916	131.312	0.885829	0.000522772	0.00970229
Chr1	+	6105178	3UTR	AT1G17745.2	AT1G17745	protein_coding_gene-mRNA	831	518	718	307	206	163	550.276	500.321	569.135	200.75	135.229	114.459	-1.78685	4.92e-09	6.21e-07
Chr1	+	6150017	3UTR	AT1G17860.1	AT1G17860	protein_coding_gene-mRNA	607	236	256	258	62	92	401.946	227.945	202.923	168.708	40.7	64.6029	-1.47452	0.00264672	0.0333323
Chr1	+	6196194	intergenic.igt	AT1G17970.igt	AT1G17970.igt	protein_coding_gene-protein_coding_gene	1	0	1	12	8	11	0.662185	0	0.792668	7.84689	5.25161	7.72426	2.35003	0.001181	0.0182487
Chr1	+	6211003	intergenic.igt	AT1G18030.igt	AT1G18030.igt	protein_coding_gene-protein_coding_gene	151	99	102	228	241	289	99.9899	95.6211	80.8521	149.091	158.205	202.937	0.868936	1.38e-05	0.000512476
Chr1	+	6399878	3UTR	AT1G18590.1	AT1G18590	protein_coding_gene-mRNA	638	526	501	354	380	345	422.474	508.048	397.126	231.483	249.451	242.261	-0.862139	4.9e-05	0.00147378
Chr1	+	6414352	3UTR	AT1G18620.2	AT1G18620	protein_coding_gene-mRNA	18	11	45	70	126	201	11.9193	10.6246	35.67	45.7735	82.7129	141.143	2.01043	1.52e-05	0.00056172
Chr1	+	6416432	3UTR	AT1G18630.1	AT1G18630	protein_coding_gene-mRNA	454	279	394	261	242	243	300.632	269.478	312.311	170.67	158.861	170.636	-0.812522	3.04e-06	0.000148405
Chr1	+	6462222	3UTR	AT1G18730.1	AT1G18730	protein_coding_gene-mRNA	484	434	412	768	962	981	320.498	419.188	326.579	502.201	631.506	688.863	0.76613	3.05e-05	0.000992061
Chr1	+	6519315	3UTR	AT1G18870.1	AT1G18870	protein_coding_gene-mRNA	118	77	57	18	15	7	78.1378	74.372	45.182	11.7703	9.84677	4.91544	-2.59217	1.36e-06	7.39e-05
Chr1	+	6605909	3UTR	AT1G19110.1	AT1G19110	protein_coding_gene-mRNA	323	214	217	184	179	181	213.886	206.696	172.009	120.319	117.505	127.099	-0.68974	0.000923838	0.0151671
Chr1	+	6609370	3UTR	AT1G19120.1	AT1G19120	protein_coding_gene-mRNA	256	176	257	115	118	131	169.519	169.993	203.716	75.1993	77.4612	91.9889	-1.13539	2.92e-08	2.9e-06
Chr1	+	6613926	3UTR	AT1G19150.1	AT1G19150	protein_coding_gene-mRNA	33	14	27	43	148	151	21.8521	13.5222	21.402	28.118	97.1548	106.033	1.85718	7.97e-06	0.00032068
Chr1	+	6613973	3UTR	AT1G19150.1	AT1G19150	protein_coding_gene-mRNA	28	7	32	68	161	149	18.5412	6.76109	25.3654	44.4657	105.689	104.629	2.15379	1.06e-08	1.21e-06
Chr1	+	6690412	3UTR	AT1G19350.6	AT1G19350	protein_coding_gene-mRNA	1345	1101	1281	740	690	955	890.639	1063.42	1015.41	483.891	452.951	670.606	-0.866804	0.000553098	0.010122
Chr1	+	6711788	AMB	AT1G19396.x	AT1G19396	protein_coding_gene-mRNA	510	415	524	240	125	133	337.714	400.836	415.358	156.938	82.0564	93.3933	-1.73655	2.77e-08	2.79e-06
Chr1	+	6914541	3UTR	AT1G19910.1	AT1G19910	protein_coding_gene-mRNA	1390	829	1156	2379	2147	2182	920.437	800.706	916.324	1555.65	1409.4	1532.21	0.764602	6.26e-09	7.55e-07
Chr1	+	7088544	intergenic.igt	AT1G20420.igt	AT1G20420.igt	tRNA-tRNA	8	36	13	0	0	2	5.29748	34.7713	10.3047	0	0	1.40441	-3.22429	2.96e-05	0.000967082
Chr1	+	7130578	3UTR	AT1G20580.1	AT1G20580	protein_coding_gene-mRNA	479	293	266	227	213	240	317.187	283	210.85	148.437	139.824	168.529	-0.814843	0.000338595	0.00690219
Chr1	+	7239618	3UTR	AT1G20823.1	AT1G20823	protein_coding_gene-mRNA	159	80	114	294	330	310	105.287	77.2696	90.3641	192.249	216.629	217.684	1.16332	2.2e-05	0.000759492
Chr1	+	7285735	AMB	AT1G20920.x	AT1G20920	protein_coding_gene-mRNA	1198	1096	679	485	231	249	793.298	1058.59	538.221	317.145	151.64	174.849	-1.79055	4.79e-06	0.000213369
Chr1	+	7289779	3UTR	AT1G20920.1	AT1G20920	protein_coding_gene-mRNA	309	192	279	141	130	159	204.615	185.447	221.154	92.2009	85.3387	111.651	-1.0666	2.55e-07	1.85e-05
Chr1	+	7419589	3UTR	AT1G21170.1	AT1G21170	protein_coding_gene-mRNA	9	9	10	59	47	33	5.95966	8.69283	7.92668	38.5805	30.8532	23.1728	1.74489	0.00408424	0.0460482
Chr1	+	7585276	intron	AT1G21630.1	AT1G21630	protein_coding_gene-mRNA	0	0	0	1	30	16	0	0	0	0.653907	19.6935	11.2353	2.9183	0.000586386	0.0105836
Chr1	+	7609063	3UTR	AT1G21660.1	AT1G21660	protein_coding_gene-mRNA	58	93	77	151	245	138	38.4067	89.8259	61.0354	98.74	160.831	96.9043	0.897722	0.00303872	0.0370066
Chr1	+	7837150	3UTR	AT1G22190.1	AT1G22190	protein_coding_gene-mRNA	445	364	372	227	129	194	294.672	351.577	294.872	148.437	84.6822	136.228	-1.31109	5.14e-06	0.000227483
Chr1	+	7875835	3UTR	AT1G22280.3	AT1G22280	protein_coding_gene-mRNA	478	314	546	362	253	292	316.524	303.283	432.796	236.714	166.082	205.044	-0.775375	0.00253262	0.0322913
Chr1	+	7921802	3UTR	AT1G22430.2	AT1G22430	protein_coding_gene-mRNA	40	18	20	71	112	112	26.4874	17.3857	15.8534	46.4274	73.5225	78.647	1.64501	4.99e-08	4.52e-06
Chr1	+	7984210	3UTR	AT1G22590.2	AT1G22590	protein_coding_gene-mRNA	21	24	28	49	86	112	13.9059	23.1809	22.1947	32.0415	56.4548	78.647	1.42327	9.2e-05	0.00247919
Chr1	+	8200853	CDS	AT1G23130.1	AT1G23130	protein_coding_gene-mRNA	23	27	6	0	1	0	15.2303	26.0785	4.75601	0	0.656451	0	-3.0104	0.000272525	0.00582159
Chr1	+	8244319	3UTR	AT1G23220.1	AT1G23220	protein_coding_gene-mRNA	257	147	137	68	99	96	170.182	141.983	108.595	44.4657	64.9887	67.4117	-1.2304	1.11e-07	9.16e-06
Chr1	+	8324241	AMB	AT1G23440.x	AT1G23440	protein_coding_gene-mRNA	280	214	317	214	191	166	185.412	206.696	251.276	139.936	125.382	116.566	-0.739053	0.00109568	0.0172691
Chr1	+	8401425	3UTR	AT1G23750.1	AT1G23750	protein_coding_gene-mRNA	0	0	0	7	8	9	0	0	0	4.57735	5.25161	6.31985	2.46962	0.0023193	0.0304335
Chr1	+	8543437	3UTR	AT1G24147.1	AT1G24147	protein_coding_gene-mRNA	64	46	95	709	631	521	42.3798	44.43	75.3034	463.62	414.221	365.849	2.84537	3.8e-22	5.28e-19
Chr1	+	8777437	AMB	AT1G24880.x	AT1G24880	protein_coding_gene-mRNA	1327	883	1183	888	914	738	878.719	852.863	937.726	580.67	599.996	518.228	-0.64348	0.00110516	0.0173608
Chr1	+	8778037	AMB	AT1G24880.x	AT1G24880	protein_coding_gene-mRNA	1056	855	1160	746	668	665	699.267	825.819	919.494	487.815	438.509	466.967	-0.800614	3.6e-05	0.00113433
Chr1	+	8799965	intron	AT1G25054.2	AT1G25054	protein_coding_gene-mRNA	1254	997	1184	859	910	803	830.38	962.972	938.518	561.706	597.371	563.871	-0.655197	0.00155803	0.0227082
Chr1	+	8800565	intron	AT1G25054.2	AT1G25054	protein_coding_gene-mRNA	1044	905	1164	811	687	658	691.321	874.112	922.665	530.319	450.982	462.051	-0.772552	0.00042885	0.00831699
Chr1	+	8814343	AMB	AT1G25098.x	AT1G25098	other_RNA-ncRNA	1142	801	1027	721	740	700	756.215	773.662	814.07	471.467	485.774	491.544	-0.685199	0.000497814	0.00938036
Chr1	+	8814943	intergenic.pm	AT1G25098.igt	AT1G25098.igt	other_RNA-other_RNA	989	878	1238	763	660	585	654.901	848.034	981.322	498.931	433.258	410.79	-0.874241	2.16e-05	0.000747785
Chr1	+	8828721	intron	AT1G25175.1	AT1G25175	other_RNA-ncRNA	1307	931	1144	914	902	834	865.476	899.225	906.812	597.671	592.119	585.639	-0.581638	0.00351638	0.0412093
Chr1	+	8829271	exon	AT1G25175.1	AT1G25175	other_RNA-ncRNA	294	269	248	190	175	166	194.682	259.819	196.582	124.242	114.879	116.566	-0.851309	0.000933866	0.0152689
Chr1	+	8829321	intergenic.pm	AT1G25175.igt	AT1G25175.igt	other_RNA-other_RNA	726	614	949	566	461	475	480.746	593.044	752.241	370.112	302.624	333.548	-0.84812	1.5e-05	0.000556076
Chr1	+	8951060	3UTR	AT1G25480.1	AT1G25480	protein_coding_gene-mRNA	133	98	118	53	59	29	88.0706	94.6553	93.5348	34.6571	38.7306	20.364	-1.49152	2.26e-05	0.000775968
Chr1	+	8955053	3UTR	AT1G25490.1	AT1G25490	protein_coding_gene-mRNA	143	48	115	230	191	251	94.6925	46.3618	91.1568	150.399	125.382	176.254	0.923657	0.00201813	0.0275033
Chr1	+	9019360	intergenic.pm	AT1G25784.igt	AT1G25784.igt	transposable_element_gene-transposable_element_gene	3	1	2	10	24	19	1.98655	0.96587	1.58534	6.53907	15.7548	13.3419	2.3498	0.00079937	0.0135189
Chr1	+	9172797	3UTR	AT1G26550.1	AT1G26550	protein_coding_gene-mRNA	11	2	44	1	0	1	7.28403	1.93174	34.8774	0.653907	0	0.702205	-2.67621	0.00176971	0.0251571
Chr1	+	9181835	3UTR	AT1G26560.1	AT1G26560	protein_coding_gene-mRNA	12	14	38	99	206	194	7.94622	13.5222	30.1214	64.7368	135.229	136.228	2.55062	1.04e-12	3.78e-10
Chr1	+	9215552	3UTR	AT1G26665.2	AT1G26665	protein_coding_gene-mRNA	345	233	180	197	161	133	228.454	225.048	142.68	128.82	105.689	93.3933	-0.84316	0.000888956	0.0147697
Chr1	+	9352757	3UTR	AT1G26945.1	AT1G26945	protein_coding_gene-mRNA	17	28	10	65	79	116	11.2571	27.0444	7.92668	42.504	51.8596	81.4558	1.84388	3.25e-07	2.3e-05
Chr1	+	9380575	3UTR	AT1G27020.1	AT1G27020	protein_coding_gene-mRNA	925	604	1056	550	446	293	612.521	583.385	837.057	359.649	292.777	205.746	-1.1826	0.00270421	0.0337862
Chr1	+	9426767	3UTR	AT1G27130.1	AT1G27130	protein_coding_gene-mRNA	263	161	179	347	408	489	174.155	155.505	141.887	226.906	267.832	343.378	0.816319	3.31e-05	0.00106111
Chr1	+	9482902	3UTR	AT1G27290.2	AT1G27290	protein_coding_gene-mRNA	1633	876	998	439	374	665	1081.35	846.102	791.082	287.065	245.513	466.967	-1.39189	2.53e-05	0.000846147
Chr1	+	9492571	3UTR	AT1G27320.1	AT1G27320	protein_coding_gene-mRNA	2996	1933	1834	802	659	608	1983.91	1867.03	1453.75	524.434	432.601	426.941	-1.91468	1.95e-23	3.07e-20
Chr1	+	9498028	3UTR	AT1G27340.1	AT1G27340	protein_coding_gene-mRNA	217	128	174	361	372	324	143.694	123.631	137.924	236.061	244.2	227.515	0.789905	0.000344692	0.00702043
Chr1	+	9546189	3UTR	AT1G27480.1	AT1G27480	protein_coding_gene-mRNA	197	122	121	259	368	328	130.45	117.836	95.9128	169.362	241.574	230.323	0.881348	2.28e-05	0.000779163
Chr1	+	9603242	3UTR	AT1G27595.1	AT1G27595	protein_coding_gene-mRNA	257	172	129	136	123	101	170.182	166.13	102.254	88.9314	80.7435	70.9227	-0.847709	0.000670677	0.011781
Chr1	+	9640118	3UTR	AT1G27695.2	AT1G27695	protein_coding_gene-mRNA	1132	795	1004	562	520	583	749.593	767.867	795.838	367.496	341.355	409.386	-1.03512	1.52e-07	1.21e-05
Chr1	+	9742107	3UTR	AT1G27950.1	AT1G27950	protein_coding_gene-mRNA	547	432	556	1076	1165	1191	362.215	417.256	440.723	703.604	764.766	836.327	0.907493	6.53e-07	4.07e-05
Chr1	+	9982005	intron	AT1G28420.1	AT1G28420	protein_coding_gene-mRNA	78	308	247	70	102	94	51.6504	297.488	195.789	45.7735	66.958	66.0073	-1.45973	0.0042061	0.0470741
Chr1	+	10031966	3UTR	AT1G28520.2	AT1G28520	protein_coding_gene-mRNA	80	64	47	37	28	25	52.9748	61.8157	37.2554	24.1946	18.3806	17.5551	-1.2659	0.00107704	0.0170551
Chr1	+	10151305	3UTR	AT1G29070.1	AT1G29070	protein_coding_gene-mRNA	397	204	489	706	1373	1117	262.887	197.037	387.614	461.659	901.308	784.363	1.29969	7.45e-06	0.000302824
Chr1	+	10321795	3UTR	AT1G29500.1	AT1G29500	protein_coding_gene-mRNA	0	0	5	38	15	22	0	0	3.96334	24.8485	9.84677	15.4485	2.76795	1.19e-06	6.64e-05
Chr1	+	10323190	3UTR	AT1G29510.1	AT1G29510	protein_coding_gene-mRNA	0	0	7	18	30	35	0	0	5.54867	11.7703	19.6935	24.5772	2.51283	2.83e-05	0.000932713
Chr1	+	10449824	3UTR	AT1G29850.3	AT1G29850	protein_coding_gene-mRNA	1163	872	865	845	737	672	770.121	842.239	685.657	552.552	483.805	471.882	-0.602959	5.52e-06	0.000240731
Chr1	+	10479005	3UTR	AT1G29930.1	AT1G29930	protein_coding_gene-mRNA	6760	4194	6615	15679	18174	24858	4476.37	4050.86	5243.5	10252.6	11930.3	17455.4	1.49985	1.22e-11	3.4e-09
Chr1	+	10658782	3UTR	AT1G30270.1	AT1G30270	protein_coding_gene-mRNA	308	213	214	106	53	45	203.953	205.73	169.631	69.3142	34.7919	31.5992	-2.01914	3.73e-10	6.68e-08
Chr1	+	10718978	3UTR	AT1G30360.1	AT1G30360	protein_coding_gene-mRNA	137	88	128	313	494	388	90.7193	84.9966	101.461	204.673	324.287	272.456	1.48052	1.48e-06	7.92e-05
Chr1	+	10723120	3UTR	AT1G30380.1	AT1G30380	protein_coding_gene-mRNA	6667	4324	7176	13705	18897	22920	4414.79	4176.42	5688.18	8961.8	12405	16094.5	1.37083	5.2e-11	1.16e-08
Chr1	+	10817909	intergenic.igt	AT1G30530.igt	AT1G30530.igt	protein_coding_gene-protein_coding_gene	0	0	1	10	21	25	0	0	0.792668	6.53907	13.7855	17.5551	3.23495	3.86e-06	0.000178749
Chr1	+	11002897	3UTR	AT1G30910.1	AT1G30910	protein_coding_gene-mRNA	290	196	207	165	135	206	192.034	189.311	164.082	107.895	88.6209	144.654	-0.667565	0.0021094	0.0283919
Chr1	+	11122581	3UTR	AT1G31150.1	AT1G31150	protein_coding_gene-mRNA	15	5	6	52	50	22	9.93277	4.82935	4.75601	34.0032	32.8226	15.4485	1.84749	0.000181349	0.00422958
Chr1	+	11311948	3UTR	AT1G31580.1	AT1G31580	protein_coding_gene-mRNA	11114	9764	14265	44555	45773	34945	7359.52	9430.75	11307.4	29134.8	30047.7	24538.6	1.55164	1.91e-13	8.35e-11
Chr1	+	11399694	3UTR	AT1G31800.1	AT1G31800	protein_coding_gene-mRNA	53	27	33	73	84	89	35.0958	26.0785	26.158	47.7352	55.1419	62.4963	0.879914	0.00231857	0.0304335
Chr1	+	11534398	CDS	AT1G32060.1	AT1G32060	protein_coding_gene-mRNA	0	1	0	10	17	14	0	0.96587	0	6.53907	11.1597	9.83087	2.74795	0.00049786	0.00938036
Chr1	+	11534618	3UTR	AT1G32060.1	AT1G32060	protein_coding_gene-mRNA	2246	1663	2038	3990	4687	4564	1487.27	1606.24	1615.46	2609.09	3076.79	3204.87	0.907587	2.18e-07	1.63e-05
Chr1	+	11609731	3UTR	AT1G32220.1	AT1G32220	protein_coding_gene-mRNA	309	242	239	389	584	596	204.615	233.741	189.448	254.37	383.368	418.514	0.73973	0.00050689	0.0095197
Chr1	+	11661677	intergenic.pm	AT1G32320.igt	AT1G32320.igt	protein_coding_gene-protein_coding_gene	14	15	11	56	61	42	9.27059	14.488	8.71934	36.6188	40.0435	29.4926	1.61249	0.000202128	0.00461844
Chr1	+	11684419	3UTR	AT1G32380.1	AT1G32380	protein_coding_gene-mRNA	21	5	9	24	40	49	13.9059	4.82935	7.13401	15.6938	26.258	34.4081	1.38324	0.00302272	0.0368877
Chr1	+	11715109	3UTR	AT1G32440.1	AT1G32440	protein_coding_gene-mRNA	80	63	86	122	205	156	52.9748	60.8498	68.1694	79.7767	134.572	109.544	0.81706	0.00051021	0.0095606
Chr1	+	11957279	3UTR	AT1G32990.1	AT1G32990	protein_coding_gene-mRNA	264	189	234	403	517	502	174.817	182.549	185.484	263.525	339.385	352.507	0.797636	0.00121886	0.0186628
Chr1	+	11966592	CDS	AT1G33040.1	AT1G33040	protein_coding_gene-mRNA	17	27	41	6	6	7	11.2571	26.0785	32.4994	3.92344	3.93871	4.91544	-2.13608	7.73e-05	0.00217332
Chr1	+	12030540	3UTR	AT1G33170.1	AT1G33170	protein_coding_gene-mRNA	8	22	21	47	89	79	5.29748	21.2491	16.646	30.7336	58.4242	55.4742	1.66845	7.58e-06	0.000307061
Chr1	+	12171997	3UTR	AT1G33560.1	AT1G33560	protein_coding_gene-mRNA	57	43	43	157	155	184	37.7445	41.5324	34.0847	102.663	101.75	129.206	1.49241	2.92e-05	0.000957878
Chr1	+	12266778	3UTR	AT1G33810.1	AT1G33810	protein_coding_gene-mRNA	493	385	430	212	346	365	326.457	371.86	340.847	138.628	227.132	256.305	-0.727653	0.00105927	0.0168528
Chr1	+	12582784	intergenic.pm	AT1G34418.igt	AT1G34418.igt	other_RNA-other_RNA	58	26	31	13	22	11	38.4067	25.1126	24.5727	8.5008	14.4419	7.72426	-1.41576	0.00210531	0.0283919
Chr1	+	12892824	3UTR	AT1G35190.2	AT1G35190	protein_coding_gene-mRNA	394	217	314	149	176	146	260.901	209.594	248.898	97.4322	115.535	102.522	-1.161	2.97e-05	0.0009695
Chr1	+	13074887	3UTR	AT1G35510.1	AT1G35510	protein_coding_gene-mRNA	64	55	79	188	129	128	42.3798	53.1228	62.6207	122.935	84.6822	89.8823	0.889998	0.00179246	0.0253467
Chr1	+	13224795	3UTR	AT1G35710.1	AT1G35710	protein_coding_gene-mRNA	5	1	4	50	21	12	3.31092	0.96587	3.17067	32.6954	13.7855	8.42646	2.15938	0.0027714	0.0344073
Chr1	+	14026931	3UTR	AT1G36980.1	AT1G36980	protein_coding_gene-mRNA	996	595	827	1568	1262	1336	659.536	574.693	655.536	1025.33	828.441	938.146	0.556596	0.00147482	0.0217504
Chr1	+	15979593	CDS	AT1G42550.1	AT1G42550	protein_coding_gene-mRNA	1327	1105	1598	671	678	886	878.719	1067.29	1266.68	438.772	445.074	622.154	-1.06442	0.000120943	0.00306918
Chr1	+	16129682	3UTR	AT1G42970.1	AT1G42970	protein_coding_gene-mRNA	3831	3536	4112	7086	9692	9585	2536.83	3415.32	3259.45	4633.59	6362.33	6730.64	0.933779	4.01e-07	2.74e-05
Chr1	+	16873322	3UTR	AT1G44575.1	AT1G44575	protein_coding_gene-mRNA	1513	1260	1339	2530	4017	3672	1001.89	1217	1061.38	1654.39	2636.96	2578.5	1.05714	1.46e-10	2.99e-08
Chr1	+	16924721	3UTR	AT1G44810.1	AT1G44810	protein_coding_gene-mRNA	330	156	252	151	174	178	218.521	150.676	199.752	98.74	114.223	124.993	-0.738151	0.00443134	0.0487996
Chr1	+	16982239	intron	AT1G44910.2	AT1G44910	protein_coding_gene-mRNA	188	100	325	42	30	63	124.491	96.587	257.617	27.4641	19.6935	44.2389	-2.15686	3.39e-05	0.00108497
Chr1	+	17312518	intergenic.igt	AT1G47230.igt	AT1G47230.igt	protein_coding_gene-protein_coding_gene	10	5	10	29	33	44	6.62185	4.82935	7.92668	18.9633	21.6629	30.897	1.68869	0.00118955	0.0183569
Chr1	+	17427445	3UTR	AT1G47490.1	AT1G47490	protein_coding_gene-mRNA	257	228	271	209	209	134	170.182	220.218	214.813	136.667	137.198	94.0955	-0.701813	0.00240977	0.0312017
Chr1	+	17444163	exon	AT1G47520.1	AT1G47520	transposable_element_gene-mRNA	0	6	0	9	31	8	0	5.79522	0	5.88517	20.35	5.61764	1.86123	0.00362034	0.0420904
Chr1	+	17486455	3UTR	AT1G47580.1	AT1G47580	protein_coding_gene-mRNA	146	143	112	270	266	277	96.679	138.119	88.7788	176.555	174.616	194.511	0.754066	3.92e-05	0.0012193
Chr1	+	17847674	CDS	AT1G48300.1	AT1G48300	protein_coding_gene-mRNA	0	1	1	10	26	5	0	0.96587	0.792668	6.53907	17.0677	3.51103	2.29006	0.00431548	0.0479574
Chr1	+	17969146	3UTR	AT1G48598.1	AT1G48598	protein_coding_gene-mRNA	8	3	11	26	32	30	5.29748	2.89761	8.71934	17.0016	21.0064	21.0662	1.6	0.00116001	0.0180068
Chr1	+	17969208	3UTR	AT1G48598.1	AT1G48598	protein_coding_gene-mRNA	497	430	478	744	1041	1034	329.106	415.324	378.895	486.507	683.366	726.08	0.744784	0.000368126	0.0073957
Chr1	+	18113732	3UTR	AT1G48960.1	AT1G48960	protein_coding_gene-mRNA	7	3	5	44	45	15	4.63529	2.89761	3.96334	28.7719	29.5403	10.5331	2.24522	4.46e-05	0.00135572
Chr1	+	18133926	3UTR	AT1G49010.1	AT1G49010	protein_coding_gene-mRNA	104	71	64	149	198	138	68.8672	68.5768	50.7307	97.4322	129.977	96.9043	0.766241	0.00284871	0.0351823
Chr1	+	18295796	3UTR	AT1G49430.1	AT1G49430	protein_coding_gene-mRNA	16	40	34	77	85	87	10.595	38.6348	26.9507	50.3509	55.7984	61.0919	1.09513	0.00247663	0.0317659
Chr1	+	18420006	3UTR	AT1G49760.2	AT1G49760	protein_coding_gene-mRNA	124	102	98	197	248	170	82.1109	98.5187	77.6814	128.82	162.8	119.375	0.664327	0.00229722	0.0302208
Chr1	+	18505875	intergenic.igt	AT1G49975.igt	AT1G49975.igt	protein_coding_gene-protein_coding_gene	0	0	0	23	8	5	0	0	0	15.0399	5.25161	3.51103	2.67657	0.000689453	0.0120481
Chr1	+	18867145	3UTR	AT1G50900.1	AT1G50900	protein_coding_gene-mRNA	433	326	446	656	975	998	286.726	314.874	353.53	428.963	640.04	700.801	0.879223	3.13e-06	0.000152409
Chr1	+	18933951	3UTR	AT1G51090.1	AT1G51090	protein_coding_gene-mRNA	106	87	44	229	427	255	70.1916	84.0307	34.8774	149.745	280.305	179.062	1.57872	0.000302087	0.00631045
Chr1	+	19034865	3UTR	AT1G51340.1	AT1G51340	protein_coding_gene-mRNA	546	440	508	352	276	275	361.553	424.983	402.675	230.175	181.181	193.106	-0.965897	5.46e-09	6.75e-07
Chr1	+	19076435	3UTR	AT1G51450.1	AT1G51450	protein_coding_gene-mRNA	12	21	17	36	66	53	7.94622	20.2833	13.4753	23.5407	43.3258	37.2169	1.27105	0.00123124	0.0188158
Chr1	+	19170447	3UTR	AT1G51690.1	AT1G51690	protein_coding_gene-mRNA	419	253	288	255	242	240	277.456	244.365	228.288	166.746	158.861	168.529	-0.597994	0.000561762	0.0102409
Chr1	+	19246276	intergenic.igt	AT1G51823.igt	AT1G51823.igt	protein_coding_gene-protein_coding_gene	49	31	40	203	235	291	32.4471	29.942	31.7067	132.743	154.266	204.342	2.32378	8.5e-18	7.17e-15
Chr1	+	19455669	3UTR	AT1G52230.1	AT1G52230	protein_coding_gene-mRNA	4553	2612	3315	5264	6630	8643	3014.93	2522.85	2627.69	3442.17	4352.27	6069.16	0.755168	2.53e-05	0.000846013
Chr1	+	19518107	3UTR	AT1G52400.3	AT1G52400	protein_coding_gene-mRNA	2409	1013	1517	3303	3394	3054	1595.2	978.426	1202.48	2159.86	2228	2144.54	0.77274	0.00253876	0.0323521
Chr1	+	19991098	AMB	AT1G53570.x	AT1G53570	protein_coding_gene-mRNA	348	247	400	187	150	127	230.44	238.57	317.067	122.281	98.4677	89.1801	-1.32086	1.05e-09	1.63e-07
Chr1	+	20038204	3UTR	AT1G53670.2	AT1G53670	protein_coding_gene-mRNA	578	484	637	834	1027	1030	382.743	467.481	504.929	545.359	674.175	723.271	0.514835	0.00410021	0.046145
Chr1	+	20059311	CDS	AT1G53720.1	AT1G53720	protein_coding_gene-mRNA	91	68	56	22	34	38	60.2588	65.6792	44.3894	14.386	22.3193	26.6838	-1.36288	0.000195496	0.00451053
Chr1	+	20103610	3UTR	AT1G53840.1	AT1G53840	protein_coding_gene-mRNA	71	60	116	260	440	319	47.0151	57.9522	91.9494	170.016	288.839	224.003	1.75829	5.16e-14	2.44e-11
Chr1	+	20136942	3UTR	AT1G53910.2	AT1G53910	protein_coding_gene-mRNA	614	409	728	337	257	212	406.582	395.041	577.062	220.367	168.708	148.868	-1.32558	6.33e-07	3.97e-05
Chr1	+	20290402	3UTR	AT1G54350.1	AT1G54350	protein_coding_gene-mRNA	102	81	73	234	215	237	67.5429	78.2355	57.8647	153.014	141.137	166.423	1.1592	1.87e-07	1.44e-05
Chr1	+	20440979	3UTR	AT1G54780.1	AT1G54780	protein_coding_gene-mRNA	792	657	720	1167	1207	1481	524.451	634.577	570.721	763.11	792.337	1039.97	0.579219	0.00180722	0.0254454
Chr1	+	20441098	3UTR	AT1G54780.1	AT1G54780	protein_coding_gene-mRNA	538	454	551	793	822	976	356.256	438.505	436.76	518.549	539.603	685.352	0.498924	0.00119138	0.0183731
Chr1	+	20450892	3UTR	AT1G54820.1	AT1G54820	protein_coding_gene-mRNA	15	5	4	17	30	83	9.93277	4.82935	3.17067	11.1164	19.6935	58.283	1.95224	0.000315635	0.00652422
Chr1	+	20616429	3UTR	AT1G55260.1	AT1G55260	protein_coding_gene-mRNA	0	0	0	10	3	15	0	0	0	6.53907	1.96935	10.5331	2.63878	0.000540192	0.00993197
Chr1	+	20708414	CDS	AT1G55460.1	AT1G55460	protein_coding_gene-mRNA	30	102	24	9	7	6	19.8655	98.5187	19.024	5.88517	4.59516	4.21323	-2.72918	8.05e-06	0.000322367
Chr1	+	20715467	3UTR	AT1G55480.1	AT1G55480	protein_coding_gene-mRNA	430	308	309	605	723	672	284.74	297.488	244.934	395.614	474.614	471.882	0.692998	4.8e-06	0.000213748
Chr1	+	20876241	3UTR	AT1G55840.2	AT1G55840	protein_coding_gene-mRNA	149	83	102	239	248	216	98.6656	80.1672	80.8521	156.284	162.8	151.676	0.837129	0.000711748	0.0123192
Chr1	+	20879469	3UTR	AT1G55850.1	AT1G55850	protein_coding_gene-mRNA	1231	808	1043	700	432	412	815.15	780.423	826.752	457.735	283.587	289.309	-1.19939	2.91e-05	0.000956517
Chr1	+	20913390	3UTR	AT1G55920.1	AT1G55920	protein_coding_gene-mRNA	1405	952	1321	856	642	784	930.37	919.508	1047.11	559.745	421.442	550.529	-0.910707	1.22e-07	9.96e-06
Chr1	+	20966408	3UTR	AT1G56050.1	AT1G56050	protein_coding_gene-mRNA	44	30	14	64	94	95	29.1361	28.9761	11.0973	41.8501	61.7064	66.7095	1.20889	0.00453	0.0496408
Chr1	+	21025852	3UTR	AT1G56170.1	AT1G56170	protein_coding_gene-mRNA	691	554	390	372	312	387	457.57	535.092	309.14	243.254	204.813	271.753	-0.842175	3.55e-05	0.00112267
Chr1	+	21030606	3UTR	AT1G56190.2	AT1G56190	protein_coding_gene-mRNA	187	111	149	277	332	264	123.829	107.212	118.107	181.132	217.942	185.382	0.728001	0.000478805	0.00909344
Chr1	+	21138157	3UTR	AT1G56430.1	AT1G56430	protein_coding_gene-mRNA	16	17	26	75	51	99	10.595	16.4198	20.6094	49.0431	33.479	69.5183	1.55857	0.000513376	0.00959574
Chr1	+	21161892	intron	AT1G56500.1	AT1G56500	protein_coding_gene-mRNA	92	41	49	99	166	157	60.921	39.6007	38.8407	64.7368	108.971	110.246	0.985269	0.00017574	0.00413138
Chr1	+	21257751	3UTR	AT1G56700.1	AT1G56700	protein_coding_gene-mRNA	653	555	592	461	437	439	432.407	536.058	469.259	301.451	286.869	308.268	-0.670781	0.00116847	0.0181024
Chr1	+	21554689	intron	AT1G58210.1	AT1G58210	protein_coding_gene-mRNA	144	85	118	58	73	75	95.3546	82.0989	93.5348	37.9266	47.9209	52.6654	-0.937613	0.00384312	0.0439698
Chr1	+	21565129	3UTR	AT1G58225.2	AT1G58225	protein_coding_gene-mRNA	24	6	11	230	18	35	15.8924	5.79522	8.71934	150.399	11.8161	24.5772	2.12914	0.00233112	0.0305065
Chr1	+	21680469	3UTR	AT1G58360.1	AT1G58360	protein_coding_gene-mRNA	1377	899	1163	1054	660	523	911.829	868.317	921.872	689.218	433.258	367.253	-0.840575	0.00084421	0.0141256
Chr1	+	21760858	CDS	AT1G58602.2	AT1G58602	protein_coding_gene-mRNA	29	11	72	13	7	3	19.2034	10.6246	57.0721	8.5008	4.59516	2.10662	-2.11264	0.00037222	0.00745332
Chr1	+	22445162	3UTR	AT1G60950.1	AT1G60950	protein_coding_gene-mRNA	4741	3444	4363	7368	8598	6772	3139.42	3326.46	3458.41	4817.99	5644.17	4755.33	0.610364	0.000487712	0.00924773
Chr1	+	22701310	AMB	AT1G61520.x	AT1G61520	protein_coding_gene-mRNA	6111	3708	5225	12329	14326	16886	4046.61	3581.45	4141.69	8062.02	9404.32	11857.4	1.30715	1.15e-18	1.09e-15
Chr1	+	22731217	3UTR	AT1G61600.1	AT1G61600	protein_coding_gene-mRNA	281	209	101	117	89	111	186.074	201.867	80.0594	76.5072	58.4242	77.9448	-1.09518	0.000625247	0.0110985
Chr1	+	22826744	3UTR	AT1G61800.1	AT1G61800	protein_coding_gene-mRNA	49	34	58	12	5	3	32.4471	32.8396	45.9747	7.84689	3.28226	2.10662	-2.20708	0.00301582	0.0368464
Chr1	+	23073281	3UTR	AT1G62370.1	AT1G62370	protein_coding_gene-mRNA	145	162	139	52	42	13	96.0168	156.471	110.181	34.0032	27.571	9.12867	-2.03989	0.00103712	0.0166123
Chr1	+	23129418	CDS	AT1G62480.1	AT1G62480	protein_coding_gene-mRNA	340	543	391	85	58	56	225.143	524.467	309.933	55.5821	38.0742	39.3235	-2.83207	3.8e-13	1.55e-10
Chr1	+	23129547	CDS	AT1G62480.1	AT1G62480	protein_coding_gene-mRNA	422	174	857	48	149	115	279.442	168.061	679.316	31.3876	97.8112	80.7536	-2.07531	0.000569753	0.0103546
Chr1	+	23129742	3UTR	AT1G62480.1	AT1G62480	protein_coding_gene-mRNA	422	430	277	170	222	157	279.442	415.324	219.569	111.164	145.732	110.246	-1.25446	0.000662839	0.0116693
Chr1	+	23719243	3UTR	AT1G63900.1	AT1G63900	protein_coding_gene-mRNA	193	146	203	541	463	469	127.802	141.017	160.912	353.764	303.937	329.334	1.1833	3.4e-08	3.28e-06
Chr1	+	23835386	3UTR	AT1G64230.1	AT1G64230	protein_coding_gene-mRNA	2787	2446	2619	2308	1938	1893	1845.51	2362.52	2076	1509.22	1272.2	1329.27	-0.604975	0.00110092	0.0173171
Chr1	+	23873784	CDS	AT1G64330.1	AT1G64330	protein_coding_gene-mRNA	28	74	54	10	16	12	18.5412	71.4744	42.804	6.53907	10.5032	8.42646	-2.18087	7.99e-07	4.83e-05
Chr1	+	23915161	3UTR	AT1G64390.1	AT1G64390	protein_coding_gene-mRNA	11	19	41	55	53	73	7.28403	18.3515	32.4994	35.9649	34.7919	51.261	1.01379	0.00196101	0.0269522
Chr1	+	24030660	3UTR	AT1G64660.1	AT1G64660	protein_coding_gene-mRNA	44	14	96	25	1	24	29.1361	13.5222	76.0961	16.3477	0.656451	16.8529	-1.58826	0.00320238	0.0385864
Chr1	+	24037246	3UTR	AT1G64680.1	AT1G64680	protein_coding_gene-mRNA	331	282	298	494	756	859	219.183	272.375	236.215	323.03	496.277	603.194	0.9525	1.04e-05	0.000405292
Chr1	+	24095304	3UTR	AT1G64840.1	AT1G64840	protein_coding_gene-mRNA	300	225	226	76	85	94	198.655	217.321	179.143	49.697	55.7984	66.0073	-1.76034	2.77e-13	1.15e-10
Chr1	+	24100953	3UTR	AT1G64860.1	AT1G64860	protein_coding_gene-mRNA	1001	917	787	1360	1502	1550	662.847	885.703	623.829	889.314	985.99	1088.42	0.447005	0.00189379	0.0263037
Chr1	+	24228955	3UTR	AT1G65220.1	AT1G65220	protein_coding_gene-mRNA	531	342	382	356	329	371	351.62	330.328	302.799	232.791	215.972	260.518	-0.470752	0.00266622	0.0335051
Chr1	+	24230874	3UTR	AT1G65230.1	AT1G65230	protein_coding_gene-mRNA	121	92	119	221	320	332	80.1244	88.86	94.3274	144.514	210.064	233.132	1.13355	4.49e-06	0.000203417
Chr1	+	24240614	3UTR	AT1G65260.1	AT1G65260	protein_coding_gene-mRNA	882	560	600	934	1099	1089	584.047	540.887	475.601	610.749	721.44	764.702	0.386399	0.00303486	0.0369786
Chr1	+	24245736	CDS	AT1G65280.1	AT1G65280	protein_coding_gene-mRNA	56	126	85	35	37	41	37.0824	121.7	67.3767	22.8868	24.2887	28.7904	-1.4652	0.000739105	0.0127089
Chr1	+	24252351	3UTR	AT1G65295.1	AT1G65295	protein_coding_gene-mRNA	87	73	65	34	36	37	57.6101	70.5085	51.5234	22.2329	23.6322	25.9816	-1.27737	1.18e-05	0.000451879
Chr1	+	24252463	intergenic.igt	AT1G65295.igt	AT1G65295.igt	protein_coding_gene-protein_coding_gene	2	6	5	19	17	20	1.32437	5.79522	3.96334	12.4242	11.1597	14.0441	1.57298	0.00428706	0.0476865
Chr1	+	24252721	intergenic.igt	AT1G65295.igt	AT1G65295.igt	protein_coding_gene-protein_coding_gene	243	197	165	114	122	66	160.911	190.276	130.79	74.5454	80.087	46.3456	-1.20537	0.000623312	0.0110891
Chr1	+	24355321	3UTR	AT1G65490.1	AT1G65490	protein_coding_gene-mRNA	1118	755	1063	5968	4856	4481	740.323	729.232	842.606	3902.52	3187.73	3146.58	2.12323	1.81e-32	4.75e-29
Chr1	+	24504260	3UTR	AT1G65870.1	AT1G65870	protein_coding_gene-mRNA	2	3	8	13	19	21	1.32437	2.89761	6.34134	8.5008	12.4726	14.7463	1.48249	0.00266753	0.0335051
Chr1	+	24642958	exon	AT1G66173.1	AT1G66173	other_RNA-ncRNA	8	1	0	27	18	28	5.29748	0.96587	0	17.6555	11.8161	19.6617	2.29967	0.00126336	0.0192444
Chr1	+	24648757	3UTR	AT1G66180.1	AT1G66180	protein_coding_gene-mRNA	132	101	50	268	215	286	87.4084	97.5529	39.6334	175.247	141.137	200.831	1.15054	0.00140434	0.0209595
Chr1	+	24780549	3UTR	AT1G66430.1	AT1G66430	protein_coding_gene-mRNA	7	0	13	6	53	44	4.63529	0	10.3047	3.92344	34.7919	30.897	1.82943	0.000744536	0.0127374
Chr1	+	24831137	intergenic.pm	AT1G66550.igt	AT1G66550.igt	protein_coding_gene-protein_coding_gene	4	6	7	29	34	34	2.64874	5.79522	5.54867	18.9633	22.3193	23.875	2.00911	0.000236966	0.00520313
Chr1	+	25058240	exon	AT1G67105.1	AT1G67105	other_RNA-ncRNA	66	37	16	0	2	7	43.7042	35.7372	12.6827	0	1.3129	4.91544	-2.94766	0.000236864	0.00520313
Chr1	+	25058308	intergenic.igt	AT1G67105.igt	AT1G67105.igt	other_RNA-other_RNA	110	25	36	5	12	3	72.8403	24.1467	28.536	3.26954	7.87741	2.10662	-2.6267	0.000389192	0.00768174
Chr1	+	25236804	3UTR	AT1G67350.2	AT1G67350	protein_coding_gene-mRNA	580	505	611	494	416	455	384.067	487.764	484.32	323.03	273.084	319.503	-0.558381	0.00389442	0.0444062
Chr1	+	25278646	3UTR	AT1G67480.2	AT1G67480	protein_coding_gene-mRNA	204	148	208	387	386	320	135.086	142.949	164.875	253.062	253.39	224.706	0.713536	0.000498542	0.00938531
Chr1	+	25574824	3UTR	AT1G68238.1	AT1G68238	protein_coding_gene-mRNA	39	35	25	64	97	99	25.8252	33.8054	19.8167	41.8501	63.6758	69.5183	1.09209	0.00113153	0.017681
Chr1	+	25863080	3UTR	AT1G68810.1	AT1G68810	protein_coding_gene-mRNA	0	0	0	26	17	8	0	0	0	17.0016	11.1597	5.61764	3.18134	7.2e-06	0.000295979
Chr1	+	26090284	3UTR	AT1G69410.1	AT1G69410	protein_coding_gene-mRNA	2015	1365	1350	913	899	858	1334.3	1318.41	1070.1	597.017	590.15	602.492	-1.04802	2.82e-11	6.94e-09
Chr1	+	26143470	3UTR	AT1G69530.4	AT1G69530	protein_coding_gene-mRNA	67	29	111	316	539	637	44.3664	28.0102	87.9861	206.635	353.827	447.305	2.50698	3.21e-11	7.67e-09
Chr1	+	26217557	3UTR	AT1G69690.1	AT1G69690	protein_coding_gene-mRNA	10	18	12	40	43	43	6.62185	17.3857	9.51201	26.1563	28.2274	30.1948	1.25709	0.00313617	0.0379586
Chr1	+	26234872	3UTR	AT1G69740.2	AT1G69740	protein_coding_gene-mRNA	292	146	217	438	528	443	193.358	141.017	172.009	286.411	346.606	311.077	0.875606	0.000596994	0.0107341
Chr1	+	26320080	CDS	AT1G69870.1	AT1G69870	protein_coding_gene-mRNA	17	25	15	1	1	1	11.2571	24.1467	11.89	0.653907	0.656451	0.702205	-3.18475	5.66e-05	0.00167147
Chr1	+	26389872	3UTR	AT1G70060.1	AT1G70060	protein_coding_gene-mRNA	47	16	32	2	11	3	31.1227	15.4539	25.3654	1.30781	7.22096	2.10662	-2.15673	0.00235572	0.0306984
Chr1	+	26389917	3UTR	AT1G70060.1	AT1G70060	protein_coding_gene-mRNA	277	144	274	99	129	105	183.425	139.085	217.191	64.7368	84.6822	73.7316	-1.24686	1.43e-06	7.65e-05
Chr1	+	26620390	3UTR	AT1G70590.1	AT1G70590	protein_coding_gene-mRNA	113	37	46	160	116	182	74.8269	35.7372	36.4627	104.625	76.1483	127.801	1.01745	0.00211023	0.0283919
Chr1	+	26688350	3UTR	AT1G70760.1	AT1G70760	protein_coding_gene-mRNA	71	69	77	143	219	291	47.0151	66.645	61.0354	93.5088	143.763	204.342	1.30602	8.38e-07	5e-05
Chr1	+	26823508	3UTR	AT1G71130.1	AT1G71130	protein_coding_gene-mRNA	391	264	365	283	188	271	258.914	254.99	289.324	185.056	123.413	190.298	-0.676831	0.002389	0.0310103
Chr1	+	26937519	3UTR	AT1G71500.1	AT1G71500	protein_coding_gene-mRNA	786	721	880	1133	1516	1533	520.477	696.392	697.547	740.877	995.18	1076.48	0.550935	0.000916608	0.0151017
Chr1	+	27148918	CDS	AT1G72150.1	AT1G72150	protein_coding_gene-mRNA	22	31	41	12	8	6	14.5681	29.942	32.4994	7.84689	5.25161	4.21323	-1.88507	0.00169471	0.0242075
Chr1	+	27149086	CDS	AT1G72150.1	AT1G72150	protein_coding_gene-mRNA	102	188	157	73	52	40	67.5429	181.584	124.449	47.7352	34.1355	28.0882	-1.61324	0.0010732	0.0170171
Chr1	+	27157726	3UTR	AT1G72170.1	AT1G72170	protein_coding_gene-mRNA	145	203	180	111	143	124	96.0168	196.072	142.68	72.5837	93.8725	87.0735	-0.753729	0.00324461	0.0389122
Chr1	+	27349219	3UTR	AT1G72645.1	AT1G72645	protein_coding_gene-mRNA	126	104	64	195	237	282	83.4353	100.45	50.7307	127.512	155.579	198.022	1.00766	0.000560385	0.0102237
Chr1	+	27393104	3UTR	AT1G72770.3	AT1G72770	protein_coding_gene-mRNA	77	66	42	24	32	23	50.9882	63.7474	33.292	15.6938	21.0064	16.1507	-1.39087	0.000851552	0.0142182
Chr1	+	27393232	3UTR	AT1G72770.3	AT1G72770	protein_coding_gene-mRNA	555	394	433	277	306	257	367.513	380.553	343.225	181.132	200.874	180.467	-0.947638	2.21e-09	3.07e-07
Chr1	+	27440421	3UTR	AT1G72930.1	AT1G72930	protein_coding_gene-mRNA	492	309	606	1267	834	936	325.795	298.454	480.357	828.501	547.48	657.264	0.860343	0.000744001	0.0127374
Chr1	+	27703444	3UTR	AT1G73670.1	AT1G73670	protein_coding_gene-mRNA	504	419	521	256	360	304	333.741	404.7	412.98	167.4	236.322	213.47	-0.88711	6.15e-06	0.000262314
Chr1	+	27780621	3UTR	AT1G73870.1	AT1G73870	protein_coding_gene-mRNA	820	566	630	1269	1235	1073	542.992	546.682	499.381	829.808	810.717	753.466	0.586892	9.56e-05	0.00256664
Chr1	+	27920940	CDS	AT1G74250.1	AT1G74250	protein_coding_gene-mRNA	108	67	167	4	23	27	71.516	64.7133	132.375	2.61563	15.0984	18.9595	-2.51556	1.39e-05	0.000517189
Chr1	+	27921054	CDS	AT1G74250.1	AT1G74250	protein_coding_gene-mRNA	576	552	516	307	140	168	381.419	533.16	409.016	200.75	91.9032	117.97	-1.54683	0.0015161	0.0222342
Chr1	+	27961455	3UTR	AT1G74380.1	AT1G74380	protein_coding_gene-mRNA	110	60	80	146	209	181	72.8403	57.9522	63.4134	95.4705	137.198	127.099	0.865495	0.000295771	0.00621677
Chr1	+	27992456	intron	AT1G74470.1	AT1G74470	protein_coding_gene-mRNA	0	2	2	28	146	10	0	1.93174	1.58534	18.3094	95.8419	7.02205	3.13453	0.000125584	0.00315643
Chr1	+	27992972	3UTR	AT1G74470.1	AT1G74470	protein_coding_gene-mRNA	2286	1541	2292	4569	4956	5807	1513.75	1488.41	1816.79	2987.7	3253.37	4077.71	1.0862	1.9e-09	2.69e-07
Chr1	+	28054130	3UTR	AT1G74670.1	AT1G74670	protein_coding_gene-mRNA	1	0	6	19	35	52	0.662185	0	4.75601	12.4242	22.9758	36.5147	2.84974	3.32e-06	0.000158711
Chr1	+	28178932	3UTR	AT1G75040.1	AT1G75040	protein_coding_gene-mRNA	6	7	27	296	58	7	3.97311	6.76109	21.402	193.557	38.0742	4.91544	2.33307	0.000541245	0.00994358
Chr1	+	28253491	3UTR	AT1G75280.1	AT1G75280	protein_coding_gene-mRNA	431	294	376	813	716	611	285.402	283.966	298.043	531.627	470.019	429.047	0.711309	0.00057322	0.0104096
Chr1	+	28460807	3UTR	AT1G75800.1	AT1G75800	protein_coding_gene-mRNA	664	468	601	343	355	266	439.691	452.027	476.393	224.29	233.04	186.787	-1.07232	4e-08	3.74e-06
Chr1	+	28686204	3UTR	AT1G76450.1	AT1G76450	protein_coding_gene-mRNA	218	174	197	376	485	389	144.356	168.061	156.156	245.869	318.379	273.158	0.827598	4.05e-05	0.00124634
Chr1	+	28720336	3UTR	AT1G76530.1	AT1G76530	protein_coding_gene-mRNA	4	2	19	137	51	38	2.64874	1.93174	15.0607	89.5853	33.479	26.6838	2.52107	3.28e-06	0.000157719
Chr1	+	28734445	intron	AT1G76580.1	AT1G76580	protein_coding_gene-mRNA	0	0	1	52	9	15	0	0	0.792668	34.0032	5.90806	10.5331	2.93129	0.000705919	0.0122602
Chr1	+	28780470	3UTR	AT1G76690.1	AT1G76690	protein_coding_gene-mRNA	380	201	336	264	148	134	251.63	194.14	266.336	172.632	97.1548	94.0955	-0.93493	0.00410227	0.046145
Chr1	+	29039840	3UTR	AT1G77290.1	AT1G77290	protein_coding_gene-mRNA	119	62	107	50	54	45	78.8	59.8839	84.8154	32.6954	35.4484	31.5992	-1.11799	0.00161581	0.0232917
Chr1	+	29343790	3UTR	AT1G78030.1	AT1G78030	protein_coding_gene-mRNA	9	11	3	43	51	49	5.95966	10.6246	2.378	28.118	33.479	34.4081	2.04952	0.000224551	0.00501916
Chr1	+	29347038	3UTR	AT1G78040.2	AT1G78040	protein_coding_gene-mRNA	1197	895	1171	1672	2191	1576	792.635	864.454	928.214	1093.33	1438.28	1106.68	0.48865	0.00317246	0.0382997
Chr1	+	29432607	3UTR	AT1G78230.1	AT1G78230	protein_coding_gene-mRNA	86	61	116	225	235	159	56.9479	58.9181	91.9494	147.129	154.266	111.651	0.965473	0.000301479	0.00630332
Chr1	+	29577571	3UTR	AT1G78630.1	AT1G78630	protein_coding_gene-mRNA	514	314	322	920	1548	1432	340.363	303.283	255.239	601.595	1016.19	1005.56	1.50844	6.36e-09	7.63e-07
Chr1	+	29593467	3UTR	AT1G78670.1	AT1G78670	protein_coding_gene-mRNA	1402	870	921	891	788	762	928.383	840.307	730.047	582.631	517.284	535.08	-0.60338	0.00379663	0.043628
Chr1	+	29736905	3UTR	AT1G79040.1	AT1G79040	protein_coding_gene-mRNA	38388	23822	32629	58393	62188	69181	25420	23009	25863.9	38183.6	40823.4	48579.3	0.771275	2.9e-05	0.000954274
Chr1	+	30073107	AMB	AT1G79940.x	AT1G79940	protein_coding_gene-mRNA	105	151	89	52	35	22	69.5294	145.846	70.5474	34.0032	22.9758	15.4485	-1.79599	0.000251459	0.00547555
Chr1	+	30073340	3UTR	AT1G79940.4	AT1G79940	protein_coding_gene-mRNA	466	372	407	258	301	202	308.578	359.304	322.616	168.708	197.592	141.845	-0.949168	6.67e-07	4.15e-05
Chr1	+	30127735	3UTR	AT1G80070.1	AT1G80070	protein_coding_gene-mRNA	691	502	583	438	364	352	457.57	484.867	462.125	286.411	238.948	247.176	-0.849323	5.7e-05	0.00167785
Chr1	+	30194514	3UTR	AT1G80300.1	AT1G80300	protein_coding_gene-mRNA	803	506	638	400	500	437	531.735	488.73	505.722	261.563	328.226	306.864	-0.756936	0.000219203	0.00494298
Chr1	+	30219920	3UTR	AT1G80380.3	AT1G80380	protein_coding_gene-mRNA	443	274	351	571	714	638	293.348	264.648	278.226	373.381	468.706	448.007	0.617571	0.000284602	0.00601971
Chr1	+	30314376	3UTR	AT1G80640.1	AT1G80640	protein_coding_gene-mRNA	29	46	49	82	110	117	19.2034	44.43	38.8407	53.6204	72.2096	82.158	0.994559	0.00330919	0.0394067
Chr1	-	31206	3UTR	AT1G01050.1	AT1G01050	protein_coding_gene-mRNA	146	139	176	472	372	357	96.679	134.256	139.509	308.644	244.2	250.687	1.10712	2.79e-08	2.79e-06
Chr1	-	172189	3UTR	AT1G01470.1	AT1G01470	protein_coding_gene-mRNA	1517	997	1103	2105	3784	3635	1004.53	962.972	874.312	1376.48	2484.01	2552.52	1.14906	5.26e-06	0.000230973
Chr1	-	180607	CDS	AT1G01490.2	AT1G01490	protein_coding_gene-mRNA	3068	4411	2899	1023	2067	2357	2031.58	4260.45	2297.94	668.947	1356.88	1655.1	-1.17723	0.000356109	0.00720328
Chr1	-	403211	3UTR	AT1G02140.1	AT1G02140	protein_coding_gene-mRNA	511	425	543	151	223	190	338.377	410.495	430.418	98.74	146.389	133.419	-1.59694	6.06e-09	7.34e-07
Chr1	-	623778	3UTR	AT1G02820.1	AT1G02820	protein_coding_gene-mRNA	217	200	242	435	726	676	143.694	193.174	191.826	284.45	476.584	474.691	1.20092	8.59e-07	5.07e-05
Chr1	-	687885	3UTR	AT1G03000.1	AT1G03000	protein_coding_gene-mRNA	19	13	12	51	53	31	12.5815	12.5563	9.51201	33.3493	34.7919	21.7684	1.3009	0.00138091	0.020649
Chr1	-	753420	3UTR	AT1G03130.1	AT1G03130	protein_coding_gene-mRNA	4144	2442	3539	5046	5280	7542	2744.09	2358.65	2805.25	3299.62	3466.06	5296.03	0.600234	0.00345582	0.0406849
Chr1	-	877872	3UTR	AT1G03520.2	AT1G03520	protein_coding_gene-mRNA	219	157	141	128	130	96	145.019	151.642	111.766	83.7001	85.3387	67.4117	-0.7683	0.00409422	0.0461279
Chr1	-	916873	3UTR	AT1G03680.1	AT1G03680	protein_coding_gene-mRNA	1053	745	1062	2009	2220	2356	697.281	719.573	841.813	1313.7	1457.32	1654.4	0.96229	6.77e-10	1.14e-07
Chr1	-	959868	3UTR	AT1G03820.1	AT1G03820	protein_coding_gene-mRNA	3	10	14	33	66	36	1.98655	9.6587	11.0973	21.5789	43.3258	25.2794	1.81221	7.87e-05	0.00219574
Chr1	-	1009475	3UTR	AT1G03940.1	AT1G03940	protein_coding_gene-mRNA	39	58	160	0	0	0	25.8252	56.0205	126.827	0	0	0	-3.11523	0.000242942	0.00531457
Chr1	-	1028145	3UTR	AT1G04000.1	AT1G04000	protein_coding_gene-mRNA	68	55	84	165	144	128	45.0286	53.1228	66.5841	107.895	94.529	89.8823	0.812142	0.00131647	0.0199506
Chr1	-	1064543	3UTR	AT1G04120.1	AT1G04120	protein_coding_gene-mRNA	83	59	126	39	53	42	54.9614	56.9863	99.8761	25.5024	34.7919	29.4926	-1.1879	0.000465034	0.00887897
Chr1	-	1128188	3UTR	AT1G04240.1	AT1G04240	protein_coding_gene-mRNA	134	141	150	281	372	335	88.7328	136.188	118.9	183.748	244.2	235.239	0.92544	0.000909958	0.0150551
Chr1	-	1147567	3UTR	AT1G04290.1	AT1G04290	protein_coding_gene-mRNA	93	75	35	172	122	132	61.5832	72.4402	27.7434	112.472	80.087	92.6911	0.800351	0.00337979	0.040106
Chr1	-	1215708	intergenic.pm	AT1G04490.igt	AT1G04490.igt	protein_coding_gene-protein_coding_gene	9	8	5	43	28	36	5.95966	7.72696	3.96334	28.118	18.3806	25.2794	1.80531	0.00162676	0.0233925
Chr1	-	1234231	3UTR	AT1G04530.1	AT1G04530	protein_coding_gene-mRNA	295	190	207	542	499	511	195.345	183.515	164.082	354.418	327.569	358.827	0.929182	1.14e-08	1.28e-06
Chr1	-	1303943	3UTR	AT1G04680.1	AT1G04680	protein_coding_gene-mRNA	0	3	0	10	11	7	0	2.89761	0	6.53907	7.22096	4.91544	1.84734	0.00379639	0.043628
Chr1	-	1310038	intergenic.igt	AT1G04684.igt	AT1G04684.igt	protein_coding_gene-protein_coding_gene	6	6	2	33	32	36	3.97311	5.79522	1.58534	21.5789	21.0064	25.2794	2.24488	0.000125522	0.00315643
Chr1	-	1340645	3UTR	AT1G04780.1	AT1G04780	protein_coding_gene-mRNA	412	205	261	141	135	146	272.82	198.003	206.886	92.2009	88.6209	102.522	-1.23918	1.32e-07	1.07e-05
Chr1	-	1509207	3UTR	AT1G05205.1	AT1G05205	protein_coding_gene-mRNA	21	24	32	79	74	67	13.9059	23.1809	25.3654	51.6587	48.5774	47.0478	1.18927	0.000781606	0.0132374
Chr1	-	1545082	AMB	AT1G05300.x	AT1G05300	protein_coding_gene-mRNA	21	16	17	4	0	2	13.9059	15.4539	13.4753	2.61563	0	1.40441	-2.5656	0.000731322	0.0126026
Chr1	-	1645573	3UTR	AT1G05560.1	AT1G05560	protein_coding_gene-mRNA	765	374	652	527	259	324	506.572	361.235	516.819	344.609	170.021	227.515	-0.88298	0.000254709	0.00551582
Chr1	-	1766602	3UTR	AT1G05850.1	AT1G05850	protein_coding_gene-mRNA	315	253	308	533	664	474	208.588	244.365	244.142	348.533	435.884	332.845	0.674009	0.000258264	0.00557745
Chr1	-	1820335	3UTR	AT1G06000.1	AT1G06000	protein_coding_gene-mRNA	26	5	40	49	91	64	17.2168	4.82935	31.7067	32.0415	59.7371	44.9411	1.22743	0.00132096	0.0200058
Chr1	-	1828444	3UTR	AT1G06040.2	AT1G06040	protein_coding_gene-mRNA	2303	1631	2143	3210	3222	3161	1525.01	1575.33	1698.69	2099.04	2115.09	2219.67	0.420423	0.00189984	0.0263568
Chr1	-	1950917	3UTR	AT1G06400.1	AT1G06400	protein_coding_gene-mRNA	1185	718	886	674	505	433	784.689	693.495	702.303	440.734	331.508	304.055	-1.00798	1.6e-08	1.73e-06
Chr1	-	1960081	3UTR	AT1G06430.1	AT1G06430	protein_coding_gene-mRNA	608	361	430	1037	1128	1114	402.608	348.679	340.847	678.102	740.477	782.257	0.990384	3.53e-05	0.00111731
Chr1	-	2011885	3UTR	AT1G06570.2	AT1G06570	protein_coding_gene-mRNA	184	108	182	90	90	129	121.842	104.314	144.265	58.8517	59.0806	90.5845	-0.812092	0.00242661	0.0313636
Chr1	-	2049622	3UTR	AT1G06690.1	AT1G06690	protein_coding_gene-mRNA	199	129	310	401	445	391	131.775	124.597	245.727	262.217	292.121	274.562	0.706441	0.00442934	0.0487996
Chr1	-	2092969	3UTR	AT1G06820.1	AT1G06820	protein_coding_gene-mRNA	42	31	40	80	91	87	27.8118	29.942	31.7067	52.3126	59.7371	61.0919	0.927804	0.00082377	0.0138542
Chr1	-	2161084	3UTR	AT1G07040.1	AT1G07040	protein_coding_gene-mRNA	291	206	313	179	153	128	192.696	198.969	248.105	117.049	100.437	89.8823	-1.03178	0.000153125	0.00369534
Chr1	-	2192440	CDS	AT1G07140.1	AT1G07140	protein_coding_gene-mRNA	92	76	103	31	20	18	60.921	73.4061	81.6448	20.2711	13.129	12.6397	-2.11073	2.59e-08	2.67e-06
Chr1	-	2260388	3UTR	AT1G07360.1	AT1G07360	protein_coding_gene-mRNA	128	97	106	228	234	236	84.7597	93.6894	84.0228	149.091	153.61	165.72	0.824571	0.000172052	0.00405679
Chr1	-	2281344	CDS	AT1G07430.1	AT1G07430	protein_coding_gene-mRNA	89	114	33	13	5	13	58.9345	110.109	26.158	8.5008	3.28226	9.12867	-2.82122	3.47e-06	0.0001633
Chr1	-	2313581	3UTR	AT1G07530.1	AT1G07530	protein_coding_gene-mRNA	593	312	395	311	309	293	392.676	301.351	313.104	203.365	202.843	205.746	-0.715257	1.61e-05	0.000585629
Chr1	-	2338661	5UTR	AT1G07590.1	AT1G07590	protein_coding_gene-mRNA	35953	22457	19341	19273	18235	19389	23807.5	21690.5	15331	12602.8	11970.4	13615.1	-0.663225	0.000648823	0.0114653
Chr1	-	2359735	3UTR	AT1G07650.2	AT1G07650	protein_coding_gene-mRNA	198	159	199	135	116	106	131.113	153.573	157.741	88.2775	76.1483	74.4338	-0.861425	0.0040734	0.045959
Chr1	-	2573953	3UTR	AT1G08200.1	AT1G08200	protein_coding_gene-mRNA	452	315	294	574	704	680	299.308	304.249	233.044	375.343	462.142	477.5	0.645037	0.000390212	0.00768903
Chr1	-	2640917	3UTR	AT1G08380.1	AT1G08380	protein_coding_gene-mRNA	12799	8081	10751	21258	29625	34958	8475.31	7805.2	8521.97	13900.8	19447.4	24547.7	1.20834	1.48e-10	2.99e-08
Chr1	-	2809820	3UTR	AT1G08780.1	AT1G08780	protein_coding_gene-mRNA	61	51	65	154	120	116	40.3933	49.2594	51.5234	100.702	78.7741	81.4558	0.864935	0.00332756	0.0395657
Chr1	-	3195867	3UTR	AT1G09840.6	AT1G09840	protein_coding_gene-mRNA	75	48	60	127	165	123	49.6639	46.3618	47.5601	83.0462	108.314	86.3713	0.92315	0.00143884	0.0213664
Chr1	-	3395573	3UTR	AT1G10360.1	AT1G10360	protein_coding_gene-mRNA	146	76	108	254	284	353	96.679	73.4061	85.6081	166.092	186.432	247.878	1.20373	2.65e-08	2.71e-06
Chr1	-	3397100	3UTR	AT1G10370.1	AT1G10370	protein_coding_gene-mRNA	105	139	169	303	733	496	69.5294	134.256	133.961	198.134	481.179	348.294	1.5596	4.11e-08	3.8e-06
Chr1	-	3442500	3UTR	AT1G10470.1	AT1G10470	protein_coding_gene-mRNA	240	136	260	424	831	1007	158.924	131.358	206.094	277.257	545.511	707.121	1.56502	7.72e-07	4.7e-05
Chr1	-	3493011	CDS	AT1G10580.1	AT1G10580	protein_coding_gene-mRNA	116	151	259	35	16	22	76.8135	145.846	205.301	22.8868	10.5032	15.4485	-2.82224	3.13e-08	3.09e-06
Chr1	-	3588140	CDS	AT1G10760.1	AT1G10760	protein_coding_gene-mRNA	4	2	0	16	13	19	2.64874	1.93174	0	10.4625	8.53387	13.3419	2.13216	0.0020181	0.0275033
Chr1	-	3644370	3UTR	AT1G10920.1	AT1G10920	protein_coding_gene-mRNA	15	19	36	5	5	7	9.93277	18.3515	28.536	3.26954	3.28226	4.91544	-1.90646	0.00388152	0.0443233
Chr1	-	3665092	3UTR	AT1G10970.1	AT1G10970	protein_coding_gene-mRNA	269	220	209	79	96	78	178.128	212.491	165.668	51.6587	63.0193	54.772	-1.65771	1.72e-07	1.35e-05
Chr1	-	4016873	3UTR	AT1G11910.1	AT1G11910	protein_coding_gene-mRNA	5197	3086	3874	3966	2978	2741	3441.38	2980.67	3070.79	2593.4	1954.91	1924.74	-0.548498	0.000221481	0.00497405
Chr1	-	4344983	3UTR	AT1G12750.1	AT1G12750	protein_coding_gene-mRNA	51	39	16	99	127	96	33.7714	37.6689	12.6827	64.7368	83.3693	67.4117	1.31626	6.23e-06	0.000264528
Chr1	-	4374641	CDS	AT1G12830.1	AT1G12830	protein_coding_gene-mRNA	121	208	134	114	57	77	80.1244	200.901	106.217	74.5454	37.4177	54.0698	-1.16286	0.00120218	0.0184914
Chr1	-	4392507	3UTR	AT1G12900.4	AT1G12900	protein_coding_gene-mRNA	2837	1849	2378	4162	6697	6912	1878.62	1785.89	1884.96	2721.56	4396.25	4853.64	1.08936	1.66e-06	8.79e-05
Chr1	-	4575653	CDS	AT1G13350.1	AT1G13350	protein_coding_gene-mRNA	116	99	101	42	53	48	76.8135	95.6211	80.0594	27.4641	34.7919	33.7059	-1.34057	6.57e-05	0.00188973
Chr1	-	4589092	3UTR	AT1G13380.1	AT1G13380	protein_coding_gene-mRNA	113	90	77	164	229	190	74.8269	86.9283	61.0354	107.241	150.327	133.419	0.793763	0.00342947	0.0404718
Chr1	-	4592496	3UTR	AT1G13390.1	AT1G13390	protein_coding_gene-mRNA	1087	890	985	426	330	313	719.795	859.624	780.778	278.565	216.629	219.79	-1.70369	4.05e-21	4.78e-18
Chr1	-	4680440	3UTR	AT1G13650.1	AT1G13650	protein_coding_gene-mRNA	1	0	0	9	42	81	0.662185	0	0	5.88517	27.571	56.8786	3.92374	1.85e-10	3.63e-08
Chr1	-	4817425	CDS	AT1G14060.1	AT1G14060	protein_coding_gene-mRNA	9	17	37	2	3	0	5.95966	16.4198	29.3287	1.30781	1.96935	0	-2.76267	0.000390753	0.00769327
Chr1	-	4835910	3UTR	AT1G14130.1	AT1G14130	protein_coding_gene-mRNA	159	68	87	64	25	13	105.287	65.6792	68.9621	41.8501	16.4113	9.12867	-1.65604	0.00149818	0.0220674
Chr1	-	4927132	3UTR	AT1G14400.1	AT1G14400	protein_coding_gene-mRNA	604	398	510	991	804	872	399.96	384.416	404.26	648.022	527.787	612.323	0.5819	0.00193476	0.026747
Chr1	-	5128431	3UTR	AT1G14870.1	AT1G14870	protein_coding_gene-mRNA	208	81	198	105	23	23	137.734	78.2355	156.948	68.6603	15.0984	16.1507	-1.68541	0.00342245	0.0404589
Chr1	-	5138441	3UTR	AT1G14900.1	AT1G14900	protein_coding_gene-mRNA	102	57	62	16	38	44	67.5429	55.0546	49.1454	10.4625	24.9451	30.897	-1.30023	0.00156343	0.0227729
Chr1	-	5278290	3UTR	AT1G15350.3	AT1G15350	protein_coding_gene-mRNA	361	191	282	155	149	157	239.049	184.481	223.532	101.356	97.8112	110.246	-1.03772	0.000286187	0.00604782
Chr1	-	5402558	3UTR	AT1G15700.1	AT1G15700	protein_coding_gene-mRNA	93	81	118	49	28	40	61.5832	78.2355	93.5348	32.0415	18.3806	28.0882	-1.50318	2.28e-05	0.000779163
Chr1	-	5446543	3UTR	AT1G15820.1	AT1G15820	protein_coding_gene-mRNA	8260	5175	7022	13267	17120	20938	5469.65	4998.38	5566.11	8675.39	11238.4	14702.8	1.09362	2.06e-07	1.54e-05
Chr1	-	5495329	3UTR	AT1G16010.3	AT1G16010	protein_coding_gene-mRNA	506	300	297	248	234	237	335.066	289.761	235.422	162.169	153.61	166.423	-0.824029	9.19e-05	0.00247919
Chr1	-	5729055	3UTR	AT1G16750.1	AT1G16750	protein_coding_gene-mRNA	67	39	50	22	25	27	44.3664	37.6689	39.6334	14.386	16.4113	18.9595	-1.23478	0.000477215	0.00907054
Chr1	-	5762854	3UTR	AT1G16840.4	AT1G16840	protein_coding_gene-mRNA	17	22	17	1	0	0	11.2571	21.2491	13.4753	0.653907	0	0	-3.15757	0.000171197	0.00404067
Chr1	-	5764908	3UTR	AT1G16850.1	AT1G16850	protein_coding_gene-mRNA	18	1	7	21	51	53	11.9193	0.96587	5.54867	13.7321	33.479	37.2169	1.76752	0.00448381	0.0492719
Chr1	-	5955489	3UTR	AT1G17380.1	AT1G17380	protein_coding_gene-mRNA	17	6	11	23	87	72	11.2571	5.79522	8.71934	15.0399	57.1113	50.5588	1.96607	0.000254064	0.00550971
Chr1	-	6069476	3UTR	AT1G17650.1	AT1G17650	protein_coding_gene-mRNA	12	3	10	11	40	47	7.94622	2.89761	7.92668	7.19298	26.258	33.0036	1.53472	0.00352685	0.0412911
Chr1	-	6152430	3UTR	AT1G17880.1	AT1G17880	protein_coding_gene-mRNA	629	479	594	1057	1118	1020	416.514	462.652	470.845	691.18	733.912	716.249	0.656882	0.00121858	0.0186628
Chr1	-	6211874	3UTR	AT1G18060.1	AT1G18060	protein_coding_gene-mRNA	316	217	229	443	543	534	209.25	209.594	181.521	289.681	356.453	374.978	0.756648	3.69e-05	0.00115716
Chr1	-	6213775	3UTR	AT1G18070.3	AT1G18070	protein_coding_gene-mRNA	151	104	142	311	258	257	99.9899	100.45	112.559	203.365	169.364	180.467	0.801126	0.00335299	0.039848
Chr1	-	6268073	AMB	AT1G18210.x	AT1G18210	protein_coding_gene-mRNA	777	370	509	1446	1245	1553	514.518	357.372	403.468	945.55	817.282	1090.52	1.14798	3.61e-12	1.19e-09
Chr1	-	6577832	3UTR	AT1G19050.1	AT1G19050	protein_coding_gene-mRNA	10	2	3	3	78	106	6.62185	1.93174	2.378	1.96172	51.2032	74.4338	2.65906	0.000110966	0.00288415
Chr1	-	6649427	3UTR	AT1G19240.1	AT1G19240	protein_coding_gene-mRNA	112	64	86	38	24	34	74.1647	61.8157	68.1694	24.8485	15.7548	23.875	-1.56056	0.000303265	0.00632386
Chr1	-	6680563	3UTR	AT1G19330.1	AT1G19330	protein_coding_gene-mRNA	14	30	16	62	60	81	9.27059	28.9761	12.6827	40.5423	39.3871	56.8786	1.34615	0.00267692	0.0336051
Chr1	-	6731474	3UTR	AT1G19450.1	AT1G19450	protein_coding_gene-mRNA	328	201	273	394	525	458	217.197	194.14	216.398	257.64	344.637	321.61	0.549733	0.00154594	0.0225732
Chr1	-	6803646	3UTR	AT1G19670.1	AT1G19670	protein_coding_gene-mRNA	977	232	594	1668	3112	2011	646.955	224.082	470.845	1090.72	2042.88	1412.13	1.62803	0.00030272	0.00631808
Chr1	-	6816726	AMB	AT1G19715.x	AT1G19715	protein_coding_gene-mRNA	122	55	88	191	196	233	80.7866	53.1228	69.7547	124.896	128.664	163.614	1.0035	3.26e-05	0.0010469
Chr1	-	6891459	3UTR	AT1G19860.1	AT1G19860	protein_coding_gene-mRNA	61	37	23	109	132	102	40.3933	35.7372	18.2314	71.2759	86.6516	71.6249	1.20906	0.00204056	0.0277314
Chr1	-	7038814	3UTR	AT1G20330.1	AT1G20330	protein_coding_gene-mRNA	308	176	315	498	571	499	203.953	169.993	249.69	325.646	374.834	350.4	0.740308	0.000179951	0.00420943
Chr1	-	7042283	intergenic.igt	AT1G20340.igt	AT1G20340.igt	protein_coding_gene-protein_coding_gene	7	2	0	43	59	46	4.63529	1.93174	0	28.118	38.7306	32.3014	3.0832	1.67e-06	8.83e-05
Chr1	-	7042342	3UTR	AT1G20340.1	AT1G20340	protein_coding_gene-mRNA	0	1	0	21	15	9	0	0.96587	0	13.7321	9.84677	6.31985	3.12463	9.83e-06	0.000383361
Chr1	-	7042638	3UTR	AT1G20340.1	AT1G20340	protein_coding_gene-mRNA	13569	10629	13141	23005	32416	33860	8985.19	10266.2	10416.4	15043.1	21279.5	23776.7	1.00657	6.39e-08	5.6e-06
Chr1	-	7167907	CDS	AT1G20670.1	AT1G20670	protein_coding_gene-mRNA	56	48	19	6	5	8	37.0824	46.3618	15.0607	3.92344	3.28226	5.61764	-2.47389	8.49e-05	0.00232305
Chr1	-	7529956	3UTR	AT1G21500.1	AT1G21500	protein_coding_gene-mRNA	274	103	225	526	576	982	181.439	99.4846	178.35	343.955	378.116	689.566	1.56558	9.54e-08	8.07e-06
Chr1	-	7878866	3UTR	AT1G22300.2	AT1G22300	protein_coding_gene-mRNA	448	280	352	742	621	598	296.659	270.444	279.019	485.199	407.656	419.919	0.626654	0.000233223	0.00517384
Chr1	-	7880519	CDS	AT1G22300.1	AT1G22300	protein_coding_gene-mRNA	137	250	216	83	65	84	90.7193	241.467	171.216	54.2743	42.6693	58.9852	-1.61529	3.38e-06	0.000160542
Chr1	-	7944057	intergenic.igt	AT1G22510.igt	AT1G22510.igt	protein_coding_gene-protein_coding_gene	7	2	8	29	48	43	4.63529	1.93174	6.34134	18.9633	31.5097	30.1948	2.2532	0.000148085	0.00361057
Chr1	-	7957920	CDS	AT1G22530.1	AT1G22530	protein_coding_gene-mRNA	177	120	40	43	7	10	117.207	115.904	31.7067	28.118	4.59516	7.02205	-2.26463	0.000449971	0.00865013
Chr1	-	8268613	3UTR	AT1G23310.1	AT1G23310	protein_coding_gene-mRNA	27974	18464	19786	15004	14977	15059	18524	17833.8	15683.7	9811.23	9831.67	10574.5	-0.776536	6.5e-06	0.000275421
Chr1	-	8406803	3UTR	AT1G23780.1	AT1G23780	protein_coding_gene-mRNA	538	191	282	234	199	232	356.256	184.481	223.532	153.014	130.634	162.912	-0.760827	0.00428695	0.0476865
Chr1	-	9126771	3UTR	AT1G26380.1	AT1G26380	protein_coding_gene-mRNA	91	13	42	10	1	5	60.2588	12.5563	33.292	6.53907	0.656451	3.51103	-2.56644	0.00170289	0.0243096
Chr1	-	9130015	3UTR	AT1G26390.1	AT1G26390	protein_coding_gene-mRNA	509	79	125	57	6	3	337.052	76.3037	99.0834	37.2727	3.93871	2.10662	-2.49562	0.00388875	0.0443699
Chr1	-	9141577	3UTR	AT1G26420.1	AT1G26420	protein_coding_gene-mRNA	86	23	47	16	7	2	56.9479	22.215	37.2554	10.4625	4.59516	1.40441	-2.2669	0.00327377	0.0390834
Chr1	-	9143974	3UTR	AT1G26440.4	AT1G26440	protein_coding_gene-mRNA	388	156	245	202	155	128	256.928	150.676	194.204	132.089	101.75	89.8823	-0.869466	0.00426946	0.0475803
Chr1	-	9566278	3UTR	AT1G27540.2	AT1G27540	protein_coding_gene-mRNA	28	17	58	110	139	91	18.5412	16.4198	45.9747	71.9298	91.2467	63.9007	1.39266	0.00120892	0.0185709
Chr1	-	9671635	3UTR	AT1G27770.2	AT1G27770	protein_coding_gene-mRNA	92	66	112	351	256	248	60.921	63.7474	88.7788	229.521	168.052	174.147	1.39472	4.36e-09	5.6e-07
Chr1	-	9911950	AMB	AT1G28310.x	AT1G28310	protein_coding_gene-mRNA	199	165	159	62	72	69	131.775	159.369	126.034	40.5423	47.2645	48.4522	-1.55919	5.48e-07	3.51e-05
Chr1	-	9933923	3UTR	AT1G28330.5	AT1G28330	protein_coding_gene-mRNA	333	293	397	224	190	132	220.508	283	314.689	146.475	124.726	92.6911	-1.11865	0.00201067	0.0274629
Chr1	-	9972463	3UTR	AT1G28400.1	AT1G28400	protein_coding_gene-mRNA	8	10	13	51	47	31	5.29748	9.6587	10.3047	33.3493	30.8532	21.7684	1.63561	0.000110234	0.00286826
Chr1	-	10041686	3UTR	AT1G28570.1	AT1G28570	protein_coding_gene-mRNA	254	193	195	131	157	127	168.195	186.413	154.57	85.6619	103.063	89.1801	-0.84791	0.00375427	0.0433098
Chr1	-	10044448	3UTR	AT1G28580.1	AT1G28580	protein_coding_gene-mRNA	932	488	760	502	381	394	617.156	471.345	602.427	328.262	250.108	276.669	-0.972932	5.05e-07	3.28e-05
Chr1	-	10053590	3UTR	AT1G28610.1	AT1G28610	protein_coding_gene-mRNA	64	54	40	5	13	6	42.3798	52.157	31.7067	3.26954	8.53387	4.21323	-2.54979	1.55e-05	0.000567101
Chr1	-	10053804	3UTR	AT1G28610.1	AT1G28610	protein_coding_gene-mRNA	227	171	127	87	75	46	150.316	165.164	100.669	56.8899	49.2338	32.3014	-1.53514	3.38e-07	2.39e-05
Chr1	-	10071735	3UTR	AT1G28660.1	AT1G28660	protein_coding_gene-mRNA	536	454	623	290	259	148	354.931	438.505	493.832	189.633	170.021	103.926	-1.41127	7.8e-05	0.00218488
Chr1	-	10136231	3UTR	AT1G29050.1	AT1G29050	protein_coding_gene-mRNA	488	200	266	132	155	104	323.146	193.174	210.85	86.3158	101.75	73.0294	-1.38535	0.00113864	0.017728
Chr1	-	10302713	3UTR	AT1G29430.1	AT1G29430	protein_coding_gene-mRNA	7	18	29	77	104	104	4.63529	17.3857	22.9874	50.3509	68.2709	73.0294	1.97089	7.97e-07	4.83e-05
Chr1	-	10304486	3UTR	AT1G29440.1	AT1G29440	protein_coding_gene-mRNA	1	1	1	78	64	120	0.662185	0.96587	0.792668	51.0048	42.0129	84.2646	4.79281	7.75e-19	7.63e-16
Chr1	-	10324798	3UTR	AT1G29530.1	AT1G29530	protein_coding_gene-mRNA	88	45	76	144	177	142	58.2723	43.4641	60.2427	94.1627	116.192	99.7132	0.908059	0.000115441	0.00297551
Chr1	-	10393816	3UTR	AT1G29720.1	AT1G29720	protein_coding_gene-mRNA	54	67	75	130	188	163	35.758	64.7133	59.4501	85.008	123.413	114.459	0.981371	0.00195881	0.0269376
Chr1	-	10472280	3UTR	AT1G29910.1	AT1G29910	protein_coding_gene-mRNA	3702	2595	3251	8729	10634	14344	2451.41	2506.43	2576.96	5707.96	6980.7	10072.4	1.56732	4.37e-12	1.4e-09
Chr1	-	10474917	3UTR	AT1G29920.1	AT1G29920	protein_coding_gene-mRNA	5648	3604	5200	10915	14272	18111	3740.02	3481	4121.87	7137.4	9368.87	12717.6	1.34017	8.37e-09	9.74e-07
Chr1	-	10503305	3UTR	AT1G29980.2	AT1G29980	protein_coding_gene-mRNA	2	0	0	12	29	13	1.32437	0	0	7.84689	19.0371	9.12867	2.87764	3.86e-07	2.66e-05
Chr1	-	10584162	3UTR	AT1G30120.1	AT1G30120	protein_coding_gene-mRNA	230	156	140	302	422	367	152.303	150.676	110.973	197.48	277.022	257.709	0.80889	0.000234584	0.00517869
Chr1	-	10796181	3UTR	AT1G30490.1	AT1G30490	protein_coding_gene-mRNA	272	138	228	142	98	93	180.114	133.29	180.728	92.8548	64.3322	65.3051	-1.12661	1.9e-05	0.000673708
Chr1	-	10993214	3UTR	AT1G30880.1	AT1G30880	protein_coding_gene-mRNA	1914	1227	1500	1220	1271	1172	1267.42	1185.12	1189	797.767	834.349	822.985	-0.565883	1.64e-05	0.000592411
Chr1	-	11142734	3UTR	AT1G31180.1	AT1G31180	protein_coding_gene-mRNA	361	306	350	202	247	190	239.049	295.556	277.434	132.089	162.143	133.419	-0.893558	0.00406069	0.0458375
Chr1	-	11158617	3UTR	AT1G31230.1	AT1G31230	protein_coding_gene-mRNA	1101	973	1125	481	456	376	729.066	939.791	891.751	314.529	299.342	264.029	-1.50659	1.57e-08	1.71e-06
Chr1	-	11214899	3UTR	AT1G31330.1	AT1G31330	protein_coding_gene-mRNA	10372	6813	8701	13451	13698	16191	6868.18	6580.47	6897	8795.71	8992.07	11369.4	0.516321	3.91e-05	0.00121754
Chr1	-	11411022	3UTR	AT1G31812.1	AT1G31812	protein_coding_gene-mRNA	2570	1797	2031	4318	4249	4050	1701.82	1735.67	1609.91	2823.57	2789.26	2843.93	0.740897	1.81e-09	2.6e-07
Chr1	-	11461812	3UTR	AT1G31920.1	AT1G31920	protein_coding_gene-mRNA	54	50	39	128	102	97	35.758	48.2935	30.914	83.7001	66.958	68.1139	0.912487	0.00115023	0.0178786
Chr1	-	11470057	3UTR	AT1G31940.1	AT1G31940	protein_coding_gene-mRNA	90	80	119	226	231	172	59.5966	77.2696	94.3274	147.783	151.64	120.779	0.846928	0.000916223	0.0151017
Chr1	-	11537360	3UTR	AT1G32080.1	AT1G32080	protein_coding_gene-mRNA	904	592	480	1303	1444	1535	598.615	571.795	380.48	852.041	947.916	1077.89	0.879499	8.98e-06	0.000354327
Chr1	-	11558877	3UTR	AT1G32130.1	AT1G32130	protein_coding_gene-mRNA	454	407	501	409	328	359	300.632	393.109	397.126	267.448	215.316	252.092	-0.561744	0.00218673	0.0290993
Chr1	-	11561209	CDS	AT1G32130.1	AT1G32130	protein_coding_gene-mRNA	106	120	237	90	50	82	70.1916	115.904	187.862	58.8517	32.8226	57.5808	-1.2573	0.00106952	0.0169815
Chr1	-	11592974	3UTR	AT1G32190.1	AT1G32190	protein_coding_gene-mRNA	183	149	353	89	63	66	121.18	143.915	279.812	58.1978	41.3564	46.3456	-1.73254	0.0006727	0.0118077
Chr1	-	11715246	3UTR	AT1G32450.1	AT1G32450	protein_coding_gene-mRNA	433	259	341	197	135	129	286.726	250.16	270.3	128.82	88.6209	90.5845	-1.32635	0.000369167	0.0074103
Chr1	-	11739319	3UTR	AT1G32470.1	AT1G32470	protein_coding_gene-mRNA	544	435	504	1090	1786	1925	360.229	420.153	399.504	712.759	1172.42	1351.75	1.43702	1.95e-13	8.38e-11
Chr1	-	11848775	intron	AT1G32750.1	AT1G32750	protein_coding_gene-mRNA	186	135	184	73	28	37	123.166	130.392	145.851	47.7352	18.3806	25.9816	-1.98525	1.92e-06	0.000100306
Chr1	-	12052465	CDS	AT1G33240.1	AT1G33240	protein_coding_gene-mRNA	8	7	10	50	40	44	5.29748	6.76109	7.92668	32.6954	26.258	30.897	2.00155	1.55e-05	0.000567101
Chr1	-	12357985	3UTR	AT1G34000.1	AT1G34000	protein_coding_gene-mRNA	1061	835	877	1672	2171	2166	702.578	806.501	695.169	1093.33	1425.16	1520.98	0.866128	2.37e-07	1.75e-05
Chr1	-	15603615	3UTR	AT1G41830.1	AT1G41830	protein_coding_gene-mRNA	35	58	42	73	166	101	23.1765	56.0205	33.292	47.7352	108.971	70.9227	0.994982	0.000786198	0.0133057
Chr1	-	16708068	3UTR	AT1G44000.1	AT1G44000	protein_coding_gene-mRNA	341	282	291	600	719	716	225.805	272.375	230.666	392.344	471.988	502.779	0.898585	8.79e-07	5.16e-05
Chr1	-	17366649	intron	AT1G47370.1	AT1G47370	protein_coding_gene-mRNA	5	9	2	31	39	31	3.31092	8.69283	1.58534	20.2711	25.6016	21.7684	2.02884	0.000160668	0.00382271
Chr1	-	17561132	intergenic.igt	AT1G47720.igt	AT1G47720.igt	protein_coding_gene-protein_coding_gene	83	49	59	149	175	107	54.9614	47.3276	46.7674	97.4322	114.879	75.136	0.916814	0.0027405	0.0341312
Chr1	-	17682333	intron	AT1G47960.1	AT1G47960	protein_coding_gene-mRNA	372	260	305	295	232	232	246.333	251.126	241.764	192.903	152.297	162.912	-0.534998	0.00233944	0.0305381
Chr1	-	17704178	3UTR	AT1G48000.1	AT1G48000	protein_coding_gene-mRNA	183	154	124	40	43	57	121.18	148.744	98.2908	26.1563	28.2274	40.0257	-1.79591	0.000740691	0.0127214
Chr1	-	17902727	3UTR	AT1G48430.1	AT1G48430	protein_coding_gene-mRNA	421	331	409	360	264	240	278.78	319.703	324.201	235.407	173.303	168.529	-0.66474	0.00231854	0.0304335
Chr1	-	17908610	3UTR	AT1G48450.2	AT1G48450	protein_coding_gene-mRNA	1698	1243	1550	844	1069	1106	1124.39	1200.58	1228.63	551.898	701.746	776.639	-0.79916	6.08e-06	0.000259935
Chr1	-	18381345	3UTR	AT1G49670.1	AT1G49670	protein_coding_gene-mRNA	171	193	200	137	136	117	113.234	186.413	158.534	89.5853	89.2774	82.158	-0.787279	0.0040038	0.0453328
Chr1	-	18410988	3UTR	AT1G49750.1	AT1G49750	protein_coding_gene-mRNA	512	388	452	1414	1059	865	339.039	374.758	358.286	924.625	695.182	607.408	1.04431	4.23e-09	5.46e-07
Chr1	-	18614247	3UTR	AT1G50250.1	AT1G50250	protein_coding_gene-mRNA	511	397	444	1188	1370	1246	338.377	383.45	351.944	776.842	899.338	874.948	1.24011	2.03e-16	1.41e-13
Chr1	-	18638454	3UTR	AT1G50320.1	AT1G50320	protein_coding_gene-mRNA	696	494	602	1169	1276	1169	460.881	477.14	477.186	764.418	837.632	820.878	0.770117	1.94e-07	1.46e-05
Chr1	-	18943485	3UTR	AT1G51140.1	AT1G51140	protein_coding_gene-mRNA	352	223	257	156	162	214	233.089	215.389	203.716	102.01	106.345	150.272	-0.846191	0.000600211	0.0107592
Chr1	-	19052069	3UTR	AT1G51400.1	AT1G51400	protein_coding_gene-mRNA	4421	2465	4064	8701	9853	15181	2927.52	2380.87	3221.4	5689.65	6468.01	10660.2	1.39428	9.53e-10	1.51e-07
Chr1	-	19122169	3UTR	AT1G51570.1	AT1G51570	protein_coding_gene-mRNA	103	78	95	252	153	226	68.2051	75.3379	75.3034	164.785	100.437	158.698	0.936305	0.00010344	0.00271964
Chr1	-	19246248	intergenic.pm	AT1G51840.igt	AT1G51840.igt	protein_coding_gene-protein_coding_gene	35	23	32	141	165	199	23.1765	22.215	25.3654	92.2009	108.314	139.739	2.18733	5.91e-12	1.84e-09
Chr1	-	19333158	3UTR	AT1G52000.1	AT1G52000	protein_coding_gene-mRNA	962	558	587	1239	1627	1771	637.022	538.955	465.296	810.191	1068.05	1243.61	0.900109	0.00236286	0.0307576
Chr1	-	19345939	3UTR	AT1G52030.1	AT1G52030	protein_coding_gene-mRNA	6	4	11	21	35	29	3.97311	3.86348	8.71934	13.7321	22.9758	20.364	1.56504	0.00176923	0.0251571
Chr1	-	19453603	3UTR	AT1G52220.1	AT1G52220	protein_coding_gene-mRNA	1076	789	1121	1463	1774	2028	712.511	762.071	888.58	956.666	1164.54	1424.07	0.578788	0.00120571	0.0185336
Chr1	-	19470032	3UTR	AT1G52290.1	AT1G52290	protein_coding_gene-mRNA	111	104	72	218	225	135	73.5025	100.45	57.0721	142.552	147.702	94.7977	0.72824	0.00424125	0.0473422
Chr1	-	19492335	3UTR	AT1G52342.1	AT1G52342	protein_coding_gene-mRNA	407	373	300	884	1061	1024	269.509	360.269	237.8	578.054	696.495	719.058	1.17691	1.8e-06	9.44e-05
Chr1	-	19745161	3UTR	AT1G53000.1	AT1G53000	protein_coding_gene-mRNA	56	33	14	95	94	90	37.0824	31.8737	11.0973	62.1212	61.7064	63.1985	1.15634	0.00243001	0.0313798
Chr1	-	19760105	3UTR	AT1G53030.1	AT1G53030	protein_coding_gene-mRNA	931	738	820	182	170	204	616.494	712.812	649.987	119.011	111.597	143.25	-2.3464	3.2e-18	2.8e-15
Chr1	-	19966943	3UTR	AT1G53500.1	AT1G53500	protein_coding_gene-mRNA	63	29	58	125	145	139	41.7177	28.0102	45.9747	81.7384	95.1854	97.6065	1.18855	0.00045201	0.00866817
Chr1	-	19984771	3UTR	AT1G53560.1	AT1G53560	protein_coding_gene-mRNA	908	465	493	311	356	467	601.264	449.13	390.785	203.365	233.697	327.93	-0.896623	0.000264251	0.00568096
Chr1	-	20170736	3UTR	AT1G54040.1	AT1G54040	protein_coding_gene-mRNA	73	23	7	115	162	231	48.3395	22.215	5.54867	75.1993	106.345	162.209	2.01141	9.14e-07	5.33e-05
Chr1	-	20195299	3UTR	AT1G54100.1	AT1G54100	protein_coding_gene-mRNA	1425	781	1045	627	364	585	943.614	754.344	828.338	410	238.948	410.79	-1.22153	1.26e-05	0.000479089
Chr1	-	20293187	3UTR	AT1G54370.1	AT1G54370	protein_coding_gene-mRNA	401	282	335	269	221	191	265.536	272.375	265.544	175.901	145.076	134.121	-0.810289	5.93e-06	0.000255493
Chr1	-	20309835	3UTR	AT1G54410.1	AT1G54410	protein_coding_gene-mRNA	2545	1573	1951	4909	4827	5607	1685.26	1519.31	1546.49	3210.03	3168.69	3937.27	1.10041	4.44e-07	2.94e-05
Chr1	-	20357005	3UTR	AT1G54500.1	AT1G54500	protein_coding_gene-mRNA	612	429	592	881	1033	1058	405.257	414.358	469.259	576.092	678.114	742.933	0.626124	6.88e-05	0.00196502
Chr1	-	20483952	intergenic.igt	AT1G54950.igt	AT1G54950.igt	protein_coding_gene-protein_coding_gene	4	4	12	48	47	67	2.64874	3.86348	9.51201	31.3876	30.8532	47.0478	2.52612	3.66e-07	2.55e-05
Chr1	-	20597865	3UTR	AT1G55210.1	AT1G55210	protein_coding_gene-mRNA	21	17	14	44	37	45	13.9059	16.4198	11.0973	28.7719	24.2887	31.5992	0.987581	0.00305776	0.0371427
Chr1	-	20802738	3UTR	AT1G55670.1	AT1G55670	protein_coding_gene-mRNA	9481	6142	8727	15756	19186	22072	6278.18	5932.37	6917.61	10303	12594.7	15499.1	0.994747	1.64e-08	1.76e-06
Chr1	-	20927752	3UTR	AT1G55960.1	AT1G55960	protein_coding_gene-mRNA	498	397	601	1331	1665	1574	329.768	383.45	476.393	870.351	1092.99	1105.27	1.3317	1.08e-06	6.12e-05
Chr1	-	20984653	CDS	AT1G56110.1	AT1G56110	protein_coding_gene-mRNA	711	775	867	383	286	272	470.814	748.549	687.243	250.447	187.745	191	-1.51645	9.87e-05	0.00262817
Chr1	-	21025897	3UTR	AT1G56180.1	AT1G56180	protein_coding_gene-mRNA	169	165	199	139	120	128	111.909	159.369	157.741	90.8931	78.7741	89.8823	-0.706727	0.0041533	0.0465935
Chr1	-	21072958	3UTR	AT1G56280.1	AT1G56280	protein_coding_gene-mRNA	14004	9251	9621	8482	8043	7923	9273.24	8935.26	7626.25	5546.44	5279.84	5563.57	-0.650227	0.000137705	0.00340671
Chr1	-	21086557	3UTR	AT1G56330.1	AT1G56330	protein_coding_gene-mRNA	288	142	169	384	440	331	190.709	137.154	133.961	251.1	288.839	232.43	0.727781	7.58e-05	0.00213904
Chr1	-	21233593	3UTR	AT1G56650.1	AT1G56650	protein_coding_gene-mRNA	1207	770	714	283	386	226	799.257	743.72	565.965	185.056	253.39	158.698	-1.7047	7.05e-05	0.00200857
Chr1	-	21468263	5UTR	AT1G58030.1	AT1G58030	protein_coding_gene-mRNA	64	52	67	8	8	15	42.3798	50.2252	53.1087	5.23126	5.25161	10.5331	-2.5081	6.19e-06	0.00026351
Chr1	-	21504333	3UTR	AT1G58080.1	AT1G58080	protein_coding_gene-mRNA	120	53	64	134	197	203	79.4622	51.1911	50.7307	87.6236	129.321	142.548	0.948878	0.00118242	0.0182588
Chr1	-	21587191	3UTR	AT1G58250.1	AT1G58250	protein_coding_gene-mRNA	95	63	91	31	39	43	62.9076	60.8498	72.1327	20.2711	25.6016	30.1948	-1.27373	0.00353591	0.0413766
Chr1	-	21623735	3UTR	AT1G58290.1	AT1G58290	protein_coding_gene-mRNA	502	344	491	1038	1332	1289	332.417	332.259	389.2	678.756	874.393	905.143	1.20751	3.42e-11	8.09e-09
Chr1	-	22060956	3UTR	AT1G59930.1	AT1G59930	protein_coding_gene-mRNA	15	11	4	82	69	91	9.93277	10.6246	3.17067	53.6204	45.2951	63.9007	2.51571	1.94e-06	0.000101182
Chr1	-	22202236	CDS	AT1G60200.1	AT1G60200	protein_coding_gene-mRNA	917	1238	901	784	303	310	607.224	1195.75	714.193	512.663	198.905	217.684	-1.37058	0.000185134	0.00430876
Chr1	-	22218787	3UTR	AT1G60260.1	AT1G60260	protein_coding_gene-mRNA	99	76	54	153	154	162	65.5563	73.4061	42.804	100.048	101.093	113.757	0.774628	0.00354443	0.0414558
Chr1	-	22334633	3UTR	AT1G60630.1	AT1G60630	protein_coding_gene-mRNA	12	11	17	0	1	4	7.94622	10.6246	13.4753	0	0.656451	2.80882	-2.47023	7.69e-05	0.00216527
Chr1	-	22358072	AMB	AT1G60730.x	AT1G60730	protein_coding_gene-mRNA	436	292	495	191	120	80	288.713	282.034	392.37	124.896	78.7741	56.1764	-1.82227	4.04e-08	3.76e-06
Chr1	-	22445312	3UTR	AT1G60960.1	AT1G60960	protein_coding_gene-mRNA	436	312	276	71	65	115	288.713	301.351	218.776	46.4274	42.6693	80.7536	-2.17253	5.17e-11	1.16e-08
Chr1	-	22798183	3UTR	AT1G61740.1	AT1G61740	protein_coding_gene-mRNA	628	405	462	719	862	812	415.852	391.177	366.212	470.159	565.861	570.191	0.448967	0.00224498	0.0296644
Chr1	-	22812692	3UTR	AT1G61780.1	AT1G61780	protein_coding_gene-mRNA	297	178	152	476	397	450	196.669	171.925	120.485	311.26	260.611	315.992	0.839841	0.00107102	0.0169939
Chr1	-	23016746	3UTR	AT1G62300.1	AT1G62300	protein_coding_gene-mRNA	68	43	75	33	21	14	45.0286	41.5324	59.4501	21.5789	13.7855	9.83087	-1.59178	0.000115177	0.00297551
Chr1	-	23375956	3UTR	AT1G63050.1	AT1G63050	protein_coding_gene-mRNA	16	5	4	29	38	29	10.595	4.82935	3.17067	18.9633	24.9451	20.364	1.58277	0.00189106	0.0262882
Chr1	-	23536546	3UTR	AT1G63470.1	AT1G63470	protein_coding_gene-mRNA	48	35	30	19	15	24	31.7849	33.8054	23.78	12.4242	9.84677	16.8529	-1.11444	0.00450587	0.0494452
Chr1	-	23668764	CDS	AT1G63800.1	AT1G63800	protein_coding_gene-mRNA	17	47	38	2	11	16	11.2571	45.3959	30.1214	1.30781	7.22096	11.2353	-1.81735	0.00342677	0.0404602
Chr1	-	23689779	3UTR	AT1G63840.1	AT1G63840	protein_coding_gene-mRNA	657	440	567	372	198	183	435.056	424.983	449.442	243.254	129.977	128.504	-1.33285	6.13e-05	0.00177818
Chr1	-	23915597	3UTR	AT1G64400.1	AT1G64400	protein_coding_gene-mRNA	346	234	347	665	496	496	229.116	226.014	275.056	434.848	325.6	348.294	0.595466	0.00153389	0.0224117
Chr1	-	23954815	3UTR	AT1G64510.1	AT1G64510	protein_coding_gene-mRNA	148	99	184	217	352	431	98.0034	95.6211	145.851	141.898	231.071	302.65	0.961482	0.000829507	0.013919
Chr1	-	24030916	3UTR	AT1G64670.1	AT1G64670	protein_coding_gene-mRNA	9	16	17	35	46	44	5.95966	15.4539	13.4753	22.8868	30.1968	30.897	1.21703	0.000577022	0.0104606
Chr1	-	24137521	3UTR	AT1G64980.1	AT1G64980	protein_coding_gene-mRNA	121	79	72	164	234	185	80.1244	76.3037	57.0721	107.241	153.61	129.908	0.854107	0.000108914	0.00284017
Chr1	-	24167226	3UTR	AT1G65060.1	AT1G65060	protein_coding_gene-mRNA	0	4	20	2	1	0	0	3.86348	15.8534	1.30781	0.656451	0	-1.91114	0.00263951	0.0332948
Chr1	-	24215646	3UTR	AT1G65190.1	AT1G65190	protein_coding_gene-mRNA	207	198	164	503	551	474	137.072	191.242	129.997	328.915	361.705	332.845	1.12976	7.44e-05	0.00210636
Chr1	-	24248895	3UTR	AT1G65290.1	AT1G65290	protein_coding_gene-mRNA	198	150	176	327	347	323	131.113	144.88	139.509	213.828	227.789	226.812	0.678605	0.000511222	0.00956304
Chr1	-	24307022	AMB	AT1G65440.x	AT1G65440	protein_coding_gene-mRNA	81	26	40	7	7	5	53.637	25.1126	31.7067	4.57735	4.59516	3.51103	-2.53036	0.000229923	0.00511022
Chr1	-	24363657	CDS	AT1G65540.1	AT1G65540	protein_coding_gene-mRNA	98	125	187	43	38	19	64.8941	120.734	148.229	28.118	24.9451	13.3419	-2.21912	1.05e-09	1.63e-07
Chr1	-	24440284	3UTR	AT1G65720.1	AT1G65720	protein_coding_gene-mRNA	1135	804	903	1739	1432	1466	751.58	776.559	715.779	1137.14	940.038	1029.43	0.466107	0.00184994	0.0258773
Chr1	-	24546761	3UTR	AT1G65950.1	AT1G65950	protein_coding_gene-mRNA	105	41	79	44	40	21	69.5294	39.6007	62.6207	28.7719	26.258	14.7463	-1.22315	0.00344744	0.0406231
Chr1	-	24557392	3UTR	AT1G65970.1	AT1G65970	protein_coding_gene-mRNA	74	31	32	13	0	0	49.0017	29.942	25.3654	8.5008	0	0	-2.60968	0.00166019	0.0238152
Chr1	-	24605297	intergenic.igt	AT1G66100.igt	AT1G66100.igt	protein_coding_gene-protein_coding_gene	0	0	0	12	15	16	0	0	0	7.84689	9.84677	11.2353	3.26338	6.89e-06	0.000287808
Chr1	-	24605702	3UTR	AT1G66100.1	AT1G66100	protein_coding_gene-mRNA	367	104	817	5982	5484	6084	243.022	100.45	647.609	3911.67	3599.98	4272.22	3.3464	1.63e-16	1.17e-13
Chr1	-	24774218	3UTR	AT1G66410.2	AT1G66410	protein_coding_gene-mRNA	995	606	821	685	582	579	658.874	585.317	650.78	447.927	382.055	406.577	-0.609868	0.000674611	0.0118192
Chr1	-	24863172	AMB	AT1G66660.x	AT1G66660	protein_coding_gene-mRNA	93	69	68	16	24	17	61.5832	66.645	53.9014	10.4625	15.7548	11.9375	-2.09893	3.39e-06	0.000160722
Chr1	-	24973049	3UTR	AT1G66940.3	AT1G66940	protein_coding_gene-mRNA	12	10	7	52	60	30	7.94622	9.6587	5.54867	34.0032	39.3871	21.0662	1.87884	2.69e-06	0.000131997
Chr1	-	24992613	3UTR	AT1G66970.1	AT1G66970	protein_coding_gene-mRNA	377	263	231	746	620	622	249.644	254.024	183.106	487.815	407	436.772	0.927526	0.0014074	0.0209787
Chr1	-	25048280	3UTR	AT1G67090.1	AT1G67090	protein_coding_gene-mRNA	12547	8146	12575	21336	30785	27902	8308.43	7867.98	9967.79	13951.8	20208.9	19592.9	1.02691	8.98e-08	7.69e-06
Chr1	-	25366269	CDS	AT1G67680.1	AT1G67680	protein_coding_gene-mRNA	54	50	79	35	16	13	35.758	48.2935	62.6207	22.8868	10.5032	9.12867	-1.62765	0.000763216	0.0129631
Chr1	-	25394090	3UTR	AT1G67740.1	AT1G67740	protein_coding_gene-mRNA	62	46	58	133	185	180	41.0555	44.43	45.9747	86.9697	121.443	126.397	1.29902	4.93e-05	0.00147833
Chr1	-	25394327	3UTR	AT1G67740.1	AT1G67740	protein_coding_gene-mRNA	6489	4094	4921	10510	10518	12141	4296.92	3954.27	3900.72	6872.57	6904.55	8525.47	0.862696	4.79e-05	0.00144861
Chr1	-	25446285	3UTR	AT1G67865.1	AT1G67865	protein_coding_gene-mRNA	633	318	621	4286	2860	2286	419.163	307.147	492.247	2802.65	1877.45	1605.24	2.327	1.24e-26	2.1e-23
Chr1	-	25449371	3UTR	AT1G67870.1	AT1G67870	protein_coding_gene-mRNA	4082	2716	3053	5068	5339	6074	2703.04	2623.3	2420.01	3314	3504.79	4265.2	0.512985	0.000579196	0.0104859
Chr1	-	25480651	3UTR	AT1G67960.1	AT1G67960	protein_coding_gene-mRNA	73	39	47	19	22	20	48.3395	37.6689	37.2554	12.4242	14.4419	14.0441	-1.47876	0.0014839	0.0218707
Chr1	-	25484742	3UTR	AT1G67970.1	AT1G67970	protein_coding_gene-mRNA	12	4	0	89	29	60	7.94622	3.86348	0	58.1978	19.0371	42.1323	2.72996	4.21e-05	0.00129243
Chr1	-	25757435	3UTR	AT1G68590.2	AT1G68590	protein_coding_gene-mRNA	27	20	8	62	105	72	17.879	19.3174	6.34134	40.5423	68.9274	50.5588	1.75146	2.31e-05	0.000785534
Chr1	-	25757514	3UTR	AT1G68590.2	AT1G68590	protein_coding_gene-mRNA	166	124	179	324	514	381	109.923	119.768	141.887	211.866	337.416	267.54	1.09325	0.000748613	0.01278
Chr1	-	25777923	3UTR	AT1G68660.1	AT1G68660	protein_coding_gene-mRNA	903	706	723	1427	1508	1533	597.953	681.904	573.099	933.126	989.928	1076.48	0.690444	4.78e-06	0.000213322
Chr1	-	26045854	intron	AT1G69280.1	AT1G69280	protein_coding_gene-mRNA	38	45	55	12	14	13	25.163	43.4641	43.5967	7.84689	9.19032	9.12867	-1.90789	0.000220126	0.00494988
Chr1	-	26161935	CDS	AT1G69570.1	AT1G69570	protein_coding_gene-mRNA	37	17	42	0	1	7	24.5008	16.4198	33.292	0	0.656451	4.91544	-2.87462	4.31e-05	0.0013167
Chr1	-	26293272	intergenic.pm	AT1G69840.igt	AT1G69840.igt	protein_coding_gene-protein_coding_gene	5	1	4	18	19	21	3.31092	0.96587	3.17067	11.7703	12.4726	14.7463	1.96375	0.00242668	0.0313636
Chr1	-	26512815	AMB	AT1G70370.x	AT1G70370	protein_coding_gene-mRNA	53	36	77	355	317	289	35.0958	34.7713	61.0354	232.137	208.095	202.937	2.22453	5.03e-16	3.21e-13
Chr1	-	26533945	3UTR	AT1G70410.3	AT1G70410	protein_coding_gene-mRNA	236	156	277	378	444	645	156.276	150.676	219.569	247.177	291.464	452.922	0.89564	7.27e-05	0.00206449
Chr1	-	26659175	3UTR	AT1G70710.1	AT1G70710	protein_coding_gene-mRNA	0	0	0	16	10	3	0	0	0	10.4625	6.56451	2.10662	2.68214	0.000131177	0.0032761
Chr1	-	26668869	3UTR	AT1G70730.1	AT1G70730	protein_coding_gene-mRNA	293	278	277	570	565	614	194.02	268.512	219.569	372.727	370.895	431.154	0.782383	9.6e-07	5.53e-05
Chr1	-	26688324	AMB	AT1G70770.x	AT1G70770	protein_coding_gene-mRNA	260	223	273	164	174	114	172.168	215.389	216.398	107.241	114.223	80.0514	-0.98292	8.41e-06	0.000334914
Chr1	-	26709971	3UTR	AT1G70830.3	AT1G70830	protein_coding_gene-mRNA	18	26	45	8	10	12	11.9193	25.1126	35.67	5.23126	6.56451	8.42646	-1.67679	2.64e-06	0.0001303
Chr1	-	26764675	3UTR	AT1G70985.1	AT1G70985	protein_coding_gene-mRNA	32	35	24	112	98	83	21.1899	33.8054	19.024	73.2376	64.3322	58.283	1.37626	1.08e-06	6.12e-05
Chr1	-	26861703	3UTR	AT1G71260.1	AT1G71260	protein_coding_gene-mRNA	235	123	198	110	125	135	155.613	118.802	156.948	71.9298	82.0564	94.7977	-0.779117	0.00325682	0.0389795
Chr1	-	27264978	3UTR	AT1G72430.1	AT1G72430	protein_coding_gene-mRNA	225	86	141	591	791	570	148.992	83.0648	111.766	386.459	519.253	400.257	1.87476	1.44e-13	6.41e-11
Chr1	-	27339130	3UTR	AT1G72610.1	AT1G72610	protein_coding_gene-mRNA	1218	860	2172	5885	5218	3338	806.541	830.648	1721.67	3848.24	3425.36	2343.96	1.46566	2.32e-06	0.000116874
Chr1	-	27567417	3UTR	AT1G73325.1	AT1G73325	protein_coding_gene-mRNA	0	4	1	22	156	13	0	3.86348	0.792668	14.386	102.406	9.12867	3.43298	4.94e-07	3.22e-05
Chr1	-	27590815	3UTR	AT1G73390.4	AT1G73390	protein_coding_gene-mRNA	667	511	532	417	342	332	441.677	493.56	421.699	272.679	224.506	233.132	-0.874421	0.000460261	0.00879783
Chr1	-	28061180	3UTR	AT1G74690.1	AT1G74690	protein_coding_gene-mRNA	45	25	34	73	97	92	29.7983	24.1467	26.9507	47.7352	63.6758	64.6029	1.07313	0.000307595	0.00639602
Chr1	-	28129904	3UTR	AT1G74880.1	AT1G74880	protein_coding_gene-mRNA	1187	1131	1128	1861	2331	2328	786.014	1092.4	894.129	1216.92	1530.19	1634.73	0.65266	0.000812363	0.0137092
Chr1	-	28131502	3UTR	AT1G74890.1	AT1G74890	protein_coding_gene-mRNA	0	0	0	1	13	13	0	0	0	0.653907	8.53387	9.12867	2.48429	0.00235806	0.030712
Chr1	-	28157592	3UTR	AT1G74970.1	AT1G74970	protein_coding_gene-mRNA	350	271	360	662	870	915	231.765	261.751	285.36	432.887	571.113	642.518	1.06634	3.37e-08	3.26e-06
Chr1	-	28215964	3UTR	AT1G75180.2	AT1G75180	protein_coding_gene-mRNA	32	11	36	104	60	76	21.1899	10.6246	28.536	68.0064	39.3871	53.3676	1.30344	0.0025408	0.0323606
Chr1	-	28268948	3UTR	AT1G75340.1	AT1G75340	protein_coding_gene-mRNA	51	31	34	16	11	17	33.7714	29.942	26.9507	10.4625	7.22096	11.9375	-1.50682	0.000546845	0.0100231
Chr1	-	28422113	3UTR	AT1G75690.1	AT1G75690	protein_coding_gene-mRNA	494	416	459	895	1239	1259	327.119	401.802	363.834	585.247	813.343	884.076	1.04949	8.3e-08	7.16e-06
Chr1	-	28441556	3UTR	AT1G75750.2	AT1G75750	protein_coding_gene-mRNA	8114	7956	9336	3539	3378	1161	5372.97	7684.46	7400.34	2314.18	2217.49	815.26	-1.84501	8.7e-07	5.12e-05
Chr1	-	28528488	3UTR	AT1G76010.1	AT1G76010	protein_coding_gene-mRNA	47	60	40	15	16	11	31.1227	57.9522	31.7067	9.80861	10.5032	7.72426	-1.93377	3.06e-05	0.000992061
Chr1	-	28553986	3UTR	AT1G76100.1	AT1G76100	protein_coding_gene-mRNA	1112	704	986	1814	1881	2678	736.35	679.972	781.57	1186.19	1234.78	1880.51	0.955978	6.98e-07	4.32e-05
Chr1	-	28577969	3UTR	AT1G76160.1	AT1G76160	protein_coding_gene-mRNA	27	28	60	171	259	114	17.879	27.0444	47.5601	111.818	170.021	80.0514	1.83509	1.32e-05	0.000496229
Chr1	-	28854459	3UTR	AT1G76860.1	AT1G76860	protein_coding_gene-mRNA	651	493	552	241	321	340	431.082	476.174	437.552	157.592	210.721	238.75	-1.1275	8.48e-07	5.02e-05
Chr1	-	28895303	3UTR	AT1G76930.1	AT1G76930	protein_coding_gene-mRNA	379	277	252	253	102	75	250.968	267.546	199.752	165.439	66.958	52.6654	-1.25035	0.00350045	0.0410429
Chr1	-	28947756	3UTR	AT1G77030.1	AT1G77030	protein_coding_gene-mRNA	435	291	426	130	159	117	288.05	281.068	337.676	85.008	104.376	82.158	-1.59092	0.00139375	0.0208146
Chr1	-	28951644	3UTR	AT1G77060.1	AT1G77060	protein_coding_gene-mRNA	44	38	35	75	139	144	29.1361	36.7031	27.7434	49.0431	91.2467	101.118	1.32102	3.98e-05	0.00123493
Chr1	-	28977361	3UTR	AT1G77122.1	AT1G77122	protein_coding_gene-mRNA	186	149	198	89	77	84	123.166	143.915	156.948	58.1978	50.5467	58.9852	-1.30454	1.03e-06	5.9e-05
Chr1	-	28989924	3UTR	AT1G77145.1	AT1G77145	protein_coding_gene-mRNA	93	29	41	17	7	2	61.5832	28.0102	32.4994	11.1164	4.59516	1.40441	-2.21018	0.00440594	0.0486879
Chr1	-	29000532	CDS	AT1G77180.3	AT1G77180	protein_coding_gene-mRNA	101	86	70	27	26	41	66.8807	83.0648	55.4867	17.6555	17.0677	28.7904	-1.55925	0.00103389	0.0165718
Chr1	-	29031234	3UTR	AT1G77280.1	AT1G77280	protein_coding_gene-mRNA	368	210	194	184	158	115	243.684	202.833	153.777	120.319	103.719	80.7536	-0.942513	0.0043698	0.0483489
Chr1	-	29912251	3UTR	AT1G79520.1	AT1G79520	protein_coding_gene-mRNA	552	475	544	423	287	406	365.526	458.788	431.211	276.603	188.401	285.095	-0.731413	0.000525247	0.00972531
Chr1	-	29912307	3UTR	AT1G79520.1	AT1G79520	protein_coding_gene-mRNA	170	139	141	61	61	86	112.571	134.256	111.766	39.8883	40.0435	60.3897	-1.31793	3.37e-06	0.000160542
Chr1	-	29950001	3UTR	AT1G79600.1	AT1G79600	protein_coding_gene-mRNA	994	665	751	1163	1261	1294	658.212	642.304	595.293	760.494	827.785	908.654	0.395276	0.000118639	0.00302695
Chr1	-	30041333	3UTR	AT1G79850.1	AT1G79850	protein_coding_gene-mRNA	996	534	1034	1294	1953	1661	659.536	515.775	819.618	846.156	1282.05	1166.36	0.709463	0.00225369	0.0297526
Chr1	-	30298534	3UTR	AT1G80600.1	AT1G80600	protein_coding_gene-mRNA	798	500	657	565	515	530	528.424	482.935	520.783	369.458	338.072	372.169	-0.500797	0.00302497	0.0368962
Chr1	-	30408827	CDS	AT1G80930.1	AT1G80930	protein_coding_gene-mRNA	88	309	232	101	61	39	58.2723	298.454	183.899	66.0446	40.0435	27.386	-1.83469	0.000211083	0.00478421
Chr2	+	5524	intergenic.pm	AT2G01010.igt	AT2G01010.igt	rRNA-rRNA	710	423	662	4497	4856	4852	470.151	408.563	524.746	2940.62	3187.73	3407.1	2.67303	2.27e-17	1.73e-14
Chr2	+	5944	exon	AT2G01020.1	AT2G01020	rRNA-rRNA	244	229	324	182	203	173	161.573	221.184	256.824	119.011	133.26	121.482	-0.75783	0.00164098	0.0235682
Chr2	+	220942	3UTR	AT2G01480.1	AT2G01480	protein_coding_gene-mRNA	127	90	98	49	28	55	84.0975	86.9283	77.6814	32.0415	18.3806	38.6213	-1.4358	4.21e-06	0.000192257
Chr2	+	267450	3UTR	AT2G01590.1	AT2G01590	protein_coding_gene-mRNA	164	191	247	323	387	511	108.598	184.481	195.789	211.212	254.047	358.827	0.737898	0.00428172	0.0476865
Chr2	+	527013	3UTR	AT2G02090.1	AT2G02090	protein_coding_gene-mRNA	190	168	175	71	127	129	125.815	162.266	138.717	46.4274	83.3693	90.5845	-0.922856	0.00237783	0.0308843
Chr2	+	529064	3UTR	AT2G02100.1	AT2G02100	protein_coding_gene-mRNA	15	1	2	12	31	31	9.93277	0.96587	1.58534	7.84689	20.35	21.7684	1.62423	0.00046612	0.00888827
Chr2	+	540620	3UTR	AT2G02130.1	AT2G02130	protein_coding_gene-mRNA	68	80	86	281	241	203	45.0286	77.2696	68.1694	183.748	158.205	142.548	1.32762	3.17e-08	3.11e-06
Chr2	+	841644	CDS	AT2G02880.1	AT2G02880	protein_coding_gene-mRNA	44	31	118	18	6	12	29.1361	29.942	93.5348	11.7703	3.93871	8.42646	-2.36874	1.94e-05	0.000684634
Chr2	+	1122008	3UTR	AT2G03680.1	AT2G03680	protein_coding_gene-mRNA	429	228	336	812	487	594	284.077	220.218	266.336	530.973	319.692	417.11	0.706162	0.000444398	0.00856391
Chr2	+	1187747	CDS	AT2G03890.2	AT2G03890	protein_coding_gene-mRNA	39	28	16	0	4	2	25.8252	27.0444	12.6827	0	2.6258	1.40441	-2.87216	0.000133409	0.0033213
Chr2	+	1565010	3UTR	AT2G04495.1	AT2G04495	protein_coding_gene-mRNA	0	0	0	40	15	14	0	0	0	26.1563	9.84677	9.83087	3.53564	9.73e-06	0.000380582
Chr2	+	1596350	3UTR	AT2G04570.1	AT2G04570	protein_coding_gene-mRNA	12	17	46	73	54	118	7.94622	16.4198	36.4627	47.7352	35.4484	82.8602	1.35303	0.000555579	0.0101595
Chr2	+	1629140	3UTR	AT2G04660.1	AT2G04660	protein_coding_gene-mRNA	12	2	8	36	53	36	7.94622	1.93174	6.34134	23.5407	34.7919	25.2794	2.07767	0.000121915	0.00308061
Chr2	+	1678418	3UTR	AT2G04780.1	AT2G04780	protein_coding_gene-mRNA	2	0	1	9	13	19	1.32437	0	0.792668	5.88517	8.53387	13.3419	2.2818	1.27e-05	0.000480067
Chr2	+	1967669	AMB	AT2G05380.x	AT2G05380	protein_coding_gene-mRNA	280	362	201	104	109	62	185.412	349.645	159.326	68.0064	71.5532	43.5367	-1.74193	0.000923364	0.0151671
Chr2	+	1968037	3UTR	AT2G05380.2	AT2G05380	protein_coding_gene-mRNA	38617	24767	29925	27579	14852	16954	25571.6	23921.7	23720.6	18034.1	9749.61	11905.2	-0.866882	0.00027033	0.00578516
Chr2	+	2026680	AMB	AT2G05520.x	AT2G05520	protein_coding_gene-mRNA	468	495	624	394	353	298	309.903	478.106	494.625	257.64	231.727	209.257	-0.853453	0.00172958	0.024646
Chr2	+	2034170	3UTR	AT2G05540.1	AT2G05540	protein_coding_gene-mRNA	2360	1602	1410	519	385	460	1562.76	1547.32	1117.66	339.378	252.734	323.014	-1.95232	0.00125567	0.019152
Chr2	+	2146584	3UTR	AT2G05710.1	AT2G05710	protein_coding_gene-mRNA	1299	946	1253	1089	875	808	860.178	913.713	993.212	712.105	574.395	567.382	-0.572073	0.000702451	0.012248
Chr2	+	2201484	3UTR	AT2G05790.1	AT2G05790	protein_coding_gene-mRNA	1	4	18	56	106	92	0.662185	3.86348	14.268	36.6188	69.5838	64.6029	2.87531	7.81e-12	2.37e-09
Chr2	+	2294066	intergenic.igt	AT2G05935.igt	AT2G05935.igt	transposable_element_gene-transposable_element_gene	2	1	2	25	17	28	1.32437	0.96587	1.58534	16.3477	11.1597	19.6617	2.8146	2.51e-05	0.00084224
Chr2	+	3270527	3UTR	AT2G07751.1	AT2G07751	protein_coding_gene-mRNA	19	4	10	0	0	0	12.5815	3.86348	7.92668	0	0	0	-3.21026	5.67e-05	0.00167238
Chr2	+	3299504	pseudogenic_exon	AT2G07783.1	AT2G07783	pseudogene-pseudogenic_transcript	6	6	6	49	93	45	3.97311	5.79522	4.75601	32.0415	61.05	31.5992	2.65668	1.85e-05	0.000656982
Chr2	+	3497894	intergenic.igt	AT2G07765.igt	AT2G07765.igt	tRNA-tRNA	5	8	7	0	0	0	3.31092	7.72696	5.54867	0	0	0	-2.72324	0.000709354	0.0122958
Chr2	+	4482849	intergenic.pm	AT2G11235.igt	AT2G11235.igt	transposable_element_gene-transposable_element_gene	276	220	334	102	177	146	182.763	212.491	264.751	66.6986	116.192	102.522	-1.16975	0.000169041	0.00399377
Chr2	+	4870591	intergenic.igt	AT2G12060.igt	AT2G12060.igt	transposable_element_gene-transposable_element_gene	8	7	8	38	37	52	5.29748	6.76109	6.34134	24.8485	24.2887	36.5147	2.01529	7.67e-05	0.00216377
Chr2	+	5852712	intergenic.pm	AT2G13920.igt	AT2G13920.igt	pseudogene-pseudogene	91	70	86	332	345	385	60.2588	67.6109	68.1694	217.097	226.476	270.349	1.83502	2.08e-15	1.23e-12
Chr2	+	5908290	3UTR	AT2G14045.3	AT2G14045	protein_coding_gene-mRNA	72	65	68	187	138	165	47.6773	62.7815	53.9014	122.281	90.5903	115.864	0.972125	0.00182098	0.025567
Chr2	+	6537013	3UTR	AT2G15080.1	AT2G15080	protein_coding_gene-mRNA	406	344	474	232	202	178	268.847	332.259	375.724	151.707	132.603	124.993	-1.1864	0.00381585	0.0437525
Chr2	+	6646957	intergenic.igt	AT2G15280.igt	AT2G15280.igt	protein_coding_gene-protein_coding_gene	1	2	4	13	18	19	0.662185	1.93174	3.17067	8.5008	11.8161	13.3419	2.03863	0.00395979	0.0450646
Chr2	+	6760613	AMB	AT2G15480.x	AT2G15480	protein_coding_gene-mRNA	404	225	348	274	111	138	267.523	217.321	275.848	179.171	72.8661	96.9043	-1.07492	0.00381206	0.0437415
Chr2	+	7211007	3UTR	AT2G16630.1	AT2G16630	protein_coding_gene-mRNA	12	6	30	75	69	67	7.94622	5.79522	23.78	49.0431	45.2951	47.0478	1.77989	5.7e-07	3.64e-05
Chr2	+	7257887	intergenic.igt	AT2G16710.igt	AT2G16710.igt	protein_coding_gene-protein_coding_gene	8	4	6	48	34	48	5.29748	3.86348	4.75601	31.3876	22.3193	33.7059	2.35717	1.17e-05	0.000450606
Chr2	+	7408271	3UTR	AT2G17040.1	AT2G17040	protein_coding_gene-mRNA	38	46	71	473	186	462	25.163	44.43	56.2794	309.298	122.1	324.419	2.36355	2.4e-06	0.000120562
Chr2	+	7460775	3UTR	AT2G17120.1	AT2G17120	protein_coding_gene-mRNA	75	35	87	190	152	117	49.6639	33.8054	68.9621	124.242	99.7806	82.158	0.968811	0.00113904	0.017728
Chr2	+	7508359	3UTR	AT2G17260.1	AT2G17260	protein_coding_gene-mRNA	2	0	0	5	14	12	1.32437	0	0	3.26954	9.19032	8.42646	2.23804	0.00237595	0.0308769
Chr2	+	7509838	3UTR	AT2G17265.1	AT2G17265	protein_coding_gene-mRNA	648	515	429	435	418	408	429.096	497.423	340.054	284.45	274.397	286.5	-0.575913	0.00105585	0.0168172
Chr2	+	7673713	3UTR	AT2G17660.1	AT2G17660	protein_coding_gene-mRNA	0	1	1	7	41	25	0	0.96587	0.792668	4.57735	26.9145	17.5551	2.97732	0.000181098	0.00422789
Chr2	+	7822324	3UTR	AT2G17972.1	AT2G17972	protein_coding_gene-mRNA	12	6	6	18	48	29	7.94622	5.79522	4.75601	11.7703	31.5097	20.364	1.56273	0.00241018	0.0312017
Chr2	+	7846870	3UTR	AT2G18050.2	AT2G18050	protein_coding_gene-mRNA	2381	1634	1603	840	756	1052	1576.66	1578.23	1270.65	549.282	496.277	738.72	-1.25693	0.000458342	0.00876824
Chr2	+	8210233	3UTR	AT2G18950.1	AT2G18950	protein_coding_gene-mRNA	329	177	261	112	93	48	217.859	170.959	206.886	73.2376	61.05	33.7059	-1.76227	5.59e-08	5e-06
Chr2	+	8464515	3UTR	AT2G19540.1	AT2G19540	protein_coding_gene-mRNA	422	262	314	699	680	523	279.442	253.058	248.898	457.081	446.387	367.253	0.691997	0.00065316	0.0115247
Chr2	+	8737763	3UTR	AT2G20260.1	AT2G20260	protein_coding_gene-mRNA	2725	2133	2979	4326	4439	5164	1804.45	2060.2	2361.36	2828.8	2913.99	3626.19	0.582931	0.00152734	0.0223437
Chr2	+	8782663	3UTR	AT2G20340.1	AT2G20340	protein_coding_gene-mRNA	39	40	17	113	133	132	25.8252	38.6348	13.4753	73.8915	87.308	92.6911	1.59094	0.000312006	0.00646619
Chr2	+	8857757	3UTR	AT2G20570.2	AT2G20570	protein_coding_gene-mRNA	2552	1937	2562	4132	4212	3697	1689.9	1870.89	2030.81	2701.95	2764.97	2596.05	0.523164	0.00210655	0.0283919
Chr2	+	9082847	3UTR	AT2G21190.1	AT2G21190	protein_coding_gene-mRNA	824	563	557	1628	1547	1232	545.64	543.785	441.516	1064.56	1015.53	865.117	0.936573	2.4e-09	3.27e-07
Chr2	+	9110158	3UTR	AT2G21270.2	AT2G21270	protein_coding_gene-mRNA	760	557	550	498	316	416	503.261	537.99	435.967	325.646	207.439	292.117	-0.829951	8.52e-06	0.000338686
Chr2	+	9113053	CDS	AT2G21290.1	AT2G21290	protein_coding_gene-mRNA	233	195	304	139	64	131	154.289	188.345	240.971	90.8931	42.0129	91.9889	-1.32814	2.29e-05	0.000779855
Chr2	+	9127860	3UTR	AT2G21320.1	AT2G21320	protein_coding_gene-mRNA	361	195	333	714	911	491	239.049	188.345	263.958	466.89	598.027	344.783	1.00229	0.00015178	0.0036779
Chr2	+	9156858	3UTR	AT2G21390.1	AT2G21390	protein_coding_gene-mRNA	118	70	105	243	276	163	78.1378	67.6109	83.2301	158.899	181.181	114.459	0.958631	0.0011767	0.0181942
Chr2	+	9260650	3UTR	AT2G21650.1	AT2G21650	protein_coding_gene-mRNA	151	81	154	319	440	383	99.9899	78.2355	122.071	208.596	288.839	268.945	1.32047	3.44e-08	3.29e-06
Chr2	+	9387942	CDS	AT2G22080.1	AT2G22080	protein_coding_gene-mRNA	125	157	136	82	110	63	82.7731	151.642	107.803	53.6204	72.2096	44.2389	-0.965875	0.00273638	0.034116
Chr2	+	9638668	3UTR	AT2G22670.3	AT2G22670	protein_coding_gene-mRNA	98	51	108	138	235	289	64.8941	49.2594	85.6081	90.2392	154.266	202.937	1.11918	0.000147933	0.00361057
Chr2	+	9790148	3UTR	AT2G22990.3	AT2G22990	protein_coding_gene-mRNA	217	150	144	381	340	496	143.694	144.88	114.144	249.139	223.193	348.294	1.0036	0.000116157	0.00298548
Chr2	+	9795808	3UTR	AT2G23000.1	AT2G23000	protein_coding_gene-mRNA	37	22	18	1	15	3	24.5008	21.2491	14.268	0.653907	9.84677	2.10662	-1.87999	0.00112626	0.0176102
Chr2	+	9795863	3UTR	AT2G23000.1	AT2G23000	protein_coding_gene-mRNA	98	58	118	39	73	65	64.8941	56.0205	93.5348	25.5024	47.9209	45.6433	-0.831912	0.00102519	0.0164882
Chr2	+	9842134	CDS	AT2G23120.1	AT2G23120	protein_coding_gene-mRNA	2	1	0	7	149	22	1.32437	0.96587	0	4.57735	97.8112	15.4485	3.6628	8.62e-06	0.000342147
Chr2	+	9842575	3UTR	AT2G23120.1	AT2G23120	protein_coding_gene-mRNA	1103	604	937	3173	4046	4460	730.39	583.385	742.729	2074.85	2656	3131.84	1.89293	5.36e-14	2.48e-11
Chr2	+	9888915	intergenic.igt	AT2G23220.igt	AT2G23220.igt	protein_coding_gene-protein_coding_gene	7	1	3	24	22	20	4.63529	0.96587	2.378	15.6938	14.4419	14.0441	2.02981	0.00135578	0.0204283
Chr2	+	9975142	3UTR	AT2G23420.1	AT2G23420	protein_coding_gene-mRNA	105	129	105	243	241	232	69.5294	124.597	83.2301	158.899	158.205	162.912	0.779605	0.00357788	0.0417026
Chr2	+	10231555	3UTR	AT2G24060.1	AT2G24060	protein_coding_gene-mRNA	33	36	36	137	136	131	21.8521	34.7713	28.536	89.5853	89.2774	91.9889	1.62388	6.58e-08	5.74e-06
Chr2	+	10576939	3UTR	AT2G24820.1	AT2G24820	protein_coding_gene-mRNA	576	399	493	989	866	946	381.419	385.382	390.785	646.714	568.487	664.286	0.694792	4.65e-07	3.05e-05
Chr2	+	10824841	3UTR	AT2G25430.1	AT2G25430	protein_coding_gene-mRNA	338	270	352	578	611	439	223.819	260.785	279.019	377.958	401.092	308.268	0.50751	0.00194167	0.0267885
Chr2	+	10857106	3UTR	AT2G25510.1	AT2G25510	protein_coding_gene-mRNA	7562	4982	11894	29461	18955	13147	5007.44	4811.96	9427.99	19264.8	12443	9231.89	1.06489	2.92e-05	0.000957878
Chr2	+	10907220	3UTR	AT2G25625.2	AT2G25625	protein_coding_gene-mRNA	1428	817	1159	555	569	471	945.6	789.116	918.702	362.919	373.521	330.739	-1.27305	3.16e-05	0.0010163
Chr2	+	11204058	3UTR	AT2G26310.3	AT2G26310	protein_coding_gene-mRNA	42	24	32	3	3	0	27.8118	23.1809	25.3654	1.96172	1.96935	0	-2.68369	0.00200445	0.0274216
Chr2	+	11221516	exon	AT2G26355.1	AT2G26355	other_RNA-ncRNA	585	508	411	247	182	173	387.378	490.662	325.786	161.515	119.474	121.482	-1.49166	0.000365591	0.00736355
Chr2	+	11270845	3UTR	AT2G26500.2	AT2G26500	protein_coding_gene-mRNA	806	572	681	1176	1423	1156	533.721	552.478	539.807	768.995	934.13	811.749	0.624907	1.34e-05	0.000503034
Chr2	+	11340834	3UTR	AT2G26660.1	AT2G26660	protein_coding_gene-mRNA	130	74	95	44	59	49	86.084	71.4744	75.3034	28.7719	38.7306	34.4081	-1.16171	8.24e-05	0.00228241
Chr2	+	11534288	AMB	AT2G27030.x	AT2G27030	protein_coding_gene-mRNA	77	68	76	172	146	207	50.9882	65.6792	60.2427	112.472	95.8419	145.356	0.980711	6.4e-05	0.00184686
Chr2	+	11596541	3UTR	AT2G27130.1	AT2G27130	protein_coding_gene-mRNA	14	13	3	33	49	55	9.27059	12.5563	2.378	21.5789	32.1661	38.6213	1.73471	0.000295451	0.00621677
Chr2	+	12380675	3UTR	AT2G28840.2	AT2G28840	protein_coding_gene-mRNA	1067	906	982	531	461	377	706.551	875.078	778.4	347.225	302.624	264.731	-1.3212	3.5e-05	0.00110927
Chr2	+	12561920	CDS	AT2G29210.1	AT2G29210	protein_coding_gene-mRNA	115	166	218	46	17	71	76.1513	160.334	172.802	30.0797	11.1597	49.8566	-1.93147	0.000384344	0.00762427
Chr2	+	12680571	3UTR	AT2G29660.1	AT2G29660	protein_coding_gene-mRNA	325	244	192	140	75	121	215.21	235.672	152.192	91.547	49.2338	84.9668	-1.36865	2.83e-05	0.000932713
Chr2	+	12809337	3UTR	AT2G30010.1	AT2G30010	protein_coding_gene-mRNA	15	6	0	35	42	16	9.93277	5.79522	0	22.8868	27.571	11.2353	1.63482	0.00193898	0.0267885
Chr2	+	12876260	3UTR	AT2G30150.1	AT2G30150	protein_coding_gene-mRNA	30	59	43	117	166	127	19.8655	56.9863	34.0847	76.5072	108.971	89.1801	1.27444	6.05e-05	0.0017571
Chr2	+	13011063	3UTR	AT2G30530.1	AT2G30530	protein_coding_gene-mRNA	286	156	130	108	94	87	189.385	150.676	103.047	70.622	61.7064	61.0919	-1.17287	3.98e-06	0.000183559
Chr2	+	13017094	AMB	AT2G30550.x	AT2G30550	protein_coding_gene-mRNA	307	209	316	254	137	135	203.291	201.867	250.483	166.092	89.9338	94.7977	-0.876913	0.00211496	0.0284394
Chr2	+	13035573	3UTR	AT2G30590.1	AT2G30590	protein_coding_gene-mRNA	320	177	302	175	172	112	211.899	170.959	239.386	114.434	112.91	78.647	-0.99901	0.0002238	0.0050071
Chr2	+	13108478	AMB	AT2G30766.x	AT2G30766	protein_coding_gene-mRNA	250	206	187	455	997	1406	165.546	198.969	148.229	297.528	654.482	987.301	1.79533	2.4e-05	0.000810856
Chr2	+	13110343	intergenic.igt	AT2G30766.igt	AT2G30766.igt	protein_coding_gene-protein_coding_gene	4	13	21	107	230	311	2.64874	12.5563	16.646	69.9681	150.984	218.386	3.2295	7.51e-08	6.5e-06
Chr2	+	13177150	3UTR	AT2G30950.1	AT2G30950	protein_coding_gene-mRNA	65	54	57	108	136	141	43.042	52.157	45.182	70.622	89.2774	99.0109	0.862282	0.00123341	0.0188367
Chr2	+	13177188	3UTR	AT2G30950.1	AT2G30950	protein_coding_gene-mRNA	160	71	79	253	307	289	105.95	68.5768	62.6207	165.439	201.531	202.937	1.22809	2.71e-06	0.000132774
Chr2	+	13381488	3UTR	AT2G31370.4	AT2G31370	protein_coding_gene-mRNA	45	63	88	146	165	169	29.7983	60.8498	69.7547	95.4705	108.314	118.673	0.979178	0.00261503	0.0331032
Chr2	+	13383469	3UTR	AT2G31380.1	AT2G31380	protein_coding_gene-mRNA	635	471	754	1345	1468	1133	420.487	454.925	597.671	879.505	963.67	795.599	0.829998	3.12e-05	0.00100949
Chr2	+	13451887	3UTR	AT2G31610.1	AT2G31610	protein_coding_gene-mRNA	242	152	230	426	524	368	160.249	146.812	182.314	278.565	343.98	258.412	0.828118	0.00141158	0.0210277
Chr2	+	13471820	3UTR	AT2G31660.1	AT2G31660	protein_coding_gene-mRNA	533	356	396	307	292	283	352.945	343.85	313.896	200.75	191.684	198.724	-0.75581	0.00436232	0.0483416
Chr2	+	13499987	3UTR	AT2G31750.1	AT2G31750	protein_coding_gene-mRNA	1182	1022	916	812	686	510	782.703	987.119	726.083	530.973	450.326	358.125	-0.88622	1.99e-06	0.000103112
Chr2	+	13813548	3UTR	AT2G32530.1	AT2G32530	protein_coding_gene-mRNA	361	234	259	147	166	161	239.049	226.014	205.301	96.1244	108.971	113.055	-1.0367	0.00179326	0.0253467
Chr2	+	13826908	3UTR	AT2G32560.1	AT2G32560	protein_coding_gene-mRNA	207	127	140	301	377	376	137.072	122.665	110.973	196.826	247.482	264.029	0.91941	8.18e-07	4.91e-05
Chr2	+	13962119	3UTR	AT2G32910.1	AT2G32910	protein_coding_gene-mRNA	81	58	59	152	125	143	53.637	56.0205	46.7674	99.3939	82.0564	100.415	0.833357	0.000826442	0.0138774
Chr2	+	14024336	3UTR	AT2G33050.1	AT2G33050	protein_coding_gene-mRNA	450	332	495	245	254	249	297.983	320.669	392.37	160.207	166.739	174.849	-0.991259	3.94e-05	0.00122456
Chr2	+	14080137	3UTR	AT2G33220.1	AT2G33220	protein_coding_gene-mRNA	321	261	302	510	471	481	212.561	252.092	239.386	333.493	309.189	337.761	0.477845	0.000586238	0.0105836
Chr2	+	14100465	3UTR	AT2G33255.1	AT2G33255	protein_coding_gene-mRNA	0	0	0	11	12	5	0	0	0	7.19298	7.87741	3.51103	2.52371	0.000969477	0.0157301
Chr2	+	14174542	3UTR	AT2G33450.1	AT2G33450	protein_coding_gene-mRNA	117	101	99	196	332	273	77.4756	97.5529	78.4741	128.166	217.942	191.702	1.06472	1.18e-05	0.000450724
Chr2	+	14181948	CDS	AT2G33480.2	AT2G33480	protein_coding_gene-mRNA	60	83	105	50	43	37	39.7311	80.1672	83.2301	32.6954	28.2274	25.9816	-1.15677	0.00240338	0.0311477
Chr2	+	14226488	3UTR	AT2G33590.1	AT2G33590	protein_coding_gene-mRNA	485	447	583	393	468	443	321.16	431.744	462.125	256.986	307.219	311.077	-0.467069	0.00305323	0.0371259
Chr2	+	14386656	3UTR	AT2G34060.1	AT2G34060	protein_coding_gene-mRNA	3	2	8	25	19	30	1.98655	1.93174	6.34134	16.3477	12.4726	21.0662	1.79593	0.00436968	0.0483489
Chr2	+	14464805	3UTR	AT2G34250.1	AT2G34250	protein_coding_gene-mRNA	645	457	485	1023	1023	745	427.109	441.403	384.444	668.947	671.55	523.143	0.56798	0.000826407	0.0138774
Chr2	+	14525737	3UTR	AT2G34430.1	AT2G34430	protein_coding_gene-mRNA	197	93	409	761	1204	1734	130.45	89.8259	324.201	497.624	790.367	1217.62	1.88407	0.000661374	0.0116522
Chr2	+	14562828	3UTR	AT2G34560.2	AT2G34560	protein_coding_gene-mRNA	25	29	37	125	120	113	16.5546	28.0102	29.3287	81.7384	78.7741	79.3492	1.64392	9.86e-08	8.23e-06
Chr2	+	14578289	3UTR	AT2G34620.1	AT2G34620	protein_coding_gene-mRNA	43	19	52	163	214	311	28.474	18.3515	41.2187	106.587	140.481	218.386	2.26741	1.53e-10	3.07e-08
Chr2	+	14612553	3UTR	AT2G34660.2	AT2G34660	protein_coding_gene-mRNA	1148	638	735	567	487	415	760.188	616.225	582.611	370.765	319.692	291.415	-0.976495	7.57e-05	0.00213821
Chr2	+	14710114	3UTR	AT2G34860.2	AT2G34860	protein_coding_gene-mRNA	348	272	281	555	696	669	230.44	262.717	222.74	362.919	456.89	469.775	0.841462	1.63e-06	8.7e-05
Chr2	+	14892162	3UTR	AT2G35370.1	AT2G35370	protein_coding_gene-mRNA	1390	1044	1154	1758	2428	2675	920.437	1008.37	914.738	1149.57	1593.86	1878.4	0.692944	0.000134828	0.00334605
Chr2	+	14947219	3UTR	AT2G35605.1	AT2G35605	protein_coding_gene-mRNA	101	66	83	44	63	57	66.8807	63.7474	65.7914	28.7719	41.3564	40.0257	-0.813981	0.00436742	0.0483489
Chr2	+	14988321	3UTR	AT2G35650.1	AT2G35650	protein_coding_gene-mRNA	19	3	7	44	72	61	12.5815	2.89761	5.54867	28.7719	47.2645	42.8345	2.18633	4.73e-06	0.000212175
Chr2	+	14990351	3UTR	AT2G35660.2	AT2G35660	protein_coding_gene-mRNA	62	75	125	348	405	358	41.0555	72.4402	99.0834	227.56	265.863	251.389	1.7628	5.56e-10	9.66e-08
Chr2	+	15061996	3UTR	AT2G35860.1	AT2G35860	protein_coding_gene-mRNA	31	17	21	88	133	70	20.5277	16.4198	16.646	57.5438	87.308	49.1544	1.75366	4.68e-08	4.28e-06
Chr2	+	15091753	exon	AT2G35945.1	AT2G35945	other_RNA-ncRNA	800	389	717	387	323	258	529.748	375.723	568.343	253.062	212.034	181.169	-1.15975	3.16e-05	0.0010163
Chr2	+	15107903	3UTR	AT2G35960.1	AT2G35960	protein_coding_gene-mRNA	145	105	150	435	578	519	96.0168	101.416	118.9	284.45	379.429	364.445	1.67689	1.77e-17	1.4e-14
Chr2	+	15169507	3UTR	AT2G36145.1	AT2G36145	protein_coding_gene-mRNA	156	112	129	179	290	287	103.301	108.177	102.254	117.049	190.371	201.533	0.683511	0.00347043	0.0407923
Chr2	+	15516406	CDS	AT2G36950.1	AT2G36950	protein_coding_gene-mRNA	234	107	65	19	20	2	154.951	103.348	51.5234	12.4242	13.129	1.40441	-2.99574	9.3e-07	5.4e-05
Chr2	+	15516859	3UTR	AT2G36950.1	AT2G36950	protein_coding_gene-mRNA	524	330	420	378	236	266	346.985	318.737	332.92	247.177	154.922	186.787	-0.746265	0.00295057	0.0362605
Chr2	+	15517003	3UTR	AT2G36950.1	AT2G36950	protein_coding_gene-mRNA	69	29	50	20	16	8	45.6908	28.0102	39.6334	13.0781	10.5032	5.61764	-1.73172	0.00295136	0.0362605
Chr2	+	15619073	3UTR	AT2G37180.1	AT2G37180	protein_coding_gene-mRNA	50	23	58	51	190	107	33.1092	22.215	45.9747	33.3493	124.726	75.136	1.11931	0.00424315	0.0473422
Chr2	+	15619144	3UTR	AT2G37180.1	AT2G37180	protein_coding_gene-mRNA	11	12	10	60	151	134	7.28403	11.5904	7.92668	39.2344	99.1241	94.0955	2.86899	1.11e-11	3.16e-09
Chr2	+	15909921	3UTR	AT2G38010.2	AT2G38010	protein_coding_gene-mRNA	47	18	24	78	113	103	31.1227	17.3857	19.024	51.0048	74.179	72.3271	1.46294	3.65e-07	2.55e-05
Chr2	+	15981597	3UTR	AT2G38140.1	AT2G38140	protein_coding_gene-mRNA	361	247	238	580	798	715	239.049	238.57	188.655	379.266	523.848	502.077	1.05975	4.07e-07	2.77e-05
Chr2	+	16007563	3UTR	AT2G38210.1	AT2G38210	protein_coding_gene-mRNA	188	204	178	387	572	434	124.491	197.037	141.095	253.062	375.49	304.757	0.98499	0.000735919	0.0126726
Chr2	+	16131108	3UTR	AT2G38540.1	AT2G38540	protein_coding_gene-mRNA	727	723	901	1796	1553	2168	481.408	698.324	714.193	1174.42	1019.47	1522.38	0.958639	4.54e-06	0.000205146
Chr2	+	16260226	3UTR	AT2G38940.1	AT2G38940	protein_coding_gene-mRNA	61	50	33	19	6	10	40.3933	48.2935	26.158	12.4242	3.93871	7.02205	-2.02174	0.000851249	0.0142182
Chr2	+	16293996	3UTR	AT2G39010.1	AT2G39010	protein_coding_gene-mRNA	8066	5907	6864	4962	6529	5644	5341.18	5705.39	5440.87	3244.69	4285.97	3963.25	-0.514788	0.00442011	0.0487712
Chr2	+	16463022	3UTR	AT2G39420.1	AT2G39420	protein_coding_gene-mRNA	39	6	24	67	92	122	25.8252	5.79522	19.024	43.8118	60.3935	85.669	1.6873	0.00201212	0.0274629
Chr2	+	16477755	3UTR	AT2G39470.1	AT2G39470	protein_coding_gene-mRNA	190	167	158	368	689	614	125.815	161.3	125.241	240.638	452.295	431.154	1.42214	3.08e-10	5.68e-08
Chr2	+	16509942	3UTR	AT2G39570.1	AT2G39570	protein_coding_gene-mRNA	1700	1479	1932	690	631	732	1125.71	1428.52	1531.43	451.196	414.221	514.014	-1.53035	6.99e-09	8.26e-07
Chr2	+	16618048	3UTR	AT2G39810.1	AT2G39810	protein_coding_gene-mRNA	175	107	121	110	69	54	115.882	103.348	95.9128	71.9298	45.2951	37.9191	-0.981596	0.00375036	0.0432858
Chr2	+	16634236	3UTR	AT2G39850.1	AT2G39850	protein_coding_gene-mRNA	61	43	55	204	173	145	40.3933	41.5324	43.5967	133.397	113.566	101.82	1.43294	3.75e-08	3.53e-06
Chr2	+	16702215	intergenic.pm	AT2G39975.igt	AT2G39975.igt	protein_coding_gene-protein_coding_gene	18	42	38	4	7	9	11.9193	40.5665	30.1214	2.61563	4.59516	6.31985	-2.12155	0.00247388	0.0317651
Chr2	+	16728157	3UTR	AT2G40060.1	AT2G40060	protein_coding_gene-mRNA	352	182	194	361	495	496	233.089	175.788	153.777	236.061	324.943	348.294	0.677672	0.00223097	0.0295785
Chr2	+	16749511	3UTR	AT2G40110.1	AT2G40110	protein_coding_gene-mRNA	146	89	124	98	31	47	96.679	85.9624	98.2908	64.0829	20.35	33.0036	-1.20924	0.000354601	0.00717892
Chr2	+	16919767	3UTR	AT2G40510.1	AT2G40510	protein_coding_gene-mRNA	483	323	351	705	775	727	319.835	311.976	278.226	461.005	508.75	510.503	0.69185	0.000729426	0.0125791
Chr2	+	17013293	3UTR	AT2G40765.1	AT2G40765	protein_coding_gene-mRNA	435	287	314	338	229	279	288.05	277.205	248.898	221.021	150.327	195.915	-0.516036	0.00422678	0.0472831
Chr2	+	17097486	3UTR	AT2G40960.1	AT2G40960	protein_coding_gene-mRNA	9	9	9	45	34	31	5.95966	8.69283	7.13401	29.4258	22.3193	21.7684	1.54985	0.0034474	0.0406231
Chr2	+	17141429	3UTR	AT2G41110.1	AT2G41110	protein_coding_gene-mRNA	40	32	70	156	213	147	26.4874	30.9078	55.4867	102.01	139.824	103.224	1.51974	0.000196452	0.00451544
Chr2	+	17400013	3UTR	AT2G41705.1	AT2G41705	protein_coding_gene-mRNA	186	85	193	71	54	58	123.166	82.0989	152.985	46.4274	35.4484	40.7279	-1.4698	0.000227742	0.00508085
Chr2	+	17496072	3UTR	AT2G41905.1	AT2G41905	protein_coding_gene-mRNA	40	11	10	72	142	145	26.4874	10.6246	7.92668	47.0813	93.2161	101.82	2.24943	3.2e-08	3.11e-06
Chr2	+	17583980	CDS	AT2G42190.1	AT2G42190	protein_coding_gene-mRNA	0	2	0	16	5	12	0	1.93174	0	10.4625	3.28226	8.42646	2.25098	0.00266127	0.0334621
Chr2	+	17591790	3UTR	AT2G42210.2	AT2G42210	protein_coding_gene-mRNA	2760	2077	2377	525	509	470	1827.63	2006.11	1884.17	343.301	334.134	330.036	-2.46801	3.36e-33	1.13e-29
Chr2	+	17593445	3UTR	AT2G42220.1	AT2G42220	protein_coding_gene-mRNA	129	106	125	301	496	453	85.4219	102.382	99.0834	196.826	325.6	318.099	1.52304	1.35e-11	3.63e-09
Chr2	+	17593495	3UTR	AT2G42220.1	AT2G42220	protein_coding_gene-mRNA	17	24	8	33	84	74	11.2571	23.1809	6.34134	21.5789	55.1419	51.9632	1.5556	0.00024602	0.00537197
Chr2	+	17599110	3UTR	AT2G42240.1	AT2G42240	protein_coding_gene-mRNA	207	111	185	406	377	297	137.072	107.212	146.643	265.486	247.482	208.555	0.86087	0.00147392	0.0217504
Chr2	+	17708886	3UTR	AT2G42520.1	AT2G42520	protein_coding_gene-mRNA	543	267	377	317	294	284	359.566	257.887	298.836	207.289	192.997	199.426	-0.60717	0.00144831	0.0214414
Chr2	+	17874921	3UTR	AT2G42975.1	AT2G42975	protein_coding_gene-mRNA	163	153	132	271	314	276	107.936	147.778	104.632	177.209	206.126	193.809	0.672797	0.00224433	0.0296644
Chr2	+	17895811	3UTR	AT2G43030.1	AT2G43030	protein_coding_gene-mRNA	542	325	453	640	1075	888	358.904	313.908	359.078	418.501	705.685	623.558	0.743633	0.00233878	0.0305381
Chr2	+	17923233	intron	AT2G43110.1	AT2G43110	protein_coding_gene-mRNA	39	31	34	17	19	8	25.8252	29.942	26.9507	11.1164	12.4726	5.61764	-1.38771	0.00229349	0.0302208
Chr2	+	17947013	3UTR	AT2G43150.1	AT2G43150	protein_coding_gene-mRNA	106	81	118	281	265	186	70.1916	78.2355	93.5348	183.748	173.96	130.61	0.975196	0.00346898	0.0407923
Chr2	+	18008662	3UTR	AT2G43340.1	AT2G43340	protein_coding_gene-mRNA	198	176	202	130	171	107	131.113	169.993	160.119	85.008	112.253	75.136	-0.740783	0.00187185	0.0261219
Chr2	+	18067799	3UTR	AT2G43510.1	AT2G43510	protein_coding_gene-mRNA	1122	365	399	420	213	136	742.972	352.543	316.274	274.641	139.824	95.4999	-1.37878	0.0011063	0.017367
Chr2	+	18111693	3UTR	AT2G43680.1	AT2G43680	protein_coding_gene-mRNA	922	616	759	636	480	435	610.535	594.976	601.635	415.885	315.097	305.459	-0.791157	9.32e-05	0.00250454
Chr2	+	18133971	3UTR	AT2G43760.1	AT2G43760	protein_coding_gene-mRNA	292	204	200	162	148	129	193.358	197.037	158.534	105.933	97.1548	90.5845	-0.873452	0.00433985	0.0481151
Chr2	+	18151295	3UTR	AT2G43810.2	AT2G43810	protein_coding_gene-mRNA	18	18	3	0	1	2	11.9193	17.3857	2.378	0	0.656451	1.40441	-2.43372	0.00261926	0.0331278
Chr2	+	18265345	3UTR	AT2G44160.1	AT2G44160	protein_coding_gene-mRNA	257	188	197	355	392	404	170.182	181.584	156.156	232.137	257.329	283.691	0.600242	0.000449856	0.00865013
Chr2	+	18386140	3UTR	AT2G44530.1	AT2G44530	protein_coding_gene-mRNA	397	243	294	182	180	166	262.887	234.706	233.044	119.011	118.161	116.566	-1.03092	2.48e-06	0.000123743
Chr2	+	18426050	3UTR	AT2G44670.1	AT2G44670	protein_coding_gene-mRNA	2543	2246	2453	1540	1465	930	1683.94	2169.34	1944.41	1007.02	961.701	653.051	-1.12192	3.72e-06	0.000172866
Chr2	+	18496255	3UTR	AT2G44840.1	AT2G44840	protein_coding_gene-mRNA	0	0	1	8	5	20	0	0	0.792668	5.23126	3.28226	14.0441	2.43951	0.00161985	0.0233357
Chr2	+	18504681	3UTR	AT2G44870.1	AT2G44870	protein_coding_gene-mRNA	273	124	161	333	308	319	180.776	119.768	127.619	217.751	202.187	224.003	0.573972	0.00368705	0.0426384
Chr2	+	18526717	3UTR	AT2G44920.2	AT2G44920	protein_coding_gene-mRNA	199	130	159	321	376	378	131.775	125.563	126.034	209.904	246.826	265.434	0.894886	0.000132548	0.00330335
Chr2	+	18626997	3UTR	AT2G45180.1	AT2G45180	protein_coding_gene-mRNA	3836	2642	3349	6650	8396	7728	2540.14	2551.83	2654.64	4348.48	5511.56	5426.64	0.961783	5.84e-05	0.00170432
Chr2	+	18642525	3UTR	AT2G45210.1	AT2G45210	protein_coding_gene-mRNA	214	137	208	64	20	17	141.708	132.324	164.875	41.8501	13.129	11.9375	-2.44606	5.92e-06	0.000255493
Chr2	+	18694704	3UTR	AT2G45340.1	AT2G45340	protein_coding_gene-mRNA	105	80	66	162	167	191	69.5294	77.2696	52.3161	105.933	109.627	134.121	0.797049	0.000987425	0.0159598
Chr2	+	18787952	CDS	AT2G45590.1	AT2G45590	protein_coding_gene-mRNA	71	17	141	2	4	19	47.0151	16.4198	111.766	1.30781	2.6258	13.3419	-2.58063	0.000253438	0.00550971
Chr2	+	18857910	3UTR	AT2G45790.1	AT2G45790	protein_coding_gene-mRNA	74	70	55	162	136	141	49.0017	67.6109	43.5967	105.933	89.2774	99.0109	0.85884	0.00248678	0.0318534
Chr2	+	18911870	3UTR	AT2G45960.3	AT2G45960	protein_coding_gene-mRNA	6414	4437	5058	8020	8403	8258	4247.25	4285.57	4009.31	5244.34	5516.16	5798.81	0.399497	8.1e-05	0.00224993
Chr2	+	18954609	3UTR	AT2G46100.1	AT2G46100	protein_coding_gene-mRNA	1143	761	830	571	662	591	756.877	735.027	657.914	373.381	434.571	415.003	-0.800225	0.000354016	0.00717692
Chr2	+	18984298	3UTR	AT2G46225.1	AT2G46225	protein_coding_gene-mRNA	18	14	26	67	62	60	11.9193	13.5222	20.6094	43.8118	40.7	42.1323	1.35501	0.00180417	0.0254328
Chr2	+	18993279	3UTR	AT2G46250.1	AT2G46250	protein_coding_gene-mRNA	5	1	0	28	34	16	3.31092	0.96587	0	18.3094	22.3193	11.2353	2.69714	4.73e-05	0.00143105
Chr2	+	19003221	3UTR	AT2G46270.2	AT2G46270	protein_coding_gene-mRNA	256	198	222	85	112	61	169.519	191.242	175.972	55.5821	73.5225	42.8345	-1.57966	2.39e-06	0.000120105
Chr2	+	19136600	3UTR	AT2G46600.1	AT2G46600	protein_coding_gene-mRNA	451	237	418	2114	2177	2611	298.645	228.911	331.335	1382.36	1429.09	1833.46	2.37586	4.66e-19	4.78e-16
Chr2	+	19245116	3UTR	AT2G46820.2	AT2G46820	protein_coding_gene-mRNA	3477	1997	2626	3934	5626	6164	2302.42	1928.84	2081.54	2572.47	3693.19	4328.39	0.73738	0.000112034	0.0029087
Chr2	+	19286324	3UTR	AT2G46930.1	AT2G46930	protein_coding_gene-mRNA	1	1	0	12	9	7	0.662185	0.96587	0	7.84689	5.90806	4.91544	2.1826	0.0021091	0.0283919
Chr2	+	19321015	exon	AT2G47015.1	AT2G47015	miRNA-miRNA	20	24	41	5	6	3	13.2437	23.1809	32.4994	3.26954	3.93871	2.10662	-2.49166	2.07e-05	0.000720245
Chr2	+	19447419	3UTR	AT2G47400.1	AT2G47400	protein_coding_gene-mRNA	6145	3859	4346	8721	8940	9115	4069.13	3727.29	3444.93	5702.73	5868.67	6400.6	0.672907	3.11e-07	2.21e-05
Chr2	+	19473915	3UTR	AT2G47450.1	AT2G47450	protein_coding_gene-mRNA	1563	1561	1616	736	865	928	1035	1507.72	1280.95	481.276	567.83	651.647	-1.14502	2.53e-06	0.000125572
Chr2	+	19474057	3UTR	AT2G47450.1	AT2G47450	protein_coding_gene-mRNA	787	591	785	1245	1366	1501	521.14	570.829	622.244	814.115	896.712	1054.01	0.682956	7.88e-05	0.00219661
Chr2	+	19498161	3UTR	AT2G47500.1	AT2G47500	protein_coding_gene-mRNA	0	1	2	12	15	10	0	0.96587	1.58534	7.84689	9.84677	7.02205	2.11545	0.00268994	0.0336989
Chr2	+	19552263	3UTR	AT2G47690.1	AT2G47690	protein_coding_gene-mRNA	223	232	169	504	478	453	147.667	224.082	133.961	329.569	313.784	318.099	0.916538	3.75e-05	0.00116957
Chr2	+	19580529	3UTR	AT2G47800.1	AT2G47800	protein_coding_gene-mRNA	37	47	67	214	139	90	24.5008	45.3959	53.1087	139.936	91.2467	63.1985	1.20894	0.000563669	0.0102677
Chr2	-	3752	intergenic.igt	AT2G01023.igt	AT2G01023.igt	protein_coding_gene-protein_coding_gene	31	48	24	1	0	0	20.5277	46.3618	19.024	0.653907	0	0	-3.59872	2.05e-06	0.000104539
Chr2	-	6184	intergenic.igt	AT2G01023.igt	AT2G01023.igt	protein_coding_gene-protein_coding_gene	99	131	19	7	5	4	65.5563	126.529	15.0607	4.57735	3.28226	2.80882	-2.55166	0.00168967	0.0241501
Chr2	-	7438	intergenic.igt	AT2G01023.igt	AT2G01023.igt	protein_coding_gene-protein_coding_gene	6	29	11	0	0	1	3.97311	28.0102	8.71934	0	0	0.702205	-2.95739	0.000316877	0.00654417
Chr2	-	7525	intergenic.igt	AT2G01023.igt	AT2G01023.igt	protein_coding_gene-protein_coding_gene	14	26	7	0	3	0	9.27059	25.1126	5.54867	0	1.96935	0	-2.73659	0.000151137	0.00366783
Chr2	-	7804	intergenic.igt	AT2G01023.igt	AT2G01023.igt	protein_coding_gene-protein_coding_gene	9	9	8	0	0	0	5.95966	8.69283	6.34134	0	0	0	-2.45693	0.00424202	0.0473422
Chr2	-	9156	intergenic.igt	AT2G01023.igt	AT2G01023.igt	protein_coding_gene-protein_coding_gene	14	29	8	0	0	2	9.27059	28.0102	6.34134	0	0	1.40441	-2.42581	0.00424033	0.0473422
Chr2	-	165145	3UTR	AT2G01350.4	AT2G01350	protein_coding_gene-mRNA	1091	603	583	321	256	353	722.444	582.42	462.125	209.904	168.052	247.878	-1.46327	2.69e-08	2.74e-06
Chr2	-	389749	3UTR	AT2G01870.1	AT2G01870	protein_coding_gene-mRNA	0	3	0	19	25	8	0	2.89761	0	12.4242	16.4113	5.61764	2.43302	0.00133353	0.0201698
Chr2	-	424137	3UTR	AT2G01918.1	AT2G01918	protein_coding_gene-mRNA	4	0	1	2	23	14	2.64874	0	0.792668	1.30781	15.0984	9.83087	1.90486	0.00368418	0.042626
Chr2	-	619358	3UTR	AT2G02360.1	AT2G02360	protein_coding_gene-mRNA	422	273	351	238	124	152	279.442	263.683	278.226	155.63	81.3999	106.735	-1.19336	0.00201172	0.0274629
Chr2	-	758696	3UTR	AT2G02710.3	AT2G02710	protein_coding_gene-mRNA	436	194	464	250	171	247	288.713	187.379	367.798	163.477	112.253	173.445	-0.882899	0.00455732	0.0498247
Chr2	-	1030422	3UTR	AT2G03390.1	AT2G03390	protein_coding_gene-mRNA	138	114	160	342	354	359	91.3815	110.109	126.827	223.636	232.384	252.092	1.08801	1.29e-05	0.000486037
Chr2	-	1034932	3UTR	AT2G03420.1	AT2G03420	protein_coding_gene-mRNA	21	28	7	65	85	57	13.9059	27.0444	5.54867	42.504	55.7984	40.0257	1.46976	0.000842139	0.0141009
Chr2	-	1147847	3UTR	AT2G03750.1	AT2G03750	protein_coding_gene-mRNA	199	129	163	315	331	511	131.775	124.597	129.205	205.981	217.285	358.827	0.999896	1.2e-05	0.000455465
Chr2	-	1408350	intergenic.pm	AT2G04170.igt	AT2G04170.igt	protein_coding_gene-protein_coding_gene	1	4	7	32	22	24	0.662185	3.86348	5.54867	20.925	14.4419	16.8529	2.00096	0.00179211	0.0253467
Chr2	-	1799350	3UTR	AT2G05070.1	AT2G05070	protein_coding_gene-mRNA	6108	4284	6870	14330	16512	27270	4044.63	4137.79	5445.63	9370.49	10839.3	19149.1	1.49733	2.28e-09	3.13e-07
Chr2	-	1823360	3UTR	AT2G05100.1	AT2G05100	protein_coding_gene-mRNA	12413	7907	11648	24971	26902	32176	8219.7	7637.13	9232.99	16328.7	17659.9	22594.2	1.16189	8.45e-12	2.51e-09
Chr2	-	2289190	CDS	AT2G05940.1	AT2G05940	protein_coding_gene-mRNA	78	60	29	19	28	9	51.6504	57.9522	22.9874	12.4242	18.3806	6.31985	-1.61561	0.00400639	0.0453328
Chr2	-	2587757	3UTR	AT2G06520.1	AT2G06520	protein_coding_gene-mRNA	3946	2577	3800	7006	8622	9866	2612.98	2489.05	3012.14	4581.28	5659.92	6927.96	1.07006	9.24e-10	1.5e-07
Chr2	-	2981090	CDS	AT2G07180.1	AT2G07180	protein_coding_gene-mRNA	8	26	21	0	0	0	5.29748	25.1126	16.646	0	0	0	-3.28971	9.79e-05	0.00261377
Chr2	-	4449362	intergenic.pm	AT2G11240.igt	AT2G11240.igt	transposable_element_gene-transposable_element_gene	2	1	5	13	25	17	1.32437	0.96587	3.96334	8.5008	16.4113	11.9375	2.04446	0.00263263	0.0332435
Chr2	-	5852682	intergenic.pm	AT2G13975.igt	AT2G13975.igt	transposable_element_gene-transposable_element_gene	13	10	13	40	34	47	8.6084	9.6587	10.3047	26.1563	22.3193	33.0036	1.40737	0.00312206	0.0378071
Chr2	-	5954027	3UTR	AT2G14120.1	AT2G14120	protein_coding_gene-mRNA	246	194	297	114	119	95	162.898	187.379	235.422	74.5454	78.1177	66.7095	-1.38311	1.79e-07	1.4e-05
Chr2	-	6406653	3UTR	AT2G14910.1	AT2G14910	protein_coding_gene-mRNA	2396	1697	2253	1545	1742	1538	1586.6	1639.08	1785.88	1010.29	1143.54	1079.99	-0.623836	0.00152633	0.0223427
Chr2	-	6644221	intergenic.pm	AT2G15292.igt	AT2G15292.igt	other_RNA-other_RNA	28	22	74	13	9	12	18.5412	21.2491	58.6574	8.5008	5.90806	8.42646	-1.83645	0.00194708	0.0268232
Chr2	-	6644280	intergenic.pm	AT2G15292.igt	AT2G15292.igt	other_RNA-other_RNA	85	82	107	20	37	19	56.2857	79.2013	84.8154	13.0781	24.2887	13.3419	-1.95301	4.27e-05	0.00130576
Chr2	-	6877774	3UTR	AT2G15790.1	AT2G15790	protein_coding_gene-mRNA	318	197	158	99	101	90	210.575	190.276	125.241	64.7368	66.3016	63.1985	-1.38171	5.78e-05	0.00169504
Chr2	-	7079682	intergenic.igt	AT2G16367.igt	AT2G16367.igt	pseudogene-pseudogene	362	314	318	805	1212	1257	239.711	303.283	252.068	526.395	795.619	882.672	1.40238	0.000123227	0.0031071
Chr2	-	7079773	intergenic.igt	AT2G16367.igt	AT2G16367.igt	pseudogene-pseudogene	2	4	2	19	60	13	1.32437	3.86348	1.58534	12.4242	39.3871	9.12867	2.40967	0.00036623	0.00736388
Chr2	-	7120430	3UTR	AT2G16430.1	AT2G16430	protein_coding_gene-mRNA	687	633	574	462	353	230	454.921	611.396	454.991	302.105	231.727	161.507	-1.10771	1.23e-06	6.82e-05
Chr2	-	7137014	3UTR	AT2G16485.1	AT2G16485	protein_coding_gene-mRNA	221	185	174	98	132	108	146.343	178.686	137.924	64.0829	86.6516	75.8382	-1.00523	0.000116938	0.00299976
Chr2	-	7143664	CDS	AT2G16485.1	AT2G16485	protein_coding_gene-mRNA	39	6	21	0	2	1	25.8252	5.79522	16.646	0	1.3129	0.702205	-2.70029	0.00091384	0.0150771
Chr2	-	7150633	3UTR	AT2G16500.1	AT2G16500	protein_coding_gene-mRNA	422	220	314	573	701	713	279.442	212.491	248.898	374.689	460.172	500.672	0.837244	6.68e-07	4.15e-05
Chr2	-	7303921	3UTR	AT2G16860.1	AT2G16860	protein_coding_gene-mRNA	100	54	59	146	131	154	66.2185	52.157	46.7674	95.4705	85.9951	108.14	0.788365	0.00098959	0.0159809
Chr2	-	7342612	3UTR	AT2G16940.2	AT2G16940	protein_coding_gene-mRNA	213	202	177	349	391	389	141.045	195.106	140.302	228.214	256.672	273.158	0.665803	0.00105126	0.0167705
Chr2	-	7442966	3UTR	AT2G17110.1	AT2G17110	protein_coding_gene-mRNA	163	86	160	102	94	69	107.936	83.0648	126.827	66.6986	61.7064	48.4522	-0.830059	0.00104313	0.0166633
Chr2	-	7481960	3UTR	AT2G17200.1	AT2G17200	protein_coding_gene-mRNA	1179	818	1046	852	588	593	780.716	790.082	829.13	557.129	385.993	416.408	-0.807985	9.65e-05	0.00258512
Chr2	-	7533479	3UTR	AT2G17320.1	AT2G17320	protein_coding_gene-mRNA	190	135	220	139	106	130	125.815	130.392	174.387	90.8931	69.5838	91.2867	-0.763032	0.000299544	0.00626841
Chr2	-	7541486	3UTR	AT2G17340.1	AT2G17340	protein_coding_gene-mRNA	202	138	148	257	325	280	133.761	133.29	117.315	168.054	213.347	196.617	0.580497	0.00321044	0.0385864
Chr2	-	7545553	3UTR	AT2G17350.1	AT2G17350	protein_coding_gene-mRNA	553	386	327	410	261	264	366.188	372.826	259.202	268.102	171.334	185.382	-0.665313	0.00144219	0.0214027
Chr2	-	7684135	3UTR	AT2G17695.1	AT2G17695	protein_coding_gene-mRNA	135	113	121	205	268	267	89.395	109.143	95.9128	134.051	175.929	187.489	0.74865	0.000354198	0.00717692
Chr2	-	7707303	CDS	AT2G17740.1	AT2G17740	protein_coding_gene-mRNA	61	29	106	7	0	6	40.3933	28.0102	84.0228	4.57735	0	4.21323	-2.86177	0.000970733	0.0157301
Chr2	-	7907907	3UTR	AT2G18170.1	AT2G18170	protein_coding_gene-mRNA	195	132	113	81	68	79	129.126	127.495	89.5714	52.9665	44.6387	55.4742	-1.12514	0.00236475	0.0307652
Chr2	-	8031229	3UTR	AT2G18510.1	AT2G18510	protein_coding_gene-mRNA	306	233	367	143	177	147	202.629	225.048	290.909	93.5088	116.192	103.224	-1.18197	6.81e-09	8.09e-07
Chr2	-	8112118	3UTR	AT2G18710.1	AT2G18710	protein_coding_gene-mRNA	209	206	208	494	556	551	138.397	198.969	164.875	323.03	364.987	386.915	1.08877	1.95e-08	2.05e-06
Chr2	-	8203729	3UTR	AT2G18940.1	AT2G18940	protein_coding_gene-mRNA	9	5	7	24	45	19	5.95966	4.82935	5.54867	15.6938	29.5403	13.3419	1.62793	0.00117181	0.0181423
Chr2	-	8522649	3UTR	AT2G19780.1	AT2G19780	protein_coding_gene-mRNA	1	0	2	10	20	16	0.662185	0	1.58534	6.53907	13.129	11.2353	2.51784	6.07e-05	0.00176157
Chr2	-	8742181	CDS	AT2G20280.1	AT2G20280	protein_coding_gene-mRNA	150	51	80	37	33	41	99.3277	49.2594	63.4134	24.1946	21.6629	28.7904	-1.42116	0.000599566	0.0107581
Chr2	-	8878158	AMB	AT2G20610.x	AT2G20610	protein_coding_gene-mRNA	19	33	16	7	2	1	12.5815	31.8737	12.6827	4.57735	1.3129	0.702205	-2.34225	0.00125718	0.0191626
Chr2	-	8932630	intergenic.pm	AT2G20724.igt	AT2G20724.igt	pseudogene-pseudogene	42	50	69	118	146	147	27.8118	48.2935	54.6941	77.1611	95.8419	103.224	1.04628	0.000748646	0.01278
Chr2	-	9036794	3UTR	AT2G21060.1	AT2G21060	protein_coding_gene-mRNA	555	420	351	407	312	255	367.513	405.665	278.226	266.14	204.813	179.062	-0.681213	0.00218373	0.0290993
Chr2	-	9070797	3UTR	AT2G21170.2	AT2G21170	protein_coding_gene-mRNA	960	655	751	1192	1423	1277	635.698	632.645	595.293	779.458	934.13	896.716	0.48257	0.000674559	0.0118192
Chr2	-	9085344	3UTR	AT2G21210.1	AT2G21210	protein_coding_gene-mRNA	138	143	94	231	337	445	91.3815	138.119	74.5107	151.053	221.224	312.481	1.13882	0.000189733	0.00439473
Chr2	-	9110353	3UTR	AT2G21280.1	AT2G21280	protein_coding_gene-mRNA	99	58	65	128	212	195	65.5563	56.0205	51.5234	83.7001	139.168	136.93	1.02033	0.000351104	0.00712644
Chr2	-	9136273	3UTR	AT2G21350.1	AT2G21350	protein_coding_gene-mRNA	43	18	33	7	3	0	28.474	17.3857	26.158	4.57735	1.96935	0	-2.60188	0.00103189	0.0165508
Chr2	-	9230474	CDS	AT2G21560.1	AT2G21560	protein_coding_gene-mRNA	19	9	8	3	3	0	12.5815	8.69283	6.34134	1.96172	1.96935	0	-2.06482	0.00296964	0.0364093
Chr2	-	9393396	CDS	AT2G22100.1	AT2G22100	protein_coding_gene-mRNA	46	37	60	13	9	13	30.4605	35.7372	47.5601	8.5008	5.90806	9.12867	-2.07306	1.89e-05	0.000671188
Chr2	-	9426882	3UTR	AT2G22170.1	AT2G22170	protein_coding_gene-mRNA	131	105	90	72	88	52	86.7462	101.416	71.3401	47.0813	57.7677	36.5147	-0.848168	0.000420208	0.00817106
Chr2	-	9526217	3UTR	AT2G22430.1	AT2G22430	protein_coding_gene-mRNA	4355	3123	4413	1871	1852	1570	2883.82	3016.41	3498.04	1223.46	1215.75	1102.46	-1.37907	2.78e-08	2.79e-06
Chr2	-	9526846	CDS	AT2G22430.1	AT2G22430	protein_coding_gene-mRNA	23	26	12	3	1	0	15.2303	25.1126	9.51201	1.96172	0.656451	0	-2.47515	0.00410356	0.046145
Chr2	-	9538196	3UTR	AT2G22470.1	AT2G22470	protein_coding_gene-mRNA	107	22	76	22	28	6	70.8538	21.2491	60.2427	14.386	18.3806	4.21323	-1.77033	0.00196485	0.0269893
Chr2	-	9788246	intergenic.igt	AT2G23020.igt	AT2G23020.igt	tRNA-tRNA	6	4	5	27	27	38	3.97311	3.86348	3.96334	17.6555	17.7242	26.6838	2.04477	0.000874663	0.0145732
Chr2	-	10042273	3UTR	AT2G23600.1	AT2G23600	protein_coding_gene-mRNA	1153	763	850	1722	1700	1664	763.499	736.959	673.767	1126.03	1115.97	1168.47	0.645804	2.74e-07	1.99e-05
Chr2	-	10044276	3UTR	AT2G23610.1	AT2G23610	protein_coding_gene-mRNA	1768	1381	1578	287	309	268	1170.74	1333.87	1250.83	187.671	202.843	188.191	-2.65566	4.43e-36	1.75e-32
Chr2	-	10063486	CDS	AT2G23670.1	AT2G23670	protein_coding_gene-mRNA	3	7	2	32	28	17	1.98655	6.76109	1.58534	20.925	18.3806	11.9375	1.84604	0.00397017	0.0451304
Chr2	-	10108192	CDS	AT2G23760.2	AT2G23760	protein_coding_gene-mRNA	18	18	24	7	9	1	11.9193	17.3857	19.024	4.57735	5.90806	0.702205	-1.7766	0.00201147	0.0274629
Chr2	-	10201525	CDS	AT2G23980.1	AT2G23980	protein_coding_gene-mRNA	48	58	118	22	22	24	31.7849	56.0205	93.5348	14.386	14.4419	16.8529	-1.77621	0.000938146	0.0153196
Chr2	-	10286846	3UTR	AT2G24200.3	AT2G24200	protein_coding_gene-mRNA	2554	1660	1590	1774	1379	1293	1691.22	1603.34	1260.34	1160.03	905.246	907.951	-0.609051	0.00053505	0.00986815
Chr2	-	10762441	3UTR	AT2G25280.1	AT2G25280	protein_coding_gene-mRNA	61	41	62	104	119	133	40.3933	39.6007	49.1454	68.0064	78.1177	93.3933	0.864547	0.00230286	0.0302767
Chr2	-	10781625	intergenic.pm	AT2G25320.igt	AT2G25320.igt	protein_coding_gene-protein_coding_gene	101	83	121	59	66	60	66.8807	80.1672	95.9128	38.5805	43.3258	42.1323	-0.935067	0.00340436	0.0403165
Chr2	-	10929649	intron	AT2G25670.2	AT2G25670	protein_coding_gene-mRNA	168	97	139	90	60	62	111.247	93.6894	110.181	58.8517	39.3871	43.5367	-1.10976	0.000776251	0.0131656
Chr2	-	11017519	intergenic.igt	AT2G25830.igt	AT2G25830.igt	protein_coding_gene-protein_coding_gene	9	21	12	58	65	69	5.95966	20.2833	9.51201	37.9266	42.6693	48.4522	1.74061	0.000235988	0.00519615
Chr2	-	11347246	3UTR	AT2G26690.1	AT2G26690	protein_coding_gene-mRNA	937	859	771	525	607	650	620.467	829.682	611.147	343.301	398.466	456.433	-0.766703	0.00146693	0.0216611
Chr2	-	11429039	AMB	AT2G26800.x	AT2G26800	protein_coding_gene-mRNA	364	183	163	521	430	379	241.035	176.754	129.205	340.686	282.274	266.136	0.687185	0.000929674	0.0152214
Chr2	-	11528362	3UTR	AT2G27020.1	AT2G27020	protein_coding_gene-mRNA	1157	789	1042	861	677	671	766.148	762.071	825.96	563.014	444.417	471.18	-0.666933	5.27e-07	3.4e-05
Chr2	-	11678447	3UTR	AT2G27290.1	AT2G27290	protein_coding_gene-mRNA	1618	1173	1285	852	1033	1047	1071.42	1132.97	1018.58	557.129	678.114	735.209	-0.70179	0.000131156	0.0032761
Chr2	-	11758078	3UTR	AT2G27510.1	AT2G27510	protein_coding_gene-mRNA	170	146	158	100	79	88	112.571	141.017	125.241	65.3907	51.8596	61.7941	-1.04329	0.00114521	0.0178122
Chr2	-	11851752	intergenic.pm	AT2G27850.igt	AT2G27850.igt	tRNA-tRNA	6	1	1	21	19	23	3.97311	0.96587	0.792668	13.7321	12.4726	16.1507	2.14444	0.00400549	0.0453328
Chr2	-	11977942	3UTR	AT2G28110.1	AT2G28110	protein_coding_gene-mRNA	143	111	173	51	13	20	94.6925	107.212	137.131	33.3493	8.53387	14.0441	-2.20238	0.00116735	0.018097
Chr2	-	12148318	3UTR	AT2G28400.1	AT2G28400	protein_coding_gene-mRNA	430	180	429	140	88	124	284.74	173.857	340.054	91.547	57.7677	87.0735	-1.62448	0.000704062	0.012249
Chr2	-	12168852	3UTR	AT2G28470.2	AT2G28470	protein_coding_gene-mRNA	73	69	56	143	187	185	48.3395	66.645	44.3894	93.5088	122.756	129.908	1.10089	6.32e-06	0.00026816
Chr2	-	12405705	3UTR	AT2G28890.1	AT2G28890	protein_coding_gene-mRNA	226	165	203	167	121	133	149.654	159.369	160.912	109.203	79.4306	93.3933	-0.723199	0.00167424	0.02398
Chr2	-	12416209	CDS	AT2G28910.1	AT2G28910	protein_coding_gene-mRNA	1793	1747	3142	1583	578	953	1187.3	1687.37	2490.56	1035.14	379.429	669.202	-1.32515	5.31e-06	0.000232421
Chr2	-	12431419	3UTR	AT2G28950.1	AT2G28950	protein_coding_gene-mRNA	82	42	52	136	154	143	54.2992	40.5665	41.2187	88.9314	101.093	100.415	1.05406	3.35e-05	0.00107223
Chr2	-	12431717	3UTR	AT2G28950.1	AT2G28950	protein_coding_gene-mRNA	30	8	21	91	73	129	19.8655	7.72696	16.646	59.5056	47.9209	90.5845	2.01141	3.28e-10	6.01e-08
Chr2	-	12613101	3UTR	AT2G29400.1	AT2G29400	protein_coding_gene-mRNA	538	438	430	360	277	316	356.256	423.051	340.847	235.407	181.837	221.897	-0.797756	5.81e-05	0.00170204
Chr2	-	12618000	3UTR	AT2G29420.1	AT2G29420	protein_coding_gene-mRNA	3101	1840	2787	1424	810	758	2053.44	1777.2	2209.16	931.164	531.725	532.272	-1.5669	1.07e-10	2.29e-08
Chr2	-	12620134	3UTR	AT2G29440.1	AT2G29440	protein_coding_gene-mRNA	0	0	0	3	16	15	0	0	0	1.96172	10.5032	10.5331	2.577	0.000716029	0.0123752
Chr2	-	12769057	3UTR	AT2G29960.2	AT2G29960	protein_coding_gene-mRNA	482	339	404	290	260	292	319.173	327.43	320.238	189.633	170.677	205.044	-0.768718	1.43e-07	1.15e-05
Chr2	-	12951362	CDS	AT2G30390.1	AT2G30390	protein_coding_gene-mRNA	37	43	48	11	7	12	24.5008	41.5324	38.048	7.19298	4.59516	8.42646	-2.09599	9.31e-05	0.00250443
Chr2	-	12960897	3UTR	AT2G30420.1	AT2G30420	protein_coding_gene-mRNA	5	0	4	15	25	16	3.31092	0	3.17067	9.80861	16.4113	11.2353	1.9866	0.000605983	0.0108373
Chr2	-	13019191	3UTR	AT2G30570.1	AT2G30570	protein_coding_gene-mRNA	11030	6838	8732	13330	15377	18890	7303.9	6604.62	6921.57	8716.59	10094.3	13264.7	0.616763	0.000264617	0.00568096
Chr2	-	13178202	CDS	AT2G30960.1	AT2G30960	protein_coding_gene-mRNA	9	7	17	2	1	0	5.95966	6.76109	13.4753	1.30781	0.656451	0	-2.32831	0.00225418	0.0297526
Chr2	-	13392411	CDS	AT2G31410.1	AT2G31410	protein_coding_gene-mRNA	353	401	456	98	129	118	233.751	387.314	361.456	64.0829	84.6822	82.8602	-2.02513	1.45e-12	5.1e-10
Chr2	-	13795259	3UTR	AT2G32500.1	AT2G32500	protein_coding_gene-mRNA	100	56	56	145	177	153	66.2185	54.0887	44.3894	94.8166	116.192	107.437	0.915416	0.00159619	0.0231359
Chr2	-	13798652	3UTR	AT2G32510.1	AT2G32510	protein_coding_gene-mRNA	0	0	0	3	25	11	0	0	0	1.96172	16.4113	7.72426	2.69397	0.00042806	0.00831006
Chr2	-	13859840	3UTR	AT2G32680.1	AT2G32680	protein_coding_gene-mRNA	18	2	20	278	43	70	11.9193	1.93174	15.8534	181.786	28.2274	49.1544	2.72024	2.5e-06	0.000124519
Chr2	-	13927654	3UTR	AT2G32830.1	AT2G32830	protein_coding_gene-mRNA	86	40	34	15	16	12	56.9479	38.6348	26.9507	9.80861	10.5032	8.42646	-1.8227	0.00328916	0.0392078
Chr2	-	13944667	3UTR	AT2G32870.1	AT2G32870	protein_coding_gene-mRNA	189	114	107	364	344	441	125.153	110.109	84.8154	238.022	225.819	309.673	1.23106	7.85e-05	0.00219325
Chr2	-	14122874	3UTR	AT2G33330.1	AT2G33330	protein_coding_gene-mRNA	0	1	0	11	9	11	0	0.96587	0	7.19298	5.90806	7.72426	2.49261	0.000126414	0.00317056
Chr2	-	14197665	3UTR	AT2G33530.1	AT2G33530	protein_coding_gene-mRNA	111	65	67	274	279	199	73.5025	62.7815	53.1087	179.171	183.15	139.739	1.38033	9.22e-12	2.69e-09
Chr2	-	14300814	3UTR	AT2G33800.1	AT2G33800	protein_coding_gene-mRNA	229	193	233	466	658	627	151.64	186.413	184.692	304.721	431.945	440.283	1.14809	1.54e-06	8.22e-05
Chr2	-	14377770	AMB	AT2G34040.x	AT2G34040	protein_coding_gene-mRNA	483	322	320	318	277	255	319.835	311.01	253.654	207.943	181.837	179.062	-0.627142	0.00319186	0.0384946
Chr2	-	14477844	3UTR	AT2G34310.2	AT2G34310	protein_coding_gene-mRNA	39	7	35	3	7	10	25.8252	6.76109	27.7434	1.96172	4.59516	7.02205	-1.80664	0.00361352	0.0420349
Chr2	-	14522595	3UTR	AT2G34420.1	AT2G34420	protein_coding_gene-mRNA	23130	15421	20346	31061	31287	43776	15316.3	14894.7	16127.6	20311	20538.4	30739.7	0.618401	0.00295499	0.0362862
Chr2	-	14737061	3UTR	AT2G34930.1	AT2G34930	protein_coding_gene-mRNA	9	7	1	22	283	78	5.95966	6.76109	0.792668	14.386	185.776	54.772	3.18075	5.18e-06	0.000228919
Chr2	-	14775098	3UTR	AT2G35060.2	AT2G35060	protein_coding_gene-mRNA	1213	618	731	427	339	361	803.23	596.908	579.44	279.218	222.537	253.496	-1.37201	3.72e-11	8.61e-09
Chr2	-	14894365	intergenic.igt	AT2G35382.igt	AT2G35382.igt	snoRNA-snoRNA	53	43	30	17	22	11	35.0958	41.5324	23.78	11.1164	14.4419	7.72426	-1.48945	0.000182769	0.00425848
Chr2	-	15088862	3UTR	AT2G35940.2	AT2G35940	protein_coding_gene-mRNA	2368	1359	1983	1188	1307	1047	1568.05	1312.62	1571.86	776.842	857.982	735.209	-0.895411	4.44e-05	0.00135081
Chr2	-	15197382	3UTR	AT2G36250.1	AT2G36250	protein_coding_gene-mRNA	576	409	599	346	361	388	381.419	395.041	474.808	226.252	236.979	272.456	-0.757078	7.54e-05	0.00213381
Chr2	-	15308065	3UTR	AT2G36490.1	AT2G36490	protein_coding_gene-mRNA	12	14	4	46	33	53	7.94622	13.5222	3.17067	30.0797	21.6629	37.2169	1.72657	1.98e-05	0.000696197
Chr2	-	15449613	3UTR	AT2G36835.1	AT2G36835	protein_coding_gene-mRNA	453	442	390	737	1082	737	299.97	426.915	309.14	481.93	710.28	517.525	0.711622	0.00197295	0.0270847
Chr2	-	15472810	AMB	AT2G36870.x	AT2G36870	protein_coding_gene-mRNA	2	6	8	11	22	34	1.32437	5.79522	6.34134	7.19298	14.4419	23.875	1.54364	0.000536692	0.0098907
Chr2	-	15489065	3UTR	AT2G36895.1	AT2G36895	protein_coding_gene-mRNA	424	295	526	810	780	854	280.766	284.932	416.943	529.665	512.032	599.683	0.728348	0.000508311	0.00953881
Chr2	-	15581386	3UTR	AT2G37080.1	AT2G37080	protein_coding_gene-mRNA	13	7	22	51	63	39	8.6084	6.76109	17.4387	33.3493	41.3564	27.386	1.46099	0.00315036	0.0380523
Chr2	-	15598101	3UTR	AT2G37130.2	AT2G37130	protein_coding_gene-mRNA	925	692	818	360	222	209	612.521	668.382	648.402	235.407	145.732	146.761	-1.7954	2.99e-07	2.15e-05
Chr2	-	15613404	3UTR	AT2G37170.1	AT2G37170	protein_coding_gene-mRNA	323	198	261	463	635	566	213.886	191.242	206.886	302.759	416.847	397.448	0.85567	5.07e-06	0.000224943
Chr2	-	15619918	CDS	AT2G37190.1	AT2G37190	protein_coding_gene-mRNA	28	18	41	0	1	10	18.5412	17.3857	32.4994	0	0.656451	7.02205	-2.49586	0.000374342	0.00747011
Chr2	-	15634615	3UTR	AT2G37220.1	AT2G37220	protein_coding_gene-mRNA	774	603	734	1194	1843	1545	512.531	582.42	581.818	780.765	1209.84	1084.91	0.857862	0.000401114	0.00785798
Chr2	-	15751607	3UTR	AT2G37540.1	AT2G37540	protein_coding_gene-mRNA	127	122	103	278	291	180	84.0975	117.836	81.6448	181.786	191.027	126.397	0.807877	0.000511064	0.00956304
Chr2	-	15764677	intergenic.pm	AT2G37600.igt	AT2G37600.igt	protein_coding_gene-protein_coding_gene	81	90	63	37	52	25	53.637	86.9283	49.9381	24.1946	34.1355	17.5551	-1.23818	0.00363181	0.0421439
Chr2	-	15989176	AMB	AT2G38170.x	AT2G38170	protein_coding_gene-mRNA	512	332	389	1909	2115	2618	339.039	320.669	308.348	1248.31	1388.39	1838.37	2.18376	4.37e-33	1.29e-29
Chr2	-	16147133	3UTR	AT2G38610.1	AT2G38610	protein_coding_gene-mRNA	237	151	214	156	128	116	156.938	145.846	169.631	102.01	84.0258	81.4558	-0.807048	0.000389026	0.00768174
Chr2	-	16184371	3UTR	AT2G38710.1	AT2G38710	protein_coding_gene-mRNA	490	347	325	251	223	288	324.471	335.157	257.617	164.131	146.389	202.235	-0.825205	0.000210308	0.00478222
Chr2	-	16236395	3UTR	AT2G38870.1	AT2G38870	protein_coding_gene-mRNA	1437	515	584	597	329	218	951.56	497.423	462.918	390.383	215.972	153.081	-1.28948	3.06e-05	0.000992061
Chr2	-	16374922	3UTR	AT2G39220.1	AT2G39220	protein_coding_gene-mRNA	37	17	16	90	49	59	24.5008	16.4198	12.6827	58.8517	32.1661	41.4301	1.22455	0.00137365	0.0205971
Chr2	-	16396450	CDS	AT2G39260.1	AT2G39260	protein_coding_gene-mRNA	87	374	67	42	26	24	57.6101	361.235	53.1087	27.4641	17.0677	16.8529	-2.46111	0.00012126	0.00307391
Chr2	-	16471635	3UTR	AT2G39450.1	AT2G39450	protein_coding_gene-mRNA	265	248	310	473	560	467	175.479	239.536	245.727	309.298	367.613	327.93	0.600374	0.0015099	0.0221572
Chr2	-	16521790	3UTR	AT2G39630.2	AT2G39630	protein_coding_gene-mRNA	217	129	90	82	68	49	143.694	124.597	71.3401	53.6204	44.6387	34.4081	-1.30012	0.000186745	0.00433403
Chr2	-	16567206	3UTR	AT2G39720.1	AT2G39720	protein_coding_gene-mRNA	78	60	86	45	27	41	51.6504	57.9522	68.1694	29.4258	17.7242	28.7904	-1.1568	0.00455615	0.0498247
Chr2	-	16567341	3UTR	AT2G39720.1	AT2G39720	protein_coding_gene-mRNA	470	242	257	219	193	173	311.227	233.741	203.716	143.206	126.695	121.482	-0.917716	0.000229485	0.00510527
Chr2	-	16803137	3UTR	AT2G40230.1	AT2G40230	protein_coding_gene-mRNA	3	5	6	16	19	20	1.98655	4.82935	4.75601	10.4625	12.4726	14.0441	1.46815	0.00379217	0.043628
Chr2	-	16907032	3UTR	AT2G40475.1	AT2G40475	protein_coding_gene-mRNA	124	78	65	143	274	257	82.1109	75.3379	51.5234	93.5088	179.868	180.467	1.08338	0.000180318	0.00421383
Chr2	-	16948942	3UTR	AT2G40610.1	AT2G40610	protein_coding_gene-mRNA	0	2	4	38	62	50	0	1.93174	3.17067	24.8485	40.7	35.1103	3.47248	1.48e-10	2.99e-08
Chr2	-	17167422	3UTR	AT2G41190.1	AT2G41190	protein_coding_gene-mRNA	253	306	171	136	89	107	167.533	295.556	135.546	88.9314	58.4242	75.136	-1.34846	0.000910975	0.0150614
Chr2	-	17261892	3UTR	AT2G41410.1	AT2G41410	protein_coding_gene-mRNA	505	264	443	1721	1713	1866	334.403	254.99	351.152	1125.37	1124.5	1310.32	1.87403	1.92e-12	6.65e-10
Chr2	-	17400032	3UTR	AT2G41710.2	AT2G41710	protein_coding_gene-mRNA	96	80	113	40	36	43	63.5698	77.2696	89.5714	26.1563	23.6322	30.1948	-1.44133	0.000412938	0.00804293
Chr2	-	17429308	3UTR	AT2G41790.1	AT2G41790	protein_coding_gene-mRNA	851	543	742	542	428	434	563.519	524.467	588.159	354.418	280.961	304.757	-0.825308	6.07e-06	0.000259935
Chr2	-	17436631	3UTR	AT2G41800.1	AT2G41800	protein_coding_gene-mRNA	4	0	2	39	53	20	2.64874	0	1.58534	25.5024	34.7919	14.0441	2.9097	1.14e-05	0.000440544
Chr2	-	17709097	3UTR	AT2G42530.1	AT2G42530	protein_coding_gene-mRNA	382	282	284	461	831	904	252.955	272.375	225.118	301.451	545.511	634.794	0.954102	0.000990726	0.0159883
Chr2	-	17711082	3UTR	AT2G42540.1	AT2G42540	protein_coding_gene-mRNA	1776	946	1094	6247	11430	10935	1176.04	913.713	867.178	4084.96	7503.24	7678.62	2.51731	1.12e-08	1.27e-06
Chr2	-	17711323	AMB	AT2G42540.x	AT2G42540	protein_coding_gene-mRNA	22	20	4	209	71	205	14.5681	19.3174	3.17067	136.667	46.608	143.952	2.72254	3.27e-06	0.000157416
Chr2	-	18073867	3UTR	AT2G43560.1	AT2G43560	protein_coding_gene-mRNA	1518	1383	1823	400	604	680	1005.2	1335.8	1445.03	261.563	396.497	477.5	-1.69883	1.71e-11	4.38e-09
Chr2	-	18129434	5UTR	AT2G43745.1	AT2G43745	protein_coding_gene-mRNA	186	107	152	318	395	395	123.166	103.348	120.485	207.943	259.298	277.371	1.08	4.39e-07	2.92e-05
Chr2	-	18134131	3UTR	AT2G43770.1	AT2G43770	protein_coding_gene-mRNA	176	93	186	105	112	89	116.545	89.8259	147.436	68.6603	73.5225	62.4963	-0.774373	0.00313875	0.0379609
Chr2	-	18189051	3UTR	AT2G43920.2	AT2G43920	protein_coding_gene-mRNA	54	37	88	140	237	150	35.758	35.7372	69.7547	91.547	155.579	105.331	1.24686	0.00113898	0.017728
Chr2	-	18205274	3UTR	AT2G43970.1	AT2G43970	protein_coding_gene-mRNA	3194	2161	2757	2612	2143	2063	2115.02	2087.25	2185.38	1708.01	1406.77	1448.65	-0.480818	0.00346524	0.0407718
Chr2	-	18205488	3UTR	AT2G43970.1	AT2G43970	protein_coding_gene-mRNA	1364	913	1590	866	618	623	903.22	881.839	1260.34	566.284	405.687	437.474	-1.09488	2.43e-07	1.78e-05
Chr2	-	18305201	3UTR	AT2G44290.1	AT2G44290	protein_coding_gene-mRNA	60	26	77	356	208	277	39.7311	25.1126	61.0354	232.791	136.542	194.511	2.06669	2.86e-09	3.84e-07
Chr2	-	18305308	3UTR	AT2G44290.1	AT2G44290	protein_coding_gene-mRNA	9	6	6	66	36	54	5.95966	5.79522	4.75601	43.1579	23.6322	37.9191	2.37462	5.94e-06	0.000255493
Chr2	-	18461962	3UTR	AT2G44790.1	AT2G44790	protein_coding_gene-mRNA	40	11	15	0	0	1	26.4874	10.6246	11.89	0	0	0.702205	-3.26034	0.000134436	0.00334335
Chr2	-	18587081	3UTR	AT2G45070.4	AT2G45070	protein_coding_gene-mRNA	880	526	628	1109	1079	1013	582.723	508.048	497.795	725.183	708.311	711.334	0.429404	0.000149324	0.0036333
Chr2	-	18682668	intron	AT2G45315.1	AT2G45315	other_RNA-ncRNA	39	74	33	11	11	5	25.8252	71.4744	26.158	7.19298	7.22096	3.51103	-2.47976	3.72e-06	0.000172866
Chr2	-	18703830	3UTR	AT2G45400.1	AT2G45400	protein_coding_gene-mRNA	0	0	0	13	14	8	0	0	0	8.5008	9.19032	5.61764	2.85847	8.34e-05	0.00230521
Chr2	-	18742666	3UTR	AT2G45470.1	AT2G45470	protein_coding_gene-mRNA	13	25	59	159	193	205	8.6084	24.1467	46.7674	103.971	126.695	143.952	2.1239	2.34e-09	3.2e-07
Chr2	-	18755075	3UTR	AT2G45520.1	AT2G45520	protein_coding_gene-mRNA	140	90	143	232	280	239	92.7059	86.9283	113.351	151.707	183.806	167.827	0.76336	0.00223239	0.0295808
Chr2	-	18779815	3UTR	AT2G45570.1	AT2G45570	protein_coding_gene-mRNA	130	11	42	5	0	0	86.084	10.6246	33.292	3.26954	0	0	-3.18121	0.000253793	0.00550971
Chr2	-	18862969	3UTR	AT2G45820.1	AT2G45820	protein_coding_gene-mRNA	659	485	580	1081	1494	1502	436.38	468.447	459.747	706.874	980.738	1054.71	0.994178	4.44e-07	2.94e-05
Chr2	-	18866016	intergenic.pm	AT2G45850.igt	AT2G45850.igt	protein_coding_gene-protein_coding_gene	114	73	91	9	3	9	75.4891	70.5085	72.1327	5.88517	1.96935	6.31985	-3.30065	2.29e-07	1.7e-05
Chr2	-	18948132	3UTR	AT2G46080.1	AT2G46080	protein_coding_gene-mRNA	990	471	583	144	159	126	655.563	454.925	462.125	94.1627	104.376	88.4779	-2.4018	1.93e-21	2.4e-18
Chr2	-	19042927	CDS	AT2G46390.1	AT2G46390	protein_coding_gene-mRNA	24	22	67	7	9	2	15.8924	21.2491	53.1087	4.57735	5.90806	1.40441	-2.37162	0.000235661	0.00519377
Chr2	-	19043413	3UTR	AT2G46400.1	AT2G46400	protein_coding_gene-mRNA	2	3	4	36	16	13	1.32437	2.89761	3.17067	23.5407	10.5032	9.12867	2.06264	0.00216961	0.0290091
Chr2	-	19368819	3UTR	AT2G47180.1	AT2G47180	protein_coding_gene-mRNA	225	144	214	357	623	541	148.992	139.085	169.631	233.445	408.969	379.893	1.09842	0.00402711	0.0455455
Chr2	-	19511701	3UTR	AT2G47560.1	AT2G47560	protein_coding_gene-mRNA	620	515	414	207	162	150	410.555	497.423	328.164	135.359	106.345	105.331	-1.73573	1.17e-05	0.000450724
Chr2	-	19618068	3UTR	AT2G47940.2	AT2G47940	protein_coding_gene-mRNA	81	34	61	144	129	146	53.637	32.8396	48.3527	94.1627	84.6822	102.522	1.0181	0.000135606	0.00336031
Chr3	+	44459	intergenic.igt	AT3G01085.igt	AT3G01085.igt	protein_coding_gene-protein_coding_gene	6	7	6	20	27	31	3.97311	6.76109	4.75601	13.0781	17.7242	21.7684	1.59816	0.00293507	0.0361355
Chr3	+	153218	3UTR	AT3G01400.1	AT3G01400	protein_coding_gene-mRNA	222	180	238	132	123	119	147.005	173.857	188.655	86.3158	80.7435	83.5624	-0.98783	0.00220315	0.0292753
Chr3	+	169586	3UTR	AT3G01440.1	AT3G01440	protein_coding_gene-mRNA	77	72	69	134	218	188	50.9882	69.5426	54.6941	87.6236	143.106	132.015	1.02582	0.000186712	0.00433403
Chr3	+	190806	3UTR	AT3G01480.1	AT3G01480	protein_coding_gene-mRNA	159	97	130	272	384	399	105.287	93.6894	103.047	177.863	252.077	280.18	1.20061	4.75e-06	0.000212629
Chr3	+	258511	3UTR	AT3G01690.1	AT3G01690	protein_coding_gene-mRNA	1318	952	1389	1069	918	1175	872.76	919.508	1101.02	699.027	602.622	825.091	-0.441079	0.00259065	0.0328715
Chr3	+	304532	3UTR	AT3G01860.2	AT3G01860	protein_coding_gene-mRNA	24	33	59	102	80	99	15.8924	31.8737	46.7674	66.6986	52.5161	69.5183	0.968639	0.00259253	0.0328776
Chr3	+	384405	3UTR	AT3G02130.1	AT3G02130	protein_coding_gene-mRNA	164	98	173	76	89	88	108.598	94.6553	137.131	49.697	58.4242	61.7941	-0.979648	0.000402648	0.00786846
Chr3	+	405572	3UTR	AT3G02180.2	AT3G02180	protein_coding_gene-mRNA	217	154	142	332	288	289	143.694	148.744	112.559	217.097	189.058	202.937	0.585187	6.2e-05	0.00179595
Chr3	+	616145	3UTR	AT3G02830.1	AT3G02830	protein_coding_gene-mRNA	106	99	93	186	263	235	70.1916	95.6211	73.7181	121.627	172.647	165.018	0.932845	3.27e-06	0.000157416
Chr3	+	650776	3UTR	AT3G02910.1	AT3G02910	protein_coding_gene-mRNA	415	413	418	197	190	136	274.807	398.904	331.335	128.82	124.726	95.4999	-1.50161	6.8e-13	2.59e-10
Chr3	+	1083360	3UTR	AT3G04120.1	AT3G04120	protein_coding_gene-mRNA	1772	942	1257	2167	2319	1980	1173.39	909.85	996.383	1417.02	1522.31	1390.37	0.486667	0.00157789	0.0229411
Chr3	+	1226770	CDS	AT3G04550.1	AT3G04550	protein_coding_gene-mRNA	129	98	109	39	68	62	85.4219	94.6553	86.4008	25.5024	44.6387	43.5367	-1.17973	0.00027526	0.0058641
Chr3	+	1226896	CDS	AT3G04550.1	AT3G04550	protein_coding_gene-mRNA	62	55	70	22	20	18	41.0555	53.1228	55.4867	14.386	13.129	12.6397	-1.79154	7.95e-07	4.83e-05
Chr3	+	1364755	3UTR	AT3G04930.2	AT3G04930	protein_coding_gene-mRNA	179	116	189	122	98	95	118.531	112.041	149.814	79.7767	64.3322	66.7095	-0.836863	0.000374359	0.00747011
Chr3	+	1391666	3UTR	AT3G05010.1	AT3G05010	protein_coding_gene-mRNA	359	280	262	178	155	144	237.724	270.444	207.679	116.396	101.75	101.118	-1.1407	2.05e-06	0.000104539
Chr3	+	1481983	3UTR	AT3G05210.1	AT3G05210	protein_coding_gene-mRNA	238	139	180	114	121	91	157.6	134.256	142.68	74.5454	79.4306	63.9007	-0.972741	0.00031891	0.00658041
Chr3	+	1490449	CDS	AT3G05220.2	AT3G05220	protein_coding_gene-mRNA	147	87	184	58	84	74	97.3412	84.0307	145.851	37.9266	55.1419	51.9632	-1.12713	0.000808656	0.0136564
Chr3	+	1612239	3UTR	AT3G05545.1	AT3G05545	protein_coding_gene-mRNA	35	23	154	15	11	34	23.1765	22.215	122.071	9.80861	7.22096	23.875	-1.74023	0.0041158	0.0462167
Chr3	+	1696708	3UTR	AT3G05730.1	AT3G05730	protein_coding_gene-mRNA	128	122	140	215	349	316	84.7597	117.836	110.973	140.59	229.101	221.897	0.892388	0.000804209	0.013591
Chr3	+	1710031	3UTR	AT3G05760.1	AT3G05760	protein_coding_gene-mRNA	462	329	323	316	281	320	305.929	317.771	256.032	206.635	184.463	224.706	-0.510213	0.00110015	0.0173165
Chr3	+	1738665	3UTR	AT3G05830.2	AT3G05830	protein_coding_gene-mRNA	237	211	204	170	148	94	156.938	203.799	161.704	111.164	97.1548	66.0073	-0.89977	0.00199138	0.0272744
Chr3	+	1743163	3UTR	AT3G05840.2	AT3G05840	protein_coding_gene-mRNA	545	460	518	934	889	823	360.891	444.3	410.602	610.749	583.585	577.915	0.542746	9.67e-05	0.00258835
Chr3	+	2166296	3UTR	AT3G06860.1	AT3G06860	protein_coding_gene-mRNA	2948	1988	2657	621	541	469	1952.12	1920.15	2106.12	406.076	355.14	329.334	-2.4256	1.05e-37	4.96e-34
Chr3	+	2372321	3UTR	AT3G07400.1	AT3G07400	protein_coding_gene-mRNA	39	25	30	100	82	102	25.8252	24.1467	23.78	65.3907	53.829	71.6249	1.32189	2.78e-05	0.000919415
Chr3	+	2515800	3UTR	AT3G07880.1	AT3G07880	protein_coding_gene-mRNA	120	101	157	327	208	227	79.4622	97.5529	124.449	213.828	136.542	159.401	0.7457	0.00186321	0.0260337
Chr3	+	2565955	3UTR	AT3G08030.2	AT3G08030	protein_coding_gene-mRNA	132	59	102	227	402	347	87.4084	56.9863	80.8521	148.437	263.893	243.665	1.48834	2.05e-07	1.54e-05
Chr3	+	2624121	3UTR	AT3G08640.1	AT3G08640	protein_coding_gene-mRNA	96	69	94	56	57	46	63.5698	66.645	74.5107	36.6188	37.4177	32.3014	-0.920895	0.000401951	0.00786133
Chr3	+	2713181	3UTR	AT3G08920.1	AT3G08920	protein_coding_gene-mRNA	107	112	176	268	370	498	70.8538	108.177	139.509	175.247	242.887	349.698	1.23489	1.55e-05	0.000567365
Chr3	+	2718784	3UTR	AT3G08940.2	AT3G08940	protein_coding_gene-mRNA	5493	3240	5784	28614	31699	44228	3637.38	3129.42	4584.79	18710.9	20808.8	31057.1	2.59291	9e-32	2.13e-28
Chr3	+	2766135	3UTR	AT3G09050.1	AT3G09050	protein_coding_gene-mRNA	20	24	41	110	93	98	13.2437	23.1809	32.4994	71.9298	61.05	68.8161	1.45787	0.000308941	0.0064083
Chr3	+	2840590	3UTR	AT3G09250.2	AT3G09250	protein_coding_gene-mRNA	232	210	180	112	116	107	153.627	202.833	142.68	73.2376	76.1483	75.136	-1.12597	7.57e-06	0.000307061
Chr3	+	2954896	CDS	AT3G09630.2	AT3G09630	protein_coding_gene-mRNA	81	34	103	33	13	10	53.637	32.8396	81.6448	21.5789	8.53387	7.02205	-1.91069	0.000897373	0.0148781
Chr3	+	3027209	3UTR	AT3G09860.1	AT3G09860	protein_coding_gene-mRNA	240	141	234	407	341	406	158.924	136.188	185.484	266.14	223.85	285.095	0.676491	0.00137525	0.0205971
Chr3	+	3070549	intron	AT3G09980.1	AT3G09980	protein_coding_gene-mRNA	42	36	10	2	8	12	27.8118	34.7713	7.92668	1.30781	5.25161	8.42646	-1.89444	0.00203842	0.0277257
Chr3	+	3103997	3UTR	AT3G10060.1	AT3G10060	protein_coding_gene-mRNA	337	249	371	641	698	630	223.156	240.502	294.08	419.155	458.203	442.389	0.793148	1.94e-06	0.000101182
Chr3	+	3475565	3UTR	AT3G11090.1	AT3G11090	protein_coding_gene-mRNA	91	110	142	330	242	238	60.2588	106.246	112.559	215.789	158.861	167.125	0.949064	2.07e-05	0.000720245
Chr3	+	3480606	3UTR	AT3G11110.1	AT3G11110	protein_coding_gene-mRNA	14	13	26	67	79	48	9.27059	12.5563	20.6094	43.8118	51.8596	33.7059	1.48395	0.00128281	0.0195155
Chr3	+	3502302	3UTR	AT3G11170.1	AT3G11170	protein_coding_gene-mRNA	350	268	346	507	940	908	231.765	258.853	274.263	331.531	617.064	637.602	1.03614	8.44e-07	5.02e-05
Chr3	+	3531488	3UTR	AT3G11270.2	AT3G11270	protein_coding_gene-mRNA	211	137	194	118	78	89	139.721	132.324	153.777	77.1611	51.2032	62.4963	-1.13179	1.59e-05	0.000579378
Chr3	+	3594313	CDS	AT3G11420.1	AT3G11420	protein_coding_gene-mRNA	65	48	58	193	139	94	43.042	46.3618	45.9747	126.204	91.2467	66.0073	1.03207	0.000858619	0.0143261
Chr3	+	3674071	3UTR	AT3G11630.1	AT3G11630	protein_coding_gene-mRNA	510	404	522	779	1203	1069	337.714	390.211	413.772	509.394	789.711	750.657	0.825087	0.00124623	0.0190202
Chr3	+	3925389	3UTR	AT3G12320.1	AT3G12320	protein_coding_gene-mRNA	933	598	922	1745	1493	1508	617.819	577.59	730.839	1141.07	980.082	1058.93	0.716663	7.16e-06	0.00029555
Chr3	+	3990956	3UTR	AT3G12570.3	AT3G12570	protein_coding_gene-mRNA	418	362	440	377	282	316	276.793	349.645	348.774	246.523	185.119	221.897	-0.568908	0.0024875	0.0318534
Chr3	+	4056975	3UTR	AT3G12760.1	AT3G12760	protein_coding_gene-mRNA	572	340	312	192	208	187	378.77	328.396	247.312	125.55	136.542	131.312	-1.24782	3.83e-06	0.00017767
Chr3	+	4335072	AMB	AT3G13340.x	AT3G13340	protein_coding_gene-mRNA	806	494	617	406	490	421	533.721	477.14	489.076	265.486	321.661	295.628	-0.760112	5.1e-07	3.3e-05
Chr3	+	4731702	3UTR	AT3G14210.1	AT3G14210	protein_coding_gene-mRNA	592	426	1242	2487	2955	2074	392.014	411.461	984.493	1626.27	1939.81	1456.37	1.45292	3.42e-08	3.28e-06
Chr3	+	4766536	3UTR	AT3G14290.1	AT3G14290	protein_coding_gene-mRNA	122	96	64	207	216	215	80.7866	92.7235	50.7307	135.359	141.793	150.974	0.915852	0.000239814	0.00525102
Chr3	+	4824102	3UTR	AT3G14420.6	AT3G14420	protein_coding_gene-mRNA	8969	6737	7805	13349	15073	13218	5939.14	6507.07	6186.77	8729.01	9894.69	9281.75	0.580737	2.22e-08	2.31e-06
Chr3	+	4926933	3UTR	AT3G14660.1	AT3G14660	protein_coding_gene-mRNA	1490	843	1201	1130	734	799	986.656	814.228	951.994	738.915	481.835	561.062	-0.619351	0.00234685	0.0305997
Chr3	+	4967060	3UTR	AT3G14790.1	AT3G14790	protein_coding_gene-mRNA	39	24	49	108	148	87	25.8252	23.1809	38.8407	70.622	97.1548	61.0919	1.31818	0.000188199	0.00436348
Chr3	+	5022923	3UTR	AT3G14930.3	AT3G14930	protein_coding_gene-mRNA	70	37	46	128	156	141	46.3529	35.7372	36.4627	83.7001	102.406	99.0109	1.20902	0.000153031	0.00369534
Chr3	+	5049790	3UTR	AT3G14990.3	AT3G14990	protein_coding_gene-mRNA	1610	1007	1903	1173	569	481	1066.12	972.631	1508.45	767.033	373.521	337.761	-1.23066	6.83e-06	0.000286571
Chr3	+	5055875	intergenic.pm	AT3G15010.igt	AT3G15010.igt	protein_coding_gene-protein_coding_gene	140	57	53	49	50	27	92.7059	55.0546	42.0114	32.0415	32.8226	18.9595	-1.12146	0.00403733	0.0456174
Chr3	+	5064039	3UTR	AT3G15030.2	AT3G15030	protein_coding_gene-mRNA	32	25	31	74	70	66	21.1899	24.1467	24.5727	48.3891	45.9516	46.3456	0.969898	0.00339467	0.040242
Chr3	+	5117544	3UTR	AT3G15190.1	AT3G15190	protein_coding_gene-mRNA	477	362	518	799	1242	1198	315.862	349.645	410.602	522.472	815.312	841.242	0.995045	8.48e-05	0.00232305
Chr3	+	5122362	3UTR	AT3G15210.1	AT3G15210	protein_coding_gene-mRNA	88	50	65	128	148	157	58.2723	48.2935	51.5234	83.7001	97.1548	110.246	0.855156	0.000893762	0.0148391
Chr3	+	5142847	intergenic.igt	AT3G15260.igt	AT3G15260.igt	protein_coding_gene-protein_coding_gene	89	46	71	20	32	30	58.9345	44.43	56.2794	13.0781	21.0064	21.0662	-1.44794	0.00061862	0.0110223
Chr3	+	5558490	3UTR	AT3G16370.1	AT3G16370	protein_coding_gene-mRNA	156	122	286	603	622	842	103.301	117.836	226.703	394.306	408.313	591.257	1.58829	2.83e-08	2.82e-06
Chr3	+	5645392	3UTR	AT3G16570.1	AT3G16570	protein_coding_gene-mRNA	172	198	227	514	532	364	113.896	191.242	179.936	336.108	349.232	255.603	0.940237	0.000155383	0.00373837
Chr3	+	5694124	3UTR	AT3G16720.1	AT3G16720	protein_coding_gene-mRNA	7	3	10	37	22	61	4.63529	2.89761	7.92668	24.1946	14.4419	42.8345	2.01128	0.00245418	0.0315471
Chr3	+	5862249	exon	AT3G17185.1	AT3G17185	other_RNA-ncRNA	1	7	14	41	47	39	0.662185	6.76109	11.0973	26.8102	30.8532	27.386	1.98535	1.34e-05	0.000503526
Chr3	+	5862439	intergenic.igt	AT3G17185.igt	AT3G17185.igt	other_RNA-other_RNA	0	0	6	20	14	20	0	0	4.75601	13.0781	9.19032	14.0441	2.13912	0.00097013	0.0157301
Chr3	+	5883105	3UTR	AT3G17210.1	AT3G17210	protein_coding_gene-mRNA	193	165	152	304	478	382	127.802	159.369	120.485	198.788	313.784	268.242	0.922892	6.75e-05	0.00193411
Chr3	+	6033646	3UTR	AT3G17640.1	AT3G17640	protein_coding_gene-mRNA	0	0	0	21	14	13	0	0	0	13.7321	9.19032	9.12867	3.11187	4.2e-05	0.00129121
Chr3	+	6033817	3UTR	AT3G17640.1	AT3G17640	protein_coding_gene-mRNA	0	0	0	16	25	28	0	0	0	10.4625	16.4113	19.6617	3.7054	6.19e-07	3.9e-05
Chr3	+	6052506	3UTR	AT3G17700.1	AT3G17700	protein_coding_gene-mRNA	195	150	133	493	347	298	129.126	144.88	105.425	322.376	227.789	209.257	0.983195	8.04e-05	0.00223428
Chr3	+	6099501	3UTR	AT3G17820.1	AT3G17820	protein_coding_gene-mRNA	44	30	31	13	16	17	29.1361	28.9761	24.5727	8.5008	10.5032	11.9375	-1.33104	0.00221707	0.0294438
Chr3	+	6174645	intergenic.pm	AT3G18020.igt	AT3G18020.igt	protein_coding_gene-protein_coding_gene	3	3	1	16	24	16	1.98655	2.89761	0.792668	10.4625	15.7548	11.2353	2.18044	0.000637913	0.0112978
Chr3	+	6223015	3UTR	AT3G18160.3	AT3G18160	protein_coding_gene-mRNA	14	2	15	61	46	38	9.27059	1.93174	11.89	39.8883	30.1968	26.6838	1.81856	0.000606403	0.0108373
Chr3	+	6324572	AMB	AT3G18410.x	AT3G18410	protein_coding_gene-mRNA	446	354	586	387	352	356	295.335	341.918	464.503	253.062	231.071	249.985	-0.578979	0.000756665	0.0128797
Chr3	+	6471172	pseudogenic_exon	AT3G18777.1	AT3G18777	pseudogene-pseudogenic_transcript	12	12	2	33	66	27	7.94622	11.5904	1.58534	21.5789	43.3258	18.9595	1.78115	0.000510282	0.0095606
Chr3	+	6514983	3UTR	AT3G18890.1	AT3G18890	protein_coding_gene-mRNA	157	130	181	267	401	397	103.963	125.563	143.473	174.593	263.237	278.776	0.922228	0.000203436	0.00464385
Chr3	+	6716031	intergenic.igt	AT3G19370.igt	AT3G19370.igt	protein_coding_gene-protein_coding_gene	114	99	234	77	46	68	75.4891	95.6211	185.484	50.3509	30.1968	47.75	-1.38794	0.00107447	0.0170258
Chr3	+	6754778	3UTR	AT3G19480.1	AT3G19480	protein_coding_gene-mRNA	23	20	10	67	76	76	15.2303	19.3174	7.92668	43.8118	49.8903	53.3676	1.62535	0.000580702	0.0105051
Chr3	+	6801762	3UTR	AT3G19570.2	AT3G19570	protein_coding_gene-mRNA	7	0	0	17	12	14	4.63529	0	0	11.1164	7.87741	9.83087	1.91855	0.00197476	0.0270939
Chr3	+	6823285	3UTR	AT3G19640.1	AT3G19640	protein_coding_gene-mRNA	307	172	197	156	184	155	203.291	166.13	156.156	102.01	120.787	108.842	-0.656101	0.0025966	0.0329116
Chr3	+	6866570	3UTR	AT3G19760.1	AT3G19760	protein_coding_gene-mRNA	826	467	638	461	505	468	546.965	451.061	505.722	301.451	331.508	328.632	-0.642643	8.01e-06	0.000321242
Chr3	+	6869470	3UTR	AT3G19770.2	AT3G19770	protein_coding_gene-mRNA	210	120	142	102	99	62	139.059	115.904	112.559	66.6986	64.9887	43.5367	-1.03335	0.000987606	0.0159598
Chr3	+	6877578	3UTR	AT3G19800.2	AT3G19800	protein_coding_gene-mRNA	111	111	148	226	293	299	73.5025	107.212	117.315	147.783	192.34	209.959	0.87342	0.000109176	0.00284388
Chr3	+	6956605	CDS	AT3G19960.2	AT3G19960	protein_coding_gene-mRNA	0	0	0	12	12	5	0	0	0	7.84689	7.87741	3.51103	2.53514	0.00205863	0.0279363
Chr3	+	6957651	intergenic.pm	AT3G19960.igt	AT3G19960.igt	protein_coding_gene-protein_coding_gene	234	145	162	108	70	70	154.951	140.051	128.412	70.622	45.9516	49.1544	-1.28999	0.000627921	0.0111376
Chr3	+	7070943	3UTR	AT3G20270.3	AT3G20270	protein_coding_gene-mRNA	35	21	27	96	58	86	23.1765	20.2833	21.402	62.7751	38.0742	60.3897	1.24702	0.000372872	0.00745824
Chr3	+	7271217	3UTR	AT3G20790.1	AT3G20790	protein_coding_gene-mRNA	46	37	64	72	104	128	30.4605	35.7372	50.7307	47.0813	68.2709	89.8823	0.787823	0.00239952	0.0311148
Chr3	+	7367750	intergenic.pm	AT3G21010.igt	AT3G21010.igt	transposable_element_gene-transposable_element_gene	26	6	33	4	6	1	17.2168	5.79522	26.158	2.61563	3.93871	0.702205	-2.149	0.00355464	0.041493
Chr3	+	7422217	5UTR	AT3G21175.1	AT3G21175	protein_coding_gene-mRNA	23	19	3	0	2	2	15.2303	18.3515	2.378	0	1.3129	1.40441	-2.53553	0.00117635	0.0181942
Chr3	+	7447200	3UTR	AT3G21220.1	AT3G21220	protein_coding_gene-mRNA	83	75	56	28	25	25	54.9614	72.4402	44.3894	18.3094	16.4113	17.5551	-1.61687	0.000100248	0.00266119
Chr3	+	7850794	intergenic.igt	AT3G22232.igt	AT3G22232.igt	pseudogene-pseudogene	0	0	3	16	19	12	0	0	2.378	10.4625	12.4726	8.42646	2.64284	0.000328301	0.00674472
Chr3	+	7895347	3UTR	AT3G22330.1	AT3G22330	protein_coding_gene-mRNA	696	374	516	301	273	235	460.881	361.235	409.016	196.826	179.211	165.018	-1.15133	0.000113422	0.00293505
Chr3	+	7913162	5UTR	AT3G22380.1	AT3G22380	protein_coding_gene-mRNA	647	917	636	96	85	66	428.434	885.703	504.137	62.7751	55.7984	46.3456	-3.32785	6.7e-23	9.89e-20
Chr3	+	7919392	3UTR	AT3G22380.2	AT3G22380	protein_coding_gene-mRNA	606	410	513	298	301	233	401.284	396.007	406.638	194.864	197.592	163.614	-1.09788	1.65e-07	1.3e-05
Chr3	+	7949042	3UTR	AT3G22420.2	AT3G22420	protein_coding_gene-mRNA	49	33	42	117	110	92	32.4471	31.8737	33.292	76.5072	72.2096	64.6029	1.09019	0.000258078	0.00557745
Chr3	+	7962160	3UTR	AT3G22440.1	AT3G22440	protein_coding_gene-mRNA	10715	5639	6843	1526	1336	1489	7095.31	5446.54	5424.22	997.863	877.019	1045.58	-2.59999	2.19e-62	2.59e-58
Chr3	+	8052221	3UTR	AT3G22780.1	AT3G22780	protein_coding_gene-mRNA	27	22	32	74	82	71	17.879	21.2491	25.3654	48.3891	53.829	49.8566	1.17303	0.00233703	0.0305381
Chr3	+	8114957	3UTR	AT3G22890.1	AT3G22890	protein_coding_gene-mRNA	2567	1810	1782	3052	3042	3210	1699.83	1748.22	1412.53	1995.73	1996.92	2254.08	0.36055	0.00137569	0.0205971
Chr3	+	8116251	3UTR	AT3G22900.1	AT3G22900	protein_coding_gene-mRNA	26	12	45	4	10	2	17.2168	11.5904	35.67	2.61563	6.56451	1.40441	-2.07692	0.00257427	0.0326988
Chr3	+	8141969	3UTR	AT3G22960.1	AT3G22960	protein_coding_gene-mRNA	330	189	200	508	478	410	218.521	182.549	158.534	332.185	313.784	287.904	0.727405	0.0001957	0.00451083
Chr3	+	8196917	AMB	AT3G23050.x	AT3G23050	protein_coding_gene-mRNA	91	79	99	224	262	303	60.2588	76.3037	78.4741	146.475	171.99	212.768	1.28953	2.15e-11	5.46e-09
Chr3	+	8353959	3UTR	AT3G23340.1	AT3G23340	protein_coding_gene-mRNA	196	124	145	59	29	71	129.788	119.768	114.937	38.5805	19.0371	49.8566	-1.64627	0.000141385	0.0034767
Chr3	+	8581113	3UTR	AT3G23790.1	AT3G23790	protein_coding_gene-mRNA	190	135	211	71	54	52	125.815	130.392	167.253	46.4274	35.4484	36.5147	-1.7405	2.24e-05	0.000770522
Chr3	+	8586998	3UTR	AT3G23805.1	AT3G23805	protein_coding_gene-mRNA	18	23	36	72	86	76	11.9193	22.215	28.536	47.0813	56.4548	53.3676	1.28682	1.2e-05	0.000455521
Chr3	+	8704229	3UTR	AT3G24100.1	AT3G24100	protein_coding_gene-mRNA	723	605	596	481	471	461	478.76	584.351	472.43	314.529	309.189	323.717	-0.687303	0.000296024	0.00621677
Chr3	+	8911367	CDS	AT3G24490.1	AT3G24490	protein_coding_gene-mRNA	0	1	0	11	15	3	0	0.96587	0	7.19298	9.84677	2.10662	2.28673	0.00357317	0.0416681
Chr3	+	9057940	3UTR	AT3G24800.1	AT3G24800	protein_coding_gene-mRNA	31	29	17	51	69	77	20.5277	28.0102	13.4753	33.3493	45.2951	54.0698	1.06238	0.00131269	0.0199061
Chr3	+	9074338	CDS	AT3G24860.1	AT3G24860	protein_coding_gene-mRNA	23	23	8	7	2	4	15.2303	22.215	6.34134	4.57735	1.3129	2.80882	-1.9307	0.00431144	0.0479351
Chr3	+	9212263	intergenic.pm	AT3G25290.igt	AT3G25290.igt	protein_coding_gene-protein_coding_gene	1	3	3	16	21	27	0.662185	2.89761	2.378	10.4625	13.7855	18.9595	2.36256	0.000329321	0.00675157
Chr3	+	9357892	3UTR	AT3G25690.1	AT3G25690	protein_coding_gene-mRNA	241	133	135	333	296	329	159.587	128.461	107.01	217.751	194.31	231.026	0.687294	0.00327214	0.0390834
Chr3	+	9526245	3UTR	AT3G26060.2	AT3G26060	protein_coding_gene-mRNA	183	132	258	304	638	638	121.18	127.495	204.508	198.788	418.816	448.007	1.19343	4.47e-05	0.00135752
Chr3	+	9528331	3UTR	AT3G26070.1	AT3G26070	protein_coding_gene-mRNA	945	553	810	1275	1412	1371	625.765	534.126	642.061	833.732	926.909	962.723	0.59098	5.33e-08	4.8e-06
Chr3	+	9758519	3UTR	AT3G26570.1	AT3G26570	protein_coding_gene-mRNA	1284	976	1124	2100	2253	2033	850.246	942.689	890.958	1373.21	1478.98	1427.58	0.671355	1.1e-09	1.69e-07
Chr3	+	9759350	CDS	AT3G26580.1	AT3G26580	protein_coding_gene-mRNA	108	154	141	49	39	42	71.516	148.744	111.766	32.0415	25.6016	29.4926	-1.85973	4.61e-09	5.88e-07
Chr3	+	9796988	3UTR	AT3G26650.1	AT3G26650	protein_coding_gene-mRNA	7724	5344	7330	13473	14667	14481	5114.72	5161.61	5810.25	8810.09	9628.17	10168.6	0.825518	6.69e-10	1.14e-07
Chr3	+	9896213	3UTR	AT3G26840.1	AT3G26840	protein_coding_gene-mRNA	115	104	88	41	19	6	76.1513	100.45	69.7547	26.8102	12.4726	4.21323	-2.07063	0.00254931	0.0324166
Chr3	+	9896338	3UTR	AT3G26840.1	AT3G26840	protein_coding_gene-mRNA	145	81	202	86	38	26	96.0168	78.2355	160.119	56.236	24.9451	18.2573	-1.59881	0.00150337	0.022101
Chr3	+	10000230	3UTR	AT3G27110.2	AT3G27110	protein_coding_gene-mRNA	416	296	365	284	268	233	275.469	285.898	289.324	185.71	175.929	163.614	-0.686956	0.000236704	0.00520313
Chr3	+	10018996	3UTR	AT3G27160.1	AT3G27160	protein_coding_gene-mRNA	362	196	312	508	657	637	239.711	189.311	247.312	332.185	431.288	447.305	0.816514	0.00254889	0.0324166
Chr3	+	10123036	3UTR	AT3G27340.3	AT3G27340	protein_coding_gene-mRNA	86	48	72	10	7	15	56.9479	46.3618	57.0721	6.53907	4.59516	10.5331	-2.70803	2.02e-10	3.94e-08
Chr3	+	10143234	3UTR	AT3G27400.1	AT3G27400	protein_coding_gene-mRNA	1	2	16	37	53	19	0.662185	1.93174	12.6827	24.1946	34.7919	13.3419	1.83962	0.00209754	0.0283666
Chr3	+	10256989	3UTR	AT3G27690.1	AT3G27690	protein_coding_gene-mRNA	116	108	426	1206	2039	3225	76.8135	104.314	337.676	788.612	1338.5	2264.61	2.79377	4.14e-09	5.41e-07
Chr3	+	10325625	3UTR	AT3G27850.1	AT3G27850	protein_coding_gene-mRNA	950	486	730	1323	1927	1783	629.076	469.413	578.647	865.119	1264.98	1252.03	0.989072	8.47e-05	0.00232305
Chr3	+	10438424	3UTR	AT3G28040.1	AT3G28040	protein_coding_gene-mRNA	155	95	108	266	297	280	102.639	91.7576	85.6081	173.939	194.966	196.617	0.99684	8.19e-07	4.91e-05
Chr3	+	10450838	AMB	AT3G28070.x	AT3G28070	protein_coding_gene-mRNA	31	36	8	3	4	5	20.5277	34.7713	6.34134	1.96172	2.6258	3.51103	-2.30033	0.000641689	0.0113562
Chr3	+	10455064	CDS	AT3G28080.1	AT3G28080	protein_coding_gene-mRNA	123	102	133	31	46	36	81.4488	98.5187	105.425	20.2711	30.1968	25.2794	-1.85876	1.14e-10	2.4e-08
Chr3	+	10460984	3UTR	AT3G28100.1	AT3G28100	protein_coding_gene-mRNA	397	239	345	262	179	141	262.887	230.843	273.47	171.324	117.505	99.0109	-0.957072	0.00102863	0.0165098
Chr3	+	10509235	3UTR	AT3G28180.1	AT3G28180	protein_coding_gene-mRNA	11	8	28	40	46	43	7.28403	7.72696	22.1947	26.1563	30.1968	30.1948	1.13832	0.000451437	0.00866422
Chr3	+	10526669	3UTR	AT3G28220.1	AT3G28220	protein_coding_gene-mRNA	0	0	0	15	19	17	0	0	0	9.80861	12.4726	11.9375	3.39721	3.68e-07	2.56e-05
Chr3	+	10526725	3UTR	AT3G28220.1	AT3G28220	protein_coding_gene-mRNA	96	35	105	388	668	355	63.5698	33.8054	83.2301	253.716	438.509	249.283	2.2518	1.25e-09	1.86e-07
Chr3	+	11236408	3UTR	AT3G29270.2	AT3G29270	protein_coding_gene-mRNA	210	190	239	127	105	100	139.059	183.515	189.448	83.0462	68.9274	70.2205	-1.15914	0.000429121	0.00831699
Chr3	+	14199676	intergenic.pm	AT3G41768.igt	AT3G41768.igt	rRNA-rRNA	2124	1208	2188	6372	6162	5950	1406.48	1166.77	1734.36	4166.7	4045.05	4178.12	1.4929	1.22e-09	1.83e-07
Chr3	+	14199915	exon	AT3G41979.1	AT3G41979	rRNA-rRNA	229	228	346	166	164	166	151.64	220.218	274.263	108.549	107.658	116.566	-0.93409	0.000279258	0.00593322
Chr3	+	15433150	3UTR	AT3G43540.1	AT3G43540	protein_coding_gene-mRNA	190	97	155	288	327	270	125.815	93.6894	122.863	188.325	214.66	189.595	0.775466	1.02e-05	0.000396725
Chr3	+	15716962	intergenic.igt	AT3G43860.igt	AT3G43860.igt	protein_coding_gene-protein_coding_gene	3	2	3	14	16	18	1.98655	1.93174	2.378	9.1547	10.5032	12.6397	1.95193	0.00208617	0.0282613
Chr3	+	15985417	3UTR	AT3G44300.1	AT3G44300	protein_coding_gene-mRNA	1547	362	866	193	2	6	1024.4	349.645	686.45	126.204	1.3129	4.21323	-2.51859	0.00348617	0.0409365
Chr3	+	16195740	3UTR	AT3G44620.2	AT3G44620	protein_coding_gene-mRNA	147	60	88	178	226	196	97.3412	57.9522	69.7547	116.396	148.358	137.632	0.808175	0.00251688	0.03216
Chr3	+	16201123	AMB	AT3G44630.x	AT3G44630	protein_coding_gene-mRNA	271	169	215	538	512	339	179.452	163.232	170.424	351.802	336.103	238.048	0.83733	0.000135687	0.00336031
Chr3	+	16273150	3UTR	AT3G44720.1	AT3G44720	protein_coding_gene-mRNA	92	51	94	186	208	183	60.921	49.2594	74.5107	121.627	136.542	128.504	1.03903	6.96e-06	0.000288914
Chr3	+	16386281	3UTR	AT3G44880.1	AT3G44880	protein_coding_gene-mRNA	625	358	455	410	328	313	413.866	345.781	360.664	268.102	215.316	219.79	-0.665161	0.000401948	0.00786133
Chr3	+	16477254	AMB	AT3G45050.x	AT3G45050	protein_coding_gene-mRNA	24	17	25	84	90	70	15.8924	16.4198	19.8167	54.9282	59.0806	49.1544	1.52969	0.000307381	0.00639602
Chr3	+	16477452	3UTR	AT3G45050.4	AT3G45050	protein_coding_gene-mRNA	4	2	1	19	31	9	2.64874	1.93174	0.792668	12.4242	20.35	6.31985	2.1342	0.00242281	0.0313479
Chr3	+	16525958	intron	AT3G45140.1	AT3G45140	protein_coding_gene-mRNA	0	0	0	19	22	21	0	0	0	12.4242	14.4419	14.7463	3.84112	3.58e-07	2.51e-05
Chr3	+	16596373	intergenic.igt	AT3G45256.igt	AT3G45256.igt	transposable_element_gene-transposable_element_gene	6	8	5	24	31	44	3.97311	7.72696	3.96334	15.6938	20.35	30.897	1.88193	0.000711177	0.0123184
Chr3	+	16758692	3UTR	AT3G45640.1	AT3G45640	protein_coding_gene-mRNA	482	265	373	1081	856	861	319.173	255.956	295.665	706.874	561.922	604.599	1.0815	1.54e-05	0.000566671
Chr3	+	16897269	3UTR	AT3G45970.1	AT3G45970	protein_coding_gene-mRNA	591	477	337	68	64	60	391.351	460.72	267.129	44.4657	42.0129	42.1323	-2.51989	0.000205712	0.00469127
Chr3	+	17156162	3UTR	AT3G46590.1	AT3G46590	protein_coding_gene-mRNA	125	66	97	206	163	263	82.7731	63.7474	76.8887	134.705	107.002	184.68	0.907336	0.000381047	0.00757796
Chr3	+	17159923	3UTR	AT3G46600.3	AT3G46600	protein_coding_gene-mRNA	69	94	47	174	137	280	45.6908	90.7918	37.2554	113.78	89.9338	196.617	1.15062	0.00275449	0.0342384
Chr3	+	17231145	3UTR	AT3G46780.1	AT3G46780	protein_coding_gene-mRNA	456	303	438	955	1307	1630	301.956	292.659	347.188	624.482	857.982	1144.59	1.44495	1.88e-08	2e-06
Chr3	+	17500923	AMB	AT3G47490.x	AT3G47490	protein_coding_gene-mRNA	93	82	51	232	238	329	61.5832	79.2013	40.426	151.707	156.235	231.026	1.51854	3.18e-06	0.000154814
Chr3	+	17522270	AMB	AT3G47540.x	AT3G47540	protein_coding_gene-mRNA	15	1	5	31	40	23	9.93277	0.96587	3.96334	20.2711	26.258	16.1507	1.74301	0.000556651	0.0101713
Chr3	+	17733447	3UTR	AT3G48040.1	AT3G48040	protein_coding_gene-mRNA	3	2	16	35	44	30	1.98655	1.93174	12.6827	22.8868	28.8839	21.0662	1.81274	0.00191816	0.0265797
Chr3	+	17752252	AMB	AT3G48070.x	AT3G48070	protein_coding_gene-mRNA	457	273	240	190	196	194	302.619	263.683	190.24	124.242	128.664	136.228	-0.942927	4.48e-05	0.00135791
Chr3	+	17779528	3UTR	AT3G48140.1	AT3G48140	protein_coding_gene-mRNA	1167	701	1173	1769	1697	1444	772.77	677.075	929.799	1156.76	1114	1013.98	0.460844	0.00208317	0.028237
Chr3	+	17931662	3UTR	AT3G48420.1	AT3G48420	protein_coding_gene-mRNA	99	102	129	150	322	234	65.5563	98.5187	102.254	98.0861	211.377	164.316	0.814548	0.00156489	0.0227802
Chr3	+	17951128	3UTR	AT3G48460.1	AT3G48460	protein_coding_gene-mRNA	89	107	153	253	544	421	58.9345	103.348	121.278	165.439	357.109	295.628	1.48643	1.67e-07	1.32e-05
Chr3	+	17961899	3UTR	AT3G48490.1	AT3G48490	protein_coding_gene-mRNA	6	0	0	16	27	9	3.97311	0	0	10.4625	17.7242	6.31985	2.10564	0.00396297	0.045079
Chr3	+	18032226	CDS	AT3G48670.1	AT3G48670	protein_coding_gene-mRNA	6	16	13	4	0	1	3.97311	15.4539	10.3047	2.61563	0	0.702205	-2.33219	0.00119406	0.0183999
Chr3	+	18131551	3UTR	AT3G48890.1	AT3G48890	protein_coding_gene-mRNA	584	424	543	509	451	416	386.716	409.529	430.418	332.839	296.059	292.117	-0.410311	0.00039766	0.00781623
Chr3	+	18253818	3UTR	AT3G49220.1	AT3G49220	protein_coding_gene-mRNA	194	228	147	464	690	378	128.464	220.218	116.522	303.413	452.951	265.434	1.11665	5.62e-06	0.000244024
Chr3	+	18421089	3UTR	AT3G49670.1	AT3G49670	protein_coding_gene-mRNA	120	75	139	182	251	189	79.4622	72.4402	110.181	119.011	164.769	132.717	0.652829	0.00423018	0.0472987
Chr3	+	18842951	3UTR	AT3G50700.1	AT3G50700	protein_coding_gene-mRNA	142	78	44	28	15	33	94.0303	75.3379	34.8774	18.3094	9.84677	23.1728	-1.77649	0.00217245	0.0290307
Chr3	+	18874781	3UTR	AT3G50770.1	AT3G50770	protein_coding_gene-mRNA	38	8	79	895	514	1074	25.163	7.72696	62.6207	585.247	337.416	754.168	3.42483	1.18e-06	6.56e-05
Chr3	+	19030625	3UTR	AT3G51250.1	AT3G51250	protein_coding_gene-mRNA	99	61	61	159	146	175	65.5563	58.9181	48.3527	103.971	95.8419	122.886	0.874017	0.00215834	0.0289404
Chr3	+	19053990	intergenic.igt	AT3G51325.igt	AT3G51325.igt	protein_coding_gene-protein_coding_gene	4	4	2	26	26	68	2.64874	3.86348	1.58534	17.0016	17.0677	47.75	2.78768	0.000141417	0.0034767
Chr3	+	19072126	3UTR	AT3G51370.1	AT3G51370	protein_coding_gene-mRNA	413	260	297	665	670	497	273.482	251.126	235.422	434.848	439.822	348.996	0.675131	0.00286517	0.0353486
Chr3	+	19242792	3UTR	AT3G51860.1	AT3G51860	protein_coding_gene-mRNA	81	24	129	1721	962	1469	53.637	23.1809	102.254	1125.37	631.506	1031.54	3.3669	4.12e-07	2.8e-05
Chr3	+	19246821	3UTR	AT3G51870.1	AT3G51870	protein_coding_gene-mRNA	6	7	19	39	54	58	3.97311	6.76109	15.0607	25.5024	35.4484	40.7279	1.72936	0.00244233	0.0314626
Chr3	+	19409495	AMB	AT3G52340.x	AT3G52340	protein_coding_gene-mRNA	160	64	59	32	50	58	105.95	61.8157	46.7674	20.925	32.8226	40.7279	-1.13678	0.00195675	0.026925
Chr3	+	19419659	3UTR	AT3G52370.1	AT3G52370	protein_coding_gene-mRNA	13	17	35	58	49	53	8.6084	16.4198	27.7434	37.9266	32.1661	37.2169	0.984159	0.00198722	0.0272332
Chr3	+	19522818	CDS	AT3G52660.1	AT3G52660	protein_coding_gene-mRNA	53	106	45	11	15	24	35.0958	102.382	35.67	7.19298	9.84677	16.8529	-2.06118	0.000206628	0.00470762
Chr3	+	19917616	3UTR	AT3G53750.1	AT3G53750	protein_coding_gene-mRNA	13	18	24	55	79	34	8.6084	17.3857	19.024	35.9649	51.8596	23.875	1.26285	0.000159225	0.00379601
Chr3	+	20018632	AMB	AT3G54050.x	AT3G54050	protein_coding_gene-mRNA	2788	2212	2596	3251	4566	4048	1846.17	2136.5	2057.76	2125.85	2997.36	2842.53	0.397121	0.00269733	0.0337359
Chr3	+	20132931	exon	AT3G54366.1	AT3G54366	other_RNA-ncRNA	4	3	2	27	16	23	2.64874	2.89761	1.58534	17.6555	10.5032	16.1507	2.13159	0.00217501	0.0290321
Chr3	+	20247996	3UTR	AT3G54690.1	AT3G54690	protein_coding_gene-mRNA	75	90	68	147	160	154	49.6639	86.9283	53.9014	96.1244	105.032	108.14	0.702368	0.00167761	0.0239922
Chr3	+	20383698	3UTR	AT3G55000.1	AT3G55000	protein_coding_gene-mRNA	19	6	37	7	1	2	12.5815	5.79522	29.3287	4.57735	0.656451	1.40441	-2.15665	0.00270281	0.0337862
Chr3	+	20440448	3UTR	AT3G55140.2	AT3G55140	protein_coding_gene-mRNA	75	71	66	259	235	196	49.6639	68.5768	52.3161	169.362	154.266	137.632	1.40751	1.91e-07	1.45e-05
Chr3	+	20500007	3UTR	AT3G55270.1	AT3G55270	protein_coding_gene-mRNA	207	162	228	161	148	128	137.072	156.471	180.728	105.279	97.1548	89.8823	-0.685672	0.00150421	0.022101
Chr3	+	20556271	3UTR	AT3G55440.1	AT3G55440	protein_coding_gene-mRNA	1207	961	1214	1702	1952	1559	799.257	928.201	962.298	1112.95	1281.39	1094.74	0.374408	0.00275489	0.0342384
Chr3	+	20705303	3UTR	AT3G55770.1	AT3G55770	protein_coding_gene-mRNA	415	320	366	954	772	772	274.807	309.078	290.116	623.828	506.78	542.102	0.929434	3.59e-08	3.42e-06
Chr3	+	20711532	3UTR	AT3G55800.1	AT3G55800	protein_coding_gene-mRNA	1505	1114	1312	1994	2508	2564	996.588	1075.98	1039.98	1303.89	1646.38	1800.45	0.606172	1.54e-05	0.000565462
Chr3	+	20832835	3UTR	AT3G56140.1	AT3G56140	protein_coding_gene-mRNA	200	137	218	457	394	409	132.437	132.324	172.802	298.836	258.642	287.202	0.939468	1.18e-08	1.32e-06
Chr3	+	20943286	3UTR	AT3G56490.1	AT3G56490	protein_coding_gene-mRNA	1003	598	887	602	718	560	664.172	577.59	703.096	393.652	471.332	393.235	-0.623761	8.39e-05	0.00231245
Chr3	+	20986123	3UTR	AT3G56650.1	AT3G56650	protein_coding_gene-mRNA	29	19	37	58	73	101	19.2034	18.3515	29.3287	37.9266	47.9209	70.9227	1.14694	0.00416844	0.0467117
Chr3	+	21078363	3UTR	AT3G56940.1	AT3G56940	protein_coding_gene-mRNA	1301	841	1101	2198	2795	3241	861.503	812.297	872.727	1437.29	1834.78	2275.85	1.11073	6.87e-10	1.15e-07
Chr3	+	21111415	3UTR	AT3G57040.1	AT3G57040	protein_coding_gene-mRNA	114	106	140	209	355	410	75.4891	102.382	110.973	136.667	233.04	287.904	1.16016	1.16e-05	0.000447874
Chr3	+	21121878	AMB	AT3G57062.x	AT3G57062	protein_coding_gene-mRNA	419	357	418	217	295	276	277.456	344.816	331.335	141.898	193.653	193.809	-0.826277	0.00323914	0.0388664
Chr3	+	21127622	3UTR	AT3G57080.1	AT3G57080	protein_coding_gene-mRNA	102	74	42	34	18	46	67.5429	71.4744	33.292	22.2329	11.8161	32.3014	-1.29948	0.00167693	0.0239922
Chr3	+	21177120	3UTR	AT3G57220.1	AT3G57220	protein_coding_gene-mRNA	4	0	1	32	31	20	2.64874	0	0.792668	20.925	20.35	14.0441	3.02651	9.45e-07	5.47e-05
Chr3	+	21210787	3UTR	AT3G57320.1	AT3G57320	protein_coding_gene-mRNA	277	131	190	115	127	159	183.425	126.529	150.607	75.1993	83.3693	111.651	-0.762761	0.000542288	0.00994803
Chr3	+	21333865	3UTR	AT3G57600.1	AT3G57600	protein_coding_gene-mRNA	0	0	1	19	21	9	0	0	0.792668	12.4242	13.7855	6.31985	3.20169	1.3e-06	7.19e-05
Chr3	+	21660528	3UTR	AT3G58570.1	AT3G58570	protein_coding_gene-mRNA	85	79	94	57	45	44	56.2857	76.3037	74.5107	37.2727	29.5403	30.897	-1.04031	0.00213389	0.0286693
Chr3	+	21702604	CDS	AT3G58660.1	AT3G58660	protein_coding_gene-mRNA	111	148	219	59	73	50	73.5025	142.949	173.594	38.5805	47.9209	35.1103	-1.57395	0.000233705	0.00517869
Chr3	+	21895624	3UTR	AT3G59220.1	AT3G59220	protein_coding_gene-mRNA	14	0	4	65	40	24	9.27059	0	3.17067	42.504	26.258	16.8529	2.25069	7.09e-05	0.00201691
Chr3	+	22090442	3UTR	AT3G59780.1	AT3G59780	protein_coding_gene-mRNA	177	117	160	230	309	352	117.207	113.007	126.827	150.399	202.843	247.176	0.736277	0.000492867	0.00932304
Chr3	+	22154482	3UTR	AT3G59970.3	AT3G59970	protein_coding_gene-mRNA	216	136	110	265	403	394	143.032	131.358	87.1934	173.285	264.55	276.669	0.957323	0.000295681	0.00621677
Chr3	+	22435954	3UTR	AT3G60690.1	AT3G60690	protein_coding_gene-mRNA	809	564	557	526	422	439	535.708	544.751	441.516	343.955	277.022	308.268	-0.698811	0.00308518	0.0374373
Chr3	+	22625712	3UTR	AT3G61130.1	AT3G61130	protein_coding_gene-mRNA	75	33	66	132	113	108	49.6639	31.8737	52.3161	86.3158	74.179	75.8382	0.788975	0.00180652	0.0254454
Chr3	+	22733717	CDS	AT3G61430.1	AT3G61430	protein_coding_gene-mRNA	99	160	120	36	40	82	65.5563	154.539	95.1201	23.5407	26.258	57.5808	-1.46721	0.000123819	0.00311871
Chr3	+	22735278	3UTR	AT3G61430.2	AT3G61430	protein_coding_gene-mRNA	2241	1723	2002	2821	3410	3457	1483.96	1664.19	1586.92	1844.67	2238.5	2427.52	0.457572	0.000122046	0.00308061
Chr3	+	22737831	3UTR	AT3G61440.1	AT3G61440	protein_coding_gene-mRNA	558	456	454	305	255	205	369.499	440.437	359.871	199.442	167.395	143.952	-1.15154	0.00034978	0.00710567
Chr3	+	22787727	3UTR	AT3G61580.1	AT3G61580	protein_coding_gene-mRNA	191	131	135	296	317	297	126.477	126.529	107.01	193.557	208.095	208.555	0.750759	0.000127824	0.0032025
Chr3	+	22838971	3UTR	AT3G61700.1	AT3G61700	protein_coding_gene-mRNA	103	64	48	141	165	161	68.2051	61.8157	38.048	92.2009	108.314	113.055	0.877873	0.000518249	0.00964107
Chr3	+	22903960	3UTR	AT3G61870.1	AT3G61870	protein_coding_gene-mRNA	749	430	600	896	1012	1065	495.977	415.324	475.601	585.901	664.329	747.849	0.520357	0.000847688	0.0141737
Chr3	+	22926419	3UTR	AT3G61900.1	AT3G61900	protein_coding_gene-mRNA	277	216	192	138	73	114	183.425	208.628	152.192	90.2392	47.9209	80.0514	-1.26677	0.000364888	0.00735568
Chr3	+	22975240	3UTR	AT3G62030.2	AT3G62030	protein_coding_gene-mRNA	521	354	592	846	1588	1260	344.998	341.918	469.259	553.206	1042.44	884.779	1.07077	0.000117363	0.00300089
Chr3	+	23091565	3UTR	AT3G62410.1	AT3G62410	protein_coding_gene-mRNA	1841	1684	1898	2670	3217	3360	1219.08	1626.53	1504.48	1745.93	2111.8	2359.41	0.51257	0.000263639	0.00567798
Chr3	+	23311368	3UTR	AT3G63080.1	AT3G63080	protein_coding_gene-mRNA	299	196	243	166	129	109	197.993	189.311	192.618	108.549	84.6822	76.5404	-1.08643	5.02e-07	3.27e-05
Chr3	+	23413803	intron	AT3G63400.1	AT3G63400	protein_coding_gene-mRNA	54	47	57	1	2	10	35.758	45.3959	45.182	0.653907	1.3129	7.02205	-3.35301	1.97e-09	2.77e-07
Chr3	+	23418629	AMB	AT3G63420.x	AT3G63420	protein_coding_gene-mRNA	539	408	477	300	277	266	356.918	394.075	378.102	196.172	181.837	186.787	-0.98502	1.33e-06	7.26e-05
Chr3	+	23456053	3UTR	AT3G63520.1	AT3G63520	protein_coding_gene-mRNA	2222	1500	1874	3507	3008	3110	1471.38	1448.8	1485.46	2293.25	1974.61	2183.86	0.547241	1.92e-05	0.000680749
Chr3	-	44427	3UTR	AT3G01130.1	AT3G01130	protein_coding_gene-mRNA	29	31	49	162	182	185	19.2034	29.942	38.8407	105.933	119.474	129.908	1.95205	1.18e-09	1.77e-07
Chr3	-	127387	3UTR	AT3G01340.1	AT3G01340	protein_coding_gene-mRNA	950	530	557	607	586	453	629.076	511.911	441.516	396.922	384.68	318.099	-0.522275	0.000581996	0.0105205
Chr3	-	194970	AMB	AT3G01500.x	AT3G01500	protein_coding_gene-mRNA	496	558	1594	2274	6409	5016	328.444	538.955	1263.51	1486.99	4207.2	3522.26	1.96754	3.22e-06	0.000155961
Chr3	-	195038	AMB	AT3G01500.x	AT3G01500	protein_coding_gene-mRNA	133	122	311	375	1204	859	88.0706	117.836	246.52	245.215	790.367	603.194	1.76182	1.23e-06	6.8e-05
Chr3	-	212848	AMB	AT3G01540.x	AT3G01540	protein_coding_gene-mRNA	873	740	931	613	700	612	578.087	714.744	737.973	400.845	459.516	429.75	-0.643761	0.00298668	0.0365613
Chr3	-	216829	3UTR	AT3G01550.1	AT3G01550	protein_coding_gene-mRNA	53	20	14	113	164	145	35.0958	19.3174	11.0973	73.8915	107.658	101.82	1.99048	3.99e-09	5.24e-07
Chr3	-	326456	3UTR	AT3G01970.1	AT3G01970	protein_coding_gene-mRNA	175	133	207	88	53	48	115.882	128.461	164.082	57.5438	34.7919	33.7059	-1.61433	4.93e-05	0.00147833
Chr3	-	327630	3UTR	AT3G01980.2	AT3G01980	protein_coding_gene-mRNA	9	21	42	103	101	107	5.95966	20.2833	33.292	67.3525	66.3016	75.136	1.69428	5.46e-05	0.00162306
Chr3	-	348368	3UTR	AT3G02040.1	AT3G02040	protein_coding_gene-mRNA	480	477	220	53	144	117	317.849	460.72	174.387	34.6571	94.529	82.158	-1.93621	0.00112194	0.0175583
Chr3	-	487298	3UTR	AT3G02380.1	AT3G02380	protein_coding_gene-mRNA	553	412	783	1718	1584	1482	366.188	397.938	620.659	1123.41	1039.82	1040.67	1.17898	1.67e-05	0.000601349
Chr3	-	526537	3UTR	AT3G02520.1	AT3G02520	protein_coding_gene-mRNA	152	77	227	106	71	71	100.652	74.372	179.936	69.3142	46.608	49.8566	-1.05288	0.00325511	0.0389788
Chr3	-	526683	3UTR	AT3G02520.1	AT3G02520	protein_coding_gene-mRNA	144	109	158	73	81	76	95.3546	105.28	125.241	47.7352	53.1725	53.3676	-1.04551	0.00052518	0.00972531
Chr3	-	564886	3UTR	AT3G02640.1	AT3G02640	protein_coding_gene-mRNA	0	0	0	5	4	10	0	0	0	3.26954	2.6258	7.02205	2.29982	0.00091298	0.0150734
Chr3	-	696467	3UTR	AT3G03070.1	AT3G03070	protein_coding_gene-mRNA	339	254	300	536	550	491	224.481	245.331	237.8	350.494	361.048	344.783	0.574568	0.000262908	0.00566741
Chr3	-	1072080	3UTR	AT3G04090.1	AT3G04090	protein_coding_gene-mRNA	640	423	397	417	398	424	423.798	408.563	314.689	272.679	261.268	297.735	-0.46071	0.00291171	0.0358665
Chr3	-	1190550	CDS	AT3G04470.1	AT3G04470	protein_coding_gene-mRNA	22	20	49	8	5	7	14.5681	19.3174	38.8407	5.23126	3.28226	4.91544	-2.05385	0.00103835	0.0166164
Chr3	-	1190613	CDS	AT3G04470.1	AT3G04470	protein_coding_gene-mRNA	9	19	39	5	6	3	5.95966	18.3515	30.914	3.26954	3.93871	2.10662	-2.02456	0.0038274	0.0438324
Chr3	-	1235282	3UTR	AT3G04580.1	AT3G04580	protein_coding_gene-mRNA	211	100	86	496	503	419	139.721	96.587	68.1694	324.338	330.195	294.224	1.59022	6.4e-08	5.6e-06
Chr3	-	1413218	CDS	AT3G05060.1	AT3G05060	protein_coding_gene-mRNA	371	311	301	154	160	113	245.671	300.386	238.593	100.702	105.032	79.3492	-1.38563	0.000305187	0.00635834
Chr3	-	1505890	3UTR	AT3G05290.1	AT3G05290	protein_coding_gene-mRNA	171	189	188	118	119	75	113.234	182.549	149.021	77.1611	78.1177	52.6654	-1.05453	0.00115168	0.0178892
Chr3	-	1648844	3UTR	AT3G05660.1	AT3G05660	protein_coding_gene-mRNA	5	0	16	63	93	38	3.31092	0	12.6827	41.1962	61.05	26.6838	2.43581	0.000222023	0.0049815
Chr3	-	1770278	intergenic.pm	AT3G05932.igt	AT3G05932.igt	other_RNA-other_RNA	75	75	142	49	35	22	49.6639	72.4402	112.559	32.0415	22.9758	15.4485	-1.62148	0.000117233	0.00300084
Chr3	-	1770320	exon	AT3G05932.1	AT3G05932	other_RNA-ncRNA	44	46	66	24	21	12	29.1361	44.43	52.3161	15.6938	13.7855	8.42646	-1.60488	0.000281657	0.00596783
Chr3	-	1823105	3UTR	AT3G06035.1	AT3G06035	protein_coding_gene-mRNA	17	14	21	38	48	51	11.2571	13.5222	16.646	24.8485	31.5097	35.8125	1.08056	0.00179282	0.0253467
Chr3	-	1831167	3UTR	AT3G06070.1	AT3G06070	protein_coding_gene-mRNA	139	53	67	192	258	468	92.0437	51.1911	53.1087	125.55	169.364	328.632	1.58052	3.34e-05	0.00107191
Chr3	-	1861758	3UTR	AT3G06150.1	AT3G06150	protein_coding_gene-mRNA	82	89	86	165	251	148	54.2992	85.9624	68.1694	107.895	164.769	103.926	0.842224	0.00108396	0.0171416
Chr3	-	2035005	3UTR	AT3G06540.1	AT3G06540	protein_coding_gene-mRNA	190	143	143	115	104	77	125.815	138.119	113.351	75.1993	68.2709	54.0698	-0.914337	7.06e-05	0.00201
Chr3	-	2035067	3UTR	AT3G06540.1	AT3G06540	protein_coding_gene-mRNA	91	30	71	28	27	19	60.2588	28.9761	56.2794	18.3094	17.7242	13.3419	-1.42422	0.00409659	0.0461325
Chr3	-	2079091	3UTR	AT3G06650.1	AT3G06650	protein_coding_gene-mRNA	193	257	236	516	415	456	127.802	248.229	187.07	337.416	272.427	320.206	0.721095	0.000384957	0.00763002
Chr3	-	2117353	3UTR	AT3G06700.3	AT3G06700	protein_coding_gene-mRNA	1263	803	988	1891	2013	1648	836.34	775.594	783.156	1236.54	1321.44	1157.23	0.623316	0.00392465	0.0446862
Chr3	-	2129623	3UTR	AT3G06750.1	AT3G06750	protein_coding_gene-mRNA	143	96	203	272	381	526	94.6925	92.7235	160.912	177.863	250.108	369.36	1.15763	5.09e-05	0.00152269
Chr3	-	2229770	CDS	AT3G07050.1	AT3G07050	protein_coding_gene-mRNA	57	39	81	6	10	14	37.7445	37.6689	64.2061	3.92344	6.56451	9.83087	-2.23431	0.00121162	0.018576
Chr3	-	2374081	3UTR	AT3G07420.1	AT3G07420	protein_coding_gene-mRNA	14	10	39	2	11	0	9.27059	9.6587	30.914	1.30781	7.22096	0	-2.08384	0.000321967	0.00662613
Chr3	-	2386946	3UTR	AT3G07470.1	AT3G07470	protein_coding_gene-mRNA	497	354	417	298	358	214	329.106	341.918	330.542	194.864	235.01	150.272	-0.771917	0.00104698	0.0167135
Chr3	-	2459515	3UTR	AT3G07700.3	AT3G07700	protein_coding_gene-mRNA	779	449	542	446	446	460	515.842	433.676	429.626	291.643	292.777	323.014	-0.600532	0.000167954	0.00397206
Chr3	-	2788051	AMB	AT3G09100.x	AT3G09100	protein_coding_gene-mRNA	702	546	688	603	502	464	464.854	527.365	545.355	394.306	329.539	325.823	-0.543472	0.0040008	0.0453328
Chr3	-	2942503	3UTR	AT3G09580.1	AT3G09580	protein_coding_gene-mRNA	11	26	8	68	63	105	7.28403	25.1126	6.34134	44.4657	41.3564	73.7316	1.9146	6.92e-06	0.000287991
Chr3	-	2996283	3UTR	AT3G09770.2	AT3G09770	protein_coding_gene-mRNA	1114	984	988	522	510	527	737.674	950.416	783.156	341.34	334.79	370.062	-1.21967	2.76e-08	2.79e-06
Chr3	-	3024957	CDS	AT3G09850.1	AT3G09850	protein_coding_gene-mRNA	16	1	45	0	2	2	10.595	0.96587	35.67	0	1.3129	1.40441	-2.41504	0.00345613	0.0406849
Chr3	-	3139393	3UTR	AT3G10160.1	AT3G10160	protein_coding_gene-mRNA	31	29	28	94	81	107	20.5277	28.0102	22.1947	61.4673	53.1725	75.136	1.38839	1.96e-06	0.000101957
Chr3	-	3276373	3UTR	AT3G10520.1	AT3G10520	protein_coding_gene-mRNA	220	125	190	341	552	397	145.681	120.734	150.607	222.982	362.361	278.776	1.02786	1.64e-05	0.000592411
Chr3	-	3325235	3UTR	AT3G10650.1	AT3G10650	protein_coding_gene-mRNA	184	148	244	115	139	101	121.842	142.949	193.411	75.1993	91.2467	70.9227	-0.929696	6.59e-05	0.0018906
Chr3	-	3391162	3UTR	AT3G10840.1	AT3G10840	protein_coding_gene-mRNA	73	53	50	91	175	123	48.3395	51.1911	39.6334	59.5056	114.879	86.3713	0.875457	0.00326704	0.0390426
Chr3	-	3397575	3UTR	AT3G10850.1	AT3G10850	protein_coding_gene-mRNA	975	831	1042	899	670	730	645.63	802.638	825.96	587.863	439.822	512.61	-0.557116	7.78e-05	0.00218229
Chr3	-	3412920	3UTR	AT3G10910.1	AT3G10910	protein_coding_gene-mRNA	428	350	396	206	204	124	283.415	338.054	313.896	134.705	133.916	87.0735	-1.3325	0.000320241	0.00660211
Chr3	-	3450541	3UTR	AT3G11010.1	AT3G11010	protein_coding_gene-mRNA	76	34	78	378	151	112	50.3261	32.8396	61.8281	247.177	99.1241	78.647	1.47003	9.88e-05	0.00262911
Chr3	-	3479813	intergenic.igt	AT3G11130.igt	AT3G11130.igt	protein_coding_gene-protein_coding_gene	208	70	115	317	295	398	137.734	67.6109	91.1568	207.289	193.653	279.478	1.15688	3e-05	0.000978585
Chr3	-	3583882	3UTR	AT3G11410.1	AT3G11410	protein_coding_gene-mRNA	855	679	688	391	447	533	566.168	655.826	545.355	255.678	293.434	374.275	-0.906837	0.00309621	0.0375326
Chr3	-	3606514	CDS	AT3G11450.1	AT3G11450	protein_coding_gene-mRNA	250	103	82	29	18	9	165.546	99.4846	64.9987	18.9633	11.8161	6.31985	-2.59461	0.000113294	0.00293495
Chr3	-	3610147	3UTR	AT3G11470.3	AT3G11470	protein_coding_gene-mRNA	88	38	27	88	142	148	58.2723	36.7031	21.402	57.5438	93.2161	103.926	1.06544	0.00296002	0.0363102
Chr3	-	3669405	3UTR	AT3G11620.4	AT3G11620	protein_coding_gene-mRNA	26	8	3	47	59	29	17.2168	7.72696	2.378	30.7336	38.7306	20.364	1.50744	0.00414387	0.0465097
Chr3	-	3678848	3UTR	AT3G11660.1	AT3G11660	protein_coding_gene-mRNA	913	595	944	1500	1644	1343	604.575	574.693	748.278	980.861	1079.21	943.062	0.632645	0.000455218	0.00871554
Chr3	-	3724191	3UTR	AT3G11780.2	AT3G11780	protein_coding_gene-mRNA	887	569	764	655	584	551	587.358	549.58	605.598	428.309	383.368	386.915	-0.534079	0.00362363	0.0420904
Chr3	-	3761583	3UTR	AT3G11910.1	AT3G11910	protein_coding_gene-mRNA	355	212	236	205	189	190	235.076	204.764	187.07	134.051	124.069	133.419	-0.672166	0.000680362	0.0119068
Chr3	-	3778017	3UTR	AT3G11940.2	AT3G11940	protein_coding_gene-mRNA	772	481	592	1352	1408	1262	511.207	464.583	469.259	884.083	924.283	886.183	0.886967	5.79e-06	0.000250993
Chr3	-	3913460	3UTR	AT3G12280.2	AT3G12280	protein_coding_gene-mRNA	35	24	44	86	81	93	23.1765	23.1809	34.8774	56.236	53.1725	65.3051	1.0632	0.00182235	0.025567
Chr3	-	3994461	3UTR	AT3G12587.1	AT3G12587	protein_coding_gene-mRNA	114	96	119	241	221	195	75.4891	92.7235	94.3274	157.592	145.076	136.93	0.7366	0.000596039	0.0107251
Chr3	-	3995737	3UTR	AT3G12590.1	AT3G12590	protein_coding_gene-mRNA	155	178	162	86	102	82	102.639	171.925	128.412	56.236	66.958	57.5808	-1.11633	0.000222812	0.00498972
Chr3	-	4009274	3UTR	AT3G12620.1	AT3G12620	protein_coding_gene-mRNA	12	4	5	30	31	33	7.94622	3.86348	3.96334	19.6172	20.35	23.1728	1.78352	0.000925943	0.0151814
Chr3	-	4063323	3UTR	AT3G12800.1	AT3G12800	protein_coding_gene-mRNA	1634	1419	1468	1366	1194	1069	1082.01	1370.57	1163.64	893.237	783.803	750.657	-0.569719	0.000103459	0.00271964
Chr3	-	4122057	3UTR	AT3G12920.1	AT3G12920	protein_coding_gene-mRNA	139	137	166	318	398	311	92.0437	132.324	131.583	207.943	261.268	218.386	0.943834	7.16e-07	4.41e-05
Chr3	-	4219900	3UTR	AT3G13120.2	AT3G13120	protein_coding_gene-mRNA	182	132	156	335	580	447	120.518	127.495	123.656	219.059	380.742	313.886	1.26118	6.69e-06	0.000281575
Chr3	-	4251033	3UTR	AT3G13222.1	AT3G13222	protein_coding_gene-mRNA	18	9	0	39	28	22	11.9193	8.69283	0	25.5024	18.3806	15.4485	1.34419	0.0040852	0.0460482
Chr3	-	4393464	CDS	AT3G13480.1	AT3G13480	protein_coding_gene-mRNA	222	294	215	206	166	99	147.005	283.966	170.424	134.705	108.971	69.5183	-0.908574	0.00210203	0.0283919
Chr3	-	4450777	3UTR	AT3G13620.1	AT3G13620	protein_coding_gene-mRNA	20	38	25	60	107	107	13.2437	36.7031	19.8167	39.2344	70.2403	75.136	1.32617	0.001909	0.0264683
Chr3	-	4650755	3UTR	AT3G14050.1	AT3G14050	protein_coding_gene-mRNA	477	278	471	219	261	253	315.862	268.512	373.346	143.206	171.334	177.658	-0.948428	5.25e-06	0.0002309
Chr3	-	4658185	3UTR	AT3G14067.1	AT3G14067	protein_coding_gene-mRNA	7510	5458	5499	4627	4318	4907	4973.01	5271.72	4358.88	3025.63	2834.56	3445.72	-0.640099	0.00285041	0.0351848
Chr3	-	4676117	3UTR	AT3G14110.3	AT3G14110	protein_coding_gene-mRNA	783	462	502	971	1365	1266	518.491	446.232	397.919	634.944	896.056	888.992	0.812763	0.0004509	0.00866095
Chr3	-	4741478	3UTR	AT3G14240.1	AT3G14240	protein_coding_gene-mRNA	85	51	54	147	147	106	56.2857	49.2594	42.804	96.1244	96.4983	74.4338	0.823476	0.000705122	0.0122584
Chr3	-	5226255	3UTR	AT3G15480.1	AT3G15480	protein_coding_gene-mRNA	147	77	82	209	300	275	97.3412	74.372	64.9987	136.667	196.935	193.106	1.10913	0.000474014	0.00902421
Chr3	-	5468510	3UTR	AT3G16140.1	AT3G16140	protein_coding_gene-mRNA	2960	2023	2725	5390	6546	7155	1960.07	1953.95	2160.02	3524.56	4297.13	5024.28	1.07104	3e-11	7.3e-09
Chr3	-	5506998	3UTR	AT3G16250.1	AT3G16250	protein_coding_gene-mRNA	9	77	42	131	315	277	5.95966	74.372	33.292	85.6619	206.782	194.511	1.93901	1.48e-05	0.000546443
Chr3	-	5624375	3UTR	AT3G16530.1	AT3G16530	protein_coding_gene-mRNA	230	123	142	339	530	424	152.303	118.802	112.559	221.675	347.919	297.735	1.13287	0.000542329	0.00994803
Chr3	-	5779606	intergenic.pm	AT3G16950.igt	AT3G16950.igt	protein_coding_gene-protein_coding_gene	2	3	5	19	15	23	1.32437	2.89761	3.96334	12.4242	9.84677	16.1507	1.89622	0.00269152	0.0336989
Chr3	-	5795822	3UTR	AT3G16990.1	AT3G16990	protein_coding_gene-mRNA	627	626	463	263	205	138	415.19	604.635	367.005	171.978	134.572	96.9043	-1.72699	7.48e-09	8.79e-07
Chr3	-	5853295	CDS	AT3G17170.1	AT3G17170	protein_coding_gene-mRNA	155	130	207	70	47	89	102.639	125.563	164.082	45.7735	30.8532	62.4963	-1.38167	0.00281693	0.0348809
Chr3	-	5952316	3UTR	AT3G17390.1	AT3G17390	protein_coding_gene-mRNA	513	344	572	780	972	649	339.701	332.259	453.406	510.048	638.071	455.731	0.506431	0.00132588	0.0200675
Chr3	-	5989192	3UTR	AT3G17510.1	AT3G17510	protein_coding_gene-mRNA	642	548	510	258	308	240	425.123	529.297	404.26	168.708	202.187	168.529	-1.30199	2.92e-07	2.11e-05
Chr3	-	6488933	3UTR	AT3G18830.1	AT3G18830	protein_coding_gene-mRNA	1834	1151	1556	990	703	625	1214.45	1111.72	1233.39	647.368	461.485	438.878	-1.18092	1.92e-07	1.45e-05
Chr3	-	6879659	3UTR	AT3G19820.1	AT3G19820	protein_coding_gene-mRNA	168	109	138	322	347	308	111.247	105.28	109.388	210.558	227.789	216.279	0.994596	5.47e-12	1.72e-09
Chr3	-	6884751	intergenic.igt	AT3G19830.igt	AT3G19830.igt	protein_coding_gene-protein_coding_gene	0	0	0	9	3	18	0	0	0	5.88517	1.96935	12.6397	2.42196	0.00322352	0.0386986
Chr3	-	7058927	3UTR	AT3G20250.1	AT3G20250	protein_coding_gene-mRNA	736	500	670	454	280	308	487.368	482.935	531.087	296.874	183.806	216.279	-1.07053	0.000713203	0.0123354
Chr3	-	7109948	3UTR	AT3G20390.1	AT3G20390	protein_coding_gene-mRNA	515	298	462	707	825	849	341.025	287.829	366.212	462.313	541.572	596.172	0.676496	3.7e-05	0.00115716
Chr3	-	7140521	3UTR	AT3G20470.1	AT3G20470	protein_coding_gene-mRNA	1913	1176	1455	1271	764	1075	1266.76	1135.86	1153.33	831.116	501.529	754.871	-0.755631	0.000743419	0.0127374
Chr3	-	7376638	3UTR	AT3G21055.1	AT3G21055	protein_coding_gene-mRNA	3831	2360	3947	7164	9724	11831	2536.83	2279.45	3128.66	4684.59	6383.33	8307.79	1.26506	6.76e-09	8.07e-07
Chr3	-	7412446	intergenic.pm	AT3G21150.igt	AT3G21150.igt	protein_coding_gene-protein_coding_gene	8	7	11	29	28	35	5.29748	6.76109	8.71934	18.9633	18.3806	24.5772	1.42465	0.00192987	0.026695
Chr3	-	7557389	3UTR	AT3G21460.1	AT3G21460	protein_coding_gene-mRNA	0	0	5	0	21	93	0	0	3.96334	0	13.7855	65.3051	2.47503	0.00256968	0.032658
Chr3	-	7573611	3UTR	AT3G21500.1	AT3G21500	protein_coding_gene-mRNA	89	2	20	0	5	2	58.9345	1.93174	15.8534	0	3.28226	1.40441	-2.49856	0.0041075	0.0461674
Chr3	-	7677000	CDS	AT3G21790.1	AT3G21790	protein_coding_gene-mRNA	32	26	12	1	0	5	21.1899	25.1126	9.51201	0.653907	0	3.51103	-2.69044	0.000419032	0.0081549
Chr3	-	7703888	3UTR	AT3G21870.1	AT3G21870	protein_coding_gene-mRNA	6	9	11	48	37	31	3.97311	8.69283	8.71934	31.3876	24.2887	21.7684	1.61036	0.00339069	0.040215
Chr3	-	7709085	3UTR	AT3G21890.1	AT3G21890	protein_coding_gene-mRNA	7	4	0	21	22	13	4.63529	3.86348	0	13.7321	14.4419	9.12867	1.75357	0.00447299	0.0491759
Chr3	-	7709191	3UTR	AT3G21890.1	AT3G21890	protein_coding_gene-mRNA	5	3	9	20	34	28	3.31092	2.89761	7.13401	13.0781	22.3193	19.6617	1.80475	0.000210726	0.00478252
Chr3	-	7795046	3UTR	AT3G22120.1	AT3G22120	protein_coding_gene-mRNA	101	88	48	162	222	200	66.8807	84.9966	38.048	105.933	145.732	140.441	1.02072	0.000101569	0.00268419
Chr3	-	7803448	3UTR	AT3G22142.1	AT3G22142	protein_coding_gene-mRNA	5	3	1	30	44	35	3.31092	2.89761	0.792668	19.6172	28.8839	24.5772	2.7636	4.64e-06	0.000208811
Chr3	-	7838885	3UTR	AT3G22210.1	AT3G22210	protein_coding_gene-mRNA	13	23	23	40	80	110	8.6084	22.215	18.2314	26.1563	52.5161	77.2426	1.57547	0.000158585	0.00379363
Chr3	-	7838956	3UTR	AT3G22210.1	AT3G22210	protein_coding_gene-mRNA	164	125	124	280	329	366	108.598	120.734	98.2908	183.094	215.972	257.007	0.989852	3.9e-07	2.68e-05
Chr3	-	8227087	3UTR	AT3G23120.1	AT3G23120	protein_coding_gene-mRNA	12	1	8	83	29	19	7.94622	0.96587	6.34134	54.2743	19.0371	13.3419	1.97481	0.00297547	0.0364619
Chr3	-	8562828	3UTR	AT3G23760.1	AT3G23760	protein_coding_gene-mRNA	38	11	26	49	70	88	25.163	10.6246	20.6094	32.0415	45.9516	61.7941	1.21617	0.000834677	0.0139958
Chr3	-	8587684	3UTR	AT3G23810.1	AT3G23810	protein_coding_gene-mRNA	61	71	96	105	285	154	40.3933	68.5768	76.0961	68.6603	187.089	108.14	0.93578	0.00415539	0.0465948
Chr3	-	8622041	3UTR	AT3G23880.1	AT3G23880	protein_coding_gene-mRNA	0	6	8	20	33	38	0	5.79522	6.34134	13.0781	21.6629	26.6838	2.08593	5.75e-05	0.00169052
Chr3	-	8864370	intron	AT3G24420.1	AT3G24420	protein_coding_gene-mRNA	32	12	22	0	2	3	21.1899	11.5904	17.4387	0	1.3129	2.10662	-2.41863	0.00399128	0.045292
Chr3	-	8868621	3UTR	AT3G24430.1	AT3G24430	protein_coding_gene-mRNA	241	149	167	356	465	431	159.587	143.915	132.375	232.791	305.25	302.65	0.933853	3.94e-07	2.7e-05
Chr3	-	8885848	3UTR	AT3G24460.1	AT3G24460	protein_coding_gene-mRNA	47	43	33	65	177	145	31.1227	41.5324	26.158	42.504	116.192	101.82	1.34015	0.000121481	0.00307623
Chr3	-	9339524	3UTR	AT3G25660.1	AT3G25660	protein_coding_gene-mRNA	60	57	62	109	190	123	39.7311	55.0546	49.1454	71.2759	124.726	86.3713	0.945778	0.0010929	0.0172483
Chr3	-	9455912	CDS	AT3G25840.1	AT3G25840	protein_coding_gene-mRNA	8	15	38	4	2	0	5.29748	14.488	30.1214	2.61563	1.3129	0	-2.35522	0.00279343	0.0346445
Chr3	-	9456009	CDS	AT3G25840.1	AT3G25840	protein_coding_gene-mRNA	589	751	954	327	263	333	390.027	725.368	756.205	213.828	172.647	233.834	-1.50072	0.000222597	0.00498964
Chr3	-	9491083	3UTR	AT3G25920.1	AT3G25920	protein_coding_gene-mRNA	127	93	149	351	625	492	84.0975	89.8259	118.107	229.521	410.282	345.485	1.69516	1.93e-08	2.03e-06
Chr3	-	9638972	3UTR	AT3G26300.1	AT3G26300	protein_coding_gene-mRNA	34	41	42	9	13	15	22.5143	39.6007	33.292	5.88517	8.53387	10.5331	-1.7342	0.0013117	0.0199038
Chr3	-	9761825	3UTR	AT3G26590.1	AT3G26590	protein_coding_gene-mRNA	172	112	125	82	71	75	113.896	108.177	99.0834	53.6204	46.608	52.6654	-1.0374	0.00062391	0.0110914
Chr3	-	9804307	3UTR	AT3G26690.1	AT3G26690	protein_coding_gene-mRNA	9	5	14	1	0	2	5.95966	4.82935	11.0973	0.653907	0	1.40441	-2.30569	0.0011222	0.0175583
Chr3	-	9944667	3UTR	AT3G26960.1	AT3G26960	protein_coding_gene-mRNA	2	0	1	13	17	9	1.32437	0	0.792668	8.5008	11.1597	6.31985	2.43195	0.000146705	0.00359548
Chr3	-	9944772	3UTR	AT3G26960.1	AT3G26960	protein_coding_gene-mRNA	15	38	10	40	91	80	9.93277	36.7031	7.92668	26.1563	59.7371	56.1764	1.29053	0.00355186	0.041491
Chr3	-	9946229	3UTR	AT3G26980.1	AT3G26980	protein_coding_gene-mRNA	14	13	6	57	55	75	9.27059	12.5563	4.75601	37.2727	36.1048	52.6654	2.02296	6.57e-05	0.00188973
Chr3	-	9994615	3UTR	AT3G27100.1	AT3G27100	protein_coding_gene-mRNA	72	37	37	106	95	106	47.6773	35.7372	29.3287	69.3142	62.3629	74.4338	0.83692	0.0032773	0.0391058
Chr3	-	10130974	3UTR	AT3G27380.1	AT3G27380	protein_coding_gene-mRNA	755	343	317	287	188	148	499.95	331.293	251.276	187.671	123.413	103.926	-1.34709	1.33e-06	7.26e-05
Chr3	-	10131051	3UTR	AT3G27380.1	AT3G27380	protein_coding_gene-mRNA	31	25	97	11	26	17	20.5277	24.1467	76.8887	7.19298	17.0677	11.9375	-1.57489	0.00178546	0.0253244
Chr3	-	10193568	3UTR	AT3G27530.1	AT3G27530	protein_coding_gene-mRNA	361	146	174	176	167	143	239.049	141.017	137.924	115.088	109.627	100.415	-0.665123	0.00424409	0.0473422
Chr3	-	10281364	3UTR	AT3G27740.2	AT3G27740	protein_coding_gene-mRNA	6	2	0	12	19	15	3.97311	1.93174	0	7.84689	12.4726	10.5331	1.82424	0.00380318	0.0436821
Chr3	-	10382310	CDS	AT3G27960.1	AT3G27960	protein_coding_gene-mRNA	0	0	0	14	16	5	0	0	0	9.1547	10.5032	3.51103	2.93517	0.000211205	0.00478421
Chr3	-	10772903	3UTR	AT3G28710.1	AT3G28710	protein_coding_gene-mRNA	490	309	372	740	711	701	324.471	298.454	294.872	483.891	466.737	492.246	0.64761	4.37e-07	2.92e-05
Chr3	-	10870118	3UTR	AT3G28860.1	AT3G28860	protein_coding_gene-mRNA	118	69	61	164	152	166	78.1378	66.645	48.3527	107.241	99.7806	116.566	0.727036	0.000717621	0.0123937
Chr3	-	10968111	3UTR	AT3G28940.1	AT3G28940	protein_coding_gene-mRNA	6484	4728	5063	3546	2812	2309	4293.61	4566.63	4013.28	2318.76	1845.94	1621.39	-1.14434	2.26e-13	9.55e-11
Chr3	-	11398895	3UTR	AT3G29590.1	AT3G29590	protein_coding_gene-mRNA	28	11	54	0	2	0	18.5412	10.6246	42.804	0	1.3129	0	-3.09785	0.000234717	0.00517869
Chr3	-	11976961	3UTR	AT3G30390.1	AT3G30390	protein_coding_gene-mRNA	3	1	0	16	15	15	1.98655	0.96587	0	10.4625	9.84677	10.5331	2.22482	0.00440963	0.0487059
Chr3	-	14197723	intergenic.pm	AT3G42047.igt	AT3G42047.igt	pseudogene-pseudogene	47	60	24	1	0	1	31.1227	57.9522	19.024	0.653907	0	0.702205	-2.94025	0.000308454	0.00640381
Chr3	-	14201491	intergenic.igt	AT3G42047.igt	AT3G42047.igt	pseudogene-pseudogene	323	545	346	8	7	16	213.886	526.399	274.263	5.23126	4.59516	11.2353	-4.19215	4.34e-10	7.59e-08
Chr3	-	14203101	intergenic.igt	AT3G42047.igt	AT3G42047.igt	pseudogene-pseudogene	18	33	6	0	0	1	11.9193	31.8737	4.75601	0	0	0.702205	-2.69756	0.00160163	0.0232005
Chr3	-	15517653	3UTR	AT3G43610.1	AT3G43610	protein_coding_gene-mRNA	107	72	48	225	307	234	70.8538	69.5426	38.048	147.129	201.531	164.316	1.47553	4.33e-07	2.91e-05
Chr3	-	15615390	3UTR	AT3G43720.2	AT3G43720	protein_coding_gene-mRNA	32	21	95	139	265	184	21.1899	20.2833	75.3034	90.8931	173.96	129.206	1.65346	7.99e-06	0.000321076
Chr3	-	15716930	intergenic.pm	AT3G43863.igt	AT3G43863.igt	transposable_element_gene-transposable_element_gene	17	12	9	52	67	75	11.2571	11.5904	7.13401	34.0032	43.9822	52.6654	1.9567	3.43e-05	0.00109206
Chr3	-	15799992	3UTR	AT3G44010.1	AT3G44010	protein_coding_gene-mRNA	1044	681	804	1259	1407	1260	691.321	657.757	637.305	823.269	923.627	884.779	0.402929	0.00355271	0.041491
Chr3	-	16090522	3UTR	AT3G44480.1	AT3G44480	protein_coding_gene-mRNA	40	42	34	139	97	131	26.4874	40.5665	26.9507	90.8931	63.6758	91.9889	1.33198	0.000393209	0.00773518
Chr3	-	16446984	3UTR	AT3G44990.1	AT3G44990	protein_coding_gene-mRNA	34	20	31	28	138	167	22.5143	19.3174	24.5727	18.3094	90.5903	117.268	1.58333	0.00251632	0.03216
Chr3	-	16533450	3UTR	AT3G45160.1	AT3G45160	protein_coding_gene-mRNA	52	42	90	205	192	210	34.4336	40.5665	71.3401	134.051	126.039	147.463	1.43446	1.47e-07	1.18e-05
Chr3	-	16541769	3UTR	AT3G45190.1	AT3G45190	protein_coding_gene-mRNA	204	146	169	82	103	98	135.086	141.017	133.961	53.6204	67.6145	68.8161	-1.07369	0.000497883	0.00938036
Chr3	-	16621551	3UTR	AT3G45300.1	AT3G45300	protein_coding_gene-mRNA	436	206	341	182	133	191	288.713	198.969	270.3	119.011	87.308	134.121	-1.12622	7.74e-05	0.00217332
Chr3	-	16863167	3UTR	AT3G45860.1	AT3G45860	protein_coding_gene-mRNA	14	0	5	259	130	86	9.27059	0	3.96334	169.362	85.3387	60.3897	3.97316	1.23e-14	6.34e-12
Chr3	-	17092937	3UTR	AT3G46450.1	AT3G46450	protein_coding_gene-mRNA	842	657	594	563	596	526	557.56	634.577	470.845	368.15	391.245	369.36	-0.552766	0.00101419	0.0163224
Chr3	-	17337109	3UTR	AT3G47070.1	AT3G47070	protein_coding_gene-mRNA	2524	2234	2413	4378	5999	5617	1671.35	2157.75	1912.71	2862.81	3938.05	3944.29	0.894341	8.47e-07	5.02e-05
Chr3	-	17437962	3UTR	AT3G47340.1	AT3G47340	protein_coding_gene-mRNA	37	63	43	3	8	8	24.5008	60.8498	34.0847	1.96172	5.25161	5.61764	-2.32021	0.00397131	0.0451304
Chr3	-	17453521	3UTR	AT3G47370.1	AT3G47370	protein_coding_gene-mRNA	334	235	264	550	583	463	221.17	226.979	209.264	359.649	382.711	325.121	0.687614	0.00228982	0.0301893
Chr3	-	17493447	3UTR	AT3G47470.1	AT3G47470	protein_coding_gene-mRNA	12796	7725	10673	18860	20747	27319	8473.32	7461.35	8460.14	12332.7	13619.4	19183.5	0.878108	9.48e-07	5.47e-05
Chr3	-	17496315	3UTR	AT3G47480.1	AT3G47480	protein_coding_gene-mRNA	109	72	234	639	325	358	72.1782	69.5426	185.484	417.847	213.347	251.389	1.35434	0.00068401	0.0119618
Chr3	-	17504196	3UTR	AT3G47500.1	AT3G47500	protein_coding_gene-mRNA	749	520	619	1225	1149	1160	495.977	502.252	490.661	801.037	754.262	814.558	0.664388	7.97e-05	0.00221848
Chr3	-	17726757	intron	AT3G48030.1	AT3G48030	protein_coding_gene-mRNA	1607	1275	1542	249	252	276	1064.13	1231.48	1222.29	162.823	165.426	193.809	-2.69702	4.67e-29	9.2e-26
Chr3	-	17743095	3UTR	AT3G48060.1	AT3G48060	protein_coding_gene-mRNA	492	373	451	369	312	282	325.795	360.269	357.493	241.292	204.813	198.022	-0.68832	3.88e-05	0.00121069
Chr3	-	17892816	AMB	AT3G48330.x	AT3G48330	protein_coding_gene-mRNA	198	117	196	118	122	116	131.113	113.007	155.363	77.1611	80.087	81.4558	-0.733965	0.000598137	0.0107465
Chr3	-	18001321	3UTR	AT3G48560.1	AT3G48560	protein_coding_gene-mRNA	839	527	506	1054	1344	1292	555.573	509.013	401.09	689.218	882.27	907.249	0.747902	0.000116255	0.00298548
Chr3	-	18037049	3UTR	AT3G48690.1	AT3G48690	protein_coding_gene-mRNA	1235	1061	1237	909	874	783	817.798	1024.79	980.53	594.402	573.738	549.827	-0.708138	7.85e-05	0.00219325
Chr3	-	18037145	3UTR	AT3G48690.1	AT3G48690	protein_coding_gene-mRNA	573	650	478	477	445	463	379.432	627.815	378.895	311.914	292.121	325.121	-0.566498	0.00442421	0.0487757
Chr3	-	18052599	3UTR	AT3G48740.1	AT3G48740	protein_coding_gene-mRNA	1142	727	998	2037	2119	1723	756.215	702.187	791.082	1332.01	1391.02	1209.9	0.80144	2.08e-10	4.03e-08
Chr3	-	18297410	3UTR	AT3G49350.1	AT3G49350	protein_coding_gene-mRNA	250	179	115	120	124	116	165.546	172.891	91.1568	78.4689	81.3999	81.4558	-0.808387	0.00444517	0.0488927
Chr3	-	18375321	3UTR	AT3G49580.1	AT3G49580	protein_coding_gene-mRNA	720	382	472	78	16	27	476.773	368.962	374.139	51.0048	10.5032	18.9595	-3.01216	9.2e-05	0.00247919
Chr3	-	18580656	3UTR	AT3G50110.1	AT3G50110	protein_coding_gene-mRNA	0	0	0	3	25	6	0	0	0	1.96172	16.4113	4.21323	2.4813	0.0034794	0.0408773
Chr3	-	18855158	3UTR	AT3G50740.1	AT3G50740	protein_coding_gene-mRNA	1571	822	1264	867	667	657	1040.29	793.945	1001.93	566.938	437.853	461.349	-0.92164	0.00344602	0.0406231
Chr3	-	19138434	3UTR	AT3G51600.1	AT3G51600	protein_coding_gene-mRNA	2210	1525	1810	3792	4066	3719	1463.43	1472.95	1434.73	2479.62	2669.13	2611.5	0.823345	3.89e-10	6.85e-08
Chr3	-	19225395	3UTR	AT3G51840.1	AT3G51840	protein_coding_gene-mRNA	2128	1404	1774	1172	717	892	1409.13	1356.08	1406.19	766.379	470.676	626.367	-1.15063	8.06e-11	1.75e-08
Chr3	-	19282640	3UTR	AT3G51960.1	AT3G51960	protein_coding_gene-mRNA	128	90	164	67	85	43	84.7597	86.9283	129.997	43.8118	55.7984	30.1948	-1.15618	0.00281958	0.0348939
Chr3	-	19310726	3UTR	AT3G52060.2	AT3G52060	protein_coding_gene-mRNA	177	61	181	23	69	49	117.207	58.9181	143.473	15.0399	45.2951	34.4081	-1.61995	0.000746196	0.0127566
Chr3	-	19369724	CDS	AT3G52220.1	AT3G52220	protein_coding_gene-mRNA	79	146	168	28	45	34	52.3126	141.017	133.168	18.3094	29.5403	23.875	-2.04923	4.37e-07	2.92e-05
Chr3	-	19452337	3UTR	AT3G52480.1	AT3G52480	protein_coding_gene-mRNA	11	26	32	2	4	3	7.28403	25.1126	25.3654	1.30781	2.6258	2.10662	-2.44765	0.00233196	0.0305065
Chr3	-	19538684	AMB	AT3G52720.x	AT3G52720	protein_coding_gene-mRNA	98	95	106	148	195	217	64.8941	91.7576	84.0228	96.7783	128.008	152.379	0.640426	0.00379584	0.043628
Chr3	-	19542995	3UTR	AT3G52730.1	AT3G52730	protein_coding_gene-mRNA	957	642	725	661	600	638	633.711	620.089	574.684	432.233	393.871	448.007	-0.51656	0.00186946	0.0261039
Chr3	-	19549660	3UTR	AT3G52750.1	AT3G52750	protein_coding_gene-mRNA	44	48	46	102	95	111	29.1361	46.3618	36.4627	66.6986	62.3629	77.9448	0.867624	0.00271554	0.0339098
Chr3	-	19803699	AMB	AT3G53420.x	AT3G53420	protein_coding_gene-mRNA	2313	1693	1925	3183	4123	4297	1531.63	1635.22	1525.88	2081.39	2706.55	3017.38	0.728642	1.02e-06	5.85e-05
Chr3	-	20067574	3UTR	AT3G54210.1	AT3G54210	protein_coding_gene-mRNA	805	683	886	1290	1817	1625	533.059	659.689	702.303	843.541	1192.77	1141.08	0.730342	0.00294729	0.0362482
Chr3	-	20138101	CDS	AT3G54390.1	AT3G54390	protein_coding_gene-mRNA	8	39	22	6	2	2	5.29748	37.6689	17.4387	3.92344	1.3129	1.40441	-2.46364	0.000139874	0.00344595
Chr3	-	20339625	3UTR	AT3G54890.1	AT3G54890	protein_coding_gene-mRNA	25074	17236	22985	29067	38851	47148	16603.6	16647.7	18219.5	19007.1	25503.8	33107.6	0.585325	0.0022423	0.0296644
Chr3	-	20597925	intergenic.pm	AT3G55550.igt	AT3G55550.igt	protein_coding_gene-protein_coding_gene	4	4	3	27	31	34	2.64874	3.86348	2.378	17.6555	20.35	23.875	2.41307	4.02e-05	0.00124114
Chr3	-	20827972	intergenic.igt	AT3G56150.igt	AT3G56150.igt	protein_coding_gene-protein_coding_gene	28	32	29	106	85	89	18.5412	30.9078	22.9874	69.3142	55.7984	62.4963	1.29333	0.00282657	0.0349403
Chr3	-	20863284	3UTR	AT3G56240.1	AT3G56240	protein_coding_gene-mRNA	1331	849	1038	2083	2215	2359	881.368	820.024	822.789	1362.09	1454.04	1656.5	0.817425	9.26e-07	5.39e-05
Chr3	-	20892151	3UTR	AT3G56340.1	AT3G56340	protein_coding_gene-mRNA	559	319	642	1060	1230	1143	370.161	308.113	508.893	693.142	807.435	802.621	0.936376	0.000113241	0.00293495
Chr3	-	21034721	3UTR	AT3G56800.1	AT3G56800	protein_coding_gene-mRNA	1758	1029	1373	3060	2987	2908	1164.12	993.88	1088.33	2000.96	1960.82	2042.01	0.877247	8.97e-07	5.25e-05
Chr3	-	21048949	AMB	AT3G56860.x	AT3G56860	protein_coding_gene-mRNA	194	128	205	148	92	102	128.464	123.631	162.497	96.7783	60.3935	71.6249	-0.833247	0.00443389	0.0487996
Chr3	-	21069453	3UTR	AT3G56910.1	AT3G56910	protein_coding_gene-mRNA	790	414	579	866	1342	1075	523.126	399.87	458.954	566.284	880.958	754.871	0.659528	0.00281663	0.0348809
Chr3	-	21088262	3UTR	AT3G56990.1	AT3G56990	protein_coding_gene-mRNA	532	416	365	218	253	194	352.282	401.802	289.324	142.552	166.082	136.228	-1.16988	0.00218743	0.0290993
Chr3	-	21159406	3UTR	AT3G57170.1	AT3G57170	protein_coding_gene-mRNA	90	70	73	39	30	35	59.5966	67.6109	57.8647	25.5024	19.6935	24.5772	-1.32123	0.00170545	0.0243315
Chr3	-	21211455	3UTR	AT3G57330.1	AT3G57330	protein_coding_gene-mRNA	93	74	104	327	287	305	61.5832	71.4744	82.4374	213.828	188.401	214.173	1.4736	5.39e-07	3.47e-05
Chr3	-	21243161	3UTR	AT3G57410.1	AT3G57410	protein_coding_gene-mRNA	622	416	588	260	248	233	411.879	401.802	466.089	170.016	162.8	163.614	-1.35251	3.8e-14	1.83e-11
Chr3	-	21329949	3UTR	AT3G57590.1	AT3G57590	protein_coding_gene-mRNA	74	66	77	30	31	44	49.0017	63.7474	61.0354	19.6172	20.35	30.897	-1.22072	0.00309934	0.0375513
Chr3	-	21506749	3UTR	AT3G58070.1	AT3G58070	protein_coding_gene-mRNA	0	3	4	28	29	28	0	2.89761	3.17067	18.3094	19.0371	19.6617	2.63968	7.14e-07	4.4e-05
Chr3	-	21742072	3UTR	AT3G58790.1	AT3G58790	protein_coding_gene-mRNA	27	18	21	75	68	60	17.879	17.3857	16.646	49.0431	44.6387	42.1323	1.29973	0.00261592	0.0331032
Chr3	-	21943598	intergenic.pm	AT3G59400.igt	AT3G59400.igt	protein_coding_gene-protein_coding_gene	2	6	3	23	23	24	1.32437	5.79522	2.378	15.0399	15.0984	16.8529	2.02693	0.000606257	0.0108373
Chr3	-	21948773	3UTR	AT3G59400.1	AT3G59400	protein_coding_gene-mRNA	81	43	54	87	152	219	53.637	41.5324	42.804	56.8899	99.7806	153.783	1.11755	0.000780678	0.0132312
Chr3	-	22158373	intron	AT3G59990.3	AT3G59990	protein_coding_gene-mRNA	155	94	95	34	40	29	102.639	90.7918	75.3034	22.2329	26.258	20.364	-1.84498	6.66e-06	0.000281002
Chr3	-	22187449	intergenic.pm	AT3G60160.igt	AT3G60160.igt	protein_coding_gene-protein_coding_gene	74	81	115	40	44	30	49.0017	78.2355	91.1568	26.1563	28.8839	21.0662	-1.45823	2.58e-05	0.000857681
Chr3	-	22270359	3UTR	AT3G60250.1	AT3G60250	protein_coding_gene-mRNA	264	192	167	186	138	168	174.817	185.447	132.375	121.627	90.5903	117.97	-0.568875	0.00383065	0.0438483
Chr3	-	22320615	3UTR	AT3G60390.1	AT3G60390	protein_coding_gene-mRNA	22	14	16	54	63	106	14.5681	13.5222	12.6827	35.311	41.3564	74.4338	1.71793	0.000524508	0.00972531
Chr3	-	22374960	3UTR	AT3G60540.1	AT3G60540	protein_coding_gene-mRNA	0	0	4	30	19	3	0	0	3.17067	19.6172	12.4726	2.10662	2.20048	0.00382213	0.0437933
Chr3	-	22471831	3UTR	AT3G60820.3	AT3G60820	protein_coding_gene-mRNA	362	241	315	570	532	479	239.711	232.775	249.69	372.727	349.232	336.356	0.547036	0.000216268	0.00488483
Chr3	-	22614452	3UTR	AT3G61113.1	AT3G61113	protein_coding_gene-mRNA	69	33	50	33	22	12	45.6908	31.8737	39.6334	21.5789	14.4419	8.42646	-1.31563	0.00134327	0.0202657
Chr3	-	22810081	3UTR	AT3G61640.1	AT3G61640	protein_coding_gene-mRNA	20	6	21	68	79	51	13.2437	5.79522	16.646	44.4657	51.8596	35.8125	1.70644	0.00025364	0.00550971
Chr3	-	23150833	3UTR	AT3G62600.1	AT3G62600	protein_coding_gene-mRNA	315	160	240	164	163	130	208.588	154.539	190.24	107.241	107.002	91.2867	-0.842875	0.000386729	0.00765872
Chr3	-	23190266	3UTR	AT3G62700.1	AT3G62700	protein_coding_gene-mRNA	609	437	463	336	362	404	403.271	422.085	367.005	219.713	237.635	283.691	-0.681666	1.9e-06	9.95e-05
Chr3	-	23333490	3UTR	AT3G63160.1	AT3G63160	protein_coding_gene-mRNA	4	0	1	5	19	17	2.64874	0	0.792668	3.26954	12.4726	11.9375	1.9743	0.00262222	0.0331324
Chr3	-	23333574	3UTR	AT3G63160.1	AT3G63160	protein_coding_gene-mRNA	0	2	3	10	21	13	0	1.93174	2.378	6.53907	13.7855	9.12867	1.98808	0.000520904	0.00967521
Chr3	-	23415657	3UTR	AT3G63410.1	AT3G63410	protein_coding_gene-mRNA	3492	2640	2935	7015	9915	7186	2312.35	2549.9	2326.48	4587.16	6508.71	5046.05	1.15917	7.08e-16	4.4e-13
Chr3	-	23425546	AMB	AT3G63445.x	AT3G63445	other_RNA-ncRNA	47	23	28	7	8	14	31.1227	22.215	22.1947	4.57735	5.25161	9.83087	-1.70707	0.0016124	0.0232692
Chr4	+	16018	3UTR	AT4G00040.1	AT4G00040	protein_coding_gene-mRNA	543	488	504	372	246	263	359.566	471.345	399.504	243.254	161.487	184.68	-1.04065	1.1e-05	0.000426011
Chr4	+	19988	3UTR	AT4G00050.1	AT4G00050	protein_coding_gene-mRNA	94	109	83	312	355	234	62.2454	105.28	65.7914	204.019	233.04	164.316	1.34555	5.58e-08	5e-06
Chr4	+	130332	3UTR	AT4G00300.1	AT4G00300	protein_coding_gene-mRNA	100	78	114	271	232	240	66.2185	75.3379	90.3641	177.209	152.297	168.529	1.07517	7.81e-05	0.00218639
Chr4	+	156366	3UTR	AT4G00355.1	AT4G00355	protein_coding_gene-mRNA	1050	555	871	614	424	489	695.294	536.058	690.413	401.499	278.335	343.378	-0.89436	9e-05	0.0024438
Chr4	+	162941	3UTR	AT4G00360.1	AT4G00360	protein_coding_gene-mRNA	1000	765	892	1666	2136	1796	662.185	738.891	707.059	1089.41	1402.18	1261.16	0.821144	3.57e-05	0.00112745
Chr4	+	225063	3UTR	AT4G00490.1	AT4G00490	protein_coding_gene-mRNA	66	74	96	236	151	163	43.7042	71.4744	76.0961	154.322	99.1241	114.459	0.922272	0.000861108	0.0143575
Chr4	+	355213	3UTR	AT4G00830.2	AT4G00830	protein_coding_gene-mRNA	434	278	243	260	205	183	287.388	268.512	192.618	170.016	134.572	128.504	-0.776014	0.000617546	0.0110128
Chr4	+	416315	3UTR	AT4G00960.1	AT4G00960	protein_coding_gene-mRNA	0	0	0	13	17	7	0	0	0	8.5008	11.1597	4.91544	2.83557	0.000465257	0.00887897
Chr4	+	461066	3UTR	AT4G01060.3	AT4G01060	protein_coding_gene-mRNA	453	297	226	74	82	64	299.97	286.863	179.143	48.3891	53.829	44.9411	-2.19882	1.32e-06	7.26e-05
Chr4	+	494790	3UTR	AT4G01150.1	AT4G01150	protein_coding_gene-mRNA	4787	3637	4326	6669	8613	8686	3169.88	3512.87	3429.08	4360.91	5654.01	6099.36	0.667265	8.78e-06	0.000347324
Chr4	+	549196	3UTR	AT4G01320.1	AT4G01320	protein_coding_gene-mRNA	276	152	292	173	196	168	182.763	146.812	231.459	113.126	128.664	117.97	-0.634948	0.00198059	0.0271581
Chr4	+	622799	3UTR	AT4G01460.1	AT4G01460	protein_coding_gene-mRNA	2	0	2	5	20	19	1.32437	0	1.58534	3.26954	13.129	13.3419	2.3282	8.92e-05	0.00242541
Chr4	+	815051	3UTR	AT4G01883.1	AT4G01883	protein_coding_gene-mRNA	42	7	40	106	92	109	27.8118	6.76109	31.7067	69.3142	60.3935	76.5404	1.52309	3.68e-05	0.00115509
Chr4	+	998949	3UTR	AT4G02280.1	AT4G02280	protein_coding_gene-mRNA	119	31	73	9	20	8	78.8	29.942	57.8647	5.88517	13.129	5.61764	-2.41002	5.62e-05	0.00166426
Chr4	+	1103611	3UTR	AT4G02500.1	AT4G02500	protein_coding_gene-mRNA	112	99	115	200	261	237	74.1647	95.6211	91.1568	130.781	171.334	166.423	0.829453	0.000877596	0.0146118
Chr4	+	1109590	3UTR	AT4G02510.1	AT4G02510	protein_coding_gene-mRNA	276	257	282	589	601	557	182.763	248.229	223.532	385.151	394.527	391.128	0.828817	0.000118808	0.00302801
Chr4	+	1111837	intergenic.igt	AT4G02510.igt	AT4G02510.igt	protein_coding_gene-protein_coding_gene	48	23	39	4	12	3	31.7849	22.215	30.914	2.61563	7.87741	2.10662	-2.47173	1.75e-06	9.22e-05
Chr4	+	1209180	3UTR	AT4G02730.1	AT4G02730	protein_coding_gene-mRNA	165	97	137	45	20	21	109.261	93.6894	108.595	29.4258	13.129	14.7463	-2.32468	1.47e-10	2.99e-08
Chr4	+	1249477	3UTR	AT4G02790.1	AT4G02790	protein_coding_gene-mRNA	94	48	103	139	159	185	62.2454	46.3618	81.6448	90.8931	104.376	129.908	0.74858	0.0035959	0.0418919
Chr4	+	1441856	3UTR	AT4G03280.2	AT4G03280	protein_coding_gene-mRNA	3860	2721	3245	5255	6784	6301	2556.03	2628.13	2572.21	3436.28	4453.36	4424.6	0.662409	2.71e-06	0.000132774
Chr4	+	1933688	3UTR	AT4G04020.1	AT4G04020	protein_coding_gene-mRNA	1761	1410	1368	2558	4231	4346	1166.11	1361.88	1084.37	1672.7	2777.45	3051.78	1.02798	0.000156459	0.00375661
Chr4	+	2031850	3UTR	AT4G04210.1	AT4G04210	protein_coding_gene-mRNA	213	177	193	563	390	350	141.045	170.959	152.985	368.15	256.016	245.772	0.890747	0.000101915	0.00269033
Chr4	+	2037808	AMB	AT4G04223.x	AT4G04223	other_RNA-ncRNA	41	15	32	113	73	71	27.1496	14.488	25.3654	73.8915	47.9209	49.8566	1.26028	0.00264305	0.0333039
Chr4	+	2077470	intergenic.igt	AT4G04293.igt	AT4G04293.igt	transposable_element_gene-transposable_element_gene	41	25	18	196	106	134	27.1496	24.1467	14.268	128.166	69.5838	94.0955	2.05729	2.58e-08	2.67e-06
Chr4	+	2126781	3UTR	AT4G04340.1	AT4G04340	protein_coding_gene-mRNA	189	154	213	382	361	413	125.153	148.744	168.838	249.793	236.979	290.011	0.804296	1.19e-05	0.000455361
Chr4	+	2292779	AMB	AT4G04570.x	AT4G04570	protein_coding_gene-mRNA	102	45	76	417	303	272	67.5429	43.4641	60.2427	272.679	198.905	191	1.89651	5.91e-13	2.29e-10
Chr4	+	2451555	3UTR	AT4G04840.1	AT4G04840	protein_coding_gene-mRNA	4	0	30	52	280	107	2.64874	0	23.78	34.0032	183.806	75.136	2.58636	0.000120739	0.00306729
Chr4	+	2475760	3UTR	AT4G04885.1	AT4G04885	protein_coding_gene-mRNA	223	204	159	107	111	82	147.667	197.037	126.034	69.9681	72.8661	57.5808	-1.19395	4.61e-05	0.00139587
Chr4	+	2662894	3UTR	AT4G05150.1	AT4G05150	protein_coding_gene-mRNA	1140	604	825	684	504	683	754.891	583.385	653.951	447.273	330.851	479.606	-0.653184	0.00437117	0.0483489
Chr4	+	3361364	3UTR	AT4G06536.1	AT4G06536	protein_coding_gene-mRNA	10	6	10	50	55	51	6.62185	5.79522	7.92668	32.6954	36.1048	35.8125	2.08308	4.91e-05	0.00147546
Chr4	+	3665909	3UTR	AT4G06598.1	AT4G06598	protein_coding_gene-mRNA	86	41	83	28	31	37	56.9479	39.6007	65.7914	18.3094	20.35	25.9816	-1.23785	0.00386485	0.0441756
Chr4	+	5232055	3UTR	AT4G08280.1	AT4G08280	protein_coding_gene-mRNA	95	65	152	298	288	256	62.9076	62.7815	120.485	194.864	189.058	179.765	1.16027	5.31e-05	0.00158217
Chr4	+	5739750	intergenic.pm	AT4G08945.igt	AT4G08945.igt	transposable_element_gene-transposable_element_gene	8	3	6	26	20	30	5.29748	2.89761	4.75601	17.0016	13.129	21.0662	1.7389	0.00219784	0.0292212
Chr4	+	5777459	3UTR	AT4G09000.1	AT4G09000	protein_coding_gene-mRNA	581	448	523	1091	862	840	384.729	432.71	414.565	713.413	565.861	589.852	0.599011	1.77e-05	0.000633518
Chr4	+	6101652	3UTR	AT4G09650.1	AT4G09650	protein_coding_gene-mRNA	846	534	737	1667	2451	2458	560.208	515.775	584.196	1090.06	1608.96	1726.02	1.38914	7.83e-10	1.29e-07
Chr4	+	6101829	intergenic.igt	AT4G09650.igt	AT4G09650.igt	protein_coding_gene-protein_coding_gene	5	8	14	26	39	32	3.31092	7.72696	11.0973	17.0016	25.6016	22.4706	1.41579	0.00151853	0.0222561
Chr4	+	6295380	3UTR	AT4G10060.1	AT4G10060	protein_coding_gene-mRNA	132	68	91	196	224	247	87.4084	65.6792	72.1327	128.166	147.045	173.445	0.958706	0.00119468	0.0183999
Chr4	+	6309517	3UTR	AT4G10100.2	AT4G10100	protein_coding_gene-mRNA	224	185	148	394	439	417	148.329	178.686	117.315	257.64	288.182	292.82	0.90399	6.35e-05	0.00183584
Chr4	+	6409585	3UTR	AT4G10340.1	AT4G10340	protein_coding_gene-mRNA	6380	4237	6462	11288	14735	19819	4224.74	4092.39	5122.22	7381.31	9672.81	13917	1.18809	3.07e-09	4.1e-07
Chr4	+	7093476	3UTR	AT4G11790.1	AT4G11790	protein_coding_gene-mRNA	235	145	141	95	108	63	155.613	140.051	111.766	62.1212	70.8967	44.2389	-1.17711	1.06e-06	6.04e-05
Chr4	+	7215988	3UTR	AT4G12040.2	AT4G12040	protein_coding_gene-mRNA	607	400	607	434	466	400	401.946	386.348	481.149	283.796	305.906	280.882	-0.539913	0.000736975	0.0126815
Chr4	+	7514700	CDS	AT4G12780.2	AT4G12780	protein_coding_gene-mRNA	160	187	235	120	87	74	105.95	180.618	186.277	78.4689	57.1113	51.9632	-1.27622	0.000234702	0.00517869
Chr4	+	7846868	exon	AT4G13494.1	AT4G13494	miRNA-miRNA	17	21	19	78	93	84	11.2571	20.2833	15.0607	51.0048	61.05	58.9852	1.69189	0.00161327	0.0232692
Chr4	+	7859887	3UTR	AT4G13510.1	AT4G13510	protein_coding_gene-mRNA	307	202	351	860	550	525	203.291	195.106	278.226	562.36	361.048	368.658	0.912452	0.00033448	0.00683601
Chr4	+	7868721	3UTR	AT4G13530.2	AT4G13530	protein_coding_gene-mRNA	2081	1594	2203	1288	1142	1111	1378.01	1539.6	1746.25	842.233	749.667	780.15	-0.95912	1.67e-05	0.000601349
Chr4	+	8022211	3UTR	AT4G13850.3	AT4G13850	protein_coding_gene-mRNA	5131	3293	4216	1806	2385	1915	3397.67	3180.61	3341.89	1180.96	1565.64	1344.72	-1.26305	1.5e-11	3.93e-09
Chr4	+	8233685	intergenic.igt	AT4G14300.igt	AT4G14300.igt	protein_coding_gene-protein_coding_gene	58	23	82	33	16	28	38.4067	22.215	64.9987	21.5789	10.5032	19.6617	-1.21057	0.00273946	0.0341312
Chr4	+	8298382	3UTR	AT4G14400.3	AT4G14400	protein_coding_gene-mRNA	142	71	218	691	438	279	94.0303	68.5768	172.802	451.85	287.526	195.915	1.39681	0.000357229	0.00721975
Chr4	+	8298552	3UTR	AT4G14400.3	AT4G14400	protein_coding_gene-mRNA	181	77	220	839	597	339	119.855	74.372	174.387	548.628	391.901	238.048	1.59266	2.32e-05	0.000788378
Chr4	+	8361965	3UTR	AT4G14560.1	AT4G14560	protein_coding_gene-mRNA	42	18	22	104	106	157	27.8118	17.3857	17.4387	68.0064	69.5838	110.246	1.87447	1.92e-07	1.45e-05
Chr4	+	8419215	3UTR	AT4G14690.1	AT4G14690	protein_coding_gene-mRNA	8	3	3	27	103	44	5.29748	2.89761	2.378	17.6555	67.6145	30.897	2.9194	1.5e-09	2.2e-07
Chr4	+	8511512	3UTR	AT4G14830.1	AT4G14830	protein_coding_gene-mRNA	16	12	19	37	53	54	10.595	11.5904	15.0607	24.1946	34.7919	37.9191	1.28021	0.00216948	0.0290091
Chr4	+	8521447	3UTR	AT4G14890.1	AT4G14890	protein_coding_gene-mRNA	264	187	303	614	656	657	174.817	180.618	240.178	401.499	430.632	461.349	1.1094	3.92e-13	1.57e-10
Chr4	+	8581321	3UTR	AT4G15030.2	AT4G15030	protein_coding_gene-mRNA	217	122	153	84	78	40	143.694	117.836	121.278	54.9282	51.2032	28.0882	-1.41153	0.00122841	0.0187847
Chr4	+	8753605	intergenic.igt	AT4G15310.igt	AT4G15310.igt	protein_coding_gene-protein_coding_gene	4	2	2	21	20	30	2.64874	1.93174	1.58534	13.7321	13.129	21.0662	2.42159	0.000147088	0.00360047
Chr4	+	8838582	3UTR	AT4G15440.1	AT4G15440	protein_coding_gene-mRNA	39	17	36	128	224	102	25.8252	16.4198	28.536	83.7001	147.045	71.6249	1.94617	2.04e-06	0.000104539
Chr4	+	8845673	3UTR	AT4G15470.1	AT4G15470	protein_coding_gene-mRNA	741	544	499	1041	933	931	490.679	525.433	395.541	680.718	612.469	653.753	0.461853	0.000933799	0.0152689
Chr4	+	8875368	3UTR	AT4G15540.1	AT4G15540	protein_coding_gene-mRNA	419	339	268	191	152	111	277.456	327.43	212.435	124.896	99.7806	77.9448	-1.40102	6.02e-08	5.35e-06
Chr4	+	8887534	3UTR	AT4G15560.1	AT4G15560	protein_coding_gene-mRNA	849	645	751	1379	1369	1740	562.195	622.986	595.293	901.738	898.682	1221.84	0.756835	3.22e-06	0.000155961
Chr4	+	8910844	3UTR	AT4G15610.1	AT4G15610	protein_coding_gene-mRNA	345	102	251	106	39	26	228.454	98.5187	198.96	69.3142	25.6016	18.2573	-2.03547	0.000108083	0.00282475
Chr4	+	8918809	3UTR	AT4G15630.1	AT4G15630	protein_coding_gene-mRNA	236	163	128	276	344	330	156.276	157.437	101.461	180.478	225.819	231.728	0.612303	0.00144477	0.0214276
Chr4	+	8977370	intergenic.pm	AT4G15735.igt	AT4G15735.igt	protein_coding_gene-protein_coding_gene	146	41	55	27	16	19	96.679	39.6007	43.5967	17.6555	10.5032	13.3419	-1.85423	0.00298285	0.0365333
Chr4	+	8984208	3UTR	AT4G15790.1	AT4G15790	protein_coding_gene-mRNA	57	53	73	124	158	177	37.7445	51.1911	57.8647	81.0845	103.719	124.29	1.04305	0.000360863	0.00728696
Chr4	+	9037979	3UTR	AT4G15930.1	AT4G15930	protein_coding_gene-mRNA	463	359	381	245	278	241	306.592	346.747	302.006	160.207	182.493	169.231	-0.880216	0.000399348	0.00782988
Chr4	+	9225275	3UTR	AT4G16310.1	AT4G16310	protein_coding_gene-mRNA	129	86	100	243	328	208	85.4219	83.0648	79.2668	158.899	215.316	146.059	1.03554	0.000994586	0.0160396
Chr4	+	9557812	3UTR	AT4G16980.1	AT4G16980	protein_coding_gene-mRNA	348	321	499	1165	1042	908	230.44	310.044	395.541	761.802	684.022	637.602	1.13157	2.51e-06	0.00012476
Chr4	+	9772810	intron	AT4G17520.1	AT4G17520	protein_coding_gene-mRNA	0	0	0	17	6	12	0	0	0	11.1164	3.93871	8.42646	2.51862	0.00269108	0.0336989
Chr4	+	9892795	3UTR	AT4G17790.1	AT4G17790	protein_coding_gene-mRNA	188	127	183	699	670	596	124.491	122.665	145.058	457.081	439.822	418.514	1.70119	7.8e-10	1.29e-07
Chr4	+	9948064	3UTR	AT4G17900.2	AT4G17900	protein_coding_gene-mRNA	597	419	534	351	195	254	395.324	404.7	423.284	229.521	128.008	178.36	-1.14103	0.00136272	0.0205067
Chr4	+	9996592	intergenic.igt	AT4G17970.igt	AT4G17970.igt	protein_coding_gene-protein_coding_gene	19	19	13	90	133	138	12.5815	18.3515	10.3047	58.8517	87.308	96.9043	2.46104	6.57e-12	2.02e-09
Chr4	+	10032933	3UTR	AT4G18070.1	AT4G18070	protein_coding_gene-mRNA	54	54	72	135	179	180	35.758	52.157	57.0721	88.2775	117.505	126.397	1.17876	2.03e-06	0.000104378
Chr4	+	10058045	intergenic.igt	AT4G18160.igt	AT4G18160.igt	protein_coding_gene-protein_coding_gene	1	2	2	18	31	15	0.662185	1.93174	1.58534	11.7703	20.35	10.5331	2.48427	0.000667366	0.0117403
Chr4	+	10104671	3UTR	AT4G18280.1	AT4G18280	protein_coding_gene-mRNA	139	86	132	275	439	515	92.0437	83.0648	104.632	179.825	288.182	361.636	1.52772	5.93e-09	7.26e-07
Chr4	+	10151164	3UTR	AT4G18370.1	AT4G18370	protein_coding_gene-mRNA	42	51	22	90	124	120	27.8118	49.2594	17.4387	58.8517	81.3999	84.2646	1.21333	0.000174818	0.0041138
Chr4	+	10363286	3UTR	AT4G18905.2	AT4G18905	protein_coding_gene-mRNA	155	98	139	91	82	59	102.639	94.6553	110.181	59.5056	53.829	41.4301	-0.965898	0.000552616	0.010121
Chr4	+	10454452	3UTR	AT4G19100.1	AT4G19100	protein_coding_gene-mRNA	115	60	106	192	231	253	76.1513	57.9522	84.0228	125.55	151.64	177.658	1.02453	0.000480786	0.00912374
Chr4	+	10500670	3UTR	AT4G19200.1	AT4G19200	protein_coding_gene-mRNA	1354	845	1111	3684	2761	3276	896.598	816.16	880.654	2408.99	1812.46	2300.42	1.31844	4.38e-16	2.88e-13
Chr4	+	10638421	AMB	AT4G19510.x	AT4G19510	protein_coding_gene-mRNA	331	221	353	151	134	102	219.183	213.457	279.812	98.74	87.9645	71.6249	-1.42146	9.94e-07	5.7e-05
Chr4	+	10657226	3UTR	AT4G19530.1	AT4G19530	protein_coding_gene-mRNA	136	109	151	211	290	285	90.0572	105.28	119.693	137.974	190.371	200.129	0.735288	0.000885682	0.0147256
Chr4	+	10775845	3UTR	AT4G19840.1	AT4G19840	protein_coding_gene-mRNA	957	766	858	1885	1639	1672	633.711	739.856	680.109	1232.62	1075.92	1174.09	0.755591	7.6e-06	0.000307629
Chr4	+	10943040	AMB	AT4G20260.x	AT4G20260	protein_coding_gene-mRNA	89	156	160	51	24	17	58.9345	150.676	126.827	33.3493	15.7548	11.9375	-2.24394	7.35e-06	0.000300036
Chr4	+	10943103	AMB	AT4G20260.x	AT4G20260	protein_coding_gene-mRNA	92	76	83	7	9	7	60.921	73.4061	65.7914	4.57735	5.90806	4.91544	-3.30761	8.73e-10	1.43e-07
Chr4	+	10943265	3UTR	AT4G20260.1	AT4G20260	protein_coding_gene-mRNA	159	21	0	2	1	0	105.287	20.2833	0	1.30781	0.656451	0	-3.15592	0.000254194	0.00550971
Chr4	+	10953073	3UTR	AT4G20270.1	AT4G20270	protein_coding_gene-mRNA	0	0	5	21	12	13	0	0	3.96334	13.7321	7.87741	9.12867	2.05239	0.00210669	0.0283919
Chr4	+	10987876	3UTR	AT4G20340.1	AT4G20340	protein_coding_gene-mRNA	162	111	79	52	68	48	107.274	107.212	62.6207	34.0032	44.6387	33.7059	-1.24906	0.000238459	0.00523103
Chr4	+	11130771	3UTR	AT4G20760.1	AT4G20760	protein_coding_gene-mRNA	53	29	56	105	77	106	35.0958	28.0102	44.3894	68.6603	50.5467	74.4338	0.813165	0.00307353	0.0373151
Chr4	+	11174472	3UTR	AT4G20860.1	AT4G20860	protein_coding_gene-mRNA	506	191	537	263	245	224	335.066	184.481	425.662	171.978	160.831	157.294	-0.923576	0.00160565	0.0232303
Chr4	+	11308669	3UTR	AT4G21210.2	AT4G21210	protein_coding_gene-mRNA	250	167	213	316	371	449	165.546	161.3	168.838	206.635	243.543	315.29	0.615982	0.00391071	0.0445704
Chr4	+	11335717	3UTR	AT4G21280.2	AT4G21280	protein_coding_gene-mRNA	739	484	789	1633	2801	3235	489.355	467.481	625.415	1067.83	1838.72	2271.63	1.67178	4.32e-11	9.9e-09
Chr4	+	11484175	intergenic.pm	AT4G21590.igt	AT4G21590.igt	protein_coding_gene-protein_coding_gene	2	3	4	13	17	28	1.32437	2.89761	3.17067	8.5008	11.1597	19.6617	2.01532	0.00282764	0.0349403
Chr4	+	11640557	3UTR	AT4G21930.1	AT4G21930	protein_coding_gene-mRNA	308	342	383	103	94	113	203.953	330.328	303.592	67.3525	61.7064	79.3492	-1.90521	5.77e-07	3.65e-05
Chr4	+	12128350	3UTR	AT4G23150.1	AT4G23150	protein_coding_gene-mRNA	2	0	0	86	4	5	1.32437	0	0	56.236	2.6258	3.51103	3.01864	0.000436675	0.00843571
Chr4	+	12140922	3UTR	AT4G23180.1	AT4G23180	protein_coding_gene-mRNA	177	66	135	328	236	463	117.207	63.7474	107.01	214.482	154.922	325.121	1.22569	3.4e-05	0.00108603
Chr4	+	12195000	AMB	AT4G23330.x	AT4G23330	protein_coding_gene-mRNA	142	68	87	82	39	44	94.0303	65.6792	68.9621	53.6204	25.6016	30.897	-1.01408	0.00398845	0.0452817
Chr4	+	12389806	3UTR	AT4G23790.1	AT4G23790	protein_coding_gene-mRNA	53	12	26	13	10	9	35.0958	11.5904	20.6094	8.5008	6.56451	6.31985	-1.49469	0.00231993	0.0304335
Chr4	+	12441969	3UTR	AT4G23940.1	AT4G23940	protein_coding_gene-mRNA	15	4	29	48	37	92	9.93277	3.86348	22.9874	31.3876	24.2887	64.6029	1.52544	0.00210676	0.0283919
Chr4	+	12465624	3UTR	AT4G24000.1	AT4G24000	protein_coding_gene-mRNA	116	24	49	6	0	3	76.8135	23.1809	38.8407	3.92344	0	2.10662	-3.30369	8.71e-05	0.00237196
Chr4	+	12528544	3UTR	AT4G24130.1	AT4G24130	protein_coding_gene-mRNA	182	87	84	62	55	67	120.518	84.0307	66.5841	40.5423	36.1048	47.0478	-1.08319	0.00341306	0.0403791
Chr4	+	12573710	3UTR	AT4G24240.1	AT4G24240	protein_coding_gene-mRNA	53	38	69	17	23	18	35.0958	36.7031	54.6941	11.1164	15.0984	12.6397	-1.55286	0.00166718	0.0239009
Chr4	+	12593631	3UTR	AT4G24280.1	AT4G24280	protein_coding_gene-mRNA	3027	2682	2739	878	1209	922	2004.43	2590.46	2171.12	574.131	793.65	647.433	-1.70929	1.16e-11	3.27e-09
Chr4	+	12611424	3UTR	AT4G24350.1	AT4G24350	protein_coding_gene-mRNA	119	98	56	178	359	249	78.8	94.6553	44.3894	116.396	235.666	174.849	1.22288	0.000299243	0.00626841
Chr4	+	12662643	3UTR	AT4G24510.1	AT4G24510	protein_coding_gene-mRNA	65	57	67	171	131	124	43.042	55.0546	53.1087	111.818	85.9951	87.0735	0.897402	0.000155202	0.00373781
Chr4	+	12786236	3UTR	AT4G24805.1	AT4G24805	protein_coding_gene-mRNA	43	30	28	96	97	76	28.474	28.9761	22.1947	62.7751	63.6758	53.3676	1.12553	0.000976335	0.0158101
Chr4	+	12829240	3UTR	AT4G24960.3	AT4G24960	protein_coding_gene-mRNA	292	302	233	471	1088	749	193.358	291.693	184.692	307.99	714.219	525.952	1.17823	2.21e-05	0.000761504
Chr4	+	12866825	3UTR	AT4G25030.2	AT4G25030	protein_coding_gene-mRNA	335	203	288	188	222	169	221.832	196.072	228.288	122.935	145.732	118.673	-0.732652	2.05e-05	0.00071491
Chr4	+	12871219	3UTR	AT4G25050.1	AT4G25050	protein_coding_gene-mRNA	978	540	711	1271	1702	1712	647.617	521.57	563.587	831.116	1117.28	1202.18	0.842391	0.0010107	0.0162774
Chr4	+	12878255	AMB	AT4G25080.x	AT4G25080	protein_coding_gene-mRNA	114	73	70	160	178	258	75.4891	70.5085	55.4867	104.625	116.848	181.169	0.964469	0.000919109	0.0151151
Chr4	+	12878613	AMB	AT4G25080.x	AT4G25080	protein_coding_gene-mRNA	503	272	480	873	1067	1284	333.079	262.717	380.48	570.861	700.433	901.632	1.13546	3.2e-08	3.11e-06
Chr4	+	12978600	CDS	AT4G25390.1	AT4G25390	protein_coding_gene-mRNA	6	23	12	0	3	2	3.97311	22.215	9.51201	0	1.96935	1.40441	-2.35049	0.00172859	0.024646
Chr4	+	13165160	3UTR	AT4G25910.1	AT4G25910	protein_coding_gene-mRNA	862	594	517	474	526	559	570.803	573.727	409.809	309.952	345.293	392.533	-0.562125	0.00326587	0.0390426
Chr4	+	13183518	3UTR	AT4G25960.1	AT4G25960	protein_coding_gene-mRNA	76	50	42	112	162	116	50.3261	48.2935	33.292	73.2376	106.345	81.4558	0.956212	0.0010629	0.0168992
Chr4	+	13393104	3UTR	AT4G26530.2	AT4G26530	protein_coding_gene-mRNA	810	540	623	686	2036	2374	536.37	521.57	493.832	448.58	1336.53	1667.04	1.11241	0.000517093	0.00963474
Chr4	+	13443032	intergenic.pm	AT4G26610.igt	AT4G26610.igt	protein_coding_gene-protein_coding_gene	3	4	9	23	33	26	1.98655	3.86348	7.13401	15.0399	21.6629	18.2573	1.85203	0.00108268	0.0171329
Chr4	+	13656085	3UTR	AT4G27260.1	AT4G27260	protein_coding_gene-mRNA	147	66	154	67	23	53	97.3412	63.7474	122.071	43.8118	15.0984	37.2169	-1.44526	0.00229705	0.0302208
Chr4	+	13676848	3UTR	AT4G27310.1	AT4G27310	protein_coding_gene-mRNA	158	117	124	297	337	417	104.625	113.007	98.2908	194.21	221.224	292.82	1.13786	2.37e-05	0.000801165
Chr4	+	13694660	3UTR	AT4G27360.1	AT4G27360	protein_coding_gene-mRNA	7	5	12	58	49	25	4.63529	4.82935	9.51201	37.9266	32.1661	17.5551	1.86843	0.00032078	0.00660746
Chr4	+	13716824	intergenic.pm	AT4G27415.igt	AT4G27415.igt	protein_coding_gene-protein_coding_gene	19	19	10	1	1	1	12.5815	18.3515	7.92668	0.653907	0.656451	0.702205	-2.81607	8.66e-05	0.00235877
Chr4	+	13723031	AMB	AT4G27430.x	AT4G27430	protein_coding_gene-mRNA	51	34	52	113	105	89	33.7714	32.8396	41.2187	73.8915	68.9274	62.4963	0.899859	0.00189923	0.0263568
Chr4	+	13942309	3UTR	AT4G28040.1	AT4G28040	protein_coding_gene-mRNA	25	43	17	1	4	5	16.5546	41.5324	13.4753	0.653907	2.6258	3.51103	-2.44961	0.00443464	0.0487996
Chr4	+	14081124	3UTR	AT4G28490.1	AT4G28490	protein_coding_gene-mRNA	433	395	535	280	90	115	286.726	381.519	424.077	183.094	59.0806	80.7536	-1.62478	0.000454591	0.0087106
Chr4	+	14121994	3UTR	AT4G28570.1	AT4G28570	protein_coding_gene-mRNA	406	226	201	192	119	96	268.847	218.287	159.326	125.55	78.1177	67.4117	-1.2119	0.000165724	0.00392983
Chr4	+	14170740	AMB	AT4G28706.x	AT4G28706	protein_coding_gene-mRNA	57	46	80	211	150	162	37.7445	44.43	63.4134	137.974	98.4677	113.757	1.22728	2.48e-05	0.000833403
Chr4	+	14202682	3UTR	AT4G28740.1	AT4G28740	protein_coding_gene-mRNA	543	383	296	656	746	705	359.566	369.928	234.63	428.963	489.713	495.055	0.546712	0.00224049	0.0296644
Chr4	+	14323257	3UTR	AT4G29070.2	AT4G29070	protein_coding_gene-mRNA	314	276	273	455	590	521	207.926	266.58	216.398	297.528	387.306	365.849	0.600468	0.00137379	0.0205971
Chr4	+	14451374	3UTR	AT4G29350.1	AT4G29350	protein_coding_gene-mRNA	926	574	585	1342	1127	1074	613.183	554.409	463.711	877.544	739.821	754.168	0.535492	0.00019349	0.00447251
Chr4	+	14835185	3UTR	AT4G30310.3	AT4G30310	protein_coding_gene-mRNA	47	22	34	132	133	98	31.1227	21.2491	26.9507	86.3158	87.308	68.8161	1.53736	3.49e-06	0.000163766
Chr4	+	14926790	3UTR	AT4G30550.1	AT4G30550	protein_coding_gene-mRNA	132	98	124	53	87	87	87.4084	94.6553	98.2908	34.6571	57.1113	61.0919	-0.850503	0.00325211	0.0389626
Chr4	+	14954915	3UTR	AT4G30650.1	AT4G30650	protein_coding_gene-mRNA	30	36	32	75	160	130	19.8655	34.7713	25.3654	49.0431	105.032	91.2867	1.53193	6.72e-05	0.0019262
Chr4	+	15068400	CDS	AT4G30960.1	AT4G30960	protein_coding_gene-mRNA	108	141	78	48	52	28	71.516	136.188	61.8281	31.3876	34.1355	19.6617	-1.51182	0.00232962	0.0305065
Chr4	+	15068546	CDS	AT4G30960.1	AT4G30960	protein_coding_gene-mRNA	796	478	606	225	172	213	527.099	461.686	480.357	147.129	112.91	149.57	-1.80139	3.38e-12	1.12e-09
Chr4	+	15192552	3UTR	AT4G31310.1	AT4G31310	protein_coding_gene-mRNA	217	209	172	424	452	374	143.694	201.867	136.339	277.257	296.716	262.625	0.789393	0.000134729	0.00334605
Chr4	+	15284210	3UTR	AT4G31530.2	AT4G31530	protein_coding_gene-mRNA	521	356	548	330	355	370	344.998	343.85	434.382	215.789	233.04	259.816	-0.654864	0.00186333	0.0260337
Chr4	+	15333482	3UTR	AT4G31650.1	AT4G31650	protein_coding_gene-mRNA	124	90	129	81	39	55	82.1109	86.9283	102.254	52.9665	25.6016	38.6213	-1.1503	0.00301847	0.036855
Chr4	+	15377099	3UTR	AT4G31780.2	AT4G31780	protein_coding_gene-mRNA	119	96	93	140	327	287	78.8	92.7235	73.7181	91.547	214.66	201.533	1.01187	0.00204268	0.0277358
Chr4	+	15378768	3UTR	AT4G31790.2	AT4G31790	protein_coding_gene-mRNA	191	120	183	115	89	70	126.477	115.904	145.058	75.1993	58.4242	49.1544	-1.05155	0.000513861	0.00959721
Chr4	+	15384943	3UTR	AT4G31800.2	AT4G31800	protein_coding_gene-mRNA	668	341	386	259	105	112	442.34	329.362	305.97	169.362	68.9274	78.647	-1.67887	6.91e-06	0.000287991
Chr4	+	15385041	3UTR	AT4G31800.2	AT4G31800	protein_coding_gene-mRNA	95	69	65	31	11	6	62.9076	66.645	51.5234	20.2711	7.22096	4.21323	-2.26568	4.73e-06	0.000212175
Chr4	+	15411721	3UTR	AT4G31870.1	AT4G31870	protein_coding_gene-mRNA	56	57	73	149	280	191	37.0824	55.0546	57.8647	97.4322	183.806	134.121	1.41899	8.38e-06	0.000334428
Chr4	+	15547849	3UTR	AT4G32190.1	AT4G32190	protein_coding_gene-mRNA	123	105	84	256	320	240	81.4488	101.416	66.5841	167.4	210.064	168.529	1.10299	8.12e-05	0.00225134
Chr4	+	15588071	3UTR	AT4G32285.1	AT4G32285	protein_coding_gene-mRNA	291	252	335	652	481	447	192.696	243.399	265.544	426.348	315.753	313.886	0.585123	0.00218536	0.0290993
Chr4	+	15722869	3UTR	AT4G32590.4	AT4G32590	protein_coding_gene-mRNA	1180	1006	1140	698	747	819	781.378	971.665	903.641	456.427	490.369	575.106	-0.794423	9.91e-06	0.000385801
Chr4	+	15779662	3UTR	AT4G32700.2	AT4G32700	protein_coding_gene-mRNA	1	0	3	16	22	12	0.662185	0	2.378	10.4625	14.4419	8.42646	2.3467	0.00177099	0.0251602
Chr4	+	15804170	3UTR	AT4G32760.1	AT4G32760	protein_coding_gene-mRNA	314	212	232	179	220	173	207.926	204.764	183.899	117.049	144.419	121.482	-0.630665	0.00209223	0.0283111
Chr4	+	15960276	CDS	AT4G33080.2	AT4G33080	protein_coding_gene-mRNA	140	304	248	18	73	66	92.7059	293.624	196.582	11.7703	47.9209	46.3456	-2.16241	0.000151209	0.00366783
Chr4	+	16026294	3UTR	AT4G33220.1	AT4G33220	protein_coding_gene-mRNA	261	169	200	388	401	467	172.83	163.232	158.534	253.716	263.237	327.93	0.75975	0.000430249	0.00833202
Chr4	+	16086285	3UTR	AT4G33420.1	AT4G33420	protein_coding_gene-mRNA	90	59	41	7	15	8	59.5966	56.9863	32.4994	4.57735	9.84677	5.61764	-2.26393	0.00223024	0.0295785
Chr4	+	16169535	3UTR	AT4G33666.1	AT4G33666	protein_coding_gene-mRNA	136	70	57	191	307	547	90.0572	67.6109	45.182	124.896	201.531	384.106	1.70478	7.25e-06	0.000297549
Chr4	+	16187844	CDS	AT4G33740.1	AT4G33740	protein_coding_gene-mRNA	171	69	152	85	51	61	113.234	66.645	120.485	55.5821	33.479	42.8345	-1.12723	0.00331203	0.0394207
Chr4	+	16274743	3UTR	AT4G33950.2	AT4G33950	protein_coding_gene-mRNA	107	117	66	51	63	58	70.8538	113.007	52.3161	33.3493	41.3564	40.7279	-0.995456	0.000338572	0.00690219
Chr4	+	16298233	3UTR	AT4G34000.2	AT4G34000	protein_coding_gene-mRNA	1235	1140	1293	1013	913	890	817.798	1101.09	1024.92	662.408	599.34	624.963	-0.634403	0.000269507	0.00577278
Chr4	+	16303998	3UTR	AT4G34030.1	AT4G34030	protein_coding_gene-mRNA	386	307	337	239	276	224	255.603	296.522	267.129	156.284	181.181	157.294	-0.716124	0.000405631	0.0079202
Chr4	+	16312154	3UTR	AT4G34050.2	AT4G34050	protein_coding_gene-mRNA	527	286	473	824	695	810	348.971	276.239	374.932	538.82	456.234	568.786	0.636473	3.13e-05	0.00100949
Chr4	+	16401807	3UTR	AT4G34260.1	AT4G34260	protein_coding_gene-mRNA	14	9	10	54	115	63	9.27059	8.69283	7.92668	35.311	75.4919	44.2389	2.33978	1.42e-07	1.14e-05
Chr4	+	16504216	3UTR	AT4G34550.1	AT4G34550	protein_coding_gene-mRNA	29	16	13	44	81	73	19.2034	15.4539	10.3047	28.7719	53.1725	51.261	1.42302	0.00217438	0.0290321
Chr4	+	16523044	3UTR	AT4G34588.1	AT4G34588	protein_coding_gene-mRNA	142	95	136	66	96	89	94.0303	91.7576	107.803	43.1579	63.0193	62.4963	-0.783658	0.0020705	0.0280814
Chr4	+	16659464	intergenic.igt	AT4G34975.igt	AT4G34975.igt	tRNA-tRNA	35	30	20	12	10	12	23.1765	28.9761	15.8534	7.84689	6.56451	8.42646	-1.44109	0.00177638	0.0252216
Chr4	+	16986817	3UTR	AT4G35850.1	AT4G35850	protein_coding_gene-mRNA	154	86	172	69	82	59	101.976	83.0648	136.339	45.1196	53.829	41.4301	-1.14368	0.00158017	0.0229601
Chr4	+	17129929	3UTR	AT4G36195.1	AT4G36195	protein_coding_gene-mRNA	1285	1073	1324	1184	930	772	850.908	1036.38	1049.49	774.226	610.5	542.102	-0.600443	0.00104023	0.0166281
Chr4	+	17443632	CDS	AT4G37000.1	AT4G37000	protein_coding_gene-mRNA	40	150	135	21	14	27	26.4874	144.88	107.01	13.7321	9.19032	18.9595	-2.43117	3.42e-06	0.000161667
Chr4	+	17586326	3UTR	AT4G37400.1	AT4G37400	protein_coding_gene-mRNA	6	6	12	36	30	41	3.97311	5.79522	9.51201	23.5407	19.6935	28.7904	1.75048	0.00019604	0.00451428
Chr4	+	17621941	intergenic.igt	AT4G37480.igt	AT4G37480.igt	protein_coding_gene-protein_coding_gene	216	185	161	80	59	83	143.032	178.686	127.619	52.3126	38.7306	58.283	-1.53297	2.2e-06	0.0001111
Chr4	+	17633243	3UTR	AT4G37520.2	AT4G37520	protein_coding_gene-mRNA	1180	737	1301	280	129	202	781.378	711.846	1031.26	183.094	84.6822	141.845	-2.50635	1.5e-11	3.93e-09
Chr4	+	17636276	3UTR	AT4G37530.1	AT4G37530	protein_coding_gene-mRNA	236	208	210	126	49	54	156.276	200.901	166.46	82.3923	32.1661	37.9191	-1.63155	0.000939765	0.0153335
Chr4	+	17746598	3UTR	AT4G37760.1	AT4G37760	protein_coding_gene-mRNA	357	309	330	605	766	688	236.4	298.454	261.58	395.614	502.842	483.117	0.787571	1.95e-05	0.000686399
Chr4	+	17769519	3UTR	AT4G37790.1	AT4G37790	protein_coding_gene-mRNA	203	136	169	83	81	102	134.424	131.358	133.961	54.2743	53.1725	71.6249	-1.12619	0.000106432	0.00279085
Chr4	+	17771845	intergenic.igt	AT4G37790.igt	AT4G37790.igt	protein_coding_gene-protein_coding_gene	8	4	6	23	30	38	5.29748	3.86348	4.75601	15.0399	19.6935	26.6838	1.91924	0.000281897	0.00596783
Chr4	+	17857521	3UTR	AT4G37990.1	AT4G37990	protein_coding_gene-mRNA	153	4	17	12	7	1	101.314	3.86348	13.4753	7.84689	4.59516	0.702205	-2.30691	0.00378205	0.0435452
Chr4	+	17969959	3UTR	AT4G38360.2	AT4G38360	protein_coding_gene-mRNA	669	384	487	344	266	338	443.002	370.894	386.029	224.944	174.616	237.345	-0.903663	3.93e-06	0.000181643
Chr4	+	18035849	3UTR	AT4G38580.1	AT4G38580	protein_coding_gene-mRNA	17	14	12	46	58	60	11.2571	13.5222	9.51201	30.0797	38.0742	42.1323	1.5349	0.00232574	0.0304759
Chr4	+	18130889	3UTR	AT4G38860.1	AT4G38860	protein_coding_gene-mRNA	4	0	14	45	68	69	2.64874	0	11.0973	29.4258	44.6387	48.4522	2.62865	1.82e-05	0.000648376
Chr4	+	18131091	3UTR	AT4G38860.1	AT4G38860	protein_coding_gene-mRNA	15	9	46	281	351	449	9.93277	8.69283	36.4627	183.748	230.414	315.29	3.45341	4.4e-15	2.46e-12
Chr4	+	18215023	3UTR	AT4G39080.1	AT4G39080	protein_coding_gene-mRNA	518	449	587	442	443	392	343.012	433.676	465.296	289.027	290.808	275.264	-0.531845	0.000895593	0.0148591
Chr4	+	18433695	3UTR	AT4G39730.1	AT4G39730	protein_coding_gene-mRNA	2290	2117	2300	1543	1586	1540	1516.4	2044.75	1823.14	1008.98	1041.13	1081.4	-0.77031	0.0001979	0.00453527
Chr4	+	18507585	3UTR	AT4G39890.1	AT4G39890	protein_coding_gene-mRNA	108	30	110	47	38	44	71.516	28.9761	87.1934	30.7336	24.9451	30.897	-1.07156	0.00454064	0.0497345
Chr4	-	69276	3UTR	AT4G00165.1	AT4G00165	protein_coding_gene-mRNA	64	45	102	97	238	176	42.3798	43.4641	80.8521	63.429	156.235	123.588	1.00134	0.000820137	0.0138207
Chr4	-	185947	3UTR	AT4G00430.2	AT4G00430	protein_coding_gene-mRNA	1251	873	970	1344	1897	1607	828.393	843.204	768.887	878.852	1245.29	1128.44	0.411994	0.00181501	0.0255107
Chr4	-	261409	AMB	AT4G00630.x	AT4G00630	protein_coding_gene-mRNA	568	528	406	121	115	96	376.121	509.979	321.823	79.1228	75.4919	67.4117	-2.392	1.4e-21	1.84e-18
Chr4	-	299317	3UTR	AT4G00730.1	AT4G00730	protein_coding_gene-mRNA	544	345	515	376	312	354	360.229	333.225	408.224	245.869	204.813	248.581	-0.649223	0.000529196	0.00978309
Chr4	-	299377	3UTR	AT4G00730.1	AT4G00730	protein_coding_gene-mRNA	158	97	124	91	80	54	104.625	93.6894	98.2908	59.5056	52.5161	37.9191	-0.950284	0.00275806	0.0342597
Chr4	-	466496	3UTR	AT4G01080.1	AT4G01080	protein_coding_gene-mRNA	370	191	421	787	1777	776	245.008	184.481	333.713	514.625	1166.51	544.911	1.49906	1.02e-07	8.5e-06
Chr4	-	540442	intron	AT4G01290.1	AT4G01290	protein_coding_gene-mRNA	3	0	1	16	13	10	1.98655	0	0.792668	10.4625	8.53387	7.02205	2.17626	0.00387223	0.0442385
Chr4	-	544036	3UTR	AT4G01310.1	AT4G01310	protein_coding_gene-mRNA	726	485	705	930	1609	1276	480.746	468.447	558.831	608.134	1056.23	896.014	0.746118	0.00355269	0.041491
Chr4	-	796182	3UTR	AT4G01850.1	AT4G01850	protein_coding_gene-mRNA	995	564	754	1222	1447	1301	658.874	544.751	597.671	799.075	949.885	913.569	0.556635	0.00201857	0.0275033
Chr4	-	808371	3UTR	AT4G01870.1	AT4G01870	protein_coding_gene-mRNA	406	86	488	131	17	15	268.847	83.0648	386.822	85.6619	11.1597	10.5331	-2.39979	0.000147286	0.00360047
Chr4	-	842192	3UTR	AT4G01940.1	AT4G01940	protein_coding_gene-mRNA	705	524	730	409	459	474	466.84	506.116	578.647	267.448	301.311	332.845	-0.771075	0.000326965	0.00672313
Chr4	-	1046229	3UTR	AT4G02380.2	AT4G02380	protein_coding_gene-mRNA	1152	344	1122	558	126	237	762.837	332.259	889.373	364.88	82.7129	166.423	-1.57576	0.000534794	0.00986815
Chr4	-	1064198	3UTR	AT4G02420.1	AT4G02420	protein_coding_gene-mRNA	167	128	152	451	309	252	110.585	123.631	120.485	294.912	202.843	176.956	0.911211	0.000100974	0.00267445
Chr4	-	1112224	3UTR	AT4G02530.1	AT4G02530	protein_coding_gene-mRNA	249	157	234	319	509	453	164.884	151.642	185.484	208.596	334.134	318.099	0.758744	0.00245215	0.0315471
Chr4	-	1137500	3UTR	AT4G02590.2	AT4G02590	protein_coding_gene-mRNA	500	503	653	404	409	370	331.092	485.833	517.612	264.179	268.489	259.816	-0.740616	0.000126394	0.00317056
Chr4	-	1149280	3UTR	AT4G02620.1	AT4G02620	protein_coding_gene-mRNA	269	249	241	462	431	462	178.128	240.502	191.033	302.105	282.93	324.419	0.576227	0.000703686	0.012249
Chr4	-	1181049	3UTR	AT4G02680.1	AT4G02680	protein_coding_gene-mRNA	75	77	60	176	203	201	49.6639	74.372	47.5601	115.088	133.26	141.143	1.14821	0.000264314	0.00568096
Chr4	-	1229155	3UTR	AT4G02770.1	AT4G02770	protein_coding_gene-mRNA	7819	5643	6760	11129	12191	14518	5177.62	5450.4	5358.43	7277.34	8002.8	10194.6	0.666122	5.2e-05	0.0015547
Chr4	-	1229375	CDS	AT4G02770.1	AT4G02770	protein_coding_gene-mRNA	0	0	0	25	49	9	0	0	0	16.3477	32.1661	6.31985	3.64487	6.01e-06	0.00025765
Chr4	-	1268880	3UTR	AT4G02860.1	AT4G02860	protein_coding_gene-mRNA	39	47	77	11	17	10	25.8252	45.3959	61.0354	7.19298	11.1597	7.02205	-2.03775	0.000669478	0.0117687
Chr4	-	1278574	3UTR	AT4G02890.1	AT4G02890	protein_coding_gene-mRNA	952	651	841	1657	1547	1745	630.4	628.781	666.633	1083.52	1015.53	1225.35	0.783196	2.25e-10	4.25e-08
Chr4	-	1490464	3UTR	AT4G03390.1	AT4G03390	protein_coding_gene-mRNA	251	150	195	96	89	114	166.208	144.88	154.57	62.7751	58.4242	80.0514	-1.19132	1.92e-07	1.45e-05
Chr4	-	1503582	AMB	AT4G03415.x	AT4G03415	protein_coding_gene-mRNA	135	96	103	238	230	198	89.395	92.7235	81.6448	155.63	150.984	139.037	0.741587	0.00328025	0.0391212
Chr4	-	1529427	3UTR	AT4G03450.1	AT4G03450	protein_coding_gene-mRNA	0	1	0	49	17	2	0	0.96587	0	32.0415	11.1597	1.40441	3.07276	0.000232607	0.005165
Chr4	-	2350569	3UTR	AT4G04640.1	AT4G04640	protein_coding_gene-mRNA	1415	917	1289	2064	2605	2655	936.992	885.703	1021.75	1349.66	1710.06	1864.36	0.784393	1.13e-06	6.35e-05
Chr4	-	2522087	3UTR	AT4G04955.1	AT4G04955	protein_coding_gene-mRNA	334	179	228	167	141	144	221.17	172.891	180.728	109.203	92.5596	101.118	-0.900331	0.00194201	0.0267885
Chr4	-	2588142	3UTR	AT4G05050.1	AT4G05050	protein_coding_gene-mRNA	4679	2853	4238	11478	11191	11949	3098.36	2755.63	3359.32	7505.55	7346.35	8390.65	1.32831	1.21e-28	2.19e-25
Chr4	-	2671958	3UTR	AT4G05180.1	AT4G05180	protein_coding_gene-mRNA	4691	3328	4799	8745	9227	10752	3106.31	3214.42	3804.01	5718.42	6057.08	7550.11	0.923234	9.83e-08	8.23e-06
Chr4	-	5187880	3UTR	AT4G08230.2	AT4G08230	protein_coding_gene-mRNA	1042	650	862	722	614	689	689.997	627.815	683.279	472.121	403.061	483.819	-0.552216	0.0033617	0.0399313
Chr4	-	5377131	3UTR	AT4G08460.2	AT4G08460	protein_coding_gene-mRNA	329	268	379	178	218	195	217.859	258.853	300.421	116.396	143.106	136.93	-0.951295	8.52e-05	0.00232652
Chr4	-	5777439	3UTR	AT4G09010.1	AT4G09010	protein_coding_gene-mRNA	109	47	111	251	306	296	72.1782	45.3959	87.9861	164.131	200.874	207.853	1.4325	2.1e-08	2.2e-06
Chr4	-	6148789	3UTR	AT4G09760.1	AT4G09760	protein_coding_gene-mRNA	767	482	659	478	347	471	507.896	465.549	522.368	312.568	227.789	330.739	-0.768794	0.00044211	0.00852678
Chr4	-	6375122	3UTR	AT4G10280.1	AT4G10280	protein_coding_gene-mRNA	207	221	185	138	128	104	137.072	213.457	146.643	90.2392	84.0258	73.0294	-0.977425	0.000434753	0.00841235
Chr4	-	6441784	3UTR	AT4G10390.1	AT4G10390	protein_coding_gene-mRNA	2	3	0	3	35	18	1.32437	2.89761	0	1.96172	22.9758	12.6397	2.13258	0.00432969	0.0480702
Chr4	-	6628467	3UTR	AT4G10770.1	AT4G10770	protein_coding_gene-mRNA	469	304	375	635	764	701	310.565	293.624	297.25	415.231	501.529	492.246	0.633668	0.00392207	0.0446783
Chr4	-	6697724	AMB	AT4G10920.x	AT4G10920	protein_coding_gene-mRNA	147	80	137	309	280	321	97.3412	77.2696	108.595	202.057	183.806	225.408	1.08801	3.71e-07	2.56e-05
Chr4	-	6944918	3UTR	AT4G11410.1	AT4G11410	protein_coding_gene-mRNA	60	64	57	149	116	151	39.7311	61.8157	45.182	97.4322	76.1483	106.033	0.921478	0.000245706	0.00537008
Chr4	-	7009841	3UTR	AT4G11600.1	AT4G11600	protein_coding_gene-mRNA	2250	2013	1888	1355	858	1005	1489.92	1944.3	1496.56	886.044	563.235	705.716	-1.17866	1.5e-09	2.2e-07
Chr4	-	7467977	3UTR	AT4G12650.1	AT4G12650	protein_coding_gene-mRNA	86	68	76	102	200	184	56.9479	65.6792	60.2427	66.6986	131.29	129.206	0.818858	0.00320908	0.0385864
Chr4	-	7491408	3UTR	AT4G12730.1	AT4G12730	protein_coding_gene-mRNA	2	3	23	20	41	30	1.32437	2.89761	18.2314	13.0781	26.9145	21.0662	1.26124	0.00121003	0.0185759
Chr4	-	7508660	CDS	AT4G12770.1	AT4G12770	protein_coding_gene-mRNA	74	50	98	17	18	18	49.0017	48.2935	77.6814	11.1164	11.8161	12.6397	-2.14566	5.74e-07	3.65e-05
Chr4	-	7586153	3UTR	AT4G12970.1	AT4G12970	protein_coding_gene-mRNA	0	0	10	11	55	23	0	0	7.92668	7.19298	36.1048	16.1507	2.2124	0.000199973	0.00457807
Chr4	-	7589406	3UTR	AT4G12980.1	AT4G12980	protein_coding_gene-mRNA	161	125	173	271	423	482	106.612	120.734	137.131	177.209	277.679	338.463	1.09388	4.39e-05	0.00134103
Chr4	-	7657278	3UTR	AT4G13180.1	AT4G13180	protein_coding_gene-mRNA	1088	638	1136	786	448	484	720.457	616.225	900.47	513.971	294.09	339.867	-0.948226	9.17e-06	0.000360952
Chr4	-	7792081	3UTR	AT4G13410.1	AT4G13410	protein_coding_gene-mRNA	0	0	2	9	30	5	0	0	1.58534	5.88517	19.6935	3.51103	2.47095	0.000229077	0.00510101
Chr4	-	7804001	3UTR	AT4G13430.1	AT4G13430	protein_coding_gene-mRNA	2560	1666	2004	1859	1440	1520	1695.19	1609.14	1588.51	1215.61	945.29	1067.35	-0.593352	0.00113807	0.017728
Chr4	-	7879560	3UTR	AT4G13560.1	AT4G13560	protein_coding_gene-mRNA	9	9	7	38	35	41	5.95966	8.69283	5.54867	24.8485	22.9758	28.7904	1.77393	0.0001385	0.00341922
Chr4	-	7889666	intergenic.igt	AT4G13575.igt	AT4G13575.igt	protein_coding_gene-protein_coding_gene	0	10	0	32	54	53	0	9.6587	0	20.925	35.4484	37.2169	2.57127	0.000192766	0.00446061
Chr4	-	7890402	intergenic.igt	AT4G13575.igt	AT4G13575.igt	protein_coding_gene-protein_coding_gene	0	0	0	13	18	24	0	0	0	8.5008	11.8161	16.8529	3.30168	3.08e-05	0.000997757
Chr4	-	7892470	3UTR	AT4G13575.1	AT4G13575	protein_coding_gene-mRNA	8	0	0	17	32	44	5.29748	0	0	11.1164	21.0064	30.897	2.4578	0.000755068	0.012871
Chr4	-	7895799	intergenic.igt	AT4G13590.igt	AT4G13590.igt	protein_coding_gene-protein_coding_gene	3	7	22	39	61	55	1.98655	6.76109	17.4387	25.5024	40.0435	38.6213	1.79005	0.000219336	0.00494298
Chr4	-	8013889	3UTR	AT4G13840.1	AT4G13840	protein_coding_gene-mRNA	323	252	235	547	539	691	213.886	243.399	186.277	357.687	353.827	485.224	0.884187	6.89e-06	0.000287808
Chr4	-	8122187	3UTR	AT4G14090.1	AT4G14090	protein_coding_gene-mRNA	64	13	80	4	5	0	42.3798	12.5563	63.4134	2.61563	3.28226	0	-2.96134	7.35e-05	0.00208518
Chr4	-	8122292	3UTR	AT4G14090.1	AT4G14090	protein_coding_gene-mRNA	450	246	409	9	35	11	297.983	237.604	324.201	5.88517	22.9758	7.72426	-3.5493	1.87e-07	1.44e-05
Chr4	-	8340612	CDS	AT4G14510.1	AT4G14510	protein_coding_gene-mRNA	0	0	2	24	7	15	0	0	1.58534	15.6938	4.59516	10.5331	2.34616	0.00428432	0.0476865
Chr4	-	8367784	3UTR	AT4G14580.1	AT4G14580	protein_coding_gene-mRNA	283	201	156	110	149	121	187.398	194.14	123.656	71.9298	97.8112	84.9668	-0.963706	0.000440893	0.00851024
Chr4	-	8430211	3UTR	AT4G14716.1	AT4G14716	protein_coding_gene-mRNA	281	164	208	517	490	441	186.074	158.403	164.875	338.07	321.661	309.673	0.913477	9.8e-06	0.000382795
Chr4	-	8432060	3UTR	AT4G14720.1	AT4G14720	protein_coding_gene-mRNA	173	141	127	96	62	47	114.558	136.188	100.669	62.7751	40.7	33.0036	-1.31795	2.28e-05	0.000779163
Chr4	-	8565668	3UTR	AT4G14990.1	AT4G14990	protein_coding_gene-mRNA	445	401	356	282	248	266	294.672	387.314	282.19	184.402	162.8	186.787	-0.836311	0.000234757	0.00517869
Chr4	-	8877741	3UTR	AT4G15550.1	AT4G15550	protein_coding_gene-mRNA	1344	856	976	799	677	633	889.977	826.785	773.644	522.472	444.417	444.496	-0.812007	7.68e-07	4.69e-05
Chr4	-	8878070	CDS	AT4G15550.1	AT4G15550	protein_coding_gene-mRNA	315	299	269	157	111	131	208.588	288.795	213.228	102.663	72.8661	91.9889	-1.36336	6e-06	0.00025765
Chr4	-	9133988	3UTR	AT4G16143.2	AT4G16143	protein_coding_gene-mRNA	1568	1220	1421	1307	1224	1093	1038.31	1178.36	1126.38	854.657	803.496	767.51	-0.459168	0.000924434	0.0151671
Chr4	-	9192235	3UTR	AT4G16240.1	AT4G16240	protein_coding_gene-mRNA	6353	4617	5697	4181	1776	3258	4206.86	4459.42	4515.83	2733.99	1165.86	2287.78	-1.05229	0.00110768	0.0173772
Chr4	-	9195400	3UTR	AT4G16250.1	AT4G16250	protein_coding_gene-mRNA	50	33	41	22	19	19	33.1092	31.8737	32.4994	14.386	12.4726	13.3419	-1.20678	0.00150187	0.0220942
Chr4	-	9226180	3UTR	AT4G16330.1	AT4G16330	protein_coding_gene-mRNA	371	252	357	243	172	247	245.671	243.399	282.982	158.899	112.91	173.445	-0.78087	0.000655459	0.0115566
Chr4	-	9262012	3UTR	AT4G16410.1	AT4G16410	protein_coding_gene-mRNA	793	521	662	939	1151	1216	525.113	503.218	524.746	614.019	755.575	853.882	0.513037	0.000621742	0.0110695
Chr4	-	9329658	3UTR	AT4G16563.1	AT4G16563	protein_coding_gene-mRNA	83	100	63	25	22	7	54.9614	96.587	49.9381	16.3477	14.4419	4.91544	-2.02473	0.00309593	0.0375326
Chr4	-	9511859	3UTR	AT4G16900.1	AT4G16900	protein_coding_gene-mRNA	206	146	136	94	62	73	136.41	141.017	107.803	61.4673	40.7	51.261	-1.27297	0.000313222	0.00648571
Chr4	-	9585713	3UTR	AT4G17040.1	AT4G17040	protein_coding_gene-mRNA	1600	1009	1668	1069	1029	916	1059.5	974.563	1322.17	699.027	675.488	643.22	-0.727866	7.69e-06	0.000310509
Chr4	-	9644713	3UTR	AT4G17170.1	AT4G17170	protein_coding_gene-mRNA	3010	1710	2348	2071	1622	1486	1993.18	1651.64	1861.18	1354.24	1064.76	1043.48	-0.663432	5.78e-05	0.00169504
Chr4	-	9773552	3UTR	AT4G17530.1	AT4G17530	protein_coding_gene-mRNA	820	490	623	1173	1008	1005	542.992	473.276	493.832	767.033	661.703	705.716	0.494277	0.000941294	0.0153478
Chr4	-	10003351	AMB	AT4G18020.x	AT4G18020	protein_coding_gene-mRNA	565	400	454	219	258	244	374.135	386.348	359.871	143.206	169.364	171.338	-1.1978	3.59e-11	8.41e-09
Chr4	-	10175194	intergenic.pm	AT4G18422.igt	AT4G18422.igt	protein_coding_gene-protein_coding_gene	74	34	39	96	98	113	49.0017	32.8396	30.914	62.7751	64.3322	79.3492	0.833467	0.00239015	0.0310103
Chr4	-	10275499	3UTR	AT4G18670.1	AT4G18670	protein_coding_gene-mRNA	2	0	2	12	6	15	1.32437	0	1.58534	7.84689	3.93871	10.5331	1.92869	0.00127777	0.0194514
Chr4	-	10288801	3UTR	AT4G18700.1	AT4G18700	protein_coding_gene-mRNA	190	155	171	138	131	120	125.815	149.71	135.546	90.2392	85.9951	84.2646	-0.645637	0.001612	0.0232692
Chr4	-	10288914	3UTR	AT4G18700.1	AT4G18700	protein_coding_gene-mRNA	259	208	122	126	109	93	171.506	200.901	96.7054	82.3923	71.5532	65.3051	-1.06865	5.83e-05	0.00170327
Chr4	-	10407465	3UTR	AT4G19003.1	AT4G19003	protein_coding_gene-mRNA	336	206	236	169	175	196	222.494	198.969	187.07	110.51	114.879	137.632	-0.733205	0.0017988	0.0253758
Chr4	-	10460332	3UTR	AT4G19120.1	AT4G19120	protein_coding_gene-mRNA	4	2	4	19	50	15	2.64874	1.93174	3.17067	12.4242	32.8226	10.5331	2.28353	0.000228881	0.00510101
Chr4	-	10772383	3UTR	AT4G19830.1	AT4G19830	protein_coding_gene-mRNA	17	7	14	63	44	72	11.2571	6.76109	11.0973	41.1962	28.8839	50.5588	1.82304	0.000297628	0.00624489
Chr4	-	11310422	3UTR	AT4G21215.1	AT4G21215	protein_coding_gene-mRNA	188	89	93	49	56	41	124.491	85.9624	73.7181	32.0415	36.7613	28.7904	-1.43787	0.00145193	0.0214688
Chr4	-	11507166	CDS	AT4G21660.1	AT4G21660	protein_coding_gene-mRNA	23	62	36	8	12	7	15.2303	59.8839	28.536	5.23126	7.87741	4.91544	-2.10486	0.000815255	0.0137482
Chr4	-	11600099	3UTR	AT4G21860.3	AT4G21860	protein_coding_gene-mRNA	625	490	455	973	959	1017	413.866	473.276	360.664	636.252	629.537	714.143	0.662888	4.12e-06	0.000189229
Chr4	-	11630561	AMB	AT4G21910.x	AT4G21910	protein_coding_gene-mRNA	11	0	3	32	40	39	7.28403	0	2.378	20.925	26.258	27.386	2.35595	0.000281634	0.00596783
Chr4	-	11646271	3UTR	AT4G21960.1	AT4G21960	protein_coding_gene-mRNA	22227	16302	19704	13906	13359	11345	14718.4	15745.6	15618.7	9093.24	8769.53	7966.52	-0.815788	0.00184664	0.0258464
Chr4	-	11732802	5UTR	AT4G22150.1	AT4G22150	protein_coding_gene-mRNA	9	14	3	47	42	33	5.95966	13.5222	2.378	30.7336	27.571	23.1728	1.73774	0.00109668	0.0172735
Chr4	-	11747064	CDS	AT4G22200.1	AT4G22200	protein_coding_gene-mRNA	152	209	117	87	43	41	100.652	201.867	92.7421	56.8899	28.2274	28.7904	-1.60766	0.00213607	0.0286719
Chr4	-	11840182	3UTR	AT4G22470.1	AT4G22470	protein_coding_gene-mRNA	42	18	92	4	0	1	27.8118	17.3857	72.9254	2.61563	0	0.702205	-3.53093	1.55e-05	0.000567159
Chr4	-	11882150	3UTR	AT4G22570.1	AT4G22570	protein_coding_gene-mRNA	530	346	411	604	861	919	350.958	334.191	325.786	394.96	565.204	645.327	0.65766	0.00100576	0.0162088
Chr4	-	11951874	AMB	AT4G22753.x	AT4G22753	protein_coding_gene-mRNA	16	10	5	38	71	20	10.595	9.6587	3.96334	24.8485	46.608	14.0441	1.64627	0.000160361	0.00381925
Chr4	-	11987712	3UTR	AT4G22820.2	AT4G22820	protein_coding_gene-mRNA	1875	968	1244	1081	916	885	1241.6	934.962	986.078	706.874	601.309	621.452	-0.704232	0.000372256	0.00745332
Chr4	-	12016588	3UTR	AT4G22920.1	AT4G22920	protein_coding_gene-mRNA	637	381	610	512	313	320	421.812	367.996	483.527	334.801	205.469	224.706	-0.721718	0.00243487	0.0314007
Chr4	-	12060183	3UTR	AT4G23010.3	AT4G23010	protein_coding_gene-mRNA	1948	1203	1673	849	577	398	1289.94	1161.94	1326.13	555.167	378.772	279.478	-1.58845	1.81e-07	1.4e-05
Chr4	-	12177804	3UTR	AT4G23290.1	AT4G23290	protein_coding_gene-mRNA	61	36	37	155	279	251	40.3933	34.7713	29.3287	101.356	183.15	176.254	2.05984	4.87e-11	1.11e-08
Chr4	-	12251460	3UTR	AT4G23490.1	AT4G23490	protein_coding_gene-mRNA	10	14	7	30	54	29	6.62185	13.5222	5.54867	19.6172	35.4484	20.364	1.47671	0.000115489	0.00297551
Chr4	-	12333110	CDS	AT4G23670.1	AT4G23670	protein_coding_gene-mRNA	0	3	0	10	7	33	0	2.89761	0	6.53907	4.59516	23.1728	2.27694	0.00450565	0.0494452
Chr4	-	12336191	3UTR	AT4G23680.1	AT4G23680	protein_coding_gene-mRNA	688	459	430	70	157	120	455.583	443.334	340.847	45.7735	103.063	84.2646	-2.18204	0.000102877	0.00271269
Chr4	-	12342427	3UTR	AT4G23700.1	AT4G23700	protein_coding_gene-mRNA	109	72	95	30	1	3	72.1782	69.5426	75.3034	19.6172	0.656451	2.10662	-2.54242	0.00209916	0.0283723
Chr4	-	12670964	3UTR	AT4G24540.1	AT4G24540	protein_coding_gene-mRNA	0	2	18	0	0	0	0	1.93174	14.268	0	0	0	-2.40718	0.000103486	0.00271964
Chr4	-	12679209	3UTR	AT4G24560.1	AT4G24560	protein_coding_gene-mRNA	233	222	188	116	113	101	154.289	214.423	149.021	75.8533	74.179	70.9227	-1.17594	0.000740908	0.0127214
Chr4	-	12727858	3UTR	AT4G24670.1	AT4G24670	protein_coding_gene-mRNA	2	12	11	38	42	39	1.32437	11.5904	8.71934	24.8485	27.571	27.386	1.78184	2.18e-05	0.000753432
Chr4	-	12744726	3UTR	AT4G24700.1	AT4G24700	protein_coding_gene-mRNA	61	56	85	142	202	142	40.3933	54.0887	67.3767	92.8548	132.603	99.7132	0.974985	0.00129311	0.0196595
Chr4	-	12770331	3UTR	AT4G24780.1	AT4G24780	protein_coding_gene-mRNA	50	72	64	133	177	305	33.1092	69.5426	50.7307	86.9697	116.192	214.173	1.38986	2.5e-05	0.000837515
Chr4	-	12790255	AMB	AT4G24820.x	AT4G24820	protein_coding_gene-mRNA	1338	1010	493	434	318	331	886.004	975.529	390.785	283.796	208.751	232.43	-1.58493	1.34e-07	1.08e-05
Chr4	-	12821383	3UTR	AT4G24930.1	AT4G24930	protein_coding_gene-mRNA	93	103	73	189	294	271	61.5832	99.4846	57.8647	123.588	192.997	190.298	1.19151	1.36e-06	7.38e-05
Chr4	-	12849787	3UTR	AT4G24990.1	AT4G24990	protein_coding_gene-mRNA	22	27	10	4	6	5	14.5681	26.0785	7.92668	2.61563	3.93871	3.51103	-1.90271	0.00352674	0.0412911
Chr4	-	12860645	3UTR	AT4G25020.1	AT4G25020	protein_coding_gene-mRNA	13	9	3	32	28	34	8.6084	8.69283	2.378	20.925	18.3806	23.875	1.51919	0.00095749	0.0155582
Chr4	-	12884434	3UTR	AT4G25100.5	AT4G25100	protein_coding_gene-mRNA	3983	3142	3628	6010	6803	5979	2637.48	3034.76	2875.8	3929.98	4465.84	4198.49	0.553615	0.00144842	0.0214414
Chr4	-	13053730	3UTR	AT4G25570.1	AT4G25570	protein_coding_gene-mRNA	384	264	202	640	489	653	254.279	254.99	160.119	418.501	321.005	458.54	0.825652	0.000226711	0.00506264
Chr4	-	13080907	3UTR	AT4G25650.2	AT4G25650	protein_coding_gene-mRNA	428	262	367	590	535	552	283.415	253.058	290.909	385.805	351.201	387.617	0.437583	0.00204118	0.0277314
Chr4	-	13085254	3UTR	AT4G25670.1	AT4G25670	protein_coding_gene-mRNA	1171	796	976	706	728	689	775.419	768.832	773.644	461.659	477.896	483.819	-0.699543	1.36e-07	1.09e-05
Chr4	-	13170750	CDS	AT4G25940.1	AT4G25940	protein_coding_gene-mRNA	17	54	66	10	8	14	11.2571	52.157	52.3161	6.53907	5.25161	9.83087	-1.98439	0.00314295	0.0379822
Chr4	-	13344846	3UTR	AT4G26400.2	AT4G26400	protein_coding_gene-mRNA	46	34	49	113	79	97	30.4605	32.8396	38.8407	73.8915	51.8596	68.1139	0.894906	0.00280987	0.03483
Chr4	-	13434158	CDS	AT4G26630.1	AT4G26630	protein_coding_gene-mRNA	1926	1012	999	599	318	586	1275.37	977.46	791.875	391.691	208.751	411.492	-1.44912	0.00300326	0.0367262
Chr4	-	13456433	3UTR	AT4G26690.1	AT4G26690	protein_coding_gene-mRNA	35	20	24	79	67	78	23.1765	19.3174	19.024	51.6587	43.9822	54.772	1.22335	0.000436353	0.00843571
Chr4	-	13470031	3UTR	AT4G26720.1	AT4G26720	protein_coding_gene-mRNA	531	381	301	174	206	168	351.62	367.996	238.593	113.78	135.229	117.97	-1.35423	1.06e-07	8.8e-06
Chr4	-	13503161	3UTR	AT4G26860.1	AT4G26860	protein_coding_gene-mRNA	559	392	486	696	906	785	370.161	378.621	385.236	455.12	594.745	551.231	0.493777	0.00108863	0.0172039
Chr4	-	13548553	3UTR	AT4G26980.1	AT4G26980	protein_coding_gene-mRNA	174	108	177	71	50	38	115.22	104.314	140.302	46.4274	32.8226	26.6838	-1.69871	2.41e-07	1.78e-05
Chr4	-	13575799	3UTR	AT4G27050.4	AT4G27050	protein_coding_gene-mRNA	215	119	165	112	114	68	142.37	114.939	130.79	73.2376	74.8354	47.75	-0.967134	0.000120167	0.00305603
Chr4	-	13604603	3UTR	AT4G27130.1	AT4G27130	protein_coding_gene-mRNA	920	732	843	1940	1619	1536	609.21	707.017	668.219	1268.58	1062.79	1078.59	0.772339	5.53e-05	0.00164062
Chr4	-	13637340	3UTR	AT4G27230.2	AT4G27230	protein_coding_gene-mRNA	440	229	433	228	230	222	291.361	221.184	343.225	149.091	150.984	155.89	-0.887228	0.00095274	0.0154917
Chr4	-	13750516	3UTR	AT4G27520.1	AT4G27520	protein_coding_gene-mRNA	392	285	234	532	1086	872	259.577	275.273	185.484	347.879	712.906	612.323	1.18234	2.34e-05	0.000795592
Chr4	-	13935636	3UTR	AT4G28025.2	AT4G28025	protein_coding_gene-mRNA	166	85	135	245	332	279	109.923	82.0989	107.01	160.207	217.942	195.915	0.92062	6.65e-06	0.000281002
Chr4	-	13937678	3UTR	AT4G28030.2	AT4G28030	protein_coding_gene-mRNA	178	137	226	349	325	340	117.869	132.324	179.143	228.214	213.347	238.75	0.655997	0.000942191	0.0153519
Chr4	-	13943872	3UTR	AT4G28060.1	AT4G28060	protein_coding_gene-mRNA	717	474	597	1699	1374	1056	474.787	457.822	473.223	1110.99	901.964	741.529	0.962103	2.25e-09	3.1e-07
Chr4	-	13948729	3UTR	AT4G28080.1	AT4G28080	protein_coding_gene-mRNA	453	378	434	738	954	904	299.97	365.099	344.018	482.584	626.254	634.794	0.77393	0.0013347	0.0201698
Chr4	-	14084745	3UTR	AT4G28510.1	AT4G28510	protein_coding_gene-mRNA	145	78	155	75	60	61	96.0168	75.3379	122.863	49.0431	39.3871	42.8345	-1.1295	0.000332385	0.00679906
Chr4	-	14202849	3UTR	AT4G28750.1	AT4G28750	protein_coding_gene-mRNA	6314	4429	6195	11545	14392	16728	4181.04	4277.84	4910.58	7549.36	9447.65	11746.5	1.09269	6.05e-10	1.04e-07
Chr4	-	14352035	3UTR	AT4G29130.1	AT4G29130	protein_coding_gene-mRNA	1649	1429	1423	369	353	313	1091.94	1380.23	1127.97	241.292	231.727	219.79	-2.35198	4.69e-41	3.69e-37
Chr4	-	14535606	3UTR	AT4G29670.2	AT4G29670	protein_coding_gene-mRNA	265	173	306	456	632	595	175.479	167.096	242.556	298.182	414.877	417.812	0.936408	2.58e-06	0.000127744
Chr4	-	14886169	3UTR	AT4G30450.1	AT4G30450	protein_coding_gene-mRNA	0	10	37	67	100	108	0	9.6587	29.3287	43.8118	65.6451	75.8382	1.97811	0.000179923	0.00420943
Chr4	-	14981193	3UTR	AT4G30750.1	AT4G30750	protein_coding_gene-mRNA	47	21	45	134	67	81	31.1227	20.2833	35.67	87.6236	43.9822	56.8786	1.06106	0.00252633	0.0322459
Chr4	-	14998529	intergenic.pm	AT4G30830.igt	AT4G30830.igt	protein_coding_gene-protein_coding_gene	83	63	33	9	3	8	54.9614	60.8498	26.158	5.88517	1.96935	5.61764	-3.0633	2.72e-09	3.67e-07
Chr4	-	15042467	3UTR	AT4G30910.1	AT4G30910	protein_coding_gene-mRNA	176	87	170	99	75	75	116.545	84.0307	134.753	64.7368	49.2338	52.6654	-0.978241	0.00192478	0.0266401
Chr4	-	15051813	3UTR	AT4G30935.1	AT4G30935	protein_coding_gene-mRNA	86	51	52	26	21	39	56.9479	49.2594	41.2187	17.0016	13.7855	27.386	-1.27422	0.00102809	0.0165098
Chr4	-	15057114	3UTR	AT4G30950.1	AT4G30950	protein_coding_gene-mRNA	301	170	299	485	858	660	199.318	164.198	237.008	317.145	563.235	463.456	1.13849	8.08e-07	4.87e-05
Chr4	-	15506290	CDS	AT4G32070.1	AT4G32070	protein_coding_gene-mRNA	135	76	38	32	14	19	89.395	73.4061	30.1214	20.925	9.19032	13.3419	-1.86562	0.00137087	0.0205971
Chr4	-	15506326	CDS	AT4G32070.1	AT4G32070	protein_coding_gene-mRNA	345	255	645	55	26	73	228.454	246.297	511.271	35.9649	17.0677	51.261	-3.07292	1.29e-15	7.79e-13
Chr4	-	15506559	CDS	AT4G32070.1	AT4G32070	protein_coding_gene-mRNA	25	26	41	3	3	4	16.5546	25.1126	32.4994	1.96172	1.96935	2.80882	-2.73944	9.58e-05	0.00256793
Chr4	-	15556430	3UTR	AT4G32210.1	AT4G32210	protein_coding_gene-mRNA	306	284	341	215	249	235	202.629	274.307	270.3	140.59	163.456	165.018	-0.661135	0.000373133	0.00745824
Chr4	-	15570157	3UTR	AT4G32250.3	AT4G32250	protein_coding_gene-mRNA	401	320	330	285	170	153	265.536	309.078	261.58	186.364	111.597	107.437	-1.02033	5.3e-05	0.00158037
Chr4	-	15573687	3UTR	AT4G32260.1	AT4G32260	protein_coding_gene-mRNA	3008	1900	2348	4489	5143	5491	1991.85	1835.15	1861.18	2935.39	3376.13	3855.81	0.832251	1.64e-09	2.38e-07
Chr4	-	15612663	3UTR	AT4G32340.1	AT4G32340	protein_coding_gene-mRNA	1290	975	890	225	223	243	854.219	941.723	705.474	147.129	146.389	170.636	-2.33463	1.29e-11	3.5e-09
Chr4	-	15728514	CDS	AT4G32610.1	AT4G32610	protein_coding_gene-mRNA	15	28	26	0	2	0	9.93277	27.0444	20.6094	0	1.3129	0	-3.2453	2.49e-05	0.000837515
Chr4	-	15926704	3UTR	AT4G33010.1	AT4G33010	protein_coding_gene-mRNA	84250	71682	59622	11374	14957	15142	55789.1	69235.5	47260.4	7437.54	9818.54	10632.8	-2.60573	7.45e-63	1.76e-58
Chr4	-	15985200	3UTR	AT4G33150.3	AT4G33150	protein_coding_gene-mRNA	492	204	339	93	42	69	325.795	197.037	268.714	60.8134	27.571	48.4522	-2.35228	5.43e-07	3.48e-05
Chr4	-	16064552	3UTR	AT4G33350.2	AT4G33350	protein_coding_gene-mRNA	296	207	264	218	238	188	196.007	199.935	209.264	142.552	156.235	132.015	-0.485835	0.000592451	0.010684
Chr4	-	16108650	3UTR	AT4G33490.1	AT4G33490	protein_coding_gene-mRNA	196	104	138	61	50	81	129.788	100.45	109.388	39.8883	32.8226	56.8786	-1.33889	0.000108604	0.00283522
Chr4	-	16345367	AMB	AT4G34135.x	AT4G34135	protein_coding_gene-mRNA	1183	606	1083	805	253	300	783.365	585.317	858.459	526.395	166.082	210.662	-1.25276	0.000207018	0.00471195
Chr4	-	16348140	3UTR	AT4G34138.1	AT4G34138	protein_coding_gene-mRNA	631	406	429	274	185	285	417.839	392.143	340.054	179.171	121.443	200.129	-1.17246	1.1e-05	0.000426038
Chr4	-	16348362	CDS	AT4G34138.1	AT4G34138	protein_coding_gene-mRNA	68	54	45	6	17	10	45.0286	52.157	35.67	3.92344	11.1597	7.02205	-2.22581	0.000307808	0.00639602
Chr4	-	16372492	3UTR	AT4G34190.1	AT4G34190	protein_coding_gene-mRNA	336	247	286	515	657	705	222.494	238.57	226.703	336.762	431.288	495.055	0.865646	7.19e-06	0.000295801
Chr4	-	16381555	3UTR	AT4G34220.1	AT4G34220	protein_coding_gene-mRNA	18	13	28	40	52	113	11.9193	12.5563	22.1947	26.1563	34.1355	79.3492	1.46698	0.000141665	0.00347862
Chr4	-	16452993	3UTR	AT4G34412.1	AT4G34412	protein_coding_gene-mRNA	489	419	651	335	341	275	323.808	404.7	516.027	219.059	223.85	193.106	-0.949068	8.44e-05	0.00232001
Chr4	-	16477149	3UTR	AT4G34460.2	AT4G34460	protein_coding_gene-mRNA	775	577	683	574	512	483	513.193	557.307	541.392	375.343	336.103	339.165	-0.612086	5.5e-05	0.00163317
Chr4	-	16534918	3UTR	AT4G34620.1	AT4G34620	protein_coding_gene-mRNA	2762	2025	2219	4192	5834	5094	1828.95	1955.89	1758.93	2741.18	3829.74	3577.03	0.862689	1.98e-06	0.000102569
Chr4	-	16685681	3UTR	AT4G35060.1	AT4G35060	protein_coding_gene-mRNA	25	23	46	1	4	10	16.5546	22.215	36.4627	0.653907	2.6258	7.02205	-2.34199	0.00143612	0.021353
Chr4	-	16774319	3UTR	AT4G35260.1	AT4G35260	protein_coding_gene-mRNA	377	285	398	328	279	237	249.644	275.273	315.482	214.482	183.15	166.423	-0.568486	0.000496876	0.00938036
Chr4	-	16888444	3UTR	AT4G35580.3	AT4G35580	protein_coding_gene-mRNA	947	609	824	528	509	402	627.089	588.215	653.158	345.263	334.134	282.287	-0.942577	2.04e-05	0.000714787
Chr4	-	16940506	3UTR	AT4G35750.1	AT4G35750	protein_coding_gene-mRNA	697	530	577	301	259	390	461.543	511.911	457.369	196.826	170.021	273.86	-1.1257	0.000197912	0.00453527
Chr4	-	16940549	3UTR	AT4G35750.1	AT4G35750	protein_coding_gene-mRNA	3653	2883	3959	1129	927	1340	2418.96	2784.6	3138.17	738.261	608.53	940.955	-1.79724	9.2e-08	7.82e-06
Chr4	-	16972804	3UTR	AT4G35830.2	AT4G35830	protein_coding_gene-mRNA	848	582	719	551	512	545	561.533	562.136	569.928	360.303	336.103	382.702	-0.645749	1.51e-05	0.000559043
Chr4	-	17137343	3UTR	AT4G36220.1	AT4G36220	protein_coding_gene-mRNA	584	293	469	382	268	229	386.716	283	371.761	249.793	175.929	160.805	-0.809193	0.00244013	0.0314514
Chr4	-	17176418	3UTR	AT4G36360.2	AT4G36360	protein_coding_gene-mRNA	44	58	77	126	222	193	29.1361	56.0205	61.0354	82.3923	145.732	135.526	1.29337	6.73e-08	5.85e-06
Chr4	-	17509663	3UTR	AT4G37200.1	AT4G37200	protein_coding_gene-mRNA	859	681	724	680	672	651	568.817	657.757	573.891	444.657	441.135	457.136	-0.418978	0.00290585	0.035813
Chr4	-	17608388	3UTR	AT4G37460.1	AT4G37460	protein_coding_gene-mRNA	143	84	75	219	184	199	94.6925	81.1331	59.4501	143.206	120.787	139.739	0.760469	0.00194362	0.0267911
Chr4	-	17616937	3UTR	AT4G37470.1	AT4G37470	protein_coding_gene-mRNA	385	317	368	688	709	657	254.941	306.181	291.702	449.888	465.424	461.349	0.680796	0.00243059	0.0313798
Chr4	-	17682986	3UTR	AT4G37640.1	AT4G37640	protein_coding_gene-mRNA	45	16	74	150	113	100	29.7983	15.4539	58.6574	98.0861	74.179	70.2205	1.15462	0.00263455	0.0332499
Chr4	-	17830596	3UTR	AT4G37925.1	AT4G37925	protein_coding_gene-mRNA	590	442	477	1007	1369	1537	390.689	426.915	378.102	658.485	898.682	1079.29	1.12944	5.9e-11	1.3e-08
Chr4	-	17831781	3UTR	AT4G37930.1	AT4G37930	protein_coding_gene-mRNA	2726	2159	2533	3502	5256	4799	1805.12	2085.31	2007.83	2289.98	3450.31	3369.88	0.618057	0.00301621	0.0368464
Chr4	-	17873102	intergenic.pm	AT4G38060.igt	AT4G38060.igt	protein_coding_gene-protein_coding_gene	650	597	565	531	432	359	430.42	576.624	447.857	347.225	283.587	252.092	-0.705205	0.00366861	0.0424939
Chr4	-	17873395	AMB	AT4G38060.x	AT4G38060	protein_coding_gene-mRNA	11	30	33	4	4	6	7.28403	28.9761	26.158	2.61563	2.6258	4.21323	-2.12374	0.00370933	0.0428541
Chr4	-	17888507	AMB	AT4G38120.x	AT4G38120	protein_coding_gene-mRNA	348	409	412	75	87	81	230.44	395.041	326.579	49.0431	57.1113	56.8786	-2.47418	1.81e-18	1.64e-15
Chr4	-	18069533	3UTR	AT4G38670.2	AT4G38670	protein_coding_gene-mRNA	12	4	0	35	28	33	7.94622	3.86348	0	22.8868	18.3806	23.1728	2.06061	0.000329754	0.00675157
Chr4	-	18096809	3UTR	AT4G38770.1	AT4G38770	protein_coding_gene-mRNA	62	89	334	484	756	739	41.0555	85.9624	264.751	316.491	496.277	518.93	1.62592	0.000233973	0.00517869
Chr4	-	18113239	3UTR	AT4G38800.1	AT4G38800	protein_coding_gene-mRNA	410	265	428	773	626	608	271.496	255.956	339.262	505.47	410.938	426.941	0.623974	0.00109109	0.0172314
Chr4	-	18124978	3UTR	AT4G38840.1	AT4G38840	protein_coding_gene-mRNA	179	154	273	492	681	861	118.531	148.744	216.398	321.722	447.043	604.599	1.46982	3.61e-08	3.43e-06
Chr4	-	18154438	3UTR	AT4G38950.1	AT4G38950	protein_coding_gene-mRNA	1	1	4	13	20	7	0.662185	0.96587	3.17067	8.5008	13.129	4.91544	1.85443	0.000262653	0.00566707
Chr4	-	18163560	3UTR	AT4G38970.2	AT4G38970	protein_coding_gene-mRNA	15283	11823	12075	20585	27111	25050	10120.2	11419.5	9571.46	13460.7	17797	17590.2	0.646903	2.04e-06	0.000104539
Chr4	-	18215705	3UTR	AT4G39090.1	AT4G39090	protein_coding_gene-mRNA	2628	1570	2405	1828	1216	1631	1740.22	1516.42	1906.37	1195.34	798.245	1145.3	-0.711036	5.27e-05	0.00157467
Chr4	-	18229182	intergenic.pm	AT4G39140.igt	AT4G39140.igt	protein_coding_gene-protein_coding_gene	141	129	141	57	63	54	93.3681	124.597	111.766	37.2727	41.3564	37.9191	-1.42382	0.00021055	0.00478252
Chr4	-	18233523	3UTR	AT4G39150.1	AT4G39150	protein_coding_gene-mRNA	244	199	241	397	396	393	161.573	192.208	191.033	259.601	259.955	275.967	0.546193	0.000152354	0.00368426
Chr4	-	18273972	3UTR	AT4G39260.4	AT4G39260	protein_coding_gene-mRNA	2842	1827	2249	2113	2051	1904	1881.93	1764.64	1782.71	1381.71	1346.38	1337	-0.414874	0.00337447	0.0400629
Chr4	-	18368842	3UTR	AT4G39510.1	AT4G39510	protein_coding_gene-mRNA	0	4	0	9	2	25	0	3.86348	0	5.88517	1.3129	17.5551	1.84212	0.00360288	0.0419318
Chr4	-	18427070	3UTR	AT4G39710.2	AT4G39710	protein_coding_gene-mRNA	86	83	59	121	230	223	56.9479	80.1672	46.7674	79.1228	150.984	156.592	1.04613	0.000158753	0.00379363
Chr4	-	18469352	3UTR	AT4G39800.1	AT4G39800	protein_coding_gene-mRNA	2924	1851	1986	2999	4485	5159	1936.23	1787.83	1574.24	1961.07	2944.18	3622.68	0.673961	0.00366665	0.0424939
Chr4	-	18582507	intergenic.pm	NULL	NULL	NULL	1	2	2	23	16	15	0.662185	1.93174	1.58534	15.0399	10.5032	10.5331	2.42238	0.000708439	0.012289
Chr5	+	210320	3UTR	AT5G01530.1	AT5G01530	protein_coding_gene-mRNA	5724	3539	6023	12588	16216	18726	3790.35	3418.21	4774.24	8231.39	10645	13149.5	1.39442	3.53e-10	6.39e-08
Chr5	+	291273	AMB	AT5G01750.x	AT5G01750	protein_coding_gene-mRNA	541	482	433	824	818	1128	358.242	465.549	343.225	538.82	536.977	792.088	0.669244	0.00216592	0.029009
Chr5	+	405823	3UTR	AT5G02060.1	AT5G02060	protein_coding_gene-mRNA	0	9	0	24	21	30	0	8.69283	0	15.6938	13.7855	21.0662	2.02713	0.00416977	0.0467117
Chr5	+	419730	3UTR	AT5G02120.1	AT5G02120	protein_coding_gene-mRNA	1435	1009	1317	2163	2482	2302	950.235	974.563	1043.94	1414.4	1629.31	1616.48	0.645658	1.35e-05	0.000503526
Chr5	+	453079	3UTR	AT5G02240.1	AT5G02240	protein_coding_gene-mRNA	104	96	118	189	224	207	68.8672	92.7235	93.5348	123.588	147.045	145.356	0.702029	0.00038193	0.00758914
Chr5	+	532852	3UTR	AT5G02440.1	AT5G02440	protein_coding_gene-mRNA	0	0	1	17	4	10	0	0	0.792668	11.1164	2.6258	7.02205	2.28557	0.00224448	0.0296644
Chr5	+	549887	3UTR	AT5G02480.1	AT5G02480	protein_coding_gene-mRNA	585	376	496	258	221	205	387.378	363.167	393.163	168.708	145.076	143.952	-1.30665	9.65e-13	3.56e-10
Chr5	+	865653	3UTR	AT5G03460.1	AT5G03460	protein_coding_gene-mRNA	792	543	674	626	503	502	524.451	524.467	534.258	409.346	330.195	352.507	-0.532099	0.000178552	0.00418913
Chr5	+	937703	3UTR	AT5G03650.1	AT5G03650	protein_coding_gene-mRNA	17	5	29	1	1	2	11.2571	4.82935	22.9874	0.653907	0.656451	1.40441	-2.71075	0.000467771	0.00891255
Chr5	+	938785	AMB	AT5G03660.x	AT5G03660	protein_coding_gene-mRNA	67	46	42	151	124	92	44.3664	44.43	33.292	98.74	81.3999	64.6029	0.973603	0.00135455	0.0204228
Chr5	+	1105366	3UTR	AT5G04080.1	AT5G04080	protein_coding_gene-mRNA	519	334	459	243	304	274	343.674	322.601	363.834	158.899	199.561	192.404	-0.890537	2.36e-05	0.000800361
Chr5	+	1138403	3UTR	AT5G04140.2	AT5G04140	protein_coding_gene-mRNA	1764	1435	1648	2689	3425	2893	1168.09	1386.02	1306.32	1758.36	2248.35	2031.48	0.635757	0.00265666	0.0334397
Chr5	+	1323388	intergenic.pm	AT5G04590.igt	AT5G04590.igt	protein_coding_gene-protein_coding_gene	66	48	100	6	6	9	43.7042	46.3618	79.2668	3.92344	3.93871	6.31985	-2.75962	0.000651151	0.0114978
Chr5	+	1337661	3UTR	AT5G04660.1	AT5G04660	protein_coding_gene-mRNA	141	151	98	53	66	34	93.3681	145.846	77.6814	34.6571	43.3258	23.875	-1.57313	2.43e-07	1.78e-05
Chr5	+	1666526	3UTR	AT5G05580.1	AT5G05580	protein_coding_gene-mRNA	69	21	63	143	305	215	45.6908	20.2833	49.9381	93.5088	200.218	150.974	1.85232	1.53e-09	2.24e-07
Chr5	+	2066040	3UTR	AT5G06700.1	AT5G06700	protein_coding_gene-mRNA	69	59	72	153	170	212	45.6908	56.9863	57.0721	100.048	111.597	148.868	1.15599	4.45e-07	2.94e-05
Chr5	+	2169345	3UTR	AT5G06980.2	AT5G06980	protein_coding_gene-mRNA	630	480	517	1068	1015	1015	417.177	463.618	409.809	698.373	666.298	712.738	0.681649	2.73e-05	0.00090568
Chr5	+	2563037	3UTR	AT5G07990.1	AT5G07990	protein_coding_gene-mRNA	23	18	106	9	9	16	15.2303	17.3857	84.0228	5.88517	5.90806	11.2353	-1.9197	0.00348898	0.0409492
Chr5	+	2571780	3UTR	AT5G08010.1	AT5G08010	protein_coding_gene-mRNA	95	101	93	45	60	42	62.9076	97.5529	73.7181	29.4258	39.3871	29.4926	-1.19835	0.000445742	0.0085828
Chr5	+	2579086	3UTR	AT5G08050.1	AT5G08050	protein_coding_gene-mRNA	194	142	164	249	517	402	128.464	137.154	129.997	162.823	339.385	282.287	0.965269	0.00010061	0.0026678
Chr5	+	2667156	3UTR	AT5G08290.1	AT5G08290	protein_coding_gene-mRNA	555	341	509	1004	930	767	367.513	329.362	403.468	656.523	610.5	538.591	0.707713	6.89e-06	0.000287808
Chr5	+	2855567	3UTR	AT5G08760.1	AT5G08760	protein_coding_gene-mRNA	59	61	120	494	214	310	39.0689	58.9181	95.1201	323.03	140.481	217.684	1.74001	1.37e-06	7.42e-05
Chr5	+	2939462	3UTR	AT5G09440.1	AT5G09440	protein_coding_gene-mRNA	2022	1457	1779	1033	813	594	1338.94	1407.27	1410.16	675.486	533.695	417.11	-1.32366	4.15e-07	2.81e-05
Chr5	+	2980829	3UTR	AT5G09600.3	AT5G09600	protein_coding_gene-mRNA	361	215	316	193	219	229	239.049	207.662	250.483	126.204	143.763	160.805	-0.691253	3.44e-05	0.00109519
Chr5	+	3034479	3UTR	AT5G09760.1	AT5G09760	protein_coding_gene-mRNA	12	9	14	32	39	31	7.94622	8.69283	11.0973	20.925	25.6016	21.7684	1.19522	0.00160308	0.0232073
Chr5	+	3107780	3UTR	AT5G09960.1	AT5G09960	protein_coding_gene-mRNA	79	54	36	114	137	119	52.3126	52.157	28.536	74.5454	89.9338	83.5624	0.874082	0.00268776	0.0336989
Chr5	+	3268808	3UTR	AT5G10380.1	AT5G10380	protein_coding_gene-mRNA	98	37	128	1973	836	811	64.8941	35.7372	101.461	1290.16	548.793	569.489	3.33607	1.06e-14	5.56e-12
Chr5	+	3268866	3UTR	AT5G10380.1	AT5G10380	protein_coding_gene-mRNA	0	12	8	123	38	49	0	11.5904	6.34134	80.4306	24.9451	34.4081	2.44496	0.000370173	0.0074242
Chr5	+	3332544	3UTR	AT5G10540.1	AT5G10540	protein_coding_gene-mRNA	235	190	158	125	156	110	155.613	183.515	125.241	81.7384	102.406	77.2426	-0.8102	0.000593631	0.0106899
Chr5	+	3424773	3UTR	AT5G10830.1	AT5G10830	protein_coding_gene-mRNA	11	5	40	0	2	3	7.28403	4.82935	31.7067	0	1.3129	2.10662	-2.54973	0.0014305	0.0212961
Chr5	+	3439723	CDS	AT5G10910.1	AT5G10910	protein_coding_gene-mRNA	107	69	56	23	27	27	70.8538	66.645	44.3894	15.0399	17.7242	18.9595	-1.70512	3.68e-05	0.00115509
Chr5	+	3465409	CDS	AT5G10960.1	AT5G10960	protein_coding_gene-mRNA	112	20	46	17	12	21	74.1647	19.3174	36.4627	11.1164	7.87741	14.7463	-1.724	0.00182198	0.025567
Chr5	+	3513256	3UTR	AT5G11060.1	AT5G11060	protein_coding_gene-mRNA	1392	853	1066	785	709	627	921.761	823.887	844.984	513.317	465.424	440.283	-0.84956	0.00091934	0.0151151
Chr5	+	3647202	3UTR	AT5G11420.1	AT5G11420	protein_coding_gene-mRNA	91	85	107	215	286	354	60.2588	82.0989	84.8154	140.59	187.745	248.581	1.31511	2.49e-07	1.82e-05
Chr5	+	4158532	3UTR	AT5G13100.1	AT5G13100	protein_coding_gene-mRNA	54	50	33	132	126	116	35.758	48.2935	26.158	86.3158	82.7129	81.4558	1.14602	0.000315568	0.00652422
Chr5	+	4286229	3UTR	AT5G13360.3	AT5G13360	protein_coding_gene-mRNA	44	21	19	69	83	90	29.1361	20.2833	15.0607	45.1196	54.4855	63.1985	1.24575	0.0013749	0.0205971
Chr5	+	4296683	3UTR	AT5G13390.1	AT5G13390	protein_coding_gene-mRNA	503	347	432	279	286	192	333.079	335.157	342.432	182.44	187.745	134.823	-0.991192	3.54e-10	6.39e-08
Chr5	+	4342029	3UTR	AT5G13510.1	AT5G13510	protein_coding_gene-mRNA	457	370	386	844	981	922	302.619	357.372	305.97	551.898	643.979	647.433	0.92009	5.28e-06	0.000231516
Chr5	+	4397482	3UTR	AT5G13640.1	AT5G13640	protein_coding_gene-mRNA	100	57	86	219	214	124	66.2185	55.0546	68.1694	143.206	140.481	87.0735	0.943352	0.000362397	0.00731169
Chr5	+	4402654	3UTR	AT5G13650.1	AT5G13650	protein_coding_gene-mRNA	1639	1044	1186	1773	2214	2036	1085.32	1008.37	940.104	1159.38	1453.38	1429.69	0.410864	0.00403648	0.0456174
Chr5	+	4490157	3UTR	AT5G13930.1	AT5G13930	protein_coding_gene-mRNA	592	206	2163	36	74	49	392.014	198.969	1714.54	23.5407	48.5774	34.4081	-3.78693	3.87e-12	1.25e-09
Chr5	+	4539165	3UTR	AT5G14060.1	AT5G14060	protein_coding_gene-mRNA	315	178	174	487	499	621	208.588	171.925	137.924	318.453	327.569	436.069	1.04054	4.23e-06	0.000192474
Chr5	+	4558705	3UTR	AT5G14120.1	AT5G14120	protein_coding_gene-mRNA	211	77	136	315	268	542	139.721	74.372	107.803	205.981	175.929	380.595	1.17678	0.00228719	0.0301715
Chr5	+	4578229	3UTR	AT5G14200.1	AT5G14200	protein_coding_gene-mRNA	3220	2575	2419	1500	1430	1544	2132.24	2487.12	1917.46	980.861	938.725	1084.2	-1.10727	1.43e-08	1.57e-06
Chr5	+	4604474	3UTR	AT5G14260.2	AT5G14260	protein_coding_gene-mRNA	45	24	24	71	86	75	29.7983	23.1809	19.024	46.4274	56.4548	52.6654	1.06626	0.000197251	0.00452892
Chr5	+	4759398	intron	AT5G14740.2	AT5G14740	protein_coding_gene-mRNA	0	0	0	8	30	20	0	0	0	5.23126	19.6935	14.0441	2.69048	0.00137858	0.0206272
Chr5	+	4762583	3UTR	AT5G14740.2	AT5G14740	protein_coding_gene-mRNA	709	509	947	2247	3332	4013	469.489	491.628	750.656	1469.33	2187.3	2817.95	1.87123	2.44e-12	8.25e-10
Chr5	+	4779419	3UTR	AT5G14780.1	AT5G14780	protein_coding_gene-mRNA	1762	1165	1455	1292	974	1139	1166.77	1125.24	1153.33	844.848	639.383	799.812	-0.587637	0.000537293	0.00989407
Chr5	+	4827865	3UTR	AT5G14920.1	AT5G14920	protein_coding_gene-mRNA	44	90	70	6	20	7	29.1361	86.9283	55.4867	3.92344	13.129	4.91544	-2.56391	1.35e-05	0.000503526
Chr5	+	4982232	3UTR	AT5G15330.1	AT5G15330	protein_coding_gene-mRNA	61	40	30	300	324	325	40.3933	38.6348	23.78	196.172	212.69	228.217	2.57002	5.46e-21	6.14e-18
Chr5	+	4997402	3UTR	AT5G15390.1	AT5G15390	protein_coding_gene-mRNA	35	56	55	147	149	160	23.1765	54.0887	43.5967	96.1244	97.8112	112.353	1.29394	0.000366228	0.00736388
Chr5	+	5068086	3UTR	AT5G15570.1	AT5G15570	protein_coding_gene-mRNA	47	24	67	11	17	11	31.1227	23.1809	53.1087	7.19298	11.1597	7.72426	-1.8617	0.000201908	0.0046179
Chr5	+	5210553	3UTR	AT5G15960.1	AT5G15960	protein_coding_gene-mRNA	51	51	70	428	406	869	33.7714	49.2594	55.4867	279.872	266.519	610.216	2.83374	3.86e-10	6.85e-08
Chr5	+	5212649	3UTR	AT5G15970.1	AT5G15970	protein_coding_gene-mRNA	4992	3011	2591	11234	12336	12035	3305.63	2908.23	2053.8	7346	8097.98	8451.04	1.50011	9.51e-10	1.51e-07
Chr5	+	5227158	3UTR	AT5G16000.1	AT5G16000	protein_coding_gene-mRNA	9	11	4	1	0	1	5.95966	10.6246	3.17067	0.653907	0	0.702205	-2.436	0.000726695	0.0125412
Chr5	+	5240626	3UTR	AT5G16030.3	AT5G16030	protein_coding_gene-mRNA	18	19	45	72	62	106	11.9193	18.3515	35.67	47.0813	40.7	74.4338	1.22347	0.00305507	0.0371292
Chr5	+	5240711	3UTR	AT5G16030.3	AT5G16030	protein_coding_gene-mRNA	95	72	62	153	221	294	62.9076	69.5426	49.1454	100.048	145.076	206.448	1.25493	0.000506553	0.0095197
Chr5	+	5275812	3UTR	AT5G16150.3	AT5G16150	protein_coding_gene-mRNA	5466	4136	5667	1034	948	1227	3619.5	3994.84	4492.05	676.14	622.316	861.606	-2.41379	1.6e-16	1.17e-13
Chr5	+	5405148	3UTR	AT5G16540.3	AT5G16540	protein_coding_gene-mRNA	49	51	65	142	123	115	32.4471	49.2594	51.5234	92.8548	80.7435	80.7536	0.924279	0.000106712	0.00279511
Chr5	+	5449172	intergenic.pm	AT5G16600.igt	AT5G16600.igt	protein_coding_gene-protein_coding_gene	5	4	8	22	13	29	3.31092	3.86348	6.34134	14.386	8.53387	20.364	1.46109	0.00113703	0.017728
Chr5	+	5551426	3UTR	AT5G16880.1	AT5G16880	protein_coding_gene-mRNA	1060	887	666	589	449	402	701.916	856.727	527.917	385.151	294.747	282.287	-1.08489	0.000165836	0.00392983
Chr5	+	5652891	3UTR	AT5G17190.1	AT5G17190	protein_coding_gene-mRNA	620	606	612	460	373	312	410.555	585.317	485.113	300.797	244.856	219.088	-0.940199	3.56e-07	2.5e-05
Chr5	+	5659440	3UTR	AT5G17220.1	AT5G17220	protein_coding_gene-mRNA	688	286	611	13	49	11	455.583	276.239	484.32	8.5008	32.1661	7.72426	-3.07534	6.86e-05	0.00196212
Chr5	+	5789781	3UTR	AT5G17560.1	AT5G17560	protein_coding_gene-mRNA	132	115	107	179	254	260	87.4084	111.075	84.8154	117.049	166.739	182.573	0.713353	0.000501874	0.00944052
Chr5	+	5801151	intergenic.igt	AT5G17580.igt	AT5G17580.igt	protein_coding_gene-protein_coding_gene	20	18	24	3	3	5	13.2437	17.3857	19.024	1.96172	1.96935	3.51103	-2.07898	0.00442174	0.0487712
Chr5	+	5908302	3UTR	AT5G17870.1	AT5G17870	protein_coding_gene-mRNA	891	695	819	1273	2036	1783	590.007	671.28	649.195	832.424	1336.53	1252.03	0.824033	0.000577355	0.0104606
Chr5	+	5928876	CDS	AT5G17910.2	AT5G17910	protein_coding_gene-mRNA	110	76	102	48	18	31	72.8403	73.4061	80.8521	31.3876	11.8161	21.7684	-1.62867	0.00167472	0.02398
Chr5	+	5939464	3UTR	AT5G17920.1	AT5G17920	protein_coding_gene-mRNA	1544	1258	1379	1979	2515	2090	1022.41	1215.06	1093.09	1294.08	1650.97	1467.61	0.404472	0.00179904	0.0253758
Chr5	+	5959905	3UTR	AT5G17990.1	AT5G17990	protein_coding_gene-mRNA	471	263	367	212	277	285	311.889	254.024	290.909	138.628	181.837	200.129	-0.710792	0.000532973	0.00984521
Chr5	+	5968935	3UTR	AT5G18030.1	AT5G18030	protein_coding_gene-mRNA	14	4	25	92	71	113	9.27059	3.86348	19.8167	60.1595	46.608	79.3492	2.24705	5.19e-06	0.000228943
Chr5	+	5984248	3UTR	AT5G18080.1	AT5G18080	protein_coding_gene-mRNA	30	18	16	54	86	96	19.8655	17.3857	12.6827	35.311	56.4548	67.4117	1.55266	0.00027728	0.00590182
Chr5	+	5997487	3UTR	AT5G18130.1	AT5G18130	protein_coding_gene-mRNA	40	39	31	5	0	4	26.4874	37.6689	24.5727	3.26954	0	2.80882	-2.68185	0.00130594	0.0198419
Chr5	+	6037646	intergenic.igt	AT5G18255.igt	AT5G18255.igt	other_RNA-other_RNA	71	26	72	190	152	169	47.0151	25.1126	57.0721	124.242	99.7806	118.673	1.33703	0.00032924	0.00675157
Chr5	+	6228083	3UTR	AT5G18670.1	AT5G18670	protein_coding_gene-mRNA	118	96	230	495	388	288	78.1378	92.7235	182.314	323.684	254.703	202.235	1.09052	0.00217662	0.0290371
Chr5	+	6286624	3UTR	AT5G18840.1	AT5G18840	protein_coding_gene-mRNA	76	66	75	4	5	12	50.3261	63.7474	59.4501	2.61563	3.28226	8.42646	-2.73066	0.00121987	0.0186662
Chr5	+	6333561	intergenic.igt	AT5G18960.igt	AT5G18960.igt	protein_coding_gene-protein_coding_gene	209	107	116	100	76	98	138.397	103.348	91.9494	65.3907	49.8903	68.8161	-0.840319	0.00218388	0.0290993
Chr5	+	6350996	intergenic.igt	AT5G19000.igt	AT5G19000.igt	protein_coding_gene-protein_coding_gene	4	3	6	23	25	26	2.64874	2.89761	4.75601	15.0399	16.4113	18.2573	1.99325	0.00070626	0.0122602
Chr5	+	6429695	3UTR	AT5G19151.1	AT5G19151	protein_coding_gene-mRNA	179	127	109	111	63	72	118.531	122.665	86.4008	72.5837	41.3564	50.5588	-0.96142	0.00152227	0.022297
Chr5	+	6458120	3UTR	AT5G19190.1	AT5G19190	protein_coding_gene-mRNA	43	32	17	59	126	221	28.474	30.9078	13.4753	38.5805	82.7129	155.187	1.73274	0.00102813	0.0165098
Chr5	+	6471063	3UTR	AT5G19240.1	AT5G19240	protein_coding_gene-mRNA	529	245	666	1369	1032	1088	350.296	236.638	527.917	895.199	677.458	763.999	1.04461	1.31e-05	0.000495055
Chr5	+	6472926	3UTR	AT5G19250.1	AT5G19250	protein_coding_gene-mRNA	455	217	348	682	722	652	301.294	209.594	275.848	445.965	473.958	457.838	0.791397	0.000566836	0.0103095
Chr5	+	6495285	3UTR	AT5G19290.1	AT5G19290	protein_coding_gene-mRNA	108	67	59	128	195	208	71.516	64.7133	46.7674	83.7001	128.008	146.059	0.94261	4.85e-05	0.00146339
Chr5	+	6521471	3UTR	AT5G19350.2	AT5G19350	protein_coding_gene-mRNA	639	467	479	405	415	361	423.136	451.061	379.688	264.832	272.427	253.496	-0.657759	0.000155174	0.00373781
Chr5	+	6555832	3UTR	AT5G19430.2	AT5G19430	protein_coding_gene-mRNA	264	242	255	211	185	185	174.817	233.741	202.13	137.974	121.443	129.908	-0.636314	0.00330408	0.0393657
Chr5	+	6558282	3UTR	AT5G19440.1	AT5G19440	protein_coding_gene-mRNA	278	193	304	167	168	164	184.087	186.413	240.971	109.203	110.284	115.162	-0.852607	0.000516127	0.00963193
Chr5	+	6803626	3UTR	AT5G20150.1	AT5G20150	protein_coding_gene-mRNA	288	403	188	75	93	159	190.709	389.246	149.021	49.0431	61.05	111.651	-1.63717	1.36e-05	0.000507199
Chr5	+	6972876	3UTR	AT5G20610.1	AT5G20610	protein_coding_gene-mRNA	714	454	463	278	239	141	472.8	438.505	367.005	181.786	156.892	99.0109	-1.49939	4.74e-07	3.11e-05
Chr5	+	7122586	AMB	AT5G20960.x	AT5G20960	protein_coding_gene-mRNA	183	84	180	24	24	3	121.18	81.1331	142.68	15.6938	15.7548	2.10662	-2.90999	9.38e-06	0.00036765
Chr5	+	7177801	3UTR	AT5G21105.3	AT5G21105	protein_coding_gene-mRNA	140	165	163	100	112	87	92.7059	159.369	129.205	65.3907	73.5225	61.0919	-0.898814	0.00216524	0.029009
Chr5	+	7223622	3UTR	AT5G21430.2	AT5G21430	protein_coding_gene-mRNA	219	190	169	334	381	423	145.019	183.515	133.961	218.405	250.108	297.033	0.723791	1.56e-05	0.000570515
Chr5	+	7317576	intergenic.igt	AT5G22070.igt	AT5G22070.igt	protein_coding_gene-protein_coding_gene	4	7	4	40	40	48	2.64874	6.76109	3.17067	26.1563	26.258	33.7059	2.45922	1.82e-05	0.000648376
Chr5	+	7421251	intergenic.igt	AT5G22370.igt	AT5G22370.igt	protein_coding_gene-protein_coding_gene	0	2	10	11	19	58	0	1.93174	7.92668	7.19298	12.4726	40.7279	2.1081	0.0002161	0.00488483
Chr5	+	7532834	AMB	AT5G22640.x	AT5G22640	protein_coding_gene-mRNA	367	467	380	332	123	121	243.022	451.061	301.214	217.097	80.7435	84.9668	-1.30456	0.000604159	0.0108217
Chr5	+	7533760	3UTR	AT5G22640.2	AT5G22640	protein_coding_gene-mRNA	35	50	64	98	178	121	23.1765	48.2935	50.7307	64.0829	116.848	84.9668	1.09127	0.000520651	0.00967521
Chr5	+	7536271	3UTR	AT5G22650.1	AT5G22650	protein_coding_gene-mRNA	231	122	122	64	82	62	152.965	117.836	96.7054	41.8501	53.829	43.5367	-1.33177	0.000489622	0.00927651
Chr5	+	7780608	3UTR	AT5G23120.1	AT5G23120	protein_coding_gene-mRNA	451	331	340	651	761	771	298.645	319.703	269.507	425.694	499.559	541.4	0.716917	3.45e-05	0.00109844
Chr5	+	8033014	3UTR	AT5G23820.1	AT5G23820	protein_coding_gene-mRNA	10	6	10	35	51	53	6.62185	5.79522	7.92668	22.8868	33.479	37.2169	2.0039	2e-06	0.000103294
Chr5	+	8063199	3UTR	AT5G23890.1	AT5G23890	protein_coding_gene-mRNA	266	236	269	468	411	480	176.141	227.945	213.228	306.029	269.801	337.059	0.561044	0.00213711	0.0286719
Chr5	+	8219595	3UTR	AT5G24210.1	AT5G24210	protein_coding_gene-mRNA	354	224	402	1253	1160	1278	234.413	216.355	318.652	819.346	761.483	897.418	1.66148	2.18e-15	1.25e-12
Chr5	+	8279197	3UTR	AT5G24314.2	AT5G24314	protein_coding_gene-mRNA	226	150	195	365	527	464	149.654	144.88	154.57	238.676	345.95	325.823	1.00123	4.36e-06	0.000197896
Chr5	+	8355847	3UTR	AT5G24460.1	AT5G24460	protein_coding_gene-mRNA	178	102	139	257	251	283	117.869	98.5187	110.181	168.054	164.769	198.724	0.687249	0.00203086	0.0276548
Chr5	+	8367358	3UTR	AT5G24490.1	AT5G24490	protein_coding_gene-mRNA	63	50	71	208	184	247	41.7177	48.2935	56.2794	136.013	120.787	173.445	1.51791	1.06e-08	1.21e-06
Chr5	+	8383333	3UTR	AT5G24530.1	AT5G24530	protein_coding_gene-mRNA	78	58	209	999	245	165	51.6504	56.0205	165.668	653.253	160.831	115.864	1.57245	0.00455418	0.0498247
Chr5	+	8738284	3UTR	AT5G25220.1	AT5G25220	protein_coding_gene-mRNA	320	296	193	154	148	119	211.899	285.898	152.985	100.702	97.1548	83.5624	-1.17103	6.38e-05	0.00184158
Chr5	+	8738366	3UTR	AT5G25220.1	AT5G25220	protein_coding_gene-mRNA	967	706	878	436	496	455	640.333	681.904	695.962	285.104	325.6	319.503	-1.11027	3.17e-16	2.14e-13
Chr5	+	8774794	3UTR	AT5G25280.1	AT5G25280	protein_coding_gene-mRNA	2381	1563	1975	1212	1145	1497	1576.66	1509.65	1565.52	792.536	751.637	1051.2	-0.822171	0.00199729	0.0273394
Chr5	+	8865658	3UTR	AT5G25460.1	AT5G25460	protein_coding_gene-mRNA	15	2	28	30	79	114	9.93277	1.93174	22.1947	19.6172	51.8596	80.0514	1.87288	0.000176622	0.00414797
Chr5	+	9075611	3UTR	AT5G25980.2	AT5G25980	protein_coding_gene-mRNA	33	8	68	18	21	16	21.8521	7.72696	53.9014	11.7703	13.7855	11.2353	-1.08382	0.00367095	0.0424939
Chr5	+	9987874	3UTR	AT5G27950.1	AT5G27950	protein_coding_gene-mRNA	738	541	539	325	279	280	488.693	522.536	427.248	212.52	183.15	196.617	-1.25539	1.91e-07	1.45e-05
Chr5	+	10025548	3UTR	AT5G28010.1	AT5G28010	protein_coding_gene-mRNA	43	24	24	5	0	7	28.474	23.1809	19.024	3.26954	0	4.91544	-2.36283	0.00213448	0.0286693
Chr5	+	13235762	intergenic.igt	AT5G34930.igt	AT5G34930.igt	protein_coding_gene-protein_coding_gene	87	38	49	21	27	25	57.6101	36.7031	38.8407	13.7321	17.7242	17.5551	-1.34185	0.00326264	0.0390295
Chr5	+	13588486	AMB	AT5G35360.x	AT5G35360	protein_coding_gene-mRNA	112	74	93	218	266	236	74.1647	71.4744	73.7181	142.552	174.616	165.72	1.1201	1.58e-08	1.72e-06
Chr5	+	13690287	3UTR	AT5G35490.1	AT5G35490	protein_coding_gene-mRNA	13	2	3	40	37	56	8.6084	1.93174	2.378	26.1563	24.2887	39.3235	2.26434	0.000163055	0.00387558
Chr5	+	13690461	3UTR	AT5G35490.1	AT5G35490	protein_coding_gene-mRNA	11	21	31	79	74	82	7.28403	20.2833	24.5727	51.6587	48.5774	57.5808	1.47287	0.00162435	0.0233721
Chr5	+	13690552	3UTR	AT5G35490.1	AT5G35490	protein_coding_gene-mRNA	36	25	13	139	131	141	23.8387	24.1467	10.3047	90.8931	85.9951	99.0109	2.16965	3.61e-14	1.78e-11
Chr5	+	13833408	3UTR	AT5G35630.3	AT5G35630	protein_coding_gene-mRNA	1183	958	1388	2664	3612	3367	783.365	925.303	1100.22	1742.01	2371.1	2364.33	1.18912	3.23e-09	4.28e-07
Chr5	+	14795665	CDS	AT5G37350.2	AT5G37350	protein_coding_gene-mRNA	90	117	77	35	41	15	59.5966	113.007	61.0354	22.8868	26.9145	10.5331	-1.79147	0.00016582	0.00392983
Chr5	+	15423309	3UTR	AT5G38520.2	AT5G38520	protein_coding_gene-mRNA	136	110	183	239	328	305	90.0572	106.246	145.058	156.284	215.316	214.173	0.769343	8.31e-05	0.00230002
Chr5	+	15426464	3UTR	AT5G38530.1	AT5G38530	protein_coding_gene-mRNA	217	139	163	126	66	49	143.694	134.256	129.205	82.3923	43.3258	34.4081	-1.29976	3.06e-05	0.000992061
Chr5	+	15636064	3UTR	AT5G39050.1	AT5G39050	protein_coding_gene-mRNA	389	270	406	290	162	216	257.59	260.785	321.823	189.633	106.345	151.676	-0.882991	0.00262243	0.0331324
Chr5	+	15643109	3UTR	AT5G39080.1	AT5G39080	protein_coding_gene-mRNA	132	93	150	239	217	219	87.4084	89.8259	118.9	156.284	142.45	153.783	0.603808	0.00150983	0.0221572
Chr5	+	15704101	3UTR	AT5G39210.1	AT5G39210	protein_coding_gene-mRNA	168	115	133	320	347	280	111.247	111.075	105.425	209.25	227.789	196.617	0.932311	8.66e-05	0.00235877
Chr5	+	15958386	3UTR	AT5G39860.1	AT5G39860	protein_coding_gene-mRNA	8	1	7	34	32	48	5.29748	0.96587	5.54867	22.2329	21.0064	33.7059	2.32882	5.42e-06	0.00023654
Chr5	+	16155053	3UTR	AT5G40380.1	AT5G40380	protein_coding_gene-mRNA	0	0	3	7	29	10	0	0	2.378	4.57735	19.0371	7.02205	2.29383	0.0018151	0.0255107
Chr5	+	16155193	3UTR	AT5G40380.1	AT5G40380	protein_coding_gene-mRNA	6	6	4	13	25	43	3.97311	5.79522	3.17067	8.5008	16.4113	30.1948	1.75373	0.00203304	0.0276686
Chr5	+	16165316	3UTR	AT5G40390.1	AT5G40390	protein_coding_gene-mRNA	38	35	39	99	177	121	25.163	33.8054	30.914	64.7368	116.192	84.9668	1.5259	1.09e-07	8.98e-06
Chr5	+	16228613	3UTR	AT5G40500.2	AT5G40500	protein_coding_gene-mRNA	102	128	112	222	227	213	67.5429	123.631	88.7788	145.167	149.014	149.57	0.667928	0.00150135	0.0220942
Chr5	+	16368949	3UTR	AT5G40850.1	AT5G40850	protein_coding_gene-mRNA	397	315	348	190	152	157	262.887	304.249	275.848	124.242	99.7806	110.246	-1.3161	9.89e-12	2.85e-09
Chr5	+	16411992	3UTR	AT5G40950.1	AT5G40950	protein_coding_gene-mRNA	721	464	568	966	1259	1289	477.435	448.164	450.235	631.675	826.472	905.143	0.765905	0.000823889	0.0138542
Chr5	+	16771756	3UTR	AT5G41900.1	AT5G41900	protein_coding_gene-mRNA	1	0	0	10	8	7	0.662185	0	0	6.53907	5.25161	4.91544	2.26604	0.00364403	0.0422651
Chr5	+	16785547	3UTR	AT5G41940.1	AT5G41940	protein_coding_gene-mRNA	228	144	193	127	121	128	150.978	139.085	152.985	83.0462	79.4306	89.8823	-0.801556	0.000158889	0.00379363
Chr5	+	16793128	3UTR	AT5G41970.1	AT5G41970	protein_coding_gene-mRNA	132	105	71	519	1001	570	87.4084	101.416	56.2794	339.378	657.108	400.257	2.41443	2.04e-12	6.99e-10
Chr5	+	16905188	3UTR	AT5G42270.1	AT5G42270	protein_coding_gene-mRNA	1030	883	901	1460	1822	1753	682.051	852.863	714.193	954.705	1196.05	1230.97	0.585673	3.64e-05	0.00114568
Chr5	+	17140821	3UTR	AT5G42740.1	AT5G42740	protein_coding_gene-mRNA	77	61	49	155	114	121	50.9882	58.9181	38.8407	101.356	74.8354	84.9668	0.800709	0.000756314	0.0128797
Chr5	+	17150246	AMB	AT5G42760.x	AT5G42760	protein_coding_gene-mRNA	29	24	35	103	335	206	19.2034	23.1809	27.7434	67.3525	219.911	144.654	2.42821	8.81e-09	1.02e-06
Chr5	+	17155409	CDS	AT5G42780.1	AT5G42780	protein_coding_gene-mRNA	8	9	10	1	1	3	5.29748	8.69283	7.92668	0.653907	0.656451	2.10662	-1.99909	0.0026038	0.0329852
Chr5	+	17243841	3UTR	AT5G42980.1	AT5G42980	protein_coding_gene-mRNA	8983	6591	6577	13752	12941	13149	5948.41	6366.05	5213.37	8992.53	8495.14	9233.3	0.606293	5.34e-09	6.64e-07
Chr5	+	17714255	3UTR	AT5G44020.1	AT5G44020	protein_coding_gene-mRNA	71	39	86	131	189	183	47.0151	37.6689	68.1694	85.6619	124.069	128.504	1.09285	0.00146226	0.0216055
Chr5	+	17731780	3UTR	AT5G44060.1	AT5G44060	protein_coding_gene-mRNA	33	41	84	169	119	136	21.8521	39.6007	66.5841	110.51	78.1177	95.4999	1.10474	0.0017901	0.0253467
Chr5	+	17737838	3UTR	AT5G44070.1	AT5G44070	protein_coding_gene-mRNA	174	82	105	261	274	296	115.22	79.2013	83.2301	170.67	179.868	207.853	0.974586	0.000905567	0.0149929
Chr5	+	17761982	3UTR	AT5G44130.1	AT5G44130	protein_coding_gene-mRNA	94	89	132	247	397	237	62.2454	85.9624	104.632	161.515	260.611	166.423	1.19664	1.9e-07	1.45e-05
Chr5	+	17953110	3UTR	AT5G44565.1	AT5G44565	protein_coding_gene-mRNA	52	38	62	143	155	110	34.4336	36.7031	49.1454	93.5088	101.75	77.2426	1.15117	4.04e-06	0.000185961
Chr5	+	18017177	3UTR	AT5G44660.1	AT5G44660	protein_coding_gene-mRNA	29	12	15	50	68	55	19.2034	11.5904	11.89	32.6954	44.6387	38.6213	1.32598	0.00277803	0.0344715
Chr5	+	18398047	3UTR	AT5G45390.1	AT5G45390	protein_coding_gene-mRNA	686	407	539	820	973	887	454.259	393.109	427.248	536.204	638.727	622.856	0.489868	0.00441889	0.0487712
Chr5	+	18445265	CDS	AT5G45510.2	AT5G45510	protein_coding_gene-mRNA	48	17	51	8	7	8	31.7849	16.4198	40.426	5.23126	4.59516	5.61764	-2.0241	0.00360129	0.0419318
Chr5	+	18532261	3UTR	AT5G45680.1	AT5G45680	protein_coding_gene-mRNA	142	99	118	258	396	400	94.0303	95.6211	93.5348	168.708	259.955	280.882	1.28951	1.45e-06	7.74e-05
Chr5	+	18618523	3UTR	AT5G45900.1	AT5G45900	protein_coding_gene-mRNA	67	52	39	14	8	18	44.3664	50.2252	30.914	9.1547	5.25161	12.6397	-2.01701	5.94e-05	0.0017293
Chr5	+	18629646	3UTR	AT5G45930.1	AT5G45930	protein_coding_gene-mRNA	89	25	35	115	203	173	58.9345	24.1467	27.7434	75.1993	133.26	121.482	1.48831	7.78e-06	0.000313604
Chr5	+	18636608	3UTR	AT5G45950.1	AT5G45950	protein_coding_gene-mRNA	17	15	17	40	83	83	11.2571	14.488	13.4753	26.1563	54.4855	58.283	1.71437	2.99e-07	2.15e-05
Chr5	+	18700436	3UTR	AT5G46110.4	AT5G46110	protein_coding_gene-mRNA	1594	965	1429	2023	2701	3148	1055.52	932.065	1132.72	1322.85	1773.07	2210.54	0.754446	0.000290866	0.00613971
Chr5	+	18976323	3UTR	AT5G46760.1	AT5G46760	protein_coding_gene-mRNA	528	374	317	312	309	263	349.634	361.235	251.276	204.019	202.843	184.68	-0.694352	3.06e-05	0.000992061
Chr5	+	19128207	CDS	AT5G47090.1	AT5G47090	protein_coding_gene-mRNA	81	86	69	20	17	26	53.637	83.0648	54.6941	13.0781	11.1597	18.2573	-2.0567	4.11e-08	3.8e-06
Chr5	+	19208842	3UTR	AT5G47330.1	AT5G47330	protein_coding_gene-mRNA	17	1	11	39	22	37	11.2571	0.96587	8.71934	25.5024	14.4419	25.9816	1.42837	0.00433514	0.0480934
Chr5	+	19307007	3UTR	AT5G47630.2	AT5G47630	protein_coding_gene-mRNA	8	15	1	36	42	36	5.29748	14.488	0.792668	23.5407	27.571	25.2794	1.66145	0.0045191	0.0495675
Chr5	+	19334252	3UTR	AT5G47720.2	AT5G47720	protein_coding_gene-mRNA	157	151	152	79	90	123	103.963	145.846	120.485	51.6587	59.0806	86.3713	-0.890863	5.82e-05	0.00170204
Chr5	+	19347630	3UTR	AT5G47770.1	AT5G47770	protein_coding_gene-mRNA	295	161	155	110	91	88	195.345	155.505	122.863	71.9298	59.7371	61.7941	-1.27119	1.62e-08	1.75e-06
Chr5	+	19384441	3UTR	AT5G47860.1	AT5G47860	protein_coding_gene-mRNA	348	194	196	196	138	144	230.44	187.379	155.363	128.166	90.5903	101.118	-0.824287	0.00162313	0.0233687
Chr5	+	19401853	3UTR	AT5G47910.1	AT5G47910	protein_coding_gene-mRNA	86	70	52	182	178	125	56.9479	67.6109	41.2187	119.011	116.848	87.7757	0.94751	0.000274227	0.00585265
Chr5	+	19572701	3UTR	AT5G48300.1	AT5G48300	protein_coding_gene-mRNA	127	98	130	206	275	295	84.0975	94.6553	103.047	134.705	180.524	207.151	0.874648	0.000107151	0.00280348
Chr5	+	19572749	3UTR	AT5G48300.1	AT5G48300	protein_coding_gene-mRNA	106	75	99	220	280	222	70.1916	72.4402	78.4741	143.86	183.806	155.89	1.10728	2.44e-06	0.000121969
Chr5	+	19678047	3UTR	AT5G48545.1	AT5G48545	protein_coding_gene-mRNA	277	144	163	412	335	362	183.425	139.085	129.205	269.41	219.911	254.198	0.703544	0.00091204	0.0150684
Chr5	+	19829077	3UTR	AT5G48900.1	AT5G48900	protein_coding_gene-mRNA	3	0	13	10	29	31	1.98655	0	10.3047	6.53907	19.0371	21.7684	1.59417	0.0011621	0.0180274
Chr5	+	19956059	3UTR	AT5G49215.2	AT5G49215	protein_coding_gene-mRNA	7	12	5	57	40	28	4.63529	11.5904	3.96334	37.2727	26.258	19.6617	1.92921	1.41e-06	7.59e-05
Chr5	+	20259286	3UTR	AT5G49840.1	AT5G49840	protein_coding_gene-mRNA	285	153	189	159	122	166	188.723	147.778	149.814	103.971	80.087	116.566	-0.684143	0.00452396	0.0495977
Chr5	+	20333035	3UTR	AT5G49970.1	AT5G49970	protein_coding_gene-mRNA	182	161	120	397	336	414	120.518	155.505	95.1201	259.601	220.568	290.713	1.04221	1.07e-06	6.1e-05
Chr5	+	20373342	3UTR	AT5G50100.1	AT5G50100	protein_coding_gene-mRNA	430	310	317	598	729	640	284.74	299.42	251.276	391.037	478.553	449.411	0.654206	2.36e-05	0.00079883
Chr5	+	20582101	3UTR	AT5G50565.1	AT5G50565	protein_coding_gene-mRNA	57	52	119	39	40	24	37.7445	50.2252	94.3274	25.5024	26.258	16.8529	-1.32215	0.00178576	0.0253244
Chr5	+	20615443	3UTR	AT5G50665.2	AT5G50665	protein_coding_gene-mRNA	67	51	109	30	24	27	44.3664	49.2594	86.4008	19.6172	15.7548	18.9595	-1.62179	0.000129379	0.00323803
Chr5	+	20680201	3UTR	AT5G50820.1	AT5G50820	protein_coding_gene-mRNA	1	0	1	5	10	16	0.662185	0	0.792668	3.26954	6.56451	11.2353	2.24637	0.000398819	0.00782599
Chr5	+	20745467	3UTR	AT5G51010.1	AT5G51010	protein_coding_gene-mRNA	264	148	258	495	483	363	174.817	142.949	204.508	323.684	317.066	254.901	0.762807	0.000407698	0.00795399
Chr5	+	20751957	3UTR	AT5G51040.3	AT5G51040	protein_coding_gene-mRNA	1687	984	1353	692	479	481	1117.11	950.416	1072.48	452.504	314.44	337.761	-1.49181	1.52e-17	1.24e-14
Chr5	+	20922978	3UTR	AT5G51510.1	AT5G51510	protein_coding_gene-mRNA	266	160	296	204	153	146	176.141	154.539	234.63	133.397	100.437	102.522	-0.735283	0.00247624	0.0317659
Chr5	+	21032164	CDS	AT5G51770.1	AT5G51770	protein_coding_gene-mRNA	74	167	48	18	25	15	49.0017	161.3	38.048	11.7703	16.4113	10.5331	-2.16749	0.0012115	0.018576
Chr5	+	21032228	CDS	AT5G51770.1	AT5G51770	protein_coding_gene-mRNA	321	283	248	137	58	26	212.561	273.341	196.582	89.5853	38.0742	18.2573	-2.08026	8.31e-07	4.97e-05
Chr5	+	21032405	CDS	AT5G51770.1	AT5G51770	protein_coding_gene-mRNA	45	30	18	3	1	3	29.7983	28.9761	14.268	1.96172	0.656451	2.10662	-2.64865	0.000516961	0.00963474
Chr5	+	21090906	3UTR	AT5G51880.1	AT5G51880	protein_coding_gene-mRNA	189	109	104	226	218	252	125.153	105.28	82.4374	147.783	143.106	176.956	0.56801	0.00340606	0.0403165
Chr5	+	21105933	3UTR	AT5G51940.1	AT5G51940	protein_coding_gene-mRNA	706	417	440	340	356	378	467.503	402.768	348.774	222.329	233.697	265.434	-0.749936	3.48e-05	0.00110374
Chr5	+	21230199	3UTR	AT5G52280.1	AT5G52280	protein_coding_gene-mRNA	1	1	0	18	14	24	0.662185	0.96587	0	11.7703	9.19032	16.8529	3.04469	1.29e-06	7.11e-05
Chr5	+	21239526	3UTR	AT5G52300.2	AT5G52300	protein_coding_gene-mRNA	90	93	49	21	6	14	59.5966	89.8259	38.8407	13.7321	3.93871	9.83087	-2.2612	0.00362625	0.0421001
Chr5	+	21288821	3UTR	AT5G52440.1	AT5G52440	protein_coding_gene-mRNA	235	116	170	323	394	406	155.613	112.041	134.753	211.212	258.642	285.095	0.889676	3.39e-06	0.000160722
Chr5	+	21342933	3UTR	AT5G52580.2	AT5G52580	protein_coding_gene-mRNA	163	93	119	346	289	267	107.936	89.8259	94.3274	226.252	189.714	187.489	1.02931	3.04e-07	2.17e-05
Chr5	+	21584146	3UTR	AT5G53200.1	AT5G53200	protein_coding_gene-mRNA	4	0	2	10	27	25	2.64874	0	1.58534	6.53907	17.7242	17.5551	2.36401	4.02e-05	0.00124114
Chr5	+	21647680	3UTR	AT5G53350.1	AT5G53350	protein_coding_gene-mRNA	1007	657	752	772	556	614	666.82	634.577	596.086	504.816	364.987	431.154	-0.539849	0.00103879	0.0166164
Chr5	+	21675763	AMB	AT5G53420.x	AT5G53420	protein_coding_gene-mRNA	1012	616	636	432	375	316	670.131	594.976	504.137	282.488	246.169	221.897	-1.20526	1.66e-05	0.000598553
Chr5	+	21717323	3UTR	AT5G53480.1	AT5G53480	protein_coding_gene-mRNA	907	690	847	552	675	590	600.602	666.45	671.389	360.957	443.105	414.301	-0.662662	0.000179226	0.00420078
Chr5	+	21792402	3UTR	AT5G53650.1	AT5G53650	protein_coding_gene-mRNA	131	93	136	231	258	242	86.7462	89.8259	107.803	151.053	169.364	169.934	0.774873	0.000213129	0.00482317
Chr5	+	22039471	3UTR	AT5G54270.1	AT5G54270	protein_coding_gene-mRNA	5224	3304	4801	9277	10486	14383	3459.25	3191.23	3805.6	6066.3	6883.55	10099.8	1.12596	5.56e-09	6.85e-07
Chr5	+	22054025	3UTR	AT5G54290.1	AT5G54290	protein_coding_gene-mRNA	837	504	604	121	212	140	554.249	486.798	478.771	79.1228	139.168	98.3087	-2.23989	2.93e-39	1.73e-35
Chr5	+	22126497	3UTR	AT5G54500.2	AT5G54500	protein_coding_gene-mRNA	1027	516	840	576	463	392	680.064	498.389	665.841	376.651	303.937	275.264	-0.9392	2.37e-07	1.75e-05
Chr5	+	22176590	3UTR	AT5G54585.1	AT5G54585	protein_coding_gene-mRNA	173	121	203	422	625	708	114.558	116.87	160.912	275.949	410.282	497.161	1.55181	1.26e-08	1.39e-06
Chr5	+	22219204	3UTR	AT5G54680.1	AT5G54680	protein_coding_gene-mRNA	316	195	254	509	478	439	209.25	188.345	201.338	332.839	313.784	308.268	0.665265	5.65e-05	0.00167147
Chr5	+	22248077	3UTR	AT5G54770.1	AT5G54770	protein_coding_gene-mRNA	23792	18420	23729	13881	18169	16732	15754.7	17791.3	18809.2	9076.89	11927.1	11749.3	-0.670958	2.57e-05	0.000855169
Chr5	+	22339872	3UTR	AT5G55050.1	AT5G55050	protein_coding_gene-mRNA	65	35	44	98	127	148	43.042	33.8054	34.8774	64.0829	83.3693	103.926	1.13374	5.07e-06	0.000224943
Chr5	+	22604960	3UTR	AT5G55850.1	AT5G55850	protein_coding_gene-mRNA	200	147	171	131	84	69	132.437	141.983	135.546	85.6619	55.1419	48.4522	-1.07362	0.000985517	0.0159478
Chr5	+	22682527	CDS	AT5G56010.1	AT5G56010	protein_coding_gene-mRNA	711	619	463	217	357	166	470.814	597.874	367.005	141.898	234.353	116.566	-1.4343	0.00119834	0.0184443
Chr5	+	22682632	CDS	AT5G56010.1	AT5G56010	protein_coding_gene-mRNA	109	181	128	36	28	22	72.1782	174.822	101.461	23.5407	18.3806	15.4485	-2.37978	4.61e-07	3.04e-05
Chr5	+	22686370	3UTR	AT5G56020.1	AT5G56020	protein_coding_gene-mRNA	259	193	109	73	74	75	171.506	186.413	86.4008	47.7352	48.5774	52.6654	-1.53458	3.79e-08	3.55e-06
Chr5	+	22687919	CDS	AT5G56030.2	AT5G56030	protein_coding_gene-mRNA	70	141	24	14	18	1	46.3529	136.188	19.024	9.1547	11.8161	0.702205	-2.37467	0.00183064	0.0256528
Chr5	+	22688049	CDS	AT5G56030.2	AT5G56030	protein_coding_gene-mRNA	674	637	406	242	340	157	446.313	615.259	321.823	158.246	223.193	110.246	-1.38521	0.00192472	0.0266401
Chr5	+	22688213	CDS	AT5G56030.2	AT5G56030	protein_coding_gene-mRNA	102	183	227	45	29	12	67.5429	176.754	179.936	29.4258	19.0371	8.42646	-2.62423	9.82e-08	8.23e-06
Chr5	+	23079878	3UTR	AT5G57030.1	AT5G57030	protein_coding_gene-mRNA	0	1	3	12	9	11	0	0.96587	2.378	7.84689	5.90806	7.72426	1.94928	0.00187825	0.0261731
Chr5	+	23083956	3UTR	AT5G57035.1	AT5G57035	protein_coding_gene-mRNA	64	28	59	140	164	127	42.3798	27.0444	46.7674	91.547	107.658	89.1801	1.26494	1.42e-05	0.000526883
Chr5	+	23089318	3UTR	AT5G57050.2	AT5G57050	protein_coding_gene-mRNA	106	138	67	37	28	32	70.1916	133.29	53.1087	24.1946	18.3806	22.4706	-1.84763	9.38e-06	0.00036765
Chr5	+	23170898	AMB	AT5G57180.x	AT5G57180	protein_coding_gene-mRNA	7	2	0	14	22	13	4.63529	1.93174	0	9.1547	14.4419	9.12867	1.82137	0.00399833	0.0453328
Chr5	+	23356969	3UTR	AT5G57660.1	AT5G57660	protein_coding_gene-mRNA	315	214	220	589	671	742	208.588	206.696	174.387	385.151	440.479	521.036	1.15512	0.000158964	0.00379363
Chr5	+	23388336	3UTR	AT5G57710.1	AT5G57710	protein_coding_gene-mRNA	1153	709	854	907	753	786	763.499	684.802	676.938	593.094	494.308	551.933	-0.37363	0.00257675	0.0327126
Chr5	+	23456521	3UTR	AT5G57930.2	AT5G57930	protein_coding_gene-mRNA	415	255	328	521	509	536	274.807	246.297	259.995	340.686	334.134	376.382	0.422958	0.00455484	0.0498247
Chr5	+	23530112	AMB	AT5G58140.x	AT5G58140	protein_coding_gene-mRNA	2456	1635	1893	1634	1770	1794	1626.33	1579.2	1500.52	1068.48	1161.92	1259.76	-0.428268	0.00376803	0.0434261
Chr5	+	23552037	3UTR	AT5G58200.2	AT5G58200	protein_coding_gene-mRNA	872	584	628	511	471	411	577.425	564.068	497.795	334.147	309.189	288.606	-0.809006	2.6e-08	2.67e-06
Chr5	+	23672857	3UTR	AT5G58560.1	AT5G58560	protein_coding_gene-mRNA	59	23	50	140	166	131	39.0689	22.215	39.6334	91.547	108.971	91.9889	1.4648	4.14e-06	0.000189603
Chr5	+	23808476	3UTR	AT5G58960.3	AT5G58960	protein_coding_gene-mRNA	109	99	91	57	86	48	72.1782	95.6211	72.1327	37.2727	56.4548	33.7059	-0.879222	0.00313958	0.0379609
Chr5	+	23959635	3UTR	AT5G59400.2	AT5G59400	protein_coding_gene-mRNA	495	346	277	221	149	149	327.782	334.191	219.569	144.514	97.8112	104.629	-1.30787	4.61e-06	0.000207692
Chr5	+	24045667	3UTR	AT5G59670.1	AT5G59670	protein_coding_gene-mRNA	33	27	16	130	108	53	21.8521	26.0785	12.6827	85.008	70.8967	37.2169	1.54188	0.000378628	0.00754892
Chr5	+	24123776	3UTR	AT5G59890.2	AT5G59890	protein_coding_gene-mRNA	658	470	491	932	895	884	435.718	453.959	389.2	609.442	587.524	620.749	0.502525	0.00349532	0.0410031
Chr5	+	24131028	3UTR	AT5G59920.1	AT5G59920	protein_coding_gene-mRNA	32	36	70	132	127	103	21.1899	34.7713	55.4867	86.3158	83.3693	72.3271	1.07367	0.00182412	0.0255766
Chr5	+	24141558	3UTR	AT5G59950.1	AT5G59950	protein_coding_gene-mRNA	37	11	17	1	0	0	24.5008	10.6246	13.4753	0.653907	0	0	-2.70483	0.0018742	0.0261392
Chr5	+	24141730	3UTR	AT5G59950.1	AT5G59950	protein_coding_gene-mRNA	1463	942	1246	955	788	768	968.777	909.85	987.664	624.482	517.284	539.294	-0.76268	7.17e-06	0.00029555
Chr5	+	24369790	3UTR	AT5G60620.1	AT5G60620	protein_coding_gene-mRNA	343	287	317	280	202	209	227.129	277.205	251.276	183.094	132.603	146.761	-0.69611	0.000761566	0.0129444
Chr5	+	24556739	3UTR	AT5G61010.2	AT5G61010	protein_coding_gene-mRNA	139	121	117	393	339	283	92.0437	116.87	92.7421	256.986	222.537	198.724	1.14547	1.33e-05	0.000499964
Chr5	+	24785339	AMB	AT5G61670.x	AT5G61670	protein_coding_gene-mRNA	310	295	308	568	500	725	205.277	284.932	244.142	371.419	328.226	509.099	0.711955	0.000383239	0.00760874
Chr5	+	24817293	intron	AT5G61770.2	AT5G61770	protein_coding_gene-mRNA	207	202	282	123	103	70	137.072	195.106	223.532	80.4306	67.6145	49.1544	-1.43617	1.63e-05	0.00059063
Chr5	+	24878323	3UTR	AT5G61950.1	AT5G61950	protein_coding_gene-mRNA	71	31	18	9	6	10	47.0151	29.942	14.268	5.88517	3.93871	7.02205	-2.04741	0.00143191	0.0213037
Chr5	+	25018224	3UTR	AT5G62280.1	AT5G62280	protein_coding_gene-mRNA	0	3	6	30	24	69	0	2.89761	4.75601	19.6172	15.7548	48.4522	2.44792	0.00403954	0.0456205
Chr5	+	25094927	CDS	AT5G62500.1	AT5G62500	protein_coding_gene-mRNA	6	24	0	0	0	0	3.97311	23.1809	0	0	0	0	-2.54681	0.00179905	0.0253758
Chr5	+	25165187	3UTR	AT5G62670.1	AT5G62670	protein_coding_gene-mRNA	106	80	111	352	412	363	70.1916	77.2696	87.9861	230.175	270.458	254.901	1.63662	4.93e-09	6.21e-07
Chr5	+	25247368	AMB	AT5G62890.x	AT5G62890	protein_coding_gene-mRNA	112	56	66	162	187	168	74.1647	54.0887	52.3161	105.933	122.756	117.97	0.911566	0.000247909	0.00540322
Chr5	+	25256600	3UTR	AT5G62930.1	AT5G62930	protein_coding_gene-mRNA	22	19	34	81	107	91	14.5681	18.3515	26.9507	52.9665	70.2403	63.9007	1.58701	2.14e-06	0.000109096
Chr5	+	25435315	CDS	AT5G63530.2	AT5G63530	protein_coding_gene-mRNA	294	408	261	208	159	189	194.682	394.075	206.886	136.013	104.376	132.717	-1.05629	0.000268812	0.00576312
Chr5	+	25435593	CDS	AT5G63530.2	AT5G63530	protein_coding_gene-mRNA	8	41	52	7	10	2	5.29748	39.6007	41.2187	4.57735	6.56451	1.40441	-2.28392	9.94e-05	0.00264201
Chr5	+	25444976	CDS	AT5G63550.2	AT5G63550	protein_coding_gene-mRNA	49	57	52	18	7	6	32.4471	55.0546	41.2187	11.7703	4.59516	4.21323	-2.31532	2.76e-05	0.00091368
Chr5	+	25526582	3UTR	AT5G63780.1	AT5G63780	protein_coding_gene-mRNA	30	37	22	165	287	139	19.8655	35.7372	17.4387	107.895	188.401	97.6065	2.31465	1.18e-09	1.77e-07
Chr5	+	25772853	3UTR	AT5G64450.1	AT5G64450	protein_coding_gene-mRNA	41	13	23	3	2	4	27.1496	12.5563	18.2314	1.96172	1.3129	2.80882	-2.50286	0.000751718	0.0128232
Chr5	+	25923355	3UTR	AT5G64850.1	AT5G64850	protein_coding_gene-mRNA	202	123	164	294	369	248	133.761	118.802	129.997	192.249	242.23	174.147	0.659236	0.000609048	0.0108763
Chr5	+	25952170	CDS	AT5G64940.1	AT5G64940	protein_coding_gene-mRNA	62	51	95	39	41	32	41.0555	49.2594	75.3034	25.5024	26.9145	22.4706	-1.08675	0.00287609	0.0354648
Chr5	+	25953823	3UTR	AT5G64940.2	AT5G64940	protein_coding_gene-mRNA	619	335	476	904	985	956	409.893	323.566	377.31	591.132	646.604	671.308	0.76915	0.000117234	0.00300084
Chr5	+	25982481	CDS	AT5G65050.3	AT5G65050	protein_coding_gene-mRNA	8	3	21	0	2	0	5.29748	2.89761	16.646	0	1.3129	0	-2.39358	0.00411178	0.0461935
Chr5	+	26062652	3UTR	AT5G65220.1	AT5G65220	protein_coding_gene-mRNA	790	574	635	1291	1610	1506	523.126	554.409	503.344	844.194	1056.89	1057.52	0.893825	1.36e-06	7.38e-05
Chr5	+	26137162	3UTR	AT5G65410.1	AT5G65410	protein_coding_gene-mRNA	9	4	14	31	42	22	5.95966	3.86348	11.0973	20.2711	27.571	15.4485	1.45374	0.000951268	0.0154784
Chr5	+	26177497	3UTR	AT5G65480.1	AT5G65480	protein_coding_gene-mRNA	555	723	341	151	104	45	367.513	698.324	270.3	98.74	68.2709	31.5992	-2.56965	4.22e-09	5.46e-07
Chr5	+	26285222	3UTR	AT5G65700.2	AT5G65700	protein_coding_gene-mRNA	44	28	45	71	157	117	29.1361	27.0444	35.67	46.4274	103.063	82.158	1.28479	1.76e-05	0.000629959
Chr5	+	26300476	3UTR	AT5G65730.1	AT5G65730	protein_coding_gene-mRNA	198	191	409	757	974	576	131.113	184.481	324.201	495.008	639.383	404.47	1.23947	4.36e-07	2.92e-05
Chr5	+	26411328	3UTR	AT5G66040.2	AT5G66040	protein_coding_gene-mRNA	2339	2060	1902	4177	4180	3769	1548.85	1989.69	1507.65	2731.37	2743.97	2646.61	0.680972	4.41e-05	0.0013431
Chr5	+	26648661	3UTR	AT5G66740.1	AT5G66740	protein_coding_gene-mRNA	3	12	20	22	66	26	1.98655	11.5904	15.8534	14.386	43.3258	18.2573	1.26135	0.00324922	0.0389477
Chr5	+	26657487	3UTR	AT5G66760.1	AT5G66760	protein_coding_gene-mRNA	329	226	296	193	196	141	217.859	218.287	234.63	126.204	128.664	99.0109	-0.908726	8.74e-06	0.000346629
Chr5	+	26768690	3UTR	AT5G67070.1	AT5G67070	protein_coding_gene-mRNA	23	38	32	70	115	75	15.2303	36.7031	25.3654	45.7735	75.4919	52.6654	1.13314	0.000379298	0.0075559
Chr5	+	26820152	3UTR	AT5G67210.1	AT5G67210	protein_coding_gene-mRNA	14	0	4	17	56	31	9.27059	0	3.17067	11.1164	36.7613	21.7684	2.01244	0.000389706	0.00768548
Chr5	+	26858338	CDS	AT5G67320.1	AT5G67320	protein_coding_gene-mRNA	433	691	504	433	166	280	286.726	667.416	399.504	283.142	108.971	196.617	-1.14683	0.00135702	0.020434
Chr5	-	1275	3UTR	AT5G01010.2	AT5G01010	protein_coding_gene-mRNA	652	416	771	505	501	399	431.745	401.802	611.147	330.223	328.882	280.18	-0.613876	0.00130732	0.0198501
Chr5	-	171912	intergenic.pm	AT5G01410.igt	AT5G01410.igt	protein_coding_gene-protein_coding_gene	1	0	0	13	4	14	0.662185	0	0	8.5008	2.6258	9.83087	2.41007	0.00320995	0.0385864
Chr5	-	172353	3UTR	AT5G01410.1	AT5G01410	protein_coding_gene-mRNA	1234	761	1015	1767	2464	2257	817.136	735.027	804.558	1155.45	1617.5	1584.88	0.878316	6.31e-08	5.57e-06
Chr5	-	558436	3UTR	AT5G02502.1	AT5G02502	protein_coding_gene-mRNA	373	274	432	844	797	588	246.995	264.648	342.432	551.898	523.192	412.897	0.791908	3.74e-05	0.00116888
Chr5	-	684537	3UTR	AT5G02940.1	AT5G02940	protein_coding_gene-mRNA	26	27	84	115	166	121	17.2168	26.0785	66.5841	75.1993	108.971	84.9668	1.21542	0.00272953	0.0340485
Chr5	-	710232	3UTR	AT5G03040.3	AT5G03040	protein_coding_gene-mRNA	302	196	168	542	494	445	199.98	189.311	133.168	354.418	324.287	312.481	0.914514	1.9e-08	2.01e-06
Chr5	-	832107	3UTR	AT5G03380.1	AT5G03380	protein_coding_gene-mRNA	958	730	830	765	726	510	634.373	705.085	657.914	500.239	476.584	358.125	-0.573512	0.00274977	0.0342288
Chr5	-	873344	3UTR	AT5G03495.1	AT5G03495	protein_coding_gene-mRNA	136	88	67	27	22	31	90.0572	84.9966	53.1087	17.6555	14.4419	21.7684	-1.90238	0.00021947	0.00494298
Chr5	-	1038519	3UTR	AT5G03880.1	AT5G03880	protein_coding_gene-mRNA	796	604	712	1373	1508	1560	527.099	583.385	564.379	897.815	989.928	1095.44	0.828372	9.85e-10	1.55e-07
Chr5	-	1266756	3UTR	AT5G04470.1	AT5G04470	protein_coding_gene-mRNA	21	11	21	46	43	48	13.9059	10.6246	16.646	30.0797	28.2274	33.7059	1.08582	0.00222957	0.0295785
Chr5	-	1341876	intergenic.pm	AT5G04680.igt	AT5G04680.igt	protein_coding_gene-protein_coding_gene	17	7	16	28	59	46	11.2571	6.76109	12.6827	18.3094	38.7306	32.3014	1.40264	0.00229732	0.0302208
Chr5	-	1373532	3UTR	AT5G04760.1	AT5G04760	protein_coding_gene-mRNA	791	498	573	372	339	381	523.788	481.003	454.198	243.254	222.537	267.54	-0.972816	9.19e-05	0.00247919
Chr5	-	1493854	3UTR	AT5G05060.1	AT5G05060	protein_coding_gene-mRNA	784	473	561	267	272	378	519.153	456.856	444.686	174.593	178.555	265.434	-1.1707	1.73e-05	0.00062171
Chr5	-	1779983	3UTR	AT5G05930.1	AT5G05930	protein_coding_gene-mRNA	229	131	170	143	102	118	151.64	126.529	134.753	93.5088	66.958	82.8602	-0.751288	0.0015504	0.022611
Chr5	-	1823897	3UTR	AT5G06060.1	AT5G06060	protein_coding_gene-mRNA	306	180	252	448	464	456	202.629	173.857	199.752	292.951	304.593	320.206	0.662436	1.18e-05	0.00045296
Chr5	-	1930831	3UTR	AT5G06320.1	AT5G06320	protein_coding_gene-mRNA	139	76	129	528	200	364	92.0437	73.4061	102.254	345.263	131.29	255.603	1.39364	3.59e-05	0.0011315
Chr5	-	2019135	AMB	AT5G06600.x	AT5G06600	protein_coding_gene-mRNA	519	331	459	322	358	301	343.674	319.703	363.834	210.558	235.01	211.364	-0.637499	0.000970077	0.0157301
Chr5	-	2023983	intron	AT5G06600.2	AT5G06600	protein_coding_gene-mRNA	19	86	13	5	7	6	12.5815	83.0648	10.3047	3.26954	4.59516	4.21323	-2.29933	0.00174373	0.0248326
Chr5	-	2710816	3UTR	AT5G08415.1	AT5G08415	protein_coding_gene-mRNA	15	11	21	40	69	62	9.93277	10.6246	16.646	26.1563	45.2951	43.5367	1.52737	0.000157153	0.00376561
Chr5	-	2731399	CDS	AT5G08450.3	AT5G08450	protein_coding_gene-mRNA	147	115	91	26	50	29	97.3412	111.075	72.1327	17.0016	32.8226	20.364	-1.88004	3.44e-06	0.000162353
Chr5	-	2806422	3UTR	AT5G08650.1	AT5G08650	protein_coding_gene-mRNA	196	149	161	279	355	303	129.788	143.915	127.619	182.44	233.04	212.768	0.636712	0.0042038	0.0470706
Chr5	-	2993489	3UTR	AT5G09660.4	AT5G09660	protein_coding_gene-mRNA	7941	5685	7095	8954	11426	11265	5258.41	5490.97	5623.98	5855.09	7500.61	7910.34	0.375646	0.000760815	0.012941
Chr5	-	3063691	intron	AT5G09850.1	AT5G09850	protein_coding_gene-mRNA	20	44	44	0	8	12	13.2437	42.4983	34.8774	0	5.25161	8.42646	-2.0805	0.00431988	0.0479838
Chr5	-	3187302	3UTR	AT5G10170.1	AT5G10170	protein_coding_gene-mRNA	18	5	8	68	56	41	11.9193	4.82935	6.34134	44.4657	36.7613	28.7904	1.9168	0.000927453	0.0151956
Chr5	-	3241515	3UTR	AT5G10310.1	AT5G10310	protein_coding_gene-mRNA	12	12	3	30	31	33	7.94622	11.5904	2.378	19.6172	20.35	23.1728	1.39692	0.00456344	0.0498686
Chr5	-	3268846	3UTR	AT5G10390.1	AT5G10390	protein_coding_gene-mRNA	9	5	5	37	67	32	5.95966	4.82935	3.96334	24.1946	43.9822	22.4706	2.28378	2.67e-06	0.000131627
Chr5	-	3270308	3UTR	AT5G10400.1	AT5G10400	protein_coding_gene-mRNA	16	13	8	57	54	47	10.595	12.5563	6.34134	37.2727	35.4484	33.0036	1.71505	1.39e-06	7.52e-05
Chr5	-	3297831	3UTR	AT5G10480.3	AT5G10480	protein_coding_gene-mRNA	43	36	64	128	138	115	28.474	34.7713	50.7307	83.7001	90.5903	80.7536	1.13335	2.55e-05	0.000852495
Chr5	-	3400465	3UTR	AT5G10760.1	AT5G10760	protein_coding_gene-mRNA	130	64	155	1716	244	205	86.084	61.8157	122.863	1122.11	160.174	143.952	2.16483	4.15e-05	0.0012776
Chr5	-	3403095	3UTR	AT5G10770.1	AT5G10770	protein_coding_gene-mRNA	89	65	59	26	18	26	58.9345	62.7815	46.7674	17.0016	11.8161	18.2573	-1.65454	0.00232173	0.0304402
Chr5	-	3403150	3UTR	AT5G10770.1	AT5G10770	protein_coding_gene-mRNA	973	725	735	261	219	182	644.306	700.256	582.611	170.67	143.763	127.801	-2.06925	7.12e-14	3.23e-11
Chr5	-	3479480	CDS	AT5G11000.1	AT5G11000	protein_coding_gene-mRNA	69	46	58	21	18	11	45.6908	44.43	45.9747	13.7321	11.8161	7.72426	-1.90799	2.18e-06	0.000110396
Chr5	-	3617239	3UTR	AT5G11330.1	AT5G11330	protein_coding_gene-mRNA	205	163	124	131	108	109	135.748	157.437	98.2908	85.6619	70.8967	76.5404	-0.73105	0.00194229	0.0267885
Chr5	-	3762519	3UTR	AT5G11700.1	AT5G11700	protein_coding_gene-mRNA	606	452	529	485	343	398	401.284	436.573	419.321	317.145	225.163	279.478	-0.604627	0.00272347	0.0339908
Chr5	-	3814709	CDS	AT5G11840.1	AT5G11840	protein_coding_gene-mRNA	44	54	26	8	1	4	29.1361	52.157	20.6094	5.23126	0.656451	2.80882	-2.55371	0.000703947	0.012249
Chr5	-	3816302	3UTR	AT5G11850.1	AT5G11850	protein_coding_gene-mRNA	77	30	78	12	25	16	50.9882	28.9761	61.8281	7.84689	16.4113	11.2353	-1.73181	0.00388936	0.0443699
Chr5	-	3877838	3UTR	AT5G12010.1	AT5G12010	protein_coding_gene-mRNA	140	118	121	182	306	231	92.7059	113.973	95.9128	119.011	200.874	162.209	0.663778	0.00362311	0.0420904
Chr5	-	3922988	3UTR	AT5G12140.1	AT5G12140	protein_coding_gene-mRNA	914	674	768	1453	1633	1869	605.237	650.996	608.769	950.127	1071.98	1312.42	0.831491	1.34e-07	1.08e-05
Chr5	-	4002831	3UTR	AT5G12370.2	AT5G12370	protein_coding_gene-mRNA	2	1	6	42	16	27	1.32437	0.96587	4.75601	27.4641	10.5032	18.9595	2.23526	0.00179377	0.0253467
Chr5	-	4023060	CDS	AT5G12410.1	AT5G12410	protein_coding_gene-mRNA	29	53	72	22	8	20	19.2034	51.1911	57.0721	14.386	5.25161	14.0441	-1.73929	0.000379883	0.00756117
Chr5	-	4110294	3UTR	AT5G13000.1	AT5G13000	protein_coding_gene-mRNA	248	160	169	328	409	330	164.222	154.539	133.961	214.482	268.489	231.728	0.650542	0.000138068	0.00341214
Chr5	-	4305202	3UTR	AT5G13430.1	AT5G13430	protein_coding_gene-mRNA	188	140	154	275	332	285	124.491	135.222	122.071	179.825	217.942	200.129	0.642215	0.000292935	0.00617384
Chr5	-	4451891	3UTR	AT5G13800.1	AT5G13800	protein_coding_gene-mRNA	670	554	703	303	161	273	443.664	535.092	557.245	198.134	105.689	191.702	-1.59051	1.1e-08	1.26e-06
Chr5	-	4451968	3UTR	AT5G13800.1	AT5G13800	protein_coding_gene-mRNA	94	160	56	27	6	12	62.2454	154.539	44.3894	17.6555	3.93871	8.42646	-2.70639	4.06e-06	0.000186582
Chr5	-	4531049	3UTR	AT5G14040.1	AT5G14040	protein_coding_gene-mRNA	31	12	31	0	8	1	20.5277	11.5904	24.5727	0	5.25161	0.702205	-2.42517	0.000885073	0.0147256
Chr5	-	4534909	intergenic.pm	AT5G14080.igt	AT5G14080.igt	protein_coding_gene-protein_coding_gene	0	0	4	23	16	12	0	0	3.17067	15.0399	10.5032	8.42646	2.42768	0.000132224	0.00329875
Chr5	-	4568546	3UTR	AT5G14170.1	AT5G14170	protein_coding_gene-mRNA	530	365	497	278	281	259	350.958	352.543	393.956	181.786	184.463	181.871	-0.993168	6.06e-10	1.04e-07
Chr5	-	4719087	3UTR	AT5G14640.1	AT5G14640	protein_coding_gene-mRNA	208	110	175	400	283	339	137.734	106.246	138.717	261.563	185.776	238.048	0.81928	0.00134078	0.020241
Chr5	-	5134538	3UTR	AT5G15740.1	AT5G15740	protein_coding_gene-mRNA	19	20	12	43	72	26	12.5815	19.3174	9.51201	28.118	47.2645	18.2573	1.11418	0.00320822	0.0385864
Chr5	-	5176107	3UTR	AT5G15850.1	AT5G15850	protein_coding_gene-mRNA	820	559	895	1653	1360	1260	542.992	539.921	709.437	1080.91	892.774	884.779	0.663681	0.00136746	0.020565
Chr5	-	5182531	3UTR	AT5G15870.1	AT5G15870	protein_coding_gene-mRNA	15	17	8	66	39	27	9.93277	16.4198	6.34134	43.1579	25.6016	18.9595	1.33332	0.00140543	0.0209626
Chr5	-	5298312	3UTR	AT5G16220.1	AT5G16220	protein_coding_gene-mRNA	29	18	25	87	57	70	19.2034	17.3857	19.8167	56.8899	37.4177	49.1544	1.26874	0.00187885	0.0261731
Chr5	-	5356745	3UTR	AT5G16370.1	AT5G16370	protein_coding_gene-mRNA	1148	736	604	500	292	421	760.188	710.88	478.771	326.954	191.684	295.628	-1.21114	0.000388628	0.00768174
Chr5	-	5363738	3UTR	AT5G16400.1	AT5G16400	protein_coding_gene-mRNA	487	350	488	780	782	1014	322.484	338.054	386.822	510.048	513.345	712.036	0.718813	0.000220195	0.00494988
Chr5	-	5521317	CDS	AT5G16780.1	AT5G16780	protein_coding_gene-mRNA	89	81	57	35	21	25	58.9345	78.2355	45.182	22.8868	13.7855	17.5551	-1.63709	6.44e-05	0.00185664
Chr5	-	5576175	3UTR	AT5G16970.1	AT5G16970	protein_coding_gene-mRNA	4677	2349	3329	2200	1514	1570	3097.04	2268.83	2638.79	1438.6	993.867	1102.46	-1.1705	2.11e-14	1.06e-11
Chr5	-	5584859	3UTR	AT5G17000.1	AT5G17000	protein_coding_gene-mRNA	1485	1090	1198	1116	999	723	983.345	1052.8	949.616	729.761	655.795	507.694	-0.649746	0.000280591	0.00595619
[truncated: 163 more rows]
