# Supplementary material for: Signatures of mRNA Alternative Polyadenylation in Arabidopsis Leaf Development
Source: Front Genet. 2022 Apr 26;13:863253. doi: 10.3389/fgene.2022.863253 (PMC9086830; doi:10.3389/fgene.2022.863253)
Supplement: Supplementary file 4 [file Table5.XLS]

## Sheet: 20171101allleaves_PACfilter10_1
chr	strand	coordinate	region	transcript	gene	gene_type	10TL-rep1	10TL-rep2	10TL-rep3	14TL-rep1	14TL-rep2	14TL-rep3	10TL-rep1	10TL-rep2	10TL-rep3	14TL-rep1	14TL-rep2	14TL-rep3	log2FoldChange	pvalue	padj
chloroplast	+	27908	intergenic.pm	ATCG00200.igt	ATCG00200.igt	tRNA-tRNA	89	39	38	110	109	34	71.291	25.516	21.4652	159.309	163.921	41.1295	1.48773	0.00283929	0.0353058
chloroplast	+	32231	intergenic.pm	ATCG00260.igt	ATCG00260.igt	tRNA-tRNA	71	84	87	154	143	127	56.8726	54.9575	49.144	223.032	215.052	153.631	1.83747	5.87103e-13	2.61715e-10
chloroplast	+	32357	intergenic.pm	ATCG00260.igt	ATCG00260.igt	tRNA-tRNA	611	568	643	1222	902	1283	489.425	371.617	363.213	1769.77	1356.48	1552.03	1.88933	7.68181e-13	3.29983e-10
chloroplast	+	32542	intergenic.pm	ATCG00260.igt	ATCG00260.igt	tRNA-tRNA	366	212	389	517	492	593	293.174	138.702	219.736	748.75	739.9	717.347	1.55971	0.00447862	0.0482985
chloroplast	+	47149	intron	ATCG00400.1	ATCG00400	tRNA-tRNA	97	35	37	175	75	123	77.6992	22.8989	20.9003	253.445	112.79	148.792	1.9403	2.82435e-05	0.00102817
chloroplast	+	55504	CDS	ATCG00490.1	ATCG00490	protein_coding_gene-mRNA	294	223	206	257	314	170	235.501	145.899	116.364	372.203	472.212	205.648	1.0313	0.00391976	0.0441294
chloroplast	+	60738	intergenic.pm	ATCG00520.igt	ATCG00520.igt	protein_coding_gene-protein_coding_gene	91	38	32	167	143	30	72.8931	24.8617	18.0759	241.859	215.052	36.2907	1.85009	0.00105792	0.0169914
chloroplast	+	67075	3UTR	ATCG00630.1	ATCG00630	protein_coding_gene-mRNA	1102	1088	2650	1253	4833	2204	882.727	711.83	1496.91	1814.67	7268.16	2666.16	1.78042	0.00015216	0.00399436
chloroplast	+	67257	3UTR	ATCG00630.1	ATCG00630	protein_coding_gene-mRNA	46	3	27	45	66	72	36.8471	1.96277	15.2516	65.1717	99.2548	87.0978	1.97391	0.000679077	0.01237
chloroplast	+	68251	3UTR	ATCG00650.1	ATCG00650	protein_coding_gene-mRNA	1	1	0	32	7	6	0.801023	0.654256	0	46.3443	10.527	7.25815	3.51805	3.26319e-06	0.000186673
chloroplast	+	75289	intron	ATCG00720.1	ATCG00720	protein_coding_gene-mRNA	0	4	7	7	35	6	0	2.61702	3.95411	10.1378	52.6351	7.25815	2.48658	0.00135362	0.020461
chloroplast	+	76492	3UTR	ATCG00720.1	ATCG00720	protein_coding_gene-mRNA	77	76	62	93	126	98	61.6788	49.7234	35.0221	134.688	189.486	118.55	1.4986	0.000319761	0.00705386
chloroplast	+	76674	intron	ATCG00730.1	ATCG00730	protein_coding_gene-mRNA	1	9	0	32	43	9	0.801023	5.8883	0	46.3443	64.666	10.8872	2.75687	0.000742107	0.0132186
chloroplast	+	76926	intron	ATCG00730.1	ATCG00730	protein_coding_gene-mRNA	22	46	56	144	66	84	17.6225	30.0958	31.6329	208.549	99.2548	101.614	2.19959	2.4864e-07	2.09799e-05
chloroplast	+	100980	intergenic.pm	ATCG00910.igt	ATCG00910.igt	tRNA-tRNA	233	199	192	20	28	26	186.638	130.197	108.456	28.9652	42.1081	31.452	-1.96149	1.02264e-07	9.78177e-06
chloroplast	+	103933	intron	ATCG00940.1	ATCG00940	tRNA-tRNA	198	217	224	254	334	248	158.603	141.973	126.532	367.858	502.29	300.003	1.42188	3.71303e-08	4.2845e-06
chloroplast	+	104045	intron	ATCG00940.1	ATCG00940	tRNA-tRNA	121	130	103	129	267	82	96.9238	85.0532	58.1819	186.825	401.531	99.1947	1.42838	0.000497416	0.00989222
chloroplast	+	104886	exon	ATCG00950.1	ATCG00950	rRNA-rRNA	80915	78014	89393	134529	72353	73751	64814.8	51041.1	50495.7	194833	108809	89215.9	1.16956	0.00367255	0.0421295
chloroplast	+	106641	exon	ATCG00950.1	ATCG00950	rRNA-rRNA	2668	1961	2718	4213	2777	1800	2137.13	1283	1535.32	6101.52	4176.22	2177.44	1.28488	4.11169e-05	0.00139573
chloroplast	+	107501	intergenic.pm	ATCG00950.igt	ATCG00950.igt	rRNA-rRNA	45	78	126	59	92	160	36.046	51.0319	71.174	85.4473	138.355	193.551	1.33708	0.000115701	0.00323901
chloroplast	+	108231	intergenic.pm	ATCG00970.igt	ATCG00970.igt	rRNA-rRNA	0	1	0	4	5	4	0	0.654256	0	5.79304	7.5193	4.83877	2.35766	0.0042488	0.046646
chloroplast	+	113482	CDS	ATCG01020.1	ATCG01020	protein_coding_gene-mRNA	221	208	187	240	232	210	177.026	136.085	105.631	347.582	348.896	254.035	1.14269	0.000371285	0.00790982
chloroplast	+	113657	3UTR	ATCG01020.1	ATCG01020	protein_coding_gene-mRNA	35	8	130	252	41	163	28.0358	5.23405	73.4335	364.961	61.6583	197.18	2.17079	0.000607957	0.0113726
chloroplast	+	113752	3UTR	ATCG01020.1	ATCG01020	protein_coding_gene-mRNA	717	404	520	734	602	595	574.333	264.319	293.734	1063.02	905.324	719.766	1.20674	0.000123959	0.00340937
chloroplast	+	115470	3UTR	ATCG01040.1	ATCG01040	protein_coding_gene-mRNA	93	50	115	68	97	106	74.4951	32.7128	64.9604	98.4816	145.875	128.227	1.08307	0.000335094	0.00725658
chloroplast	+	133794	intergenic.igt	ATCG01140.igt	ATCG01140.igt	tRNA-tRNA	78	85	748	2995	2266	2175	62.4798	55.6117	422.525	4337.54	3407.75	2631.08	3.38577	6.92609e-07	5.12965e-05
chloroplast	+	139229	intergenic.pm	ATCG01140.igt	ATCG01140.igt	tRNA-tRNA	49	55	51	133	96	104	39.2501	35.9841	28.8085	192.619	144.371	125.808	2.07857	2.54287e-10	5.56502e-08
chloroplast	+	153979	CDS	ATCG01310.1	ATCG01310	protein_coding_gene-mRNA	36	42	49	63	66	77	28.8368	27.4787	27.6788	91.2403	99.2548	93.1462	1.67546	5.25629e-06	0.000266492
chloroplast	+	154037	CDS	ATCG01310.1	ATCG01310	protein_coding_gene-mRNA	6	7	71	44	99	120	4.80614	4.57979	40.106	63.7234	148.882	145.163	2.41886	0.000194241	0.00478762
chloroplast	+	154249	CDS	ATCG01310.1	ATCG01310	protein_coding_gene-mRNA	318	231	194	1394	1187	1144	254.725	151.133	109.585	2018.87	1785.08	1383.89	3.25415	2.2183e-33	5.24095e-30
chloroplast	+	154318	3UTR	ATCG01310.1	ATCG01310	protein_coding_gene-mRNA	6	3	14	12	13	19	4.80614	1.96277	7.90822	17.3791	19.5502	22.9841	1.76654	0.00217182	0.0289966
chloroplast	+	154401	3UTR	ATCG01310.1	ATCG01310	protein_coding_gene-mRNA	16	1	8	27	45	25	12.8164	0.654256	4.51898	39.103	67.6737	30.2423	2.51891	6.14754e-05	0.00192119
chloroplast	-	3997	intron	ATCG00030.1	ATCG00030	tRNA-tRNA	52	34	37	119	175	101	41.6532	22.2447	20.9003	172.343	263.176	122.179	2.45293	1.72389e-06	0.000109196
chloroplast	-	4131	intron	ATCG00030.1	ATCG00030	tRNA-tRNA	71	8	20	149	65	89	56.8726	5.23405	11.2975	215.791	97.751	107.663	2.02312	0.00416953	0.0460539
chloroplast	-	4218	intron	ATCG00030.1	ATCG00030	tRNA-tRNA	23	39	80	252	97	154	18.4235	25.516	45.1898	364.961	145.875	186.292	2.60176	4.75394e-06	0.00024685
chloroplast	-	11211	CDS	ATCG00120.1	ATCG00120	protein_coding_gene-mRNA	64	42	69	69	257	40	51.2655	27.4787	38.9762	99.9299	386.492	48.3877	1.87368	0.00335629	0.0395293
chloroplast	-	14846	3UTR	ATCG00160.1	ATCG00160	protein_coding_gene-mRNA	5	4	5	8	8	15	4.00511	2.61702	2.82437	11.5861	12.0309	18.1454	1.90138	0.000611555	0.0114308
chloroplast	-	17837	CDS	ATCG00170.1	ATCG00170	protein_coding_gene-mRNA	103	677	724	1355	3615	3443	82.5054	442.931	408.968	1962.39	5436.46	4164.97	2.82863	9.55788e-05	0.00277754
chloroplast	-	25701	CDS	ATCG00190.1	ATCG00190	protein_coding_gene-mRNA	209	144	349	381	2041	1321	167.414	94.2128	197.141	551.787	3069.38	1598	3.18443	3.84724e-10	8.04379e-08
chloroplast	-	28819	intergenic.pm	ATCG00230.igt	ATCG00230.igt	tRNA-tRNA	0	1	3	14	7	10	0	0.654256	1.69462	20.2756	10.527	12.0969	2.58216	0.00113526	0.017953
chloroplast	-	41803	CDS	ATCG00350.1	ATCG00350	protein_coding_gene-mRNA	104	79	127	361	491	332	83.3064	51.6862	71.7389	522.822	738.396	401.618	2.83824	1.34532e-12	5.21056e-10
chloroplast	-	45212	3UTR	ATCG00380.1	ATCG00380	protein_coding_gene-mRNA	292	33	73	11	5	2	233.899	21.5904	41.2357	15.9309	7.5193	2.41938	-2.59324	0.000745537	0.0132536
chloroplast	-	52210	3UTR	ATCG00470.1	ATCG00470	protein_coding_gene-mRNA	316	305	364	738	430	918	253.123	199.548	205.614	1068.82	646.66	1110.5	1.98952	4.82102e-07	3.74676e-05
chloroplast	-	52421	CDS	ATCG00470.1	ATCG00470	protein_coding_gene-mRNA	30	22	26	146	65	93	24.0307	14.3936	14.6867	211.446	97.751	112.501	2.78539	5.31857e-10	1.07238e-07
chloroplast	-	53514	CDS	ATCG00480.1	ATCG00480	protein_coding_gene-mRNA	12	15	7	39	62	22	9.61228	9.81383	3.95411	56.4821	93.2394	26.6132	2.34352	0.000818339	0.0142058
chloroplast	-	63913	3UTR	ATCG00570.1	ATCG00570	protein_coding_gene-mRNA	8	1	1	19	23	10	6.40818	0.654256	0.564873	27.5169	34.5888	12.0969	2.51252	0.00106793	0.017129
chloroplast	-	64541	intergenic.pm	ATCG00610.igt	ATCG00610.igt	tRNA-tRNA	11	13	12	19	31	17	8.81125	8.50532	6.77848	27.5169	46.6197	20.5648	1.7763	0.000954027	0.0158174
chloroplast	-	70242	intron	ATCG00670.1	ATCG00670	protein_coding_gene-mRNA	7	3	0	11	39	1	5.60716	1.96277	0	15.9309	58.6506	1.20969	2.37175	0.00272198	0.0342983
chloroplast	-	71273	intron	ATCG00670.1	ATCG00670	protein_coding_gene-mRNA	7	11	20	18	26	28	5.60716	7.19681	11.2975	26.0687	39.1004	33.8714	1.88056	7.44458e-06	0.000346231
chloroplast	-	77963	CDS	ATCG00740.1	ATCG00740	protein_coding_gene-mRNA	16	37	52	85	657	61	12.8164	24.2075	29.3734	123.102	988.037	73.7912	3.59248	2.08452e-09	3.59481e-07
chloroplast	-	78116	CDS	ATCG00740.1	ATCG00740	protein_coding_gene-mRNA	46	131	76	249	221	136	36.8471	85.7075	42.9303	360.617	332.353	164.518	2.23747	2.80424e-08	3.4151e-06
chloroplast	-	78414	CDS	ATCG00740.1	ATCG00740	protein_coding_gene-mRNA	0	0	0	0	7	15	0	0	0	0	10.527	18.1454	2.55292	0.00337598	0.039721
chloroplast	-	81265	CDS	ATCG00790.1	ATCG00790	protein_coding_gene-mRNA	8	4	22	87	132	35	6.40818	2.61702	12.4272	125.999	198.51	42.3392	3.24645	4.50885e-06	0.000238313
chloroplast	-	81764	intron	ATCG00790.1	ATCG00790	protein_coding_gene-mRNA	11	25	14	60	63	30	8.81125	16.3564	7.90822	86.8956	94.7432	36.2907	2.42953	6.05454e-06	0.000296546
chloroplast	-	81923	intron	ATCG00790.1	ATCG00790	protein_coding_gene-mRNA	7	4	10	42	57	63	5.60716	2.61702	5.64873	60.8269	85.7201	76.2106	3.50712	2.25367e-09	3.80322e-07
chloroplast	-	82343	intron	ATCG00790.1	ATCG00790	protein_coding_gene-mRNA	120	32	45	105	114	70	96.1228	20.9362	25.4193	152.067	171.44	84.6784	1.39937	0.00416471	0.0460438
chloroplast	-	82470	intron	ATCG00790.1	ATCG00790	protein_coding_gene-mRNA	74	118	141	108	245	142	59.2757	77.2022	79.6471	156.412	368.446	171.776	1.58807	0.000110072	0.00310699
chloroplast	-	82620	intron	ATCG00790.1	ATCG00790	protein_coding_gene-mRNA	362	258	301	357	440	331	289.97	168.798	170.027	517.029	661.699	400.408	1.27616	0.000209494	0.00507641
chloroplast	-	83947	CDS	ATCG00810.1	ATCG00810	protein_coding_gene-mRNA	78	28	48	191	219	144	62.4798	18.3192	27.1139	276.618	329.346	174.196	2.57984	7.93489e-07	5.80402e-05
chloroplast	-	84032	3UTR	ATCG00830.1	ATCG00830	protein_coding_gene-mRNA	5	10	6	11	21	15	4.00511	6.54256	3.38924	15.9309	31.5811	18.1454	1.93192	0.00245299	0.0316863
chloroplast	-	84248	3UTR	ATCG00830.1	ATCG00830	protein_coding_gene-mRNA	8	1	10	33	36	28	6.40818	0.654256	5.64873	47.7926	54.139	33.8714	2.97057	4.86595e-07	3.76928e-05
chloroplast	-	84400	CDS	ATCG00830.1	ATCG00830	protein_coding_gene-mRNA	321	218	242	1454	1218	1093	257.128	142.628	136.699	2105.77	1831.7	1322.19	3.226	9.44502e-37	2.78935e-33
chloroplast	-	84670	CDS	ATCG00830.1	ATCG00830	protein_coding_gene-mRNA	52	41	88	75	193	232	41.6532	26.8245	49.7088	108.619	290.245	280.648	2.38488	3.17177e-09	4.99574e-07
chloroplast	-	97370	3UTR	ATCG00900.1	ATCG00900	protein_coding_gene-mRNA	6	8	10	111	52	43	4.80614	5.23405	5.64873	160.757	78.2008	52.0167	3.87884	6.75065e-16	5.69611e-13
chloroplast	-	97421	3UTR	ATCG00900.1	ATCG00900	protein_coding_gene-mRNA	174	42	85	283	181	180	139.378	27.4787	48.0142	409.857	272.199	217.744	1.80957	0.00214907	0.0287699
chloroplast	-	99420	intergenic.pm	ATCG00990.igt	ATCG00990.igt	tRNA-tRNA	63	49	56	141	128	110	50.4644	32.0585	31.6329	204.205	192.494	133.066	2.14913	6.4568e-12	2.06146e-09
chloroplast	-	104855	intergenic.igt	ATCG00990.igt	ATCG00990.igt	tRNA-tRNA	85	89	603	2862	2246	2072	68.0869	58.2288	340.618	4144.92	3377.67	2506.48	3.56934	8.82997e-08	8.69237e-06
chloroplast	-	118943	3UTR	ATCG01090.1	ATCG01090	protein_coding_gene-mRNA	30	40	44	30	105	123	24.0307	26.1702	24.8544	43.4478	157.905	148.792	1.96321	0.000332966	0.00723039
chloroplast	-	124697	CDS	ATCG01130.1	ATCG01130	protein_coding_gene-mRNA	33	111	48	201	345	100	26.4338	72.6224	27.1139	291.1	518.832	120.969	2.53111	8.26799e-06	0.000382269
chloroplast	-	124770	CDS	ATCG01130.1	ATCG01130	protein_coding_gene-mRNA	1	2	4	21	43	21	0.801023	1.30851	2.25949	30.4134	64.666	25.4035	4.03483	1.27777e-11	3.63718e-09
chloroplast	-	126425	CDS	ATCG01130.1	ATCG01130	protein_coding_gene-mRNA	1	3	1	9	68	21	0.801023	1.96277	0.564873	13.0343	102.263	25.4035	3.79696	9.73045e-07	6.88298e-05
chloroplast	-	127722	CDS	ATCG01130.1	ATCG01130	protein_coding_gene-mRNA	11	36	28	94	126	79	8.81125	23.5532	15.8164	136.136	189.486	95.5656	2.91377	2.14918e-11	5.9737e-09
chloroplast	-	128214	CDS	ATCG01130.1	ATCG01130	protein_coding_gene-mRNA	1	0	1	6	9	4	0.801023	0	0.564873	8.68956	13.5347	4.83877	2.47765	0.00307142	0.0373033
chloroplast	-	132008	exon	ATCG01180.1	ATCG01180	rRNA-rRNA	2464	1972	2773	4185	2845	1810	1973.72	1290.19	1566.39	6060.97	4278.48	2189.54	1.32989	1.72556e-05	0.000701688
chloroplast	-	133763	exon	ATCG01180.1	ATCG01180	rRNA-rRNA	82080	78492	90185	133974	72061	74193	65748	51353.8	50943.1	194029	108370	89750.6	1.15292	0.00429107	0.0469138
chloroplast	-	134604	intron	ATCG01190.1	ATCG01190	tRNA-tRNA	141	147	113	126	233	87	112.944	96.1756	63.8307	182.481	350.4	105.243	1.16092	0.00284746	0.0353702
chloroplast	-	134716	intron	ATCG01190.1	ATCG01190	tRNA-tRNA	211	222	253	271	345	219	169.016	145.245	142.913	392.478	518.832	264.922	1.32761	1.70372e-06	0.000108496
chloroplast	-	135584	intron	ATCG01200.1	ATCG01200	tRNA-tRNA	33	35	70	50	73	35	26.4338	22.8989	39.5411	72.413	109.782	42.3392	1.25506	0.00124931	0.0193931
chloroplast	-	137669	intergenic.pm	ATCG01220.igt	ATCG01220.igt	tRNA-tRNA	218	180	170	32	24	28	174.623	117.766	96.0284	46.3443	36.0927	33.8714	-1.66667	3.5083e-06	0.000197137
Chr1	+	89744	3UTR	AT1G01210.1	AT1G01210	protein_coding_gene-mRNA	54	42	26	3	1	7	43.2552	27.4787	14.6867	4.34478	1.50386	8.46784	-2.12956	0.000433173	0.00890701
Chr1	+	201755	3UTR	AT1G01550.2	AT1G01550	protein_coding_gene-mRNA	1574	1914	2239	656	654	711	1260.81	1252.25	1264.75	950.058	983.525	860.091	-0.434045	0.000514302	0.0101257
Chr1	+	330606	3UTR	AT1G01950.2	AT1G01950	protein_coding_gene-mRNA	63	58	87	1	0	7	50.4644	37.9468	49.144	1.44826	0	8.46784	-3.17139	1.2096e-06	8.25952e-05
Chr1	+	399439	intron	AT1G02120.1	AT1G02120	protein_coding_gene-mRNA	2	1	5	33	6	9	1.60205	0.654256	2.82437	47.7926	9.02316	10.8872	2.63485	0.000704319	0.0127512
Chr1	+	458152	3UTR	AT1G02305.1	AT1G02305	protein_coding_gene-mRNA	267	447	377	75	54	98	213.873	292.452	212.957	108.619	81.2085	118.55	-1.17373	0.000380076	0.00805353
Chr1	+	637261	3UTR	AT1G02860.2	AT1G02860	protein_coding_gene-mRNA	43	47	55	5	5	10	34.444	30.75	31.068	7.2413	7.5193	12.0969	-1.64661	0.000385326	0.00812832
Chr1	+	816695	3UTR	AT1G03310.2	AT1G03310	protein_coding_gene-mRNA	1228	2176	1773	359	361	522	983.656	1423.66	1001.52	519.925	542.894	631.459	-0.995158	3.63705e-07	2.903e-05
Chr1	+	840848	3UTR	AT1G03380.1	AT1G03380	protein_coding_gene-mRNA	166	242	259	132	145	185	132.97	158.33	146.302	191.17	218.06	223.793	0.526235	0.00322593	0.0385318
Chr1	+	847716	exon	AT1G03420.1	AT1G03420	transposable_element_gene-mRNA	120	76	137	23	14	27	96.1228	49.7234	77.3876	33.31	21.0541	32.6617	-1.29689	0.000123903	0.00340937
Chr1	+	909338	3UTR	AT1G03630.1	AT1G03630	protein_coding_gene-mRNA	1626	1594	1895	1785	1969	1843	1302.46	1042.88	1070.43	2585.14	2961.1	2229.46	1.1784	1.57633e-15	1.16383e-12
Chr1	+	920555	3UTR	AT1G03687.1	AT1G03687	protein_coding_gene-mRNA	51	30	49	53	52	40	40.8522	19.6277	27.6788	76.7578	78.2008	48.3877	1.14332	0.00409407	0.0454969
Chr1	+	1019231	3UTR	AT1G03970.1	AT1G03970	protein_coding_gene-mRNA	167	203	265	55	44	75	133.771	132.814	149.691	79.6543	66.1699	90.7268	-0.797144	0.000240059	0.00564662
Chr1	+	1205804	3UTR	AT1G04440.1	AT1G04440	protein_coding_gene-mRNA	191	253	323	201	146	197	152.995	165.527	182.454	291.1	219.564	238.309	0.571135	0.00171134	0.0242981
Chr1	+	1484051	3UTR	AT1G05140.1	AT1G05140	protein_coding_gene-mRNA	467	557	654	299	373	577	374.078	364.42	369.427	433.03	560.94	697.992	0.604989	0.00183647	0.0255828
Chr1	+	1509151	3UTR	AT1G05200.1	AT1G05200	protein_coding_gene-mRNA	250	280	314	87	44	99	200.256	183.192	177.37	125.999	66.1699	119.759	-0.819687	0.00354865	0.0411788
Chr1	+	1717214	3UTR	AT1G05710.4	AT1G05710	protein_coding_gene-mRNA	29	57	66	3	3	3	23.2297	37.2926	37.2816	4.34478	4.51158	3.62907	-2.50379	2.32813e-05	0.000884316
Chr1	+	1747693	3UTR	AT1G05805.1	AT1G05805	protein_coding_gene-mRNA	35	58	57	12	8	11	28.0358	37.9468	32.1978	17.3791	12.0309	13.3066	-1.12356	0.00204743	0.0277801
Chr1	+	1762741	3UTR	AT1G05835.1	AT1G05835	protein_coding_gene-mRNA	9	14	17	20	41	25	7.20921	9.15958	9.60284	28.9652	61.6583	30.2423	2.00538	0.000193153	0.00478346
Chr1	+	1784494	3UTR	AT1G05890.1	AT1G05890	protein_coding_gene-mRNA	138	164	210	112	95	198	110.541	107.298	118.623	162.205	142.867	239.519	0.689204	0.00166804	0.0238698
Chr1	+	2049302	3UTR	AT1G06680.1	AT1G06680	protein_coding_gene-mRNA	25883	25751	31555	21859	22932	21823	20732.9	16847.7	17824.6	31657.5	34486.5	26399.1	0.731989	5.73185e-05	0.00180561
Chr1	+	2097561	3UTR	AT1G06830.1	AT1G06830	protein_coding_gene-mRNA	331	349	268	87	72	82	265.139	228.335	151.386	125.999	108.278	99.1947	-0.930046	0.0012745	0.0197064
Chr1	+	2172029	3UTR	AT1G07080.1	AT1G07080	protein_coding_gene-mRNA	645	804	815	199	183	255	516.66	526.022	460.372	288.204	275.207	308.471	-0.777018	1.79021e-06	0.00011219
Chr1	+	2227566	3UTR	AT1G07250.1	AT1G07250	protein_coding_gene-mRNA	340	380	312	101	66	121	272.348	248.617	176.24	146.274	99.2548	146.373	-0.808977	0.00149543	0.0219039
Chr1	+	2241128	3UTR	AT1G07280.1	AT1G07280	protein_coding_gene-mRNA	521	762	624	156	136	146	417.333	498.543	352.481	225.928	204.525	176.615	-1.05306	1.03478e-08	1.42969e-06
Chr1	+	2341997	3UTR	AT1G07610.1	AT1G07610	protein_coding_gene-mRNA	36	28	66	3	3	5	28.8368	18.3192	37.2816	4.34478	4.51158	6.04846	-2.12894	0.000461472	0.00932656
Chr1	+	2342076	3UTR	AT1G07610.1	AT1G07610	protein_coding_gene-mRNA	285	179	352	27	67	60	228.292	117.112	198.835	39.103	100.759	72.5815	-1.28632	0.000914366	0.0153329
Chr1	+	2369735	3UTR	AT1G07660.1	AT1G07660	protein_coding_gene-mRNA	512	555	534	118	149	155	410.124	363.112	301.642	170.895	224.075	187.502	-0.8725	5.07637e-06	0.000260161
Chr1	+	2439653	3UTR	AT1G07890.2	AT1G07890	protein_coding_gene-mRNA	9852	16448	19123	10392	9642	14071	7891.68	10761.2	10802.1	15050.3	14500.2	17021.6	0.652142	0.00109489	0.0174665
Chr1	+	2537931	3UTR	AT1G08110.3	AT1G08110	protein_coding_gene-mRNA	622	800	960	177	228	361	498.236	523.405	542.278	256.342	342.88	436.699	-0.584578	0.00168791	0.0240522
Chr1	+	2567695	CDS	AT1G08190.1	AT1G08190	protein_coding_gene-mRNA	146	188	219	650	364	543	116.949	123	123.707	941.369	547.405	656.862	2.45207	2.54335e-12	9.10443e-10
Chr1	+	2674613	3UTR	AT1G08460.1	AT1G08460	protein_coding_gene-mRNA	226	294	323	57	59	126	181.031	192.351	182.454	82.5508	88.7278	152.421	-0.752449	0.0043473	0.0473794
Chr1	+	2685569	3UTR	AT1G08480.1	AT1G08480	protein_coding_gene-mRNA	116	122	150	136	84	131	92.9187	79.8192	84.731	196.963	126.324	158.47	0.885742	0.000570588	0.0109293
Chr1	+	2706781	3UTR	AT1G08540.1	AT1G08540	protein_coding_gene-mRNA	546	566	745	578	696	627	437.359	370.309	420.83	837.094	1046.69	758.476	1.08301	7.34876e-06	0.000343126
Chr1	+	2808623	3UTR	AT1G08760.1	AT1G08760	protein_coding_gene-mRNA	35	53	41	7	8	8	28.0358	34.6755	23.1598	10.1378	12.0309	9.67753	-1.31792	0.00268264	0.0339112
Chr1	+	2879169	3UTR	AT1G08940.1	AT1G08940	protein_coding_gene-mRNA	23	36	25	25	34	52	18.4235	23.5532	14.1218	36.2065	51.1313	62.9039	1.32056	0.00386837	0.0437502
Chr1	+	2986066	3UTR	AT1G09240.1	AT1G09240	protein_coding_gene-mRNA	80	90	204	23	13	21	64.0818	58.883	115.234	33.31	19.5502	25.4035	-1.50885	0.000102353	0.00294541
Chr1	+	3018116	3UTR	AT1G09340.1	AT1G09340	protein_coding_gene-mRNA	9031	9547	10477	6722	6676	6713	7234.04	6246.18	5918.17	9735.2	10039.8	8120.66	0.520212	0.000512477	0.0101067
Chr1	+	3060735	3UTR	AT1G09480.1	AT1G09480	protein_coding_gene-mRNA	5	18	19	0	2	0	4.00511	11.7766	10.7326	0	3.00772	0	-2.02123	0.00198656	0.0271298
Chr1	+	3208592	3UTR	AT1G09870.1	AT1G09870	protein_coding_gene-mRNA	57	61	74	13	8	14	45.6583	39.9096	41.8006	18.8274	12.0309	16.9357	-1.31024	0.00222475	0.0295624
Chr1	+	3327604	3UTR	AT1G10150.1	AT1G10150	protein_coding_gene-mRNA	272	325	363	231	193	262	217.878	212.633	205.049	334.548	290.245	316.939	0.562566	0.00143529	0.0212736
Chr1	+	3630418	CDS	AT1G10890.1	AT1G10890	protein_coding_gene-mRNA	24	30	28	73	33	61	19.2246	19.6277	15.8164	105.723	49.6274	73.7912	1.84302	0.000742716	0.0132186
Chr1	+	3850159	CDS	AT1G11440.1	AT1G11440	protein_coding_gene-mRNA	5	0	1	10	14	10	4.00511	0	0.564873	14.4826	21.0541	12.0969	2.51818	0.000585813	0.0111616
Chr1	+	3890765	3UTR	AT1G11580.1	AT1G11580	protein_coding_gene-mRNA	449	517	737	392	452	545	359.659	338.25	416.311	567.718	679.745	659.282	0.766872	5.89896e-06	0.000291216
Chr1	+	3918144	3UTR	AT1G11650.2	AT1G11650	protein_coding_gene-mRNA	1620	1965	2117	425	581	581	1297.66	1285.61	1195.84	615.51	873.743	702.831	-0.78016	5.01708e-07	3.86103e-05
Chr1	+	4003225	CDS	AT1G11860.3	AT1G11860	protein_coding_gene-mRNA	2	8	7	194	4	2	1.60205	5.23405	3.95411	280.962	6.01544	2.41938	3.23611	9.83846e-05	0.00285557
Chr1	+	4084680	CDS	AT1G12080.1	AT1G12080	protein_coding_gene-mRNA	1	1	4	5	7	21	0.801023	0.654256	2.25949	7.2413	10.527	25.4035	2.68245	0.000654417	0.0120541
Chr1	+	4222784	3UTR	AT1G12400.1	AT1G12400	protein_coding_gene-mRNA	5	14	24	0	0	0	4.00511	9.15958	13.557	0	0	0	-2.41761	0.00443743	0.0480834
Chr1	+	4224537	intron	AT1G12410.1	AT1G12410	protein_coding_gene-mRNA	0	3	0	8	5	12	0	1.96277	0	11.5861	7.5193	14.5163	2.69828	0.00042595	0.00878907
Chr1	+	4368805	3UTR	AT1G12810.1	AT1G12810	protein_coding_gene-mRNA	314	493	328	79	83	119	251.521	322.548	185.278	114.413	124.82	143.953	-0.960524	0.000274803	0.00626084
Chr1	+	4460937	3UTR	AT1G13080.2	AT1G13080	protein_coding_gene-mRNA	125	175	291	55	39	48	100.128	114.495	164.378	79.6543	58.6506	58.0652	-0.925755	0.00259676	0.0330398
Chr1	+	4463469	3UTR	AT1G13090.1	AT1G13090	protein_coding_gene-mRNA	1307	2029	2369	1857	1306	2323	1046.94	1327.48	1338.18	2689.42	1964.04	2810.11	0.995091	1.7866e-07	1.58685e-05
Chr1	+	4468955	3UTR	AT1G13110.1	AT1G13110	protein_coding_gene-mRNA	111	144	196	170	92	185	88.9135	94.2128	110.715	246.204	138.355	223.793	1.01285	0.00148777	0.0218324
Chr1	+	4724514	3UTR	AT1G13770.1	AT1G13770	protein_coding_gene-mRNA	40	71	40	9	6	4	32.0409	46.4521	22.5949	13.0343	9.02316	4.83877	-1.75607	0.000210005	0.00508358
Chr1	+	4889582	3UTR	AT1G14320.2	AT1G14320	protein_coding_gene-mRNA	1344	1267	1599	346	524	353	1076.57	828.942	903.232	501.098	788.023	427.021	-0.698066	0.00366431	0.0420666
Chr1	+	5021584	3UTR	AT1G14630.1	AT1G14630	protein_coding_gene-mRNA	15	14	17	57	34	22	12.0153	9.15958	9.60284	82.5508	51.1313	26.6132	2.01076	0.00265053	0.0336078
Chr1	+	5031823	AMB	AT1G14650.x	AT1G14650	protein_coding_gene-mRNA	17	11	19	0	0	2	13.6174	7.19681	10.7326	0	0	2.41938	-2.3695	0.000411576	0.00855225
Chr1	+	5044077	3UTR	AT1G14685.3	AT1G14685	protein_coding_gene-mRNA	45	55	53	44	43	96	36.046	35.9841	29.9383	63.7234	64.666	116.13	1.19013	0.00458845	0.0490529
Chr1	+	5204113	3UTR	AT1G15120.2	AT1G15120	protein_coding_gene-mRNA	595	801	764	210	224	275	476.609	524.059	431.563	304.134	336.865	332.665	-0.551229	0.000724767	0.0130278
Chr1	+	5472906	3UTR	AT1G15930.1	AT1G15930	protein_coding_gene-mRNA	1299	1130	1352	303	363	386	1040.53	739.309	763.708	438.823	545.901	466.941	-0.791303	0.00174575	0.0246533
Chr1	+	5482145	3UTR	AT1G15950.2	AT1G15950	protein_coding_gene-mRNA	793	1107	1149	244	300	450	635.211	724.261	649.039	353.375	451.158	544.361	-0.566123	0.00225094	0.0298266
Chr1	+	5511733	3UTR	AT1G16060.2	AT1G16060	protein_coding_gene-mRNA	83	119	98	14	17	28	66.4849	77.8564	55.3576	20.2756	25.5656	33.8714	-1.25757	0.000604175	0.0113527
Chr1	+	5542835	3UTR	AT1G16180.1	AT1G16180	protein_coding_gene-mRNA	1609	2327	1981	469	351	660	1288.85	1522.45	1119.01	679.234	527.855	798.396	-0.957743	3.29675e-07	2.69512e-05
Chr1	+	5610215	CDS	AT1G16410.2	AT1G16410	protein_coding_gene-mRNA	5	6	7	57	9	12	4.00511	3.92553	3.95411	82.5508	13.5347	14.5163	2.49293	0.000723504	0.0130187
Chr1	+	5640178	3UTR	AT1G16500.1	AT1G16500	protein_coding_gene-mRNA	21	43	45	35	24	58	16.8215	28.133	25.4193	50.6891	36.0927	70.1621	1.09673	0.00416406	0.0460438
Chr1	+	5651196	3UTR	AT1G16520.1	AT1G16520	protein_coding_gene-mRNA	8	32	22	37	24	46	6.40818	20.9362	12.4272	53.5856	36.0927	55.6458	1.75875	6.23581e-06	0.000303767
Chr1	+	5711891	3UTR	AT1G16700.1	AT1G16700	protein_coding_gene-mRNA	446	523	492	143	122	127	357.256	342.176	277.918	207.101	183.471	153.631	-0.833727	9.85088e-05	0.00285567
Chr1	+	5727724	5UTR	AT1G16740.1	AT1G16740	protein_coding_gene-mRNA	10	2	29	49	18	46	8.01023	1.30851	16.3813	70.9647	27.0695	55.6458	2.22496	0.000152599	0.00400104
Chr1	+	5729080	3UTR	AT1G16740.1	AT1G16740	protein_coding_gene-mRNA	387	503	406	61	44	60	309.996	329.091	229.338	88.3438	66.1699	72.5815	-1.85702	8.44321e-08	8.46039e-06
Chr1	+	5776280	AMB	AT1G16880.x	AT1G16880	protein_coding_gene-mRNA	1585	1968	1724	395	452	432	1269.62	1287.58	973.841	572.063	679.745	522.587	-0.981744	3.08486e-07	2.53066e-05
Chr1	+	5845597	3UTR	AT1G17100.1	AT1G17100	protein_coding_gene-mRNA	4936	5968	5911	4402	3445	5140	3953.85	3904.6	3338.96	6375.24	5180.8	6217.81	0.657056	0.0016399	0.0235173
Chr1	+	5879977	3UTR	AT1G17200.2	AT1G17200	protein_coding_gene-mRNA	245	242	239	48	41	74	196.251	158.33	135.005	69.5165	61.6583	89.5172	-1.11203	4.95117e-05	0.00160022
Chr1	+	5890409	3UTR	AT1G17220.1	AT1G17220	protein_coding_gene-mRNA	1372	1467	1632	906	1122	1256	1099	959.793	921.873	1312.12	1687.33	1519.37	0.594071	0.00107971	0.017271
Chr1	+	6006371	3UTR	AT1G17470.2	AT1G17470	protein_coding_gene-mRNA	277	201	273	72	37	77	221.883	131.505	154.21	104.275	55.6429	93.1462	-0.972554	0.000137937	0.0037033
Chr1	+	6211003	intergenic.igt	AT1G18030.igt	AT1G18030.igt	protein_coding_gene-protein_coding_gene	604	671	675	138	122	207	483.818	439.006	381.289	199.86	183.471	250.406	-1.02445	1.0164e-07	9.76162e-06
Chr1	+	6224028	3UTR	AT1G18080.1	AT1G18080	protein_coding_gene-mRNA	1445	1457	1877	1161	1664	979	1157.48	953.25	1060.27	1681.43	2502.42	1184.29	0.741828	0.00421803	0.0464377
Chr1	+	6356081	3UTR	AT1G18460.1	AT1G18460	protein_coding_gene-mRNA	177	207	294	182	293	311	141.781	135.431	166.073	263.583	440.631	376.214	1.25772	3.73474e-07	2.97094e-05
Chr1	+	6605909	3UTR	AT1G19110.1	AT1G19110	protein_coding_gene-mRNA	139	154	196	187	140	183	111.342	100.755	110.715	270.825	210.541	221.374	1.10521	1.90567e-07	1.67998e-05
Chr1	+	6609370	3UTR	AT1G19120.1	AT1G19120	protein_coding_gene-mRNA	105	124	186	133	118	171	84.1074	81.1277	105.066	192.619	177.456	206.857	1.07573	2.27607e-07	1.95543e-05
Chr1	+	6698796	3UTR	AT1G19380.1	AT1G19380	protein_coding_gene-mRNA	188	118	202	12	25	20	150.592	77.2022	114.104	17.3791	37.5965	24.1938	-1.94367	5.5745e-05	0.00176309
Chr1	+	6711788	AMB	AT1G19396.x	AT1G19396	protein_coding_gene-mRNA	63	120	133	108	63	143	50.4644	78.5107	75.1281	156.412	94.7432	172.986	1.01628	0.00166459	0.0238349
Chr1	+	6914541	3UTR	AT1G19910.1	AT1G19910	protein_coding_gene-mRNA	3640	5005	4575	396	370	497	2915.72	3274.55	2584.29	573.511	556.429	601.217	-2.32709	9.09729e-67	1.07466e-62
Chr1	+	6968628	3UTR	AT1G20090.1	AT1G20090	protein_coding_gene-mRNA	0	0	6	40	25	21	0	0	3.38924	57.9304	37.5965	25.4035	3.47595	4.20621e-05	0.00142169
Chr1	+	6974739	3UTR	AT1G20110.1	AT1G20110	protein_coding_gene-mRNA	398	611	652	160	161	141	318.807	399.75	368.297	231.722	242.122	170.566	-0.747386	0.00040546	0.00846237
Chr1	+	7146417	3UTR	AT1G20620.4	AT1G20620	protein_coding_gene-mRNA	3331	5513	6100	1522	996	1761	2668.21	3606.91	3445.73	2204.25	1497.85	2130.27	-0.723926	0.00146912	0.0216393
Chr1	+	7181435	3UTR	AT1G20696.2	AT1G20696	protein_coding_gene-mRNA	242	319	323	68	62	73	193.848	208.708	182.454	98.4816	93.2394	88.3075	-1.03588	0.000105071	0.00298742
Chr1	+	7214990	3UTR	AT1G20760.1	AT1G20760	protein_coding_gene-mRNA	45	75	85	15	19	13	36.046	49.0692	48.0142	21.7239	28.5734	15.726	-0.987853	0.0033153	0.0392618
Chr1	+	7239618	3UTR	AT1G20823.1	AT1G20823	protein_coding_gene-mRNA	726	671	554	115	151	139	581.543	439.006	312.94	166.55	227.083	168.147	-1.21829	6.83119e-06	0.000323874
Chr1	+	7253674	3UTR	AT1G20850.1	AT1G20850	protein_coding_gene-mRNA	212	189	182	221	264	231	169.817	123.654	102.807	320.065	397.019	279.439	1.29157	2.74851e-05	0.00100676
Chr1	+	7285735	AMB	AT1G20920.x	AT1G20920	protein_coding_gene-mRNA	271	391	406	835	462	560	217.077	255.814	229.338	1209.3	694.784	677.427	1.7773	5.71085e-06	0.000284651
Chr1	+	7289779	3UTR	AT1G20920.1	AT1G20920	protein_coding_gene-mRNA	97	134	147	142	85	138	77.6992	87.6703	83.0363	205.653	127.828	166.937	0.994342	3.89519e-06	0.000213521
Chr1	+	7318736	CDS	AT1G20970.1	AT1G20970	protein_coding_gene-mRNA	82	109	132	265	208	242	65.6839	71.3139	74.5632	383.789	312.803	292.745	1.99916	0.00017518	0.00445449
Chr1	+	7375747	3UTR	AT1G21065.1	AT1G21065	protein_coding_gene-mRNA	2578	3312	3539	1850	1882	2539	2065.04	2166.89	1999.09	2679.28	2830.27	3071.41	0.460148	3.85884e-05	0.00133093
Chr1	+	7439472	5UTR	AT1G21250.1	AT1G21250	protein_coding_gene-mRNA	0	1	1	16	1	8	0	0.654256	0.564873	23.1722	1.50386	9.67753	2.8252	0.000708158	0.0127912
Chr1	+	7496373	3UTR	AT1G21400.1	AT1G21400	protein_coding_gene-mRNA	382	736	659	179	79	246	305.991	481.532	372.251	259.238	118.805	297.584	-0.758568	0.00311912	0.0375981
Chr1	+	7609063	3UTR	AT1G21660.1	AT1G21660	protein_coding_gene-mRNA	165	224	252	45	50	70	132.169	146.553	142.348	65.1717	75.193	84.6784	-0.874351	0.00447949	0.0482985
Chr1	+	7615274	3UTR	AT1G21680.1	AT1G21680	protein_coding_gene-mRNA	1013	969	1182	383	334	379	811.436	633.974	667.68	554.683	502.29	458.473	-0.476348	0.000971141	0.0160225
Chr1	+	8004294	3UTR	AT1G22630.1	AT1G22630	protein_coding_gene-mRNA	1834	1989	2049	1500	1273	1692	1469.08	1301.31	1157.42	2172.39	1914.41	2046.8	0.639699	4.11741e-06	0.000222264
Chr1	+	8052896	3UTR	AT1G22750.4	AT1G22750	protein_coding_gene-mRNA	402	654	670	103	177	171	322.011	427.883	378.465	149.171	266.183	206.857	-0.840102	0.00148185	0.0217726
Chr1	+	8101290	3UTR	AT1G22882.1	AT1G22882	protein_coding_gene-mRNA	84	107	157	97	125	155	67.2859	70.0054	88.6851	140.481	187.983	187.502	1.13108	0.00294853	0.0363391
Chr1	+	8121692	CDS	AT1G22930.1	AT1G22930	protein_coding_gene-mRNA	235	319	422	309	322	391	188.24	208.708	238.376	447.512	484.243	472.989	1.1208	3.82279e-06	0.00021004
Chr1	+	8122122	3UTR	AT1G22930.2	AT1G22930	protein_coding_gene-mRNA	548	896	867	187	175	239	438.961	586.213	489.745	270.825	263.176	289.116	-0.855236	0.0031055	0.0375761
Chr1	+	8201169	3UTR	AT1G23130.1	AT1G23130	protein_coding_gene-mRNA	10995	16904	17104	4669	3033	5649	8807.25	11059.5	9661.59	6761.92	4561.21	6833.55	-0.692857	0.000314421	0.00696858
Chr1	+	8324241	AMB	AT1G23440.x	AT1G23440	protein_coding_gene-mRNA	137	201	235	42	60	42	109.74	131.505	132.745	60.8269	90.2316	50.807	-0.881954	0.000396137	0.00831184
Chr1	+	8338581	3UTR	AT1G23490.1	AT1G23490	protein_coding_gene-mRNA	1050	1386	1601	357	386	536	841.074	906.798	904.362	517.029	580.49	648.395	-0.594813	0.00250948	0.0322048
Chr1	+	8543381	3UTR	AT1G24147.1	AT1G24147	protein_coding_gene-mRNA	78	51	84	1	1	19	62.4798	33.367	47.4493	1.44826	1.50386	22.9841	-2.04825	0.00187251	0.025932
Chr1	+	8543437	3UTR	AT1G24147.1	AT1G24147	protein_coding_gene-mRNA	1135	1578	1773	275	222	434	909.161	1032.42	1001.52	398.271	333.857	525.006	-1.1948	2.20973e-05	0.000847516
Chr1	+	8754478	intron	AT1G24706.2	AT1G24706	protein_coding_gene-mRNA	28	53	77	59	59	96	22.4286	34.6755	43.4952	85.4473	88.7278	116.13	1.39737	0.00334343	0.0394565
Chr1	+	8771248	3UTR	AT1G24800.1	AT1G24800	protein_coding_gene-mRNA	50	91	112	15	17	14	40.0511	59.5373	63.2658	21.7239	25.5656	16.9357	-1.30144	0.000146874	0.00389455
Chr1	+	8777437	AMB	AT1G24880.x	AT1G24880	protein_coding_gene-mRNA	366	481	645	447	287	421	293.174	314.697	364.343	647.372	431.608	509.28	0.697388	0.000538248	0.0104836
Chr1	+	8799965	intron	AT1G25054.2	AT1G25054	protein_coding_gene-mRNA	381	519	641	447	288	444	305.19	339.559	362.084	647.372	433.112	537.103	0.673307	0.00141817	0.0211315
Chr1	+	8808156	3UTR	AT1G25055.1	AT1G25055	protein_coding_gene-mRNA	59	84	110	23	18	14	47.2604	54.9575	62.136	33.31	27.0695	16.9357	-1.05748	0.00247298	0.0318989
Chr1	+	8814343	AMB	AT1G25098.x	AT1G25098	other_RNA-ncRNA	320	378	534	419	247	431	256.327	247.309	301.642	606.821	371.454	521.377	0.884664	1.12677e-05	0.000492928
Chr1	+	8828721	intron	AT1G25175.1	AT1G25175	other_RNA-ncRNA	388	513	693	443	280	479	310.797	335.633	391.457	641.579	421.081	579.442	0.652394	0.00132674	0.0202622
Chr1	+	8905687	CDS	AT1G25380.1	AT1G25380	protein_coding_gene-mRNA	39	33	31	84	33	28	31.2399	21.5904	17.5111	121.654	49.6274	33.8714	1.42072	0.00257148	0.0328221
Chr1	+	8951060	3UTR	AT1G25480.1	AT1G25480	protein_coding_gene-mRNA	15	32	44	26	43	38	12.0153	20.9362	24.8544	37.6547	64.666	45.9683	1.27188	0.000728979	0.0130674
Chr1	+	8955053	3UTR	AT1G25490.1	AT1G25490	protein_coding_gene-mRNA	169	223	254	61	35	67	135.373	145.899	143.478	88.3438	52.6351	81.0493	-0.903236	0.00332751	0.0393091
Chr1	+	9098668	3UTR	AT1G26290.1	AT1G26290	protein_coding_gene-mRNA	4	5	3	14	28	16	3.20409	3.27128	1.69462	20.2756	42.1081	19.3551	2.5917	0.000560492	0.0107923
Chr1	+	9215552	3UTR	AT1G26665.2	AT1G26665	protein_coding_gene-mRNA	92	126	118	91	86	151	73.6941	82.4362	66.655	131.792	129.332	182.663	0.975698	0.000214163	0.00515256
Chr1	+	9217939	3UTR	AT1G26670.1	AT1G26670	protein_coding_gene-mRNA	911	1091	1035	222	194	250	729.732	713.793	584.644	321.514	291.749	302.423	-1.13367	7.56369e-10	1.47686e-07
Chr1	+	9352757	3UTR	AT1G26945.1	AT1G26945	protein_coding_gene-mRNA	150	151	162	137	160	188	120.153	98.7926	91.5094	198.412	240.618	227.422	1.06594	0.000905342	0.0152131
Chr1	+	9376682	3UTR	AT1G27000.1	AT1G27000	protein_coding_gene-mRNA	290	325	363	96	82	80	232.297	212.633	205.049	139.033	123.317	96.7753	-0.847038	4.86278e-05	0.0015803
Chr1	+	9426767	3UTR	AT1G27130.1	AT1G27130	protein_coding_gene-mRNA	509	569	684	140	171	229	407.721	372.271	386.373	202.756	257.16	277.019	-0.652165	0.000901003	0.0151715
Chr1	+	9482902	3UTR	AT1G27290.2	AT1G27290	protein_coding_gene-mRNA	85	136	280	190	215	183	68.0869	88.9788	158.164	275.169	323.33	221.374	1.31818	9.52376e-05	0.00277104
Chr1	+	9492571	3UTR	AT1G27320.1	AT1G27320	protein_coding_gene-mRNA	409	404	584	624	616	842	327.618	264.319	329.886	903.714	926.378	1018.56	1.60732	1.60868e-16	1.45036e-13
Chr1	+	9498028	3UTR	AT1G27340.1	AT1G27340	protein_coding_gene-mRNA	256	393	367	80	63	101	205.062	257.122	207.308	115.861	94.7432	122.179	-0.988581	1.74709e-05	0.000708006
Chr1	+	9562326	3UTR	AT1G27520.1	AT1G27520	protein_coding_gene-mRNA	97	90	142	82	102	103	77.6992	58.883	80.212	118.757	153.394	124.598	0.851505	0.000793556	0.0138902
Chr1	+	9634555	3UTR	AT1G27680.1	AT1G27680	protein_coding_gene-mRNA	31	29	20	37	23	39	24.8317	18.9734	11.2975	53.5856	34.5888	47.178	1.2288	0.00410016	0.0455218
Chr1	+	9742107	3UTR	AT1G27950.1	AT1G27950	protein_coding_gene-mRNA	2765	3081	4010	797	1307	1086	2214.83	2015.76	2265.14	1154.26	1965.55	1313.72	-0.54595	0.00235732	0.0307866
Chr1	+	9748001	AMB	AT1G27970.x	AT1G27970	protein_coding_gene-mRNA	615	576	681	171	210	174	492.629	376.851	384.679	247.652	315.811	210.486	-0.690756	0.000251792	0.00585516
Chr1	+	9982005	intron	AT1G28420.1	AT1G28420	protein_coding_gene-mRNA	37	46	29	42	86	115	29.6378	30.0958	16.3813	60.8269	129.332	139.115	1.90131	0.000251102	0.00584485
Chr1	+	10036905	3UTR	AT1G28540.1	AT1G28540	protein_coding_gene-mRNA	18	22	25	15	26	46	14.4184	14.3936	14.1218	21.7239	39.1004	55.6458	1.35185	0.00175113	0.0246924
Chr1	+	10149604	3UTR	AT1G29060.1	AT1G29060	protein_coding_gene-mRNA	49	72	90	7	13	13	39.2501	47.1064	50.8386	10.1378	19.5502	15.726	-1.44439	0.00305918	0.0372366
Chr1	+	10324744	3UTR	AT1G29520.1	AT1G29520	protein_coding_gene-mRNA	72	53	68	81	85	132	57.6737	34.6755	38.4114	117.309	127.828	159.679	1.60091	3.71761e-08	4.2845e-06
Chr1	+	10332311	3UTR	AT1G29550.1	AT1G29550	protein_coding_gene-mRNA	25	35	40	33	23	61	20.0256	22.8989	22.5949	47.7926	34.5888	73.7912	1.19706	0.00161161	0.023217
Chr1	+	10341825	AMB	AT1G29590.x	AT1G29590	protein_coding_gene-mRNA	3	7	19	38	31	19	2.40307	4.57979	10.7326	55.0339	46.6197	22.9841	2.48198	8.50664e-07	6.18393e-05
Chr1	+	10431975	3UTR	AT1G29790.1	AT1G29790	protein_coding_gene-mRNA	103	136	130	104	122	127	82.5054	88.9788	73.4335	150.619	183.471	153.631	0.963986	0.00117285	0.0184362
Chr1	+	10449824	3UTR	AT1G29850.3	AT1G29850	protein_coding_gene-mRNA	563	689	836	600	537	585	450.976	450.782	472.234	868.956	807.573	707.669	0.788727	4.86907e-09	7.36e-07
Chr1	+	10658782	3UTR	AT1G30270.1	AT1G30270	protein_coding_gene-mRNA	39	65	85	48	37	97	31.2399	42.5266	48.0142	69.5165	55.6429	117.34	0.95708	0.0043083	0.0470586
Chr1	+	10718978	3UTR	AT1G30360.1	AT1G30360	protein_coding_gene-mRNA	374	725	769	114	154	159	299.583	474.335	434.387	165.102	231.595	192.341	-1.00647	0.000979707	0.01613
Chr1	+	10722379	CDS	AT1G30380.1	AT1G30380	protein_coding_gene-mRNA	1	1	14	11	23	36	0.801023	0.654256	7.90822	15.9309	34.5888	43.5489	2.40689	0.00143719	0.0212884
Chr1	+	10747516	intergenic.pm	AT1G30410.igt	AT1G30410.igt	protein_coding_gene-protein_coding_gene	34	34	44	40	41	46	27.2348	22.2447	24.8544	57.9304	61.6583	55.6458	1.19425	0.000201232	0.00492165
Chr1	+	10813626	3UTR	AT1G30520.1	AT1G30520	protein_coding_gene-mRNA	66	54	86	134	207	140	52.8675	35.3298	48.5791	194.067	311.299	169.357	2.14786	1.51592e-06	9.87162e-05
Chr1	+	11461819	3UTR	AT1G31910.1	AT1G31910	protein_coding_gene-mRNA	390	426	558	122	109	68	312.399	278.713	315.199	176.688	163.921	82.259	-1.07577	0.000122648	0.0033891
Chr1	+	11466415	CDS	AT1G31930.1	AT1G31930	protein_coding_gene-mRNA	1	1	1	26	4	21	0.801023	0.654256	0.564873	37.6547	6.01544	25.4035	3.28348	5.23065e-05	0.00168135
Chr1	+	11480030	CDS	AT1G31970.1	AT1G31970	protein_coding_gene-mRNA	6	1	7	13	22	13	4.80614	0.654256	3.95411	18.8274	33.0849	15.726	2.31283	0.00021394	0.00515245
Chr1	+	11534618	3UTR	AT1G32060.1	AT1G32060	protein_coding_gene-mRNA	7557	7249	8095	2342	2358	2361	6053.33	4742.7	4572.65	3391.82	3546.1	2856.08	-0.643586	0.000230799	0.00547475
Chr1	+	11616178	3UTR	AT1G32230.1	AT1G32230	protein_coding_gene-mRNA	545	747	747	482	370	746	436.557	488.729	421.96	698.061	556.429	902.43	0.668261	0.00358259	0.041399
Chr1	+	11798208	CDS	AT1G32630.1	AT1G32630	protein_coding_gene-mRNA	10	13	41	42	39	49	8.01023	8.50532	23.1598	60.8269	58.6506	59.2749	1.95614	9.4342e-05	0.00275176
Chr1	+	11913826	3UTR	AT1G32870.2	AT1G32870	protein_coding_gene-mRNA	16	19	31	26	16	46	12.8164	12.4309	17.5111	37.6547	24.0618	55.6458	1.34809	0.00351412	0.0408586
Chr1	+	12008732	3UTR	AT1G33110.1	AT1G33110	protein_coding_gene-mRNA	613	581	506	510	341	563	491.027	380.123	285.826	738.612	512.817	681.056	0.731029	0.0008095	0.0140904
Chr1	+	12076105	3UTR	AT1G33290.1	AT1G33290	protein_coding_gene-mRNA	187	176	237	213	214	245	149.791	115.149	133.875	308.479	321.826	296.374	1.19139	2.11435e-06	0.000130088
Chr1	+	12266778	3UTR	AT1G33810.1	AT1G33810	protein_coding_gene-mRNA	347	274	356	450	459	505	277.955	179.266	201.095	651.717	690.272	610.894	1.54514	3.20947e-12	1.13175e-09
Chr1	+	12269769	3UTR	AT1G33811.1	AT1G33811	protein_coding_gene-mRNA	132	127	110	323	174	164	105.735	83.0905	62.136	467.788	261.672	198.389	1.81695	1.30888e-07	1.20325e-05
Chr1	+	12358008	3UTR	AT1G33990.1	AT1G33990	protein_coding_gene-mRNA	207	304	461	102	68	85	165.812	198.894	260.406	147.722	102.263	102.824	-0.808664	0.00255917	0.0327004
Chr1	+	12582722	intergenic.pm	AT1G34418.igt	AT1G34418.igt	other_RNA-other_RNA	225	291	357	112	66	77	180.23	190.388	201.66	162.205	99.2548	93.1462	-0.68292	0.00200205	0.0272782
Chr1	+	13074887	3UTR	AT1G35510.1	AT1G35510	protein_coding_gene-mRNA	153	304	213	52	58	63	122.557	198.894	120.318	75.3095	87.2239	76.2106	-0.867308	0.00235413	0.0307796
Chr1	+	13227143	3UTR	AT1G35720.1	AT1G35720	protein_coding_gene-mRNA	256	456	351	77	80	84	205.062	298.341	198.27	111.516	120.309	101.614	-1.04847	0.000221868	0.00529601
Chr1	+	13543932	3UTR	AT1G36160.1	AT1G36160	protein_coding_gene-mRNA	464	624	762	415	382	547	371.675	408.256	430.433	601.028	574.475	661.701	0.593914	0.0028138	0.0350997
Chr1	+	13701632	3UTR	AT1G36380.1	AT1G36380	protein_coding_gene-mRNA	37	26	34	25	22	79	29.6378	17.0106	19.2057	36.2065	33.0849	95.5656	1.25899	0.00274364	0.0344977
Chr1	+	14026931	3UTR	AT1G36980.1	AT1G36980	protein_coding_gene-mRNA	1631	1966	2031	490	446	694	1306.47	1286.27	1147.26	709.647	670.722	839.526	-0.743714	2.34224e-05	0.000886824
Chr1	+	15976777	3UTR	AT1G42540.1	AT1G42540	protein_coding_gene-mRNA	35	60	87	61	76	76	28.0358	39.2553	49.144	88.3438	114.293	91.9365	1.28027	8.10555e-05	0.00241795
Chr1	+	15979593	CDS	AT1G42550.1	AT1G42550	protein_coding_gene-mRNA	1178	921	1151	1513	926	1178	943.605	602.569	650.169	2191.22	1392.58	1425.02	1.15917	2.76807e-05	0.0010108
Chr1	+	16486242	3UTR	AT1G43700.1	AT1G43700	protein_coding_gene-mRNA	397	423	438	76	117	95	318.006	276.75	247.414	110.068	175.952	114.921	-1.04901	3.14203e-05	0.00111678
Chr1	+	16576404	3UTR	AT1G43790.1	AT1G43790	protein_coding_gene-mRNA	73	68	75	74	104	80	58.4747	44.4894	42.3655	107.171	156.402	96.7753	1.23982	0.00231718	0.0303973
Chr1	+	16982239	intron	AT1G44910.2	AT1G44910	protein_coding_gene-mRNA	14	35	47	59	61	95	11.2143	22.8989	26.549	85.4473	91.7355	114.921	2.01926	0.000131362	0.00355914
Chr1	+	17059972	intergenic.igt	AT1G45120.igt	AT1G45120.igt	transposable_element_gene-transposable_element_gene	1	1	1	10	3	22	0.801023	0.654256	0.564873	14.4826	4.51158	26.6132	3.07482	2.93795e-05	0.00105811
Chr1	+	17180807	AMB	AT1G45474.x	AT1G45474	protein_coding_gene-mRNA	1075	1320	1326	324	359	458	861.1	863.617	749.022	469.236	539.886	554.039	-0.655531	8.07913e-05	0.00241312
Chr1	+	17312518	intergenic.igt	AT1G47230.igt	AT1G47230.igt	protein_coding_gene-protein_coding_gene	57	37	58	7	5	10	45.6583	24.2075	32.7626	10.1378	7.5193	12.0969	-1.62494	0.00199433	0.0272045
Chr1	+	17808701	3UTR	AT1G48230.1	AT1G48230	protein_coding_gene-mRNA	4	4	0	11	11	10	3.20409	2.61702	0	15.9309	16.5425	12.0969	2.24728	0.00139779	0.0209329
Chr1	+	17868308	3UTR	AT1G48350.1	AT1G48350	protein_coding_gene-mRNA	2013	1885	1954	1516	1967	1221	1612.46	1233.27	1103.76	2195.56	2958.09	1477.03	0.734099	0.00147558	0.0217073
Chr1	+	17920986	3UTR	AT1G48480.1	AT1G48480	protein_coding_gene-mRNA	216	232	207	319	229	244	173.021	151.787	116.929	461.995	344.384	295.165	1.2824	1.20059e-05	0.000517611
Chr1	+	17986136	3UTR	AT1G48635.1	AT1G48635	protein_coding_gene-mRNA	22	30	40	2	6	2	17.6225	19.6277	22.5949	2.89652	9.02316	2.41938	-1.80353	0.00119122	0.0186772
Chr1	+	18033554	intergenic.igt	AT1G48745.igt	AT1G48745.igt	protein_coding_gene-protein_coding_gene	23	11	28	1	2	2	18.4235	7.19681	15.8164	1.44826	3.00772	2.41938	-2.08573	0.00319715	0.0382654
Chr1	+	18036494	3UTR	AT1G48750.1	AT1G48750	protein_coding_gene-mRNA	207	263	249	47	37	75	165.812	172.069	140.653	68.0682	55.6429	90.7268	-1.10869	0.000675888	0.0123214
Chr1	+	18132843	CDS	AT1G49010.1	AT1G49010	protein_coding_gene-mRNA	14	13	26	56	24	41	11.2143	8.50532	14.6867	81.1025	36.0927	49.5973	2.00259	0.000473471	0.00952018
Chr1	+	18218232	3UTR	AT1G49240.1	AT1G49240	protein_coding_gene-mRNA	503	502	708	400	321	450	402.915	328.436	399.93	579.304	482.739	544.361	0.504167	0.000118849	0.00329955
Chr1	+	18311635	3UTR	AT1G49470.1	AT1G49470	protein_coding_gene-mRNA	346	392	352	56	108	88	277.154	256.468	198.835	81.1025	162.417	106.453	-1.03244	0.000844435	0.0144874
Chr1	+	18409668	3UTR	AT1G49740.1	AT1G49740	protein_coding_gene-mRNA	193	214	193	30	49	53	154.597	140.011	109.02	43.4478	73.6892	64.1136	-1.12459	6.99052e-05	0.00214491
Chr1	+	18513171	3UTR	AT1G49980.1	AT1G49980	protein_coding_gene-mRNA	131	155	190	185	143	132	104.934	101.41	107.326	267.928	215.052	159.679	0.995444	0.0024634	0.0318035
Chr1	+	18519864	3UTR	AT1G50010.1	AT1G50010	protein_coding_gene-mRNA	425	409	511	646	650	549	340.435	267.591	288.65	935.576	977.51	664.121	1.48631	3.86483e-08	4.38992e-06
Chr1	+	18803349	3UTR	AT1G50732.1	AT1G50732	protein_coding_gene-mRNA	461	489	565	401	459	481	369.272	319.931	319.153	580.752	690.272	581.862	0.864832	4.83408e-05	0.00157857
Chr1	+	18927607	3UTR	AT1G51060.1	AT1G51060	protein_coding_gene-mRNA	442	590	474	122	117	120	354.052	386.011	267.75	176.688	175.952	145.163	-1.00593	9.10829e-07	6.5408e-05
Chr1	+	18933951	3UTR	AT1G51090.1	AT1G51090	protein_coding_gene-mRNA	121	514	430	24	30	60	96.9238	336.287	242.895	34.7582	45.1158	72.5815	-1.99857	6.95619e-06	0.000328618
Chr1	+	18986546	3UTR	AT1G51200.2	AT1G51200	protein_coding_gene-mRNA	2012	2361	2605	548	427	772	1611.66	1544.7	1471.49	793.646	642.149	933.882	-0.955865	8.47408e-10	1.62771e-07
Chr1	+	19044900	3UTR	AT1G51360.1	AT1G51360	protein_coding_gene-mRNA	27	46	25	40	48	85	21.6276	30.0958	14.1218	57.9304	72.1853	102.824	1.70631	7.46456e-05	0.0022466
Chr1	+	19170447	3UTR	AT1G51690.1	AT1G51690	protein_coding_gene-mRNA	144	213	235	121	121	192	115.347	139.356	132.745	175.239	181.967	232.261	0.600702	0.000997065	0.0163022
Chr1	+	19246276	intergenic.igt	AT1G51823.igt	AT1G51823.igt	protein_coding_gene-protein_coding_gene	249	215	396	30	26	35	199.455	140.665	223.69	43.4478	39.1004	42.3392	-2.1231	2.51182e-14	1.44742e-11
Chr1	+	19307370	3UTR	AT1G51950.1	AT1G51950	protein_coding_gene-mRNA	96	129	162	146	140	116	76.8982	84.399	91.5094	211.446	210.541	140.324	1.11734	8.37152e-05	0.00248162
Chr1	+	19439002	3UTR	AT1G52190.1	AT1G52190	protein_coding_gene-mRNA	62	40	82	65	55	80	49.6634	26.1702	46.3196	94.1369	82.7123	96.7753	1.11551	0.00196745	0.0268998
Chr1	+	19646431	3UTR	AT1G52740.1	AT1G52740	protein_coding_gene-mRNA	724	890	922	243	199	231	579.941	582.288	520.813	351.927	299.268	279.439	-0.846925	1.24109e-06	8.42584e-05
Chr1	+	19807301	AMB	AT1G53160.x	AT1G53160	protein_coding_gene-mRNA	111	198	257	19	10	29	88.9135	129.543	145.172	27.5169	15.0386	35.081	-2.08043	1.33965e-06	8.91562e-05
Chr1	+	19847711	3UTR	AT1G53210.1	AT1G53210	protein_coding_gene-mRNA	1459	2203	2263	619	484	678	1168.69	1441.33	1278.31	896.473	727.869	820.171	-0.661873	0.000420299	0.00869525
Chr1	+	19882885	intergenic.igt	AT1G53300.igt	AT1G53300.igt	protein_coding_gene-protein_coding_gene	97	113	142	174	107	157	77.6992	73.9309	80.212	251.997	160.913	189.922	1.35242	1.09388e-08	1.48529e-06
Chr1	+	19991098	AMB	AT1G53570.x	AT1G53570	protein_coding_gene-mRNA	75	115	159	153	146	222	60.0767	75.2394	89.8148	221.584	219.564	268.551	1.62283	4.33817e-13	2.00968e-10
Chr1	+	20059311	CDS	AT1G53720.1	AT1G53720	protein_coding_gene-mRNA	13	20	33	21	22	35	10.4133	13.0851	18.6408	30.4134	33.0849	42.3392	1.24424	0.00161612	0.0232394
Chr1	+	20059440	CDS	AT1G53720.1	AT1G53720	protein_coding_gene-mRNA	25	19	18	25	55	71	20.0256	12.4309	10.1677	36.2065	82.7123	85.8881	1.98082	0.000544701	0.0105744
Chr1	+	20483998	intron	AT1G54940.1	AT1G54940	protein_coding_gene-mRNA	17	14	22	2	1	1	13.6174	9.15958	12.4272	2.89652	1.50386	1.20969	-2.12313	0.00320488	0.0383385
Chr1	+	20572387	3UTR	AT1G55130.1	AT1G55130	protein_coding_gene-mRNA	12	10	29	28	24	13	9.61228	6.54256	16.3813	40.5513	36.0927	15.726	1.36571	0.00311163	0.0375761
Chr1	+	20618029	3UTR	AT1G55265.1	AT1G55265	protein_coding_gene-mRNA	49	97	130	17	8	15	39.2501	63.4628	73.4335	24.6204	12.0309	18.1454	-1.58673	3.79713e-05	0.00131541
Chr1	+	20632893	3UTR	AT1G55310.3	AT1G55310	protein_coding_gene-mRNA	150	217	259	57	54	26	120.153	141.973	146.302	82.5508	81.2085	31.452	-1.03969	0.000921779	0.0154235
Chr1	+	20653644	3UTR	AT1G55340.2	AT1G55340	protein_coding_gene-mRNA	81	74	82	79	61	105	64.8829	48.4149	46.3196	114.413	91.7355	127.018	1.05099	2.90626e-05	0.00105151
Chr1	+	20676092	3UTR	AT1G55370.2	AT1G55370	protein_coding_gene-mRNA	251	277	286	197	233	224	201.057	181.229	161.554	285.307	350.4	270.971	0.732108	4.0077e-06	0.000217669
Chr1	+	20676309	3UTR	AT1G55370.2	AT1G55370	protein_coding_gene-mRNA	10	14	14	18	39	22	8.01023	9.15958	7.90822	26.0687	58.6506	26.6132	1.88217	0.00146091	0.0215452
Chr1	+	20708502	CDS	AT1G55460.1	AT1G55460	protein_coding_gene-mRNA	0	0	2	36	17	13	0	0	1.12975	52.1373	25.5656	15.726	3.20206	0.000219645	0.00525236
Chr1	+	20946261	3UTR	AT1G56000.1	AT1G56000	protein_coding_gene-mRNA	91	176	149	8	37	21	72.8931	115.149	84.1661	11.5861	55.6429	25.4035	-1.4704	0.000394559	0.00829382
Chr1	+	21032021	3UTR	AT1G56200.2	AT1G56200	protein_coding_gene-mRNA	1793	1845	1959	1198	1220	1375	1436.23	1207.1	1106.59	1735.01	1834.71	1663.33	0.477503	0.00197382	0.0269713
Chr1	+	21138157	3UTR	AT1G56430.1	AT1G56430	protein_coding_gene-mRNA	110	91	59	17	14	9	88.1125	59.5373	33.3275	24.6204	21.0541	10.8872	-1.5605	0.000690252	0.012529
Chr1	+	21144367	3UTR	AT1G56450.1	AT1G56450	protein_coding_gene-mRNA	311	544	494	94	129	165	249.118	355.915	279.047	136.136	193.998	199.599	-0.729784	4.40501e-05	0.00147203
Chr1	+	21209582	3UTR	AT1G56600.1	AT1G56600	protein_coding_gene-mRNA	303	470	434	46	16	142	242.71	307.5	245.155	66.6199	24.0618	171.776	-1.49098	0.000381118	0.00806113
Chr1	+	21380279	3UTR	AT1G57720.2	AT1G57720	protein_coding_gene-mRNA	1038	1017	1247	360	356	449	831.462	665.378	704.397	521.373	535.374	543.151	-0.455829	0.000549446	0.0106409
Chr1	+	21760858	CDS	AT1G58602.2	AT1G58602	protein_coding_gene-mRNA	4	13	6	59	95	101	3.20409	8.50532	3.38924	85.4473	142.867	122.179	3.91604	2.93979e-11	7.71727e-09
Chr1	+	21781294	CDS	AT1G58807.2	AT1G58807	protein_coding_gene-mRNA	17	21	16	50	28	29	13.6174	13.7394	9.03797	72.413	42.1081	35.081	1.89171	4.64506e-05	0.00153306
Chr1	+	21817552	CDS	AT1G59124.1	AT1G59124	protein_coding_gene-mRNA	12	27	10	42	23	28	9.61228	17.6649	5.64873	60.8269	34.5888	33.8714	1.74384	0.00205719	0.0278431
Chr1	+	21829118	CDS	AT1G59218.2	AT1G59218	protein_coding_gene-mRNA	13	33	13	49	23	42	10.4133	21.5904	7.34335	70.9647	34.5888	50.807	1.79197	0.000769449	0.0135664
Chr1	+	21837956	intergenic.pm	AT1G59218.igt	AT1G59218.igt	protein_coding_gene-protein_coding_gene	86	119	133	86	77	118	68.888	77.8564	75.1281	124.55	115.797	142.744	0.772055	0.00217235	0.0289966
Chr1	+	22571932	3UTR	AT1G61210.1	AT1G61210	protein_coding_gene-mRNA	394	479	521	506	408	543	315.603	313.388	294.299	732.819	613.575	656.862	1.09742	2.55317e-06	0.000150427
Chr1	+	22588845	3UTR	AT1G61250.2	AT1G61250	protein_coding_gene-mRNA	274	364	439	91	112	136	219.48	238.149	247.979	131.792	168.432	164.518	-0.593132	0.0041383	0.0458863
Chr1	+	23129418	CDS	AT1G62480.1	AT1G62480	protein_coding_gene-mRNA	68	41	75	208	250	128	54.4696	26.8245	42.3655	301.238	375.965	154.84	2.60067	3.52891e-11	8.86959e-09
Chr1	+	23129547	CDS	AT1G62480.1	AT1G62480	protein_coding_gene-mRNA	39	56	129	203	727	345	31.2399	36.6383	72.8686	293.997	1093.31	417.344	3.14574	1.85376e-07	1.64034e-05
Chr1	+	23181472	3UTR	AT1G62600.1	AT1G62600	protein_coding_gene-mRNA	118	174	250	178	205	182	94.5207	113.84	141.218	257.79	308.291	220.164	1.13937	4.12053e-06	0.000222264
Chr1	+	23188967	intergenic.igt	AT1G62630.igt	AT1G62630.igt	protein_coding_gene-protein_coding_gene	100	75	118	97	67	104	80.1023	49.0692	66.655	140.481	100.759	125.808	0.893461	0.000343439	0.00740515
Chr1	+	23617720	3UTR	AT1G63680.1	AT1G63680	protein_coding_gene-mRNA	18	7	25	46	34	26	14.4184	4.57979	14.1218	66.6199	51.1313	31.452	2.00553	1.03363e-05	0.000460737
Chr1	+	23719243	3UTR	AT1G63900.1	AT1G63900	protein_coding_gene-mRNA	268	333	308	43	86	84	214.674	217.867	173.981	62.2752	129.332	101.614	-1.0291	6.72552e-06	0.000321004
Chr1	+	23873784	CDS	AT1G64330.1	AT1G64330	protein_coding_gene-mRNA	23	37	42	48	51	53	18.4235	24.2075	23.7247	69.5165	76.6969	64.1136	1.55883	0.000194589	0.00478764
Chr1	+	23873838	CDS	AT1G64330.1	AT1G64330	protein_coding_gene-mRNA	7	18	9	78	31	34	5.60716	11.7766	5.08386	112.964	46.6197	41.1295	2.63817	9.15247e-05	0.00268951
Chr1	+	23889833	intergenic.igt	AT1G64370.igt	AT1G64370.igt	protein_coding_gene-protein_coding_gene	35	71	56	9	8	14	28.0358	46.4521	31.6329	13.0343	12.0309	16.9357	-1.24408	0.00420832	0.0463524
Chr1	+	23915161	3UTR	AT1G64390.1	AT1G64390	protein_coding_gene-mRNA	520	479	619	630	435	687	416.532	313.388	349.656	912.403	654.179	831.058	1.12267	5.27129e-05	0.00169211
Chr1	+	24030660	3UTR	AT1G64660.1	AT1G64660	protein_coding_gene-mRNA	45	75	42	122	73	109	36.046	49.0692	23.7247	176.688	109.782	131.856	1.75659	0.000766494	0.0135244
Chr1	+	24095304	3UTR	AT1G64840.1	AT1G64840	protein_coding_gene-mRNA	66	76	103	91	69	89	52.8675	49.7234	58.1819	131.792	103.766	107.663	1.06794	2.30751e-05	0.000878357
Chr1	+	24129291	3UTR	AT1G64950.1	AT1G64950	protein_coding_gene-mRNA	557	690	744	143	142	234	446.17	451.436	420.266	207.101	213.548	283.068	-0.887937	2.84266e-05	0.00103324
Chr1	+	24180885	3UTR	AT1G65080.1	AT1G65080	protein_coding_gene-mRNA	7	7	33	0	0	0	5.60716	4.57979	18.6408	0	0	0	-2.63141	0.00112723	0.0178498
Chr1	+	24228955	3UTR	AT1G65220.1	AT1G65220	protein_coding_gene-mRNA	240	296	412	260	170	237	192.246	193.66	232.728	376.547	255.656	286.697	0.56275	0.00051055	0.0100855
Chr1	+	24245736	CDS	AT1G65280.1	AT1G65280	protein_coding_gene-mRNA	19	16	20	62	31	76	15.2194	10.4681	11.2975	89.7921	46.6197	91.9365	2.43866	7.15375e-08	7.44557e-06
Chr1	+	24355321	3UTR	AT1G65490.1	AT1G65490	protein_coding_gene-mRNA	8036	7333	8508	1793	1529	2281	6437.02	4797.66	4805.94	2596.73	2299.4	2759.31	-1.05577	2.95428e-09	4.74815e-07
Chr1	+	24358543	3UTR	AT1G65500.1	AT1G65500	protein_coding_gene-mRNA	36	27	72	1	0	7	28.8368	17.6649	40.6709	1.44826	0	8.46784	-2.41288	0.000194334	0.00478762
Chr1	+	24557404	3UTR	AT1G65960.2	AT1G65960	protein_coding_gene-mRNA	5824	7451	8241	4630	3999	5732	4665.16	4874.86	4655.12	6705.44	6013.94	6933.95	0.465525	0.00335063	0.0395217
Chr1	+	24634577	3UTR	AT1G66150.1	AT1G66150	protein_coding_gene-mRNA	172	179	293	161	196	169	137.776	117.112	165.508	233.17	294.757	204.438	0.782432	0.000691715	0.0125377
Chr1	+	25239183	exon	AT1G67365.1	AT1G67365	other_RNA-ncRNA	37	63	51	7	3	14	29.6378	41.2181	28.8085	10.1378	4.51158	16.9357	-1.46238	0.000986045	0.0161784
Chr1	+	25376027	3UTR	AT1G67700.2	AT1G67700	protein_coding_gene-mRNA	2822	2677	2764	2683	2882	2639	2260.49	1751.44	1561.31	3885.68	4334.13	3192.38	1.02149	1.11369e-07	1.04829e-05
Chr1	+	25403487	3UTR	AT1G67750.1	AT1G67750	protein_coding_gene-mRNA	100	94	76	243	162	191	80.1023	61.5	42.9303	351.927	243.625	231.051	2.02986	4.81727e-06	0.000249589
Chr1	+	25495880	3UTR	AT1G68010.2	AT1G68010	protein_coding_gene-mRNA	7131	8215	9605	5259	5200	6240	5712.09	5374.71	5425.61	7616.4	7820.08	7548.47	0.473067	0.00323912	0.0385917
Chr1	+	25561182	3UTR	AT1G68190.1	AT1G68190	protein_coding_gene-mRNA	30	45	76	51	110	62	24.0307	29.4415	42.9303	73.8612	165.425	75.0009	1.52819	0.00384825	0.0435852
Chr1	+	25695245	3UTR	AT1G68490.1	AT1G68490	protein_coding_gene-mRNA	6	17	19	13	13	31	4.80614	11.1223	10.7326	18.8274	19.5502	37.5004	1.3823	0.00227603	0.0300579
Chr1	+	25750206	3UTR	AT1G68570.1	AT1G68570	protein_coding_gene-mRNA	298	524	481	269	328	472	238.705	342.83	271.704	389.582	493.266	570.974	0.754496	0.00148943	0.0218431
Chr1	+	25757495	3UTR	AT1G68585.1	AT1G68585	protein_coding_gene-mRNA	76	108	128	78	118	137	60.8777	70.6596	72.3037	112.964	177.456	165.728	1.12661	0.000130665	0.00354669
Chr1	+	25784075	3UTR	AT1G68670.1	AT1G68670	protein_coding_gene-mRNA	178	154	356	37	33	61	142.582	100.755	201.095	53.5856	49.6274	73.7912	-1.25793	0.000862926	0.0147151
Chr1	+	26037686	intergenic.pm	AT1G69252.igt	AT1G69252.igt	other_RNA-other_RNA	54	57	40	6	3	4	43.2552	37.2926	22.5949	8.68956	4.51158	4.83877	-1.98942	0.00295931	0.0364149
Chr1	+	26173685	3UTR	AT1G69580.2	AT1G69580	protein_coding_gene-mRNA	32	30	45	58	50	61	25.6327	19.6277	25.4193	83.9991	75.193	73.7912	1.6214	7.84584e-05	0.00234938
Chr1	+	26389917	3UTR	AT1G70060.1	AT1G70060	protein_coding_gene-mRNA	78	129	108	243	220	220	62.4798	84.399	61.0063	351.927	330.849	266.132	2.13922	1.60303e-16	1.45036e-13
Chr1	+	26422450	3UTR	AT1G70160.1	AT1G70160	protein_coding_gene-mRNA	227	468	351	83	82	101	181.832	306.192	198.27	120.206	123.317	122.179	-0.886544	0.001047	0.0168653
Chr1	+	26464861	3UTR	AT1G70270.1	AT1G70270	protein_coding_gene-mRNA	0	2	6	8	22	21	0	1.30851	3.38924	11.5861	33.0849	25.4035	2.95822	0.000175285	0.00445449
Chr1	+	26620390	3UTR	AT1G70590.1	AT1G70590	protein_coding_gene-mRNA	146	197	198	27	20	50	116.949	128.888	111.845	39.103	30.0772	60.4846	-1.39477	4.84138e-05	0.00157857
Chr1	+	26814052	3UTR	AT1G71090.1	AT1G71090	protein_coding_gene-mRNA	229	314	282	72	63	105	183.434	205.436	159.294	104.275	94.7432	127.018	-0.729934	0.00278855	0.0348451
Chr1	+	27148918	CDS	AT1G72150.1	AT1G72150	protein_coding_gene-mRNA	1	1	3	19	36	17	0.801023	0.654256	1.69462	27.5169	54.139	20.5648	3.96871	2.44553e-09	4.06889e-07
Chr1	+	27149086	CDS	AT1G72150.1	AT1G72150	protein_coding_gene-mRNA	5	13	21	78	60	58	4.00511	8.50532	11.8623	112.964	90.2316	70.1621	3.08887	2.72874e-09	4.47703e-07
Chr1	+	27353680	3UTR	AT1G72650.2	AT1G72650	protein_coding_gene-mRNA	125	124	206	108	132	121	100.128	81.1277	116.364	156.412	198.51	146.373	0.732106	0.00406916	0.0453054
Chr1	+	27455926	3UTR	AT1G72970.2	AT1G72970	protein_coding_gene-mRNA	175	206	196	404	258	267	140.179	134.777	110.715	585.097	387.996	322.988	1.63477	0.000250158	0.00582862
Chr1	+	27475055	3UTR	AT1G73030.1	AT1G73030	protein_coding_gene-mRNA	448	642	673	127	119	184	358.858	420.032	380.16	183.929	178.959	222.583	-0.971808	5.49641e-08	5.90264e-06
Chr1	+	27481433	3UTR	AT1G73060.1	AT1G73060	protein_coding_gene-mRNA	1375	1385	1619	1029	1152	913	1101.41	906.144	914.529	1490.26	1732.45	1104.45	0.561382	0.000255288	0.00590498
Chr1	+	27481505	3UTR	AT1G73060.1	AT1G73060	protein_coding_gene-mRNA	67	55	51	83	63	56	53.6685	35.9841	28.8085	120.206	94.7432	67.7427	1.19631	0.00178387	0.0250122
Chr1	+	27624936	3UTR	AT1G73460.1	AT1G73460	protein_coding_gene-mRNA	2	5	4	11	17	2	1.60205	3.27128	2.25949	15.9309	25.5656	2.41938	2.04644	0.00350219	0.0408203
Chr1	+	27703444	3UTR	AT1G73670.1	AT1G73670	protein_coding_gene-mRNA	218	240	318	217	181	218	174.623	157.021	179.63	314.272	272.199	263.713	0.722873	0.000343522	0.00740515
Chr1	+	27739028	3UTR	AT1G73750.1	AT1G73750	protein_coding_gene-mRNA	70	94	168	8	10	31	56.0716	61.5	94.8987	11.5861	15.0386	37.5004	-1.597	0.000115607	0.00323901
Chr1	+	27780621	3UTR	AT1G73870.1	AT1G73870	protein_coding_gene-mRNA	1961	1789	2125	633	645	838	1570.81	1170.46	1200.36	916.748	969.99	1013.72	-0.438224	0.00337929	0.039721
Chr1	+	27917053	3UTR	AT1G74230.1	AT1G74230	protein_coding_gene-mRNA	286	433	511	96	83	97	229.093	283.293	288.65	139.033	124.82	117.34	-1.05594	4.37791e-06	0.000232956
Chr1	+	27920940	CDS	AT1G74250.1	AT1G74250	protein_coding_gene-mRNA	8	26	11	28	31	43	6.40818	17.0106	6.2136	40.5513	46.6197	52.0167	1.91962	0.00112319	0.0177978
Chr1	+	27921054	CDS	AT1G74250.1	AT1G74250	protein_coding_gene-mRNA	82	118	165	174	142	232	65.6839	77.2022	93.204	251.997	213.548	280.648	1.51125	0.00208814	0.0281267
Chr1	+	27958116	3UTR	AT1G74360.1	AT1G74360	protein_coding_gene-mRNA	33	24	21	3	0	4	26.4338	15.7021	11.8623	4.34478	0	4.83877	-2.01009	0.0040134	0.0448112
Chr1	+	27967927	3UTR	AT1G74410.1	AT1G74410	protein_coding_gene-mRNA	31	61	42	11	2	3	24.8317	39.9096	23.7247	15.9309	3.00772	3.62907	-1.77185	0.000796008	0.0139191
Chr1	+	27977262	3UTR	AT1G74430.1	AT1G74430	protein_coding_gene-mRNA	70	78	153	21	23	4	56.0716	51.0319	86.4256	30.4134	34.5888	4.83877	-1.37646	0.00380617	0.0432954
Chr1	+	28034763	3UTR	AT1G74640.1	AT1G74640	protein_coding_gene-mRNA	141	220	251	35	57	54	112.944	143.936	141.783	50.6891	85.7201	65.3233	-0.9606	0.000723025	0.0130187
Chr1	+	28074118	3UTR	AT1G74710.2	AT1G74710	protein_coding_gene-mRNA	87	114	108	94	101	149	69.689	74.5851	61.0063	136.136	151.89	180.244	1.13133	0.00311349	0.0375761
Chr1	+	28079988	3UTR	AT1G74730.1	AT1G74730	protein_coding_gene-mRNA	1922	1869	2230	1544	1697	1695	1539.57	1222.8	1259.67	2236.11	2552.05	2050.43	0.755957	0.000128535	0.00349455
Chr1	+	28147412	3UTR	AT1G74940.1	AT1G74940	protein_coding_gene-mRNA	57	93	128	6	10	9	45.6583	60.8458	72.3037	8.68956	15.0386	10.8872	-2.18542	3.47448e-07	2.83062e-05
Chr1	+	28272815	3UTR	AT1G75350.1	AT1G75350	protein_coding_gene-mRNA	1593	1470	1723	1068	1539	1148	1276.03	961.756	973.276	1546.74	2314.44	1388.73	0.69898	0.000759919	0.0134285
Chr1	+	28460807	3UTR	AT1G75800.1	AT1G75800	protein_coding_gene-mRNA	181	285	294	384	278	392	144.985	186.463	166.073	556.132	418.073	474.199	1.51956	2.02345e-14	1.19515e-11
Chr1	+	28477708	3UTR	AT1G75840.1	AT1G75840	protein_coding_gene-mRNA	134	182	197	205	190	267	107.337	119.075	111.28	296.893	285.734	322.988	1.39768	1.56607e-09	2.80302e-07
Chr1	+	28663770	3UTR	AT1G76405.2	AT1G76405	protein_coding_gene-mRNA	57	48	85	66	70	59	45.6583	31.4043	48.0142	95.5851	105.27	71.3718	1.06919	0.00296745	0.0364645
Chr1	+	29224243	3UTR	AT1G77740.1	AT1G77740	protein_coding_gene-mRNA	209	186	187	274	181	323	167.414	121.692	105.631	396.823	272.199	390.73	1.40242	7.09696e-09	1.03085e-06
Chr1	+	29260656	3UTR	AT1G77800.2	AT1G77800	protein_coding_gene-mRNA	335	466	409	300	248	335	268.343	304.883	231.033	434.478	372.957	405.247	0.58555	0.00337589	0.039721
Chr1	+	29290840	3UTR	AT1G77885.1	AT1G77885	protein_coding_gene-mRNA	23	40	68	4	1	9	18.4235	26.1702	38.4114	5.79304	1.50386	10.8872	-1.82799	0.0037713	0.0429609
Chr1	+	29302439	CDS	AT1G77930.2	AT1G77930	protein_coding_gene-mRNA	0	3	9	32	29	9	0	1.96277	5.08386	46.3443	43.612	10.8872	2.67875	0.000562832	0.0108109
Chr1	+	29302604	AMB	AT1G77930.x	AT1G77930	protein_coding_gene-mRNA	650	776	959	598	549	674	520.665	507.702	541.713	866.059	825.62	815.332	0.670103	2.7171e-06	0.000158829
Chr1	+	29392656	CDS	AT1G78110.1	AT1G78110	protein_coding_gene-mRNA	1	11	35	60	31	53	0.801023	7.19681	19.7706	86.8956	46.6197	64.1136	2.19334	0.00422842	0.0464842
Chr1	+	29463344	3UTR	AT1G78300.1	AT1G78300	protein_coding_gene-mRNA	365	483	502	120	158	121	292.373	316.005	283.566	173.791	237.61	146.373	-0.668747	0.00448109	0.0482985
Chr1	+	29552370	3UTR	AT1G78570.1	AT1G78570	protein_coding_gene-mRNA	1070	1654	1490	1444	1296	1551	857.095	1082.14	841.661	2091.29	1949	1876.23	1.07818	5.35598e-10	1.07238e-07
Chr1	+	29598644	3UTR	AT1G78690.1	AT1G78690	protein_coding_gene-mRNA	42	31	26	62	43	53	33.643	20.2819	14.6867	89.7921	64.666	64.1136	1.56949	0.000368847	0.00786497
Chr1	+	29860844	CDS	AT1G79380.1	AT1G79380	protein_coding_gene-mRNA	1	1	1	16	19	9	0.801023	0.654256	0.564873	23.1722	28.5734	10.8872	3.22167	4.01667e-05	0.00137334
Chr1	+	30073340	3UTR	AT1G79940.4	AT1G79940	protein_coding_gene-mRNA	153	257	313	210	214	212	122.557	168.144	176.805	304.134	321.826	256.455	0.898148	4.30288e-06	0.00023
Chr1	+	30127735	3UTR	AT1G80070.1	AT1G80070	protein_coding_gene-mRNA	287	353	393	262	254	277	229.894	230.952	221.995	379.444	381.981	335.084	0.672178	0.00174428	0.0246474
Chr1	-	31206	3UTR	AT1G01050.1	AT1G01050	protein_coding_gene-mRNA	559	788	716	182	183	205	447.772	515.553	404.449	263.583	275.207	247.987	-0.789217	5.49509e-05	0.0017466
Chr1	-	154746	CDS	AT1G01420.1	AT1G01420	protein_coding_gene-mRNA	21	20	43	81	35	162	16.8215	13.0851	24.2895	117.309	52.6351	195.97	2.45367	4.73646e-06	0.000246484
Chr1	-	172189	3UTR	AT1G01470.1	AT1G01470	protein_coding_gene-mRNA	2357	4744	5444	658	770	1050	1888.01	3103.79	3075.17	952.955	1157.97	1270.18	-1.22794	1.17949e-06	8.10079e-05
Chr1	-	465723	3UTR	AT1G02340.1	AT1G02340	protein_coding_gene-mRNA	7	2	23	0	0	0	5.60716	1.30851	12.9921	0	0	0	-2.15266	0.00358106	0.041399
Chr1	-	511766	3UTR	AT1G02470.2	AT1G02470	protein_coding_gene-mRNA	19	11	11	0	0	0	15.2194	7.19681	6.2136	0	0	0	-2.49371	0.00162886	0.0233841
Chr1	-	623778	3UTR	AT1G02820.1	AT1G02820	protein_coding_gene-mRNA	2285	2465	2323	445	394	430	1830.34	1612.74	1312.2	644.475	592.521	520.167	-1.40987	4.03475e-09	6.23039e-07
Chr1	-	753656	CDS	AT1G03130.1	AT1G03130	protein_coding_gene-mRNA	2	9	20	42	56	16	1.60205	5.8883	11.2975	60.8269	84.2162	19.3551	2.44621	0.000409727	0.0085213
Chr1	-	842776	3UTR	AT1G03400.1	AT1G03400	protein_coding_gene-mRNA	217	325	385	70	53	70	173.822	212.633	217.476	101.378	79.7046	84.6784	-1.15254	9.41248e-05	0.00274882
Chr1	-	869052	3UTR	AT1G03475.1	AT1G03475	protein_coding_gene-mRNA	447	414	484	401	528	308	358.057	270.862	273.399	580.752	794.039	372.585	0.931379	0.000318994	0.0070435
Chr1	-	959868	3UTR	AT1G03820.1	AT1G03820	protein_coding_gene-mRNA	129	224	175	23	23	45	103.332	146.553	98.8528	33.31	34.5888	54.4361	-1.4215	0.000638437	0.0118769
Chr1	-	1215708	intergenic.pm	AT1G04490.igt	AT1G04490.igt	protein_coding_gene-protein_coding_gene	24	27	35	5	0	0	19.2246	17.6649	19.7706	7.2413	0	0	-2.4105	0.000206614	0.00502209
Chr1	-	1235748	CDS	AT1G04530.1	AT1G04530	protein_coding_gene-mRNA	27	20	22	58	32	26	21.6276	13.0851	12.4272	83.9991	48.1235	31.452	1.60968	0.00278897	0.0348451
Chr1	-	1348435	3UTR	AT1G04800.1	AT1G04800	protein_coding_gene-mRNA	90	49	45	397	328	387	72.0921	32.0585	25.4193	574.959	493.266	468.151	2.76304	0.000439993	0.00900023
Chr1	-	1348771	CDS	AT1G04800.1	AT1G04800	protein_coding_gene-mRNA	9	0	9	126	156	144	7.20921	0	5.08386	182.481	234.602	174.196	4.38879	6.51534e-09	9.56096e-07
Chr1	-	1356268	3UTR	AT1G04820.1	AT1G04820	protein_coding_gene-mRNA	628	723	960	651	636	591	503.042	473.027	542.278	942.817	956.455	714.928	0.77054	0.000394576	0.00829382
Chr1	-	1431260	3UTR	AT1G05010.1	AT1G05010	protein_coding_gene-mRNA	980	468	1416	873	716	1293	785.002	306.192	799.86	1264.33	1076.76	1564.13	1.01105	0.00144932	0.0214279
Chr1	-	1477473	intergenic.pm	AT1G05135.igt	AT1G05135.igt	pseudogene-pseudogene	1491	1253	2272	350	429	411	1194.33	819.782	1283.39	506.891	645.156	497.183	-0.986718	1.63089e-06	0.000105212
Chr1	-	1502378	3UTR	AT1G05190.1	AT1G05190	protein_coding_gene-mRNA	2564	2691	2715	2442	2547	2109	2053.82	1760.6	1533.63	3536.65	3830.33	2551.24	0.882055	4.43868e-07	3.47246e-05
Chr1	-	1645573	3UTR	AT1G05560.1	AT1G05560	protein_coding_gene-mRNA	406	469	788	405	444	584	325.215	306.846	445.12	586.545	667.714	706.46	0.846575	0.000439897	0.00900023
Chr1	-	1723713	3UTR	AT1G05760.1	AT1G05760	protein_coding_gene-mRNA	29	43	41	42	42	68	23.2297	28.133	23.1598	60.8269	63.1622	82.259	1.39186	0.000688784	0.0125178
Chr1	-	1820335	3UTR	AT1G06000.1	AT1G06000	protein_coding_gene-mRNA	251	446	389	325	317	451	201.057	291.798	219.736	470.684	476.724	545.571	1.02481	0.0029864	0.0366088
Chr1	-	1894399	3UTR	AT1G06200.1	AT1G06200	protein_coding_gene-mRNA	288	355	430	109	99	132	230.695	232.261	242.895	157.86	148.882	159.679	-0.590027	0.00170539	0.0242574
Chr1	-	1960081	3UTR	AT1G06430.1	AT1G06430	protein_coding_gene-mRNA	2232	3012	2573	635	581	595	1787.88	1970.62	1453.42	919.645	873.743	719.766	-1.03325	1.41915e-05	0.00059572
Chr1	-	1993992	3UTR	AT1G06520.1	AT1G06520	protein_coding_gene-mRNA	8	23	4	0	0	0	6.40818	15.0479	2.25949	0	0	0	-2.556	0.00205883	0.0278431
Chr1	-	2076507	3UTR	AT1G06760.1	AT1G06760	protein_coding_gene-mRNA	469	693	653	553	721	634	375.68	453.399	368.862	800.888	1084.28	766.944	1.13582	4.01898e-13	1.92874e-10
Chr1	-	2178150	3UTR	AT1G07110.1	AT1G07110	protein_coding_gene-mRNA	398	441	442	125	100	130	318.807	288.527	249.674	181.032	150.386	157.26	-0.790983	0.00314526	0.0377976
Chr1	-	2313581	3UTR	AT1G07530.1	AT1G07530	protein_coding_gene-mRNA	208	223	232	155	120	200	166.613	145.899	131.051	224.48	180.463	241.938	0.546713	0.0019032	0.0261895
Chr1	-	2421218	3UTR	AT1G07820.1	AT1G07820	protein_coding_gene-mRNA	894	1279	1186	388	325	296	716.114	836.793	669.939	561.925	488.755	358.069	-0.647873	0.004605	0.0491371
Chr1	-	2682126	3UTR	AT1G08470.1	AT1G08470	protein_coding_gene-mRNA	164	230	256	236	223	230	131.368	150.479	144.607	341.789	335.361	278.229	1.13849	3.18432e-06	0.000182604
Chr1	-	2921102	3UTR	AT1G09060.1	AT1G09060	protein_coding_gene-mRNA	218	200	195	183	175	213	174.623	130.851	110.15	265.031	263.176	257.664	0.8906	0.00459857	0.0491165
Chr1	-	3037799	3UTR	AT1G09415.1	AT1G09415	protein_coding_gene-mRNA	40	50	50	72	37	42	32.0409	32.7128	28.2437	104.275	55.6429	50.807	1.12939	0.00111454	0.0176848
Chr1	-	3127793	3UTR	AT1G09660.2	AT1G09660	protein_coding_gene-mRNA	59	80	74	74	58	78	47.2604	52.3405	41.8006	107.171	87.2239	94.3559	1.00766	0.000148085	0.00390667
Chr1	-	3137813	3UTR	AT1G09700.1	AT1G09700	protein_coding_gene-mRNA	7	17	33	32	49	18	5.60716	11.1223	18.6408	46.3443	73.6892	21.7744	1.77657	0.000657521	0.0120798
Chr1	-	3269613	3UTR	AT1G10020.1	AT1G10020	protein_coding_gene-mRNA	45	133	96	160	122	138	36.046	87.016	54.2278	231.722	183.471	166.937	1.57464	0.00115533	0.0181852
Chr1	-	3304041	3UTR	AT1G10120.1	AT1G10120	protein_coding_gene-mRNA	60	68	60	75	77	57	48.0614	44.4894	33.8924	108.619	115.797	68.9524	1.17449	0.000153205	0.00400845
Chr1	-	3388257	CDS	AT1G10320.1	AT1G10320	protein_coding_gene-mRNA	4	6	12	8	15	12	3.20409	3.92553	6.77848	11.5861	22.5579	14.5163	1.56824	0.00428037	0.0468836
Chr1	-	3397100	3UTR	AT1G10370.1	AT1G10370	protein_coding_gene-mRNA	1738	1846	2673	1783	2277	2147	1392.18	1207.76	1509.91	2582.25	3424.29	2597.21	1.03888	0.00016526	0.00426715
Chr1	-	3493011	CDS	AT1G10580.1	AT1G10580	protein_coding_gene-mRNA	17	23	73	84	71	147	13.6174	15.0479	41.2357	121.654	106.774	177.825	2.29053	6.46945e-06	0.000313211
Chr1	-	3502120	3UTR	AT1G10590.3	AT1G10590	protein_coding_gene-mRNA	415	371	560	104	101	192	332.425	242.729	316.329	150.619	151.89	232.261	-0.719177	0.000315455	0.00697188
Chr1	-	3515402	3UTR	AT1G10640.1	AT1G10640	protein_coding_gene-mRNA	1	0	0	7	4	16	0.801023	0	0	10.1378	6.01544	19.3551	3.76661	7.97564e-07	5.81582e-05
Chr1	-	3817565	3UTR	AT1G11350.1	AT1G11350	protein_coding_gene-mRNA	132	135	118	22	18	28	105.735	88.3245	66.655	31.8617	27.0695	33.8714	-1.41667	2.64538e-05	0.00097962
Chr1	-	4089890	3UTR	AT1G12090.1	AT1G12090	protein_coding_gene-mRNA	949	603	1532	1171	1250	1263	760.171	394.516	865.385	1695.91	1879.83	1527.84	1.28107	0.000263446	0.0060429
Chr1	-	4278005	3UTR	AT1G12570.1	AT1G12570	protein_coding_gene-mRNA	1	10	0	44	5	10	0.801023	6.54256	0	63.7234	7.5193	12.0969	2.58524	0.00138079	0.0207654
Chr1	-	4374641	CDS	AT1G12830.1	AT1G12830	protein_coding_gene-mRNA	19	17	32	45	86	96	15.2194	11.1223	18.0759	65.1717	129.332	116.13	2.64211	8.15832e-12	2.53616e-09
Chr1	-	4378917	3UTR	AT1G12845.1	AT1G12845	protein_coding_gene-mRNA	6	9	10	27	10	12	4.80614	5.8883	5.64873	39.103	15.0386	14.5163	1.79202	0.00406664	0.0452986
Chr1	-	4394969	3UTR	AT1G12910.1	AT1G12910	protein_coding_gene-mRNA	164	195	200	26	35	66	131.368	127.58	112.975	37.6547	52.6351	79.8396	-1.07849	0.000651623	0.0120181
Chr1	-	4575653	CDS	AT1G13350.1	AT1G13350	protein_coding_gene-mRNA	23	42	32	54	37	55	18.4235	27.4787	18.0759	78.206	55.6429	66.533	1.5739	8.54433e-06	0.000391572
Chr1	-	4592496	3UTR	AT1G13390.1	AT1G13390	protein_coding_gene-mRNA	146	186	320	193	168	240	116.949	121.692	180.759	279.514	252.649	290.326	0.954771	5.93784e-07	4.45357e-05
Chr1	-	4608249	3UTR	AT1G13440.1	AT1G13440	protein_coding_gene-mRNA	5800	6822	8714	2198	2362	2332	4645.93	4463.33	4922.3	3183.27	3552.12	2821	-0.548734	0.00179519	0.0251263
Chr1	-	4680440	3UTR	AT1G13650.1	AT1G13650	protein_coding_gene-mRNA	187	138	318	284	460	293	149.791	90.2873	179.63	411.306	691.776	354.44	1.6613	0.000570929	0.0109293
Chr1	-	4874974	3UTR	AT1G14270.4	AT1G14270	protein_coding_gene-mRNA	100	126	153	119	162	108	80.1023	82.4362	86.4256	172.343	243.625	130.647	1.081	0.0029233	0.0360469
Chr1	-	4927132	3UTR	AT1G14400.1	AT1G14400	protein_coding_gene-mRNA	1005	1102	1118	327	277	397	805.028	720.99	631.528	473.581	416.569	480.247	-0.645801	0.000638946	0.0118771
Chr1	-	5248663	3UTR	AT1G15250.1	AT1G15250	protein_coding_gene-mRNA	42	76	112	8	22	13	33.643	49.7234	63.2658	11.5861	33.0849	15.726	-1.206	0.00362892	0.0417821
Chr1	-	5414906	3UTR	AT1G15750.4	AT1G15750	protein_coding_gene-mRNA	135	174	186	22	28	44	108.138	113.84	105.066	31.8617	42.1081	53.2264	-1.30953	2.65428e-05	0.000979842
Chr1	-	5495329	3UTR	AT1G16010.3	AT1G16010	protein_coding_gene-mRNA	127	196	256	204	130	199	101.73	128.234	144.607	295.445	195.502	240.729	0.946789	1.26441e-05	0.000541177
Chr1	-	5675665	AMB	AT1G16610.x	AT1G16610	protein_coding_gene-mRNA	126	136	140	25	24	28	100.929	88.9788	79.0822	36.2065	36.0927	33.8714	-1.28987	3.98969e-05	0.0013682
Chr1	-	5726374	3UTR	AT1G16730.1	AT1G16730	protein_coding_gene-mRNA	273	464	431	95	79	127	218.679	303.575	243.46	137.585	118.805	153.631	-0.878227	0.000882363	0.0149761
Chr1	-	5786598	3UTR	AT1G16916.1	AT1G16916	protein_coding_gene-mRNA	72	86	83	11	15	33	57.6737	56.266	46.8845	15.9309	22.5579	39.9198	-0.964604	0.00454264	0.0486732
Chr1	-	5951630	3UTR	AT1G17370.2	AT1G17370	protein_coding_gene-mRNA	611	757	934	243	222	281	489.425	495.272	527.591	351.927	333.857	339.923	-0.556534	0.000240195	0.00564662
Chr1	-	6212202	CDS	AT1G18060.1	AT1G18060	protein_coding_gene-mRNA	0	0	7	6	8	30	0	0	3.95411	8.68956	12.0309	36.2907	2.66012	0.00058553	0.0111616
Chr1	-	6213775	3UTR	AT1G18070.3	AT1G18070	protein_coding_gene-mRNA	235	297	376	81	76	64	188.24	194.314	212.392	117.309	114.293	77.4202	-0.925993	0.000914416	0.0153329
Chr1	-	6268073	AMB	AT1G18210.x	AT1G18210	protein_coding_gene-mRNA	1584	1642	1711	488	381	615	1268.82	1074.29	966.498	706.751	572.971	743.96	-0.701545	2.1942e-05	0.000845728
Chr1	-	6278857	3UTR	AT1G18260.1	AT1G18260	protein_coding_gene-mRNA	91	107	131	16	17	30	72.8931	70.0054	73.9984	23.1722	25.5656	36.2907	-1.28755	9.01243e-05	0.00265165
Chr1	-	6283473	3UTR	AT1G18270.3	AT1G18270	protein_coding_gene-mRNA	345	562	703	157	107	146	276.353	367.692	397.106	227.377	160.913	176.615	-0.8586	0.00296797	0.0364645
Chr1	-	6712056	3UTR	AT1G19400.1	AT1G19400	protein_coding_gene-mRNA	789	760	780	236	206	307	632.007	497.234	440.601	341.789	309.795	371.375	-0.607363	0.00169788	0.0241652
Chr1	-	6781533	3UTR	AT1G19610.1	AT1G19610	protein_coding_gene-mRNA	85	43	46	0	6	4	68.0869	28.133	25.9842	0	9.02316	4.83877	-2.3914	0.000600537	0.0113234
Chr1	-	6800007	3UTR	AT1G19660.1	AT1G19660	protein_coding_gene-mRNA	770	1169	1076	318	260	371	616.788	764.825	607.803	460.547	391.004	448.795	-0.605729	0.00135029	0.0204499
Chr1	-	7167825	CDS	AT1G20670.1	AT1G20670	protein_coding_gene-mRNA	0	0	1	2	11	12	0	0	0.564873	2.89652	16.5425	14.5163	2.84529	0.000805858	0.0140511
Chr1	-	7215106	3UTR	AT1G20770.1	AT1G20770	protein_coding_gene-mRNA	32	16	36	33	24	46	25.6327	10.4681	20.3354	47.7926	36.0927	55.6458	1.23251	0.0039987	0.0447105
Chr1	-	7245022	3UTR	AT1G20840.1	AT1G20840	protein_coding_gene-mRNA	2	6	1	23	5	9	1.60205	3.92553	0.564873	33.31	7.5193	10.8872	2.31495	0.00289573	0.0358004
Chr1	-	7411633	CDS	AT1G21160.1	AT1G21160	protein_coding_gene-mRNA	16	39	24	78	30	71	12.8164	25.516	13.557	112.964	45.1158	85.8881	1.95176	0.00073372	0.0131126
Chr1	-	7511881	3UTR	AT1G21460.1	AT1G21460	protein_coding_gene-mRNA	221	284	274	231	249	328	177.026	185.809	154.775	334.548	374.461	396.779	1.07758	2.37137e-06	0.00014256
Chr1	-	7557246	3UTR	AT1G21580.1	AT1G21580	protein_coding_gene-mRNA	478	469	685	397	416	552	382.889	306.846	386.938	574.959	625.606	667.75	0.781364	0.000716694	0.0129257
Chr1	-	7878866	3UTR	AT1G22300.2	AT1G22300	protein_coding_gene-mRNA	605	748	806	205	162	228	484.619	489.383	455.288	296.893	243.625	275.81	-0.799081	4.58458e-06	0.000241237
Chr1	-	7880519	CDS	AT1G22300.1	AT1G22300	protein_coding_gene-mRNA	91	108	160	116	185	150	72.8931	70.6596	90.3797	167.998	278.214	181.454	1.36307	8.12289e-05	0.00241889
Chr1	-	7944057	intergenic.igt	AT1G22510.igt	AT1G22510.igt	protein_coding_gene-protein_coding_gene	49	43	83	8	7	7	39.2501	28.133	46.8845	11.5861	10.527	8.46784	-1.69992	0.00364073	0.0418568
Chr1	-	8180422	intergenic.igt	AT1G23080.igt	AT1G23080.igt	protein_coding_gene-protein_coding_gene	36	30	30	55	36	38	28.8368	19.6277	16.9462	79.6543	54.139	45.9683	1.37918	0.000748449	0.0132754
Chr1	-	8260716	3UTR	AT1G23280.1	AT1G23280	protein_coding_gene-mRNA	24	12	25	1	3	2	19.2246	7.85107	14.1218	1.44826	4.51158	2.41938	-1.79072	0.004056	0.0452015
Chr1	-	8268613	3UTR	AT1G23310.1	AT1G23310	protein_coding_gene-mRNA	18344	19371	23475	23842	20012	25893	14694	12673.6	13260.4	34529.4	30095.3	31322.5	1.2276	1.00294e-12	4.08543e-10
Chr1	-	8503788	3UTR	AT1G24040.2	AT1G24040	protein_coding_gene-mRNA	145	178	211	26	21	62	116.148	116.458	119.188	37.6547	31.5811	75.0009	-1.22402	0.000271501	0.00620957
Chr1	-	8553419	3UTR	AT1G24160.1	AT1G24160	protein_coding_gene-mRNA	184	293	286	167	178	233	147.388	191.697	161.554	241.859	267.687	281.858	0.648974	0.0043733	0.0476145
Chr1	-	8674805	intergenic.igt	AT1G24480.igt	AT1G24480.igt	protein_coding_gene-protein_coding_gene	13	15	15	0	1	0	10.4133	9.81383	8.4731	0	1.50386	0	-2.52682	0.00102121	0.0165594
Chr1	-	8759543	3UTR	AT1G24764.1	AT1G24764	protein_coding_gene-mRNA	43	61	38	60	51	66	34.444	39.9096	21.4652	86.8956	76.6969	79.8396	1.30325	7.12737e-05	0.00217279
Chr1	-	8892717	CDS	AT1G25350.2	AT1G25350	protein_coding_gene-mRNA	6	1	8	47	16	11	4.80614	0.654256	4.51898	68.0682	24.0618	13.3066	2.47216	0.00160215	0.0231419
Chr1	-	8933720	3UTR	AT1G25440.1	AT1G25440	protein_coding_gene-mRNA	1993	2852	3212	643	730	998	1596.44	1865.94	1814.37	931.231	1097.82	1207.27	-0.694615	0.00102092	0.0165594
Chr1	-	9024344	3UTR	AT1G26110.1	AT1G26110	protein_coding_gene-mRNA	672	903	887	296	240	330	538.287	590.793	501.042	428.685	360.927	399.198	-0.451205	0.00257826	0.032891
Chr1	-	9143974	3UTR	AT1G26440.4	AT1G26440	protein_coding_gene-mRNA	58	108	88	72	49	125	46.4593	70.6596	49.7088	104.275	73.6892	151.211	0.950986	0.00278622	0.0348451
Chr1	-	9396656	3UTR	AT1G27070.1	AT1G27070	protein_coding_gene-mRNA	43	48	57	36	71	54	34.444	31.4043	32.1978	52.1373	106.774	65.3233	1.14135	0.00102948	0.0166593
Chr1	-	9446661	3UTR	AT1G27190.1	AT1G27190	protein_coding_gene-mRNA	91	117	150	26	27	31	72.8931	76.5479	84.731	37.6547	40.6042	37.5004	-0.991735	0.000641352	0.0119036
Chr1	-	9554745	3UTR	AT1G27510.1	AT1G27510	protein_coding_gene-mRNA	88	119	148	19	28	18	70.49	77.8564	83.6012	27.5169	42.1081	21.7744	-1.28494	0.00130202	0.0199749
Chr1	-	9731386	3UTR	AT1G27930.1	AT1G27930	protein_coding_gene-mRNA	248	401	459	84	100	143	198.654	262.357	259.277	121.654	150.386	172.986	-0.681885	0.0015092	0.022062
Chr1	-	9832865	3UTR	AT1G28140.1	AT1G28140	protein_coding_gene-mRNA	338	493	399	384	292	383	270.746	322.548	225.384	556.132	439.127	463.312	0.822744	3.91004e-05	0.00134467
Chr1	-	9911950	AMB	AT1G28310.x	AT1G28310	protein_coding_gene-mRNA	67	75	127	66	86	116	53.6685	49.0692	71.7389	95.5851	129.332	140.324	1.02839	0.00104721	0.0168653
Chr1	-	9972463	3UTR	AT1G28400.1	AT1G28400	protein_coding_gene-mRNA	99	176	95	17	22	45	79.3013	115.149	53.6629	24.6204	33.0849	54.4361	-1.08276	0.00444453	0.0481157
Chr1	-	10071735	3UTR	AT1G28660.1	AT1G28660	protein_coding_gene-mRNA	88	251	156	44	20	43	70.49	164.218	88.1202	63.7234	30.0772	52.0167	-1.08157	0.00423013	0.0464842
Chr1	-	10096246	intergenic.igt	AT1G28960.igt	AT1G28960.igt	protein_coding_gene-protein_coding_gene	7	23	22	33	40	25	5.60716	15.0479	12.4272	47.7926	60.1544	30.2423	1.75193	0.00422903	0.0464842
Chr1	-	10223270	3UTR	AT1G29250.1	AT1G29250	protein_coding_gene-mRNA	54	52	85	0	8	8	43.2552	34.0213	48.0142	0	12.0309	9.67753	-2.27232	1.64822e-06	0.000105531
Chr1	-	10473121	CDS	AT1G29910.1	AT1G29910	protein_coding_gene-mRNA	25	9	26	103	69	51	20.0256	5.8883	14.6867	149.171	103.766	61.6943	2.68859	9.96261e-08	9.60721e-06
Chr1	-	10475767	CDS	AT1G29920.1	AT1G29920	protein_coding_gene-mRNA	26	14	29	85	237	120	20.8266	9.15958	16.3813	123.102	356.415	145.163	3.41896	5.39537e-12	1.74618e-09
Chr1	-	10584162	3UTR	AT1G30120.1	AT1G30120	protein_coding_gene-mRNA	519	719	938	173	166	169	415.731	470.41	529.851	250.549	249.641	204.438	-0.994602	5.12813e-06	0.000261679
Chr1	-	10986521	3UTR	AT1G30860.1	AT1G30860	protein_coding_gene-mRNA	32	52	37	5	4	3	25.6327	34.0213	20.9003	7.2413	6.01544	3.62907	-1.9453	0.0013137	0.0201281
Chr1	-	11054751	3UTR	AT1G31010.1	AT1G31010	protein_coding_gene-mRNA	27	13	31	1	3	1	21.6276	8.50532	17.5111	1.44826	4.51158	1.20969	-2.17073	0.000363828	0.00777901
Chr1	-	11114761	3UTR	AT1G31130.1	AT1G31130	protein_coding_gene-mRNA	409	514	524	150	101	177	327.618	336.287	295.993	217.239	151.89	214.115	-0.702574	0.00335396	0.0395293
Chr1	-	11142734	3UTR	AT1G31180.1	AT1G31180	protein_coding_gene-mRNA	161	138	194	147	275	142	128.965	90.2873	109.585	212.894	413.562	171.776	1.23454	8.64303e-05	0.0025525
Chr1	-	11158617	3UTR	AT1G31230.1	AT1G31230	protein_coding_gene-mRNA	389	576	893	430	440	699	311.598	376.851	504.432	622.752	661.699	845.574	0.815694	0.00224758	0.0297987
Chr1	-	11214899	3UTR	AT1G31330.1	AT1G31330	protein_coding_gene-mRNA	26218	26455	33150	16544	19260	18355	21001.2	17308.3	18725.5	23960	28964.4	22203.9	0.395419	0.00159847	0.0231123
Chr1	-	11217928	3UTR	AT1G31340.1	AT1G31340	protein_coding_gene-mRNA	619	773	845	494	409	508	495.833	505.74	477.318	715.44	615.079	614.523	0.393068	0.000825869	0.014284
Chr1	-	11411022	3UTR	AT1G31812.1	AT1G31812	protein_coding_gene-mRNA	5565	6917	7557	2041	1714	2338	4457.69	4525.49	4268.75	2955.9	2577.62	2828.26	-0.660912	7.76993e-08	7.93591e-06
Chr1	-	11416509	3UTR	AT1G31820.1	AT1G31820	protein_coding_gene-mRNA	43	94	95	13	2	27	34.444	61.5	53.6629	18.8274	3.00772	32.6617	-1.31211	0.00299318	0.0366218
Chr1	-	11435786	intron	AT1G31860.1	AT1G31860	protein_coding_gene-mRNA	55	41	43	90	131	185	44.0563	26.8245	24.2895	130.343	197.006	223.793	2.38144	5.72393e-08	6.03721e-06
Chr1	-	11534724	3UTR	AT1G32070.1	AT1G32070	protein_coding_gene-mRNA	584	821	825	522	463	596	467.797	537.144	466.02	755.991	696.288	720.976	0.557814	0.000838118	0.01442
Chr1	-	11558877	3UTR	AT1G32130.1	AT1G32130	protein_coding_gene-mRNA	201	224	370	167	191	193	161.006	146.553	209.003	241.859	287.237	233.47	0.550435	0.00396721	0.0444637
Chr1	-	11561133	CDS	AT1G32130.1	AT1G32130	protein_coding_gene-mRNA	1	12	2	24	34	12	0.801023	7.85107	1.12975	34.7582	51.1313	14.5163	2.40689	0.00175165	0.0246924
Chr1	-	11561209	CDS	AT1G32130.1	AT1G32130	protein_coding_gene-mRNA	57	72	61	65	51	157	45.6583	47.1064	34.4573	94.1369	76.6969	189.922	1.43226	0.000236995	0.00560486
Chr1	-	11601801	AMB	AT1G32200.x	AT1G32200	protein_coding_gene-mRNA	127	116	147	116	136	201	101.73	75.8937	83.0363	167.998	204.525	243.148	1.20498	7.0804e-05	0.00216686
Chr1	-	11771804	3UTR	AT1G32550.1	AT1G32550	protein_coding_gene-mRNA	345	366	419	427	369	430	276.353	239.458	236.682	618.407	554.925	520.167	1.15364	4.41804e-08	4.8776e-06
Chr1	-	11848775	intron	AT1G32750.1	AT1G32750	protein_coding_gene-mRNA	40	41	47	150	72	106	32.0409	26.8245	26.549	217.239	108.278	128.227	2.26094	7.3414e-08	7.58766e-06
Chr1	-	11874933	3UTR	AT1G32790.1	AT1G32790	protein_coding_gene-mRNA	327	332	397	91	76	136	261.934	217.213	224.255	131.792	114.293	164.518	-0.758936	0.000115708	0.00323901
Chr1	-	12057249	3UTR	AT1G33250.1	AT1G33250	protein_coding_gene-mRNA	48	72	74	10	10	9	38.4491	47.1064	41.8006	14.4826	15.0386	10.8872	-1.50044	0.00301779	0.0368657
Chr1	-	12877155	3UTR	AT1G35180.1	AT1G35180	protein_coding_gene-mRNA	11	15	24	37	28	35	8.81125	9.81383	13.557	53.5856	42.1081	42.3392	1.93141	0.00024123	0.0056653
Chr1	-	14027295	3UTR	AT1G36990.1	AT1G36990	protein_coding_gene-mRNA	33	37	49	55	44	53	26.4338	24.2075	27.6788	79.6543	66.1699	64.1136	1.36087	7.42783e-05	0.00224125
Chr1	-	14468010	exon	AT1G38423.1	AT1G38423	transposable_element_gene-mRNA	26	22	44	3	1	2	20.8266	14.3936	24.8544	4.34478	1.50386	2.41938	-2.42753	0.000239343	0.00564344
Chr1	-	16848380	3UTR	AT1G44446.2	AT1G44446	protein_coding_gene-mRNA	833	740	1544	888	1340	1231	667.252	484.149	872.164	1286.05	2015.17	1489.13	1.22452	3.51269e-09	5.45992e-07
Chr1	-	16896745	3UTR	AT1G44760.1	AT1G44760	protein_coding_gene-mRNA	74	106	101	116	71	184	59.2757	69.3511	57.0522	167.998	106.774	222.583	1.3353	0.00176667	0.0248613
Chr1	-	16983107	3UTR	AT1G44920.1	AT1G44920	protein_coding_gene-mRNA	692	608	675	505	432	517	554.308	397.787	381.289	731.371	649.668	625.41	0.58487	0.00120457	0.0188347
Chr1	-	17169548	3UTR	AT1G45230.2	AT1G45230	protein_coding_gene-mRNA	287	412	385	242	279	287	229.894	269.553	217.476	350.479	419.577	347.181	0.630992	0.00133792	0.0203671
Chr1	-	17395578	3UTR	AT1G47420.1	AT1G47420	protein_coding_gene-mRNA	693	834	964	297	257	298	555.109	545.649	544.538	430.133	386.492	360.488	-0.481038	0.000950508	0.0157811
Chr1	-	17717142	3UTR	AT1G48030.1	AT1G48030	protein_coding_gene-mRNA	1881	2080	1951	1490	1481	1643	1506.72	1360.85	1102.07	2157.91	2227.22	1987.52	0.679141	9.62199e-07	6.8267e-05
Chr1	-	17732035	3UTR	AT1G48090.1	AT1G48090	protein_coding_gene-mRNA	154	227	250	187	200	189	123.358	148.516	141.218	270.825	300.772	228.632	0.935265	1.45081e-05	0.000605599
Chr1	-	17908610	3UTR	AT1G48450.2	AT1G48450	protein_coding_gene-mRNA	1708	1410	1808	1439	1416	1583	1368.15	922.5	1021.29	2084.05	2129.47	1914.94	0.879327	5.81876e-07	4.37815e-05
Chr1	-	18428905	3UTR	AT1G49780.1	AT1G49780	protein_coding_gene-mRNA	67	79	92	6	14	18	53.6685	51.6862	51.9683	8.68956	21.0541	21.7744	-1.50822	0.000474197	0.00952669
Chr1	-	18519998	3UTR	AT1G50020.1	AT1G50020	protein_coding_gene-mRNA	2082	2670	2727	1729	1691	2115	1667.73	1746.86	1540.41	2504.04	2543.03	2558.5	0.612739	0.000196549	0.0048271
Chr1	-	18614247	3UTR	AT1G50250.1	AT1G50250	protein_coding_gene-mRNA	1881	2354	2266	606	560	828	1506.72	1540.12	1280	877.645	842.162	1001.62	-0.66307	8.06036e-06	0.0003734
Chr1	-	18638454	3UTR	AT1G50320.1	AT1G50320	protein_coding_gene-mRNA	2319	2454	2756	888	864	901	1857.57	1605.54	1556.79	1286.05	1299.34	1089.93	-0.447135	0.00214768	0.0287699
Chr1	-	18930026	CDS	AT1G51080.1	AT1G51080	protein_coding_gene-mRNA	81	182	143	166	85	169	64.8829	119.075	80.7768	240.411	127.828	204.438	1.06517	0.00250865	0.0322048
Chr1	-	19141997	3UTR	AT1G51630.1	AT1G51630	protein_coding_gene-mRNA	233	352	388	69	82	113	186.638	230.298	219.171	99.9299	123.317	136.695	-0.804177	0.00135532	0.020461
Chr1	-	19158747	AMB	AT1G51680.x	AT1G51680	protein_coding_gene-mRNA	1042	1172	1440	385	431	555	834.666	766.788	813.417	557.58	648.164	671.379	-0.360555	0.000894411	0.0150974
Chr1	-	19221012	3UTR	AT1G51805.2	AT1G51805	protein_coding_gene-mRNA	1254	1803	1839	512	427	595	1004.48	1179.62	1038.8	741.509	642.149	719.766	-0.60897	0.000705752	0.0127575
Chr1	-	19246248	intergenic.pm	AT1G51840.igt	AT1G51840.igt	protein_coding_gene-protein_coding_gene	196	180	295	16	23	12	157	117.766	166.638	23.1722	34.5888	14.5163	-2.53657	5.45329e-14	2.99627e-11
Chr1	-	19350430	3UTR	AT1G52040.1	AT1G52040	protein_coding_gene-mRNA	294	973	1258	123	127	222	235.501	636.591	710.61	178.136	190.99	268.551	-1.26006	0.000157046	0.00408632
Chr1	-	19492335	3UTR	AT1G52342.1	AT1G52342	protein_coding_gene-mRNA	2146	1895	1741	588	427	549	1719	1239.81	983.444	851.577	642.149	664.121	-0.852069	0.000499815	0.00991489
Chr1	-	19572932	3UTR	AT1G52550.1	AT1G52550	protein_coding_gene-mRNA	62	50	95	3	14	20	49.6634	32.7128	53.6629	4.34478	21.0541	24.1938	-1.33763	0.00316063	0.0379629
Chr1	-	19573074	3UTR	AT1G52550.1	AT1G52550	protein_coding_gene-mRNA	85	51	89	66	74	101	68.0869	33.367	50.2737	95.5851	111.286	122.179	1.07479	0.00227261	0.0300294
Chr1	-	19670489	3UTR	AT1G52825.1	AT1G52825	protein_coding_gene-mRNA	44	31	31	8	4	4	35.245	20.2819	17.5111	11.5861	6.01544	4.83877	-1.51243	0.00460882	0.0491371
Chr1	-	19671422	3UTR	AT1G52827.1	AT1G52827	protein_coding_gene-mRNA	264	473	482	55	125	90	211.47	309.463	272.269	79.6543	187.983	108.872	-1.04308	0.00162187	0.023308
Chr1	-	19760105	3UTR	AT1G53030.1	AT1G53030	protein_coding_gene-mRNA	100	87	185	146	146	173	80.1023	56.9202	104.502	211.446	219.564	209.277	1.36561	9.60632e-07	6.8267e-05
Chr1	-	19966943	3UTR	AT1G53500.1	AT1G53500	protein_coding_gene-mRNA	135	229	312	37	51	52	108.138	149.825	176.24	53.5856	76.6969	62.9039	-1.12956	0.000819972	0.0142237
Chr1	-	19984771	3UTR	AT1G53560.1	AT1G53560	protein_coding_gene-mRNA	365	364	524	260	425	386	292.373	238.149	295.993	376.547	639.141	466.941	0.825236	0.000835333	0.0144055
Chr1	-	20065761	3UTR	AT1G53750.1	AT1G53750	protein_coding_gene-mRNA	240	316	390	265	240	219	192.246	206.745	220.3	383.789	360.927	264.922	0.689014	0.00384714	0.0435852
Chr1	-	20073995	3UTR	AT1G53780.3	AT1G53780	protein_coding_gene-mRNA	32	32	46	3	3	5	25.6327	20.9362	25.9842	4.34478	4.51158	6.04846	-1.99454	9.90517e-05	0.00286789
Chr1	-	20195299	3UTR	AT1G54100.1	AT1G54100	protein_coding_gene-mRNA	304	727	640	110	125	178	243.511	475.644	361.519	159.309	187.983	215.325	-0.914734	0.001416	0.0211201
Chr1	-	20293187	3UTR	AT1G54370.1	AT1G54370	protein_coding_gene-mRNA	149	140	185	191	153	173	119.352	91.5958	104.502	276.618	230.091	209.277	1.16976	4.40928e-10	9.03389e-08
Chr1	-	20483952	intergenic.igt	AT1G54950.igt	AT1G54950.igt	protein_coding_gene-protein_coding_gene	79	53	104	7	4	7	63.2808	34.6755	58.7468	10.1378	6.01544	8.46784	-2.45445	1.11222e-06	7.72864e-05
Chr1	-	20597865	3UTR	AT1G55210.1	AT1G55210	protein_coding_gene-mRNA	100	117	152	26	31	38	80.1023	76.5479	85.8607	37.6547	46.6197	45.9683	-0.877572	0.00307056	0.0373033
Chr1	-	20666227	3UTR	AT1G55360.1	AT1G55360	protein_coding_gene-mRNA	357	451	492	338	222	486	285.965	295.069	277.918	489.512	333.857	587.91	0.709842	0.000322743	0.00709975
Chr1	-	20715589	3UTR	AT1G55490.1	AT1G55490	protein_coding_gene-mRNA	1060	810	981	905	1273	572	849.084	529.947	554.14	1310.67	1914.41	691.943	0.978613	0.00397288	0.044506
Chr1	-	20879503	3UTR	AT1G55860.1	AT1G55860	protein_coding_gene-mRNA	41	82	68	64	51	71	32.8419	53.649	38.4114	92.6886	76.6969	85.8881	0.991606	0.00226264	0.0299479
Chr1	-	20912117	intergenic.igt	AT1G55940.igt	AT1G55940.igt	protein_coding_gene-protein_coding_gene	11	36	13	0	0	2	8.81125	23.5532	7.34335	0	0	2.41938	-2.5191	0.00038398	0.00810715
Chr1	-	20984653	CDS	AT1G56110.1	AT1G56110	protein_coding_gene-mRNA	96	83	241	124	170	176	76.8982	54.3032	136.134	179.584	255.656	212.906	1.20264	0.00237625	0.0309659
Chr1	-	21072958	3UTR	AT1G56280.1	AT1G56280	protein_coding_gene-mRNA	4468	5480	6583	1920	1232	2547	3578.97	3585.32	3718.56	2780.66	1852.76	3081.08	-0.490995	0.00420761	0.0463524
Chr1	-	21086557	3UTR	AT1G56330.1	AT1G56330	protein_coding_gene-mRNA	352	442	592	138	126	167	281.96	289.181	334.405	199.86	189.486	202.018	-0.608389	0.00110591	0.0175849
Chr1	-	21090615	intron	AT1G56340.2	AT1G56340	protein_coding_gene-mRNA	4	5	2	14	10	17	3.20409	3.27128	1.12975	20.2756	15.0386	20.5648	2.21347	0.00299215	0.0366218
Chr1	-	21198304	3UTR	AT1G56580.1	AT1G56580	protein_coding_gene-mRNA	918	1278	1678	897	1235	1260	735.339	836.139	947.857	1299.09	1857.27	1524.21	0.8807	1.42741e-05	0.000597943
Chr1	-	21362514	3UTR	AT1G57680.1	AT1G57680	protein_coding_gene-mRNA	19	36	52	24	54	41	15.2194	23.5532	29.3734	34.7582	81.2085	49.5973	1.19961	0.00185792	0.0257903
Chr1	-	21464005	3UTR	AT1G58030.1	AT1G58030	protein_coding_gene-mRNA	483	482	591	120	122	220	386.894	315.351	333.84	173.791	183.471	266.132	-0.716751	2.96179e-05	0.00106184
Chr1	-	22093572	3UTR	AT1G60000.2	AT1G60000	protein_coding_gene-mRNA	723	789	907	530	584	527	579.14	516.208	512.34	767.578	878.255	637.507	0.501219	0.0012026	0.0188288
Chr1	-	22202236	CDS	AT1G60200.1	AT1G60200	protein_coding_gene-mRNA	255	314	398	582	349	299	204.261	205.436	224.819	842.887	524.847	361.698	1.377	0.000186169	0.00463481
Chr1	-	22202389	CDS	AT1G60200.1	AT1G60200	protein_coding_gene-mRNA	21	42	17	59	35	106	16.8215	27.4787	9.60284	85.4473	52.6351	128.227	2.00854	0.000603649	0.0113527
Chr1	-	22334633	3UTR	AT1G60630.1	AT1G60630	protein_coding_gene-mRNA	2	11	11	23	12	15	1.60205	7.19681	6.2136	33.31	18.0463	18.1454	1.93111	0.000475157	0.00953786
Chr1	-	22462087	AMB	AT1G60990.x	AT1G60990	protein_coding_gene-mRNA	94	100	87	79	73	102	75.2962	65.4256	49.144	114.413	109.782	123.389	0.858964	0.00141108	0.0210602
Chr1	-	22509066	CDS	AT1G61100.1	AT1G61100	protein_coding_gene-mRNA	5	16	20	18	45	13	4.00511	10.4681	11.2975	26.0687	67.6737	15.726	1.79139	0.00269991	0.0340931
Chr1	-	22948611	3UTR	AT1G62085.1	AT1G62085	protein_coding_gene-mRNA	14	17	11	0	0	0	11.2143	11.1223	6.2136	0	0	0	-2.86717	0.000252144	0.00585758
Chr1	-	22995447	3UTR	AT1G62250.2	AT1G62250	protein_coding_gene-mRNA	624	977	912	212	249	245	499.838	639.208	515.164	307.031	374.461	296.374	-0.748908	0.000501755	0.00994203
Chr1	-	23391068	3UTR	AT1G63090.1	AT1G63090	protein_coding_gene-mRNA	155	309	287	27	35	45	124.159	202.165	162.119	39.103	52.6351	54.4361	-1.66767	6.3939e-07	4.76537e-05
Chr1	-	23499265	3UTR	AT1G63360.1	AT1G63360	protein_coding_gene-mRNA	72	101	111	102	96	124	57.6737	66.0798	62.7009	147.722	144.371	150.002	1.21924	5.17243e-07	3.96766e-05
Chr1	-	23536546	3UTR	AT1G63470.1	AT1G63470	protein_coding_gene-mRNA	46	46	52	94	64	52	36.8471	30.0958	29.3734	136.136	96.2471	62.9039	1.54334	2.16829e-05	0.000839804
Chr1	-	23589014	3UTR	AT1G63640.2	AT1G63640	protein_coding_gene-mRNA	30	42	39	34	45	38	24.0307	27.4787	22.03	49.2408	67.6737	45.9683	1.08804	0.0042008	0.0463524
Chr1	-	23915597	3UTR	AT1G64400.1	AT1G64400	protein_coding_gene-mRNA	523	837	977	173	136	226	418.935	547.612	551.881	250.549	204.525	273.39	-1.04618	4.49899e-08	4.94387e-06
Chr1	-	24046748	3UTR	AT1G64720.1	AT1G64720	protein_coding_gene-mRNA	9457	7589	11932	7765	7943	7956	7575.27	4965.15	6740.06	11245.7	11945.2	9624.3	0.7606	2.444e-06	0.000145231
Chr1	-	24139928	3UTR	AT1G64990.1	AT1G64990	protein_coding_gene-mRNA	30	26	47	3	0	7	24.0307	17.0106	26.549	4.34478	0	8.46784	-1.88071	0.00349946	0.0408086
Chr1	-	24159840	3UTR	AT1G65040.2	AT1G65040	protein_coding_gene-mRNA	50	49	72	38	61	64	40.0511	32.0585	40.6709	55.0339	91.7355	77.4202	0.965304	0.000511517	0.0100962
Chr1	-	24306715	3UTR	AT1G65440.2	AT1G65440	protein_coding_gene-mRNA	321	412	556	125	101	134	257.128	269.553	314.069	181.032	151.89	162.099	-0.752305	0.000858455	0.0146651
Chr1	-	24307022	AMB	AT1G65440.x	AT1G65440	protein_coding_gene-mRNA	1	10	0	17	25	8	0.801023	6.54256	0	24.6204	37.5965	9.67753	2.52568	0.000343959	0.00740781
Chr1	-	24322560	CDS	AT1G65470.2	AT1G65470	protein_coding_gene-mRNA	2	1	4	10	11	15	1.60205	0.654256	2.25949	14.4826	16.5425	18.1454	2.56286	0.000719749	0.0129709
Chr1	-	24363657	CDS	AT1G65540.1	AT1G65540	protein_coding_gene-mRNA	16	15	38	56	47	80	12.8164	9.81383	21.4652	81.1025	70.6815	96.7753	2.35316	6.60021e-10	1.29947e-07
Chr1	-	24371477	3UTR	AT1G65560.1	AT1G65560	protein_coding_gene-mRNA	84	103	117	115	96	115	67.2859	67.3883	66.0901	166.55	144.371	139.115	1.12256	0.000589962	0.0111905
Chr1	-	24440284	3UTR	AT1G65720.1	AT1G65720	protein_coding_gene-mRNA	1374	1689	1741	452	363	660	1100.61	1105.04	983.444	654.613	545.901	798.396	-0.666152	1.15802e-05	0.000502929
Chr1	-	24655251	AMB	AT1G66200.x	AT1G66200	protein_coding_gene-mRNA	2987	3340	3930	1228	1082	1510	2392.66	2185.21	2219.95	1778.46	1627.18	1826.63	-0.375153	0.00241869	0.0313432
Chr1	-	24812212	CDS	AT1G66500.1	AT1G66500	protein_coding_gene-mRNA	281	253	218	41	41	59	225.087	165.527	123.142	59.3786	61.6583	71.3718	-1.3608	2.48468e-05	0.000933274
Chr1	-	24863172	AMB	AT1G66660.x	AT1G66660	protein_coding_gene-mRNA	6	13	18	24	29	40	4.80614	8.50532	10.1677	34.7582	43.612	48.3877	2.21142	3.51984e-06	0.000197137
Chr1	-	24866209	3UTR	AT1G66680.1	AT1G66680	protein_coding_gene-mRNA	77	75	115	84	63	72	61.6788	49.0692	64.9604	121.654	94.7432	87.0978	0.768279	0.0023189	0.030403
Chr1	-	24965305	3UTR	AT1G66920.2	AT1G66920	protein_coding_gene-mRNA	47	88	126	5	7	14	37.6481	57.5745	71.174	7.2413	10.527	16.9357	-2.07954	4.88691e-07	3.77314e-05
Chr1	-	25019058	3UTR	AT1G67040.1	AT1G67040	protein_coding_gene-mRNA	8	4	13	17	22	20	6.40818	2.61702	7.34335	24.6204	33.0849	24.1938	1.99275	0.00184546	0.0256778
Chr1	-	25028725	3UTR	AT1G67050.1	AT1G67050	protein_coding_gene-mRNA	66	104	76	75	68	112	52.8675	68.0426	42.9303	108.619	102.263	135.485	1.0609	5.87009e-05	0.00184179
Chr1	-	25048280	3UTR	AT1G67090.1	AT1G67090	protein_coding_gene-mRNA	106015	97131	111894	25160	29933	24025	84920.4	63548.5	63205.9	36438.2	45015.1	29062.8	-0.926203	1.39755e-06	9.24892e-05
Chr1	-	25100896	3UTR	AT1G67140.1	AT1G67140	protein_coding_gene-mRNA	59	87	81	67	78	122	47.2604	56.9202	45.7547	97.0334	117.301	147.582	1.22688	0.000184226	0.00459611
Chr1	-	25137206	exon	AT1G67195.2	AT1G67195	miRNA-miRNA	438	523	610	145	62	164	350.848	342.176	344.573	209.998	93.2394	198.389	-1.02697	2.24026e-06	0.000136414
Chr1	-	25188360	3UTR	AT1G67280.1	AT1G67280	protein_coding_gene-mRNA	689	655	800	465	456	521	551.905	428.537	451.898	673.441	685.761	630.249	0.470876	0.00329469	0.0390872
Chr1	-	25248001	3UTR	AT1G67400.1	AT1G67400	protein_coding_gene-mRNA	29	39	40	62	55	73	23.2297	25.516	22.5949	89.7921	82.7123	88.3075	1.81169	2.83741e-09	4.62321e-07
Chr1	-	25366269	CDS	AT1G67680.1	AT1G67680	protein_coding_gene-mRNA	24	5	26	44	45	37	19.2246	3.27128	14.6867	63.7234	67.6737	44.7586	2.05129	2.8762e-05	0.00104223
Chr1	-	25416878	intron	AT1G67785.1	AT1G67785	protein_coding_gene-mRNA	11	15	18	17	36	36	8.81125	9.81383	10.1677	24.6204	54.139	43.5489	1.93173	1.62582e-05	0.000662269
Chr1	-	25420793	3UTR	AT1G67800.3	AT1G67800	protein_coding_gene-mRNA	101	108	135	26	15	20	80.9033	70.6596	76.2579	37.6547	22.5579	24.1938	-1.33735	0.00176802	0.0248613
Chr1	-	25444804	3UTR	AT1G67860.1	AT1G67860	protein_coding_gene-mRNA	2671	3210	3203	745	628	1012	2139.53	2100.16	1809.29	1078.95	944.425	1224.21	-0.883872	2.33949e-05	0.000886824
Chr1	-	25446285	3UTR	AT1G67865.1	AT1G67865	protein_coding_gene-mRNA	7224	8225	8544	837	784	1308	5786.59	5381.25	4826.28	1212.19	1179.03	1582.28	-1.97762	5.89347e-20	8.19054e-17
Chr1	-	25510999	3UTR	AT1G68060.1	AT1G68060	protein_coding_gene-mRNA	15	21	35	48	28	44	12.0153	13.7394	19.7706	69.5165	42.1081	53.2264	1.66919	0.00130013	0.0199749
Chr1	-	25631744	3UTR	AT1G68370.1	AT1G68370	protein_coding_gene-mRNA	118	197	217	117	124	129	94.5207	128.888	122.577	169.446	186.479	156.05	0.551147	0.00297418	0.0365029
Chr1	-	25709982	CDS	AT1G68520.1	AT1G68520	protein_coding_gene-mRNA	263	262	575	877	976	742	210.669	171.415	324.802	1270.12	1467.77	897.591	2.29395	2.57096e-15	1.7505e-12
Chr1	-	25777923	3UTR	AT1G68660.1	AT1G68660	protein_coding_gene-mRNA	1876	2427	2679	722	766	885	1502.72	1587.88	1513.29	1045.64	1151.96	1070.58	-0.491031	0.00109209	0.0174336
Chr1	-	25831811	3UTR	AT1G68780.1	AT1G68780	protein_coding_gene-mRNA	53	65	97	70	66	95	42.4542	42.5266	54.7927	101.378	99.2548	114.921	1.1265	0.000963076	0.0159339
Chr1	-	25926961	intergenic.pm	AT1G68970.igt	AT1G68970.igt	tRNA-tRNA	218	228	310	249	267	259	174.623	149.17	175.111	360.617	401.531	313.31	1.08229	3.02647e-05	0.00108175
Chr1	-	26054657	AMB	AT1G69310.x	AT1G69310	protein_coding_gene-mRNA	78	103	129	21	12	33	62.4798	67.3883	72.8686	30.4134	18.0463	39.9198	-1.13291	0.00020245	0.00494121
Chr1	-	26106993	3UTR	AT1G69450.2	AT1G69450	protein_coding_gene-mRNA	168	405	261	64	22	80	134.572	264.974	147.432	92.6886	33.0849	96.7753	-1.24435	9.51482e-05	0.00277104
Chr1	-	26148047	3UTR	AT1G69550.1	AT1G69550	protein_coding_gene-mRNA	20	28	62	38	60	101	16.0205	18.3192	35.0221	55.0339	90.2316	122.179	1.83157	3.43316e-06	0.000194513
Chr1	-	26348738	3UTR	AT1G69960.1	AT1G69960	protein_coding_gene-mRNA	92	118	140	15	20	38	73.6941	77.2022	79.0822	21.7239	30.0772	45.9683	-1.17148	0.000776443	0.0136527
Chr1	-	26465874	3UTR	AT1G70280.1	AT1G70280	protein_coding_gene-mRNA	35	39	26	44	99	62	28.0358	25.516	14.6867	63.7234	148.882	75.0009	1.92656	2.66813e-05	0.000981887
Chr1	-	26563928	3UTR	AT1G70490.2	AT1G70490	protein_coding_gene-mRNA	2186	3028	2970	794	862	894	1751.04	1981.09	1677.67	1149.92	1296.33	1081.46	-0.613489	1.34324e-05	0.000566701
Chr1	-	26659175	3UTR	AT1G70710.1	AT1G70710	protein_coding_gene-mRNA	15	16	22	35	27	21	12.0153	10.4681	12.4272	50.6891	40.6042	25.4035	1.57484	0.00280701	0.0350335
Chr1	-	26668869	3UTR	AT1G70730.1	AT1G70730	protein_coding_gene-mRNA	941	1167	1219	407	318	414	753.763	763.516	688.58	589.442	478.228	500.812	-0.488418	0.00175955	0.024789
Chr1	-	26764675	3UTR	AT1G70985.1	AT1G70985	protein_coding_gene-mRNA	226	322	240	78	62	76	181.031	210.67	135.57	112.964	93.2394	91.9365	-0.807402	0.00150599	0.0220312
Chr1	-	26807184	3UTR	AT1G71070.1	AT1G71070	protein_coding_gene-mRNA	38	51	56	90	69	68	30.4389	33.367	31.6329	130.343	103.766	82.259	1.64846	4.68917e-06	0.000244561
Chr1	-	26833408	3UTR	AT1G71190.1	AT1G71190	protein_coding_gene-mRNA	72	152	135	22	20	19	57.6737	99.4469	76.2579	31.8617	30.0772	22.9841	-1.34511	0.00376551	0.0429155
Chr1	-	26892507	CDS	AT1G71360.1	AT1G71360	protein_coding_gene-mRNA	3	26	17	22	27	45	2.40307	17.0106	9.60284	31.8617	40.6042	54.4361	1.85481	0.0017689	0.0248613
Chr1	-	26987789	3UTR	AT1G71750.1	AT1G71750	protein_coding_gene-mRNA	42	43	68	54	31	86	33.643	28.133	38.4114	78.206	46.6197	104.033	1.15193	0.000555682	0.0107347
Chr1	-	27109291	3UTR	AT1G72020.1	AT1G72020	protein_coding_gene-mRNA	1070	1320	1252	391	367	349	857.095	863.617	707.221	566.269	551.917	422.182	-0.651719	0.000124494	0.00342011
Chr1	-	27511605	3UTR	AT1G73170.1	AT1G73170	protein_coding_gene-mRNA	105	143	162	26	33	29	84.1074	93.5586	91.5094	37.6547	49.6274	35.081	-1.11743	7.86962e-05	0.00235351
Chr1	-	28152003	AMB	AT1G74960.x	AT1G74960	protein_coding_gene-mRNA	220	271	272	221	146	240	176.225	177.303	153.645	320.065	219.564	290.326	0.699849	0.00239231	0.0310895
Chr1	-	28164839	3UTR	AT1G75010.1	AT1G75010	protein_coding_gene-mRNA	69	51	100	78	44	83	55.2706	33.367	56.4873	112.964	66.1699	100.404	0.916777	0.00355038	0.0411788
Chr1	-	28244318	AMB	AT1G75250.x	AT1G75250	protein_coding_gene-mRNA	35	32	44	2	3	5	28.0358	20.9362	24.8544	2.89652	4.51158	6.04846	-2.11271	0.000123822	0.00340937
Chr1	-	28337907	AMB	AT1G75500.x	AT1G75500	protein_coding_gene-mRNA	636	647	579	603	549	662	509.451	423.303	327.061	873.3	825.62	800.816	0.979132	1.56238e-07	1.41428e-05
Chr1	-	28422113	3UTR	AT1G75690.1	AT1G75690	protein_coding_gene-mRNA	2510	1942	2523	1585	2011	1719	2010.57	1270.56	1425.17	2295.49	3024.26	2079.46	0.64494	0.000796523	0.0139191
Chr1	-	28441556	3UTR	AT1G75750.2	AT1G75750	protein_coding_gene-mRNA	3046	1905	3768	304	823	822	2439.92	1246.36	2128.44	440.271	1237.68	994.366	-1.06603	0.00459091	0.0490569
Chr1	-	28463434	3UTR	AT1G75820.1	AT1G75820	protein_coding_gene-mRNA	348	329	449	110	101	112	278.756	215.25	253.628	159.309	151.89	135.485	-0.732836	0.000277412	0.00630205
Chr1	-	28528370	3UTR	AT1G76010.1	AT1G76010	protein_coding_gene-mRNA	289	382	442	99	92	139	231.496	249.926	249.674	143.378	138.355	168.147	-0.689968	4.42118e-05	0.00147327
Chr1	-	28528488	3UTR	AT1G76010.1	AT1G76010	protein_coding_gene-mRNA	12	4	11	25	34	18	9.61228	2.61702	6.2136	36.2065	51.1313	21.7744	2.33829	1.74993e-06	0.000109957
Chr1	-	28544738	3UTR	AT1G76065.1	AT1G76065	protein_coding_gene-mRNA	17	6	19	0	0	0	13.6174	3.92553	10.7326	0	0	0	-2.77747	0.000328886	0.00718528
Chr1	-	28553986	3UTR	AT1G76100.1	AT1G76100	protein_coding_gene-mRNA	2232	2008	2939	1909	2156	1797	1787.88	1313.75	1660.16	2764.73	3242.32	2173.82	0.770996	5.72189e-05	0.00180488
Chr1	-	28586800	AMB	AT1G76180.x	AT1G76180	protein_coding_gene-mRNA	504	828	922	118	104	169	403.716	541.724	520.813	170.895	156.402	204.438	-1.40814	1.87423e-05	0.000747408
Chr1	-	28587035	CDS	AT1G76180.2	AT1G76180	protein_coding_gene-mRNA	114	108	178	435	187	259	91.3166	70.6596	100.547	629.993	281.222	313.31	2.06619	3.72499e-06	0.000206105
Chr1	-	28602812	3UTR	AT1G76240.1	AT1G76240	protein_coding_gene-mRNA	87	64	120	8	9	26	69.689	41.8724	67.7848	11.5861	13.5347	31.452	-1.52365	0.000904806	0.0152131
Chr1	-	28766802	3UTR	AT1G76650.3	AT1G76650	protein_coding_gene-mRNA	197	217	41	5	11	11	157.802	141.973	23.1598	7.2413	16.5425	13.3066	-2.39283	0.00181047	0.0252952
Chr1	-	28802908	3UTR	AT1G76730.1	AT1G76730	protein_coding_gene-mRNA	494	690	752	393	370	579	395.705	451.436	424.785	569.166	556.429	700.411	0.516734	0.0044783	0.0482985
Chr1	-	28832112	CDS	AT1G76810.1	AT1G76810	protein_coding_gene-mRNA	1	5	9	27	15	18	0.801023	3.27128	5.08386	39.103	22.5579	21.7744	2.26486	0.00323793	0.0385917
Chr1	-	28873172	3UTR	AT1G76890.2	AT1G76890	protein_coding_gene-mRNA	12	10	13	29	8	32	9.61228	6.54256	7.34335	41.9995	12.0309	38.7101	1.71324	0.00443875	0.0480834
Chr1	-	28873371	CDS	AT1G76890.2	AT1G76890	protein_coding_gene-mRNA	8	12	18	72	22	26	6.40818	7.85107	10.1677	104.275	33.0849	31.452	2.41478	2.43485e-05	0.000917476
Chr1	-	28919042	3UTR	AT1G76955.1	AT1G76955	protein_coding_gene-mRNA	58	227	185	37	9	31	46.4593	148.516	104.502	53.5856	13.5347	37.5004	-1.38917	0.00299155	0.0366218
Chr1	-	28977361	3UTR	AT1G77122.1	AT1G77122	protein_coding_gene-mRNA	82	85	115	70	97	101	65.6839	55.6117	64.9604	101.378	145.875	122.179	0.963025	0.000403679	0.00843264
Chr1	-	29137630	3UTR	AT1G77540.1	AT1G77540	protein_coding_gene-mRNA	138	160	191	41	30	57	110.541	104.681	107.891	59.3786	45.1158	68.9524	-0.864972	0.00181772	0.0253665
Chr1	-	29484271	3UTR	AT1G78370.1	AT1G78370	protein_coding_gene-mRNA	899	1254	1766	263	315	466	720.12	820.437	997.566	380.892	473.716	563.716	-0.822393	0.000972607	0.0160243
Chr1	-	29546628	3UTR	AT1G78560.1	AT1G78560	protein_coding_gene-mRNA	30	41	32	5	5	4	24.0307	26.8245	18.0759	7.2413	7.5193	4.83877	-1.59483	0.00337922	0.039721
Chr1	-	29621343	3UTR	AT1G78780.4	AT1G78780	protein_coding_gene-mRNA	5	20	11	0	0	0	4.00511	13.0851	6.2136	0	0	0	-2.49348	0.000494529	0.009854
Chr1	-	29718598	CDS	AT1G79000.2	AT1G79000	protein_coding_gene-mRNA	4	15	4	29	21	19	3.20409	9.81383	2.25949	41.9995	31.5811	22.9841	2.08584	0.00353642	0.0410976
Chr1	-	29821084	CDS	AT1G79280.3	AT1G79280	protein_coding_gene-mRNA	0	1	1	6	3	11	0	0.654256	0.564873	8.68956	4.51158	13.3066	2.39521	0.00387321	0.043784
Chr1	-	29821626	CDS	AT1G79280.3	AT1G79280	protein_coding_gene-mRNA	13	29	37	74	34	76	10.4133	18.9734	20.9003	107.171	51.1313	91.9365	1.98176	0.00101998	0.0165594
Chr1	-	29863256	3UTR	AT1G79390.1	AT1G79390	protein_coding_gene-mRNA	80	113	130	38	11	26	64.0818	73.9309	73.4335	55.0339	16.5425	31.452	-0.990132	0.0045033	0.0484459
Chr1	-	29924125	3UTR	AT1G79550.1	AT1G79550	protein_coding_gene-mRNA	386	552	704	126	139	175	309.195	361.149	397.671	182.481	209.037	211.696	-0.818464	8.71582e-07	6.29724e-05
Chr1	-	29950001	3UTR	AT1G79600.1	AT1G79600	protein_coding_gene-mRNA	1779	2262	2318	794	688	921	1425.02	1479.93	1309.38	1149.92	1034.66	1114.13	-0.351608	0.000536847	0.010465
Chr1	-	29997137	3UTR	AT1G79720.1	AT1G79720	protein_coding_gene-mRNA	167	229	220	231	227	187	133.771	149.825	124.272	334.548	341.376	226.212	1.12042	5.0291e-06	0.000258299
Chr1	-	30007448	3UTR	AT1G79750.1	AT1G79750	protein_coding_gene-mRNA	815	808	912	235	228	275	652.834	528.639	515.164	340.341	342.88	332.665	-0.73226	8.58242e-06	0.000392201
Chr1	-	30016902	3UTR	AT1G79790.1	AT1G79790	protein_coding_gene-mRNA	481	419	490	334	364	380	385.292	274.133	276.788	483.719	547.405	459.683	0.667689	3.9079e-05	0.00134467
Chr1	-	30100446	intergenic.igt	AT1G80020.igt	AT1G80020.igt	transposable_element_gene-transposable_element_gene	33	53	84	7	1	15	26.4338	34.6755	47.4493	10.1378	1.50386	18.1454	-1.6533	0.000448991	0.00912897
Chr1	-	30127909	3UTR	AT1G80080.1	AT1G80080	protein_coding_gene-mRNA	2	4	8	10	17	20	1.60205	2.61702	4.51898	14.4826	25.5656	24.1938	2.46635	6.6684e-05	0.00205463
Chr1	-	30128004	3UTR	AT1G80080.1	AT1G80080	protein_coding_gene-mRNA	5	1	9	44	40	44	4.00511	0.654256	5.08386	63.7234	60.1544	53.2264	3.78327	3.47702e-12	1.19055e-09
Chr1	-	30156858	3UTR	AT1G80180.1	AT1G80180	protein_coding_gene-mRNA	300	329	533	105	104	142	240.307	215.25	301.077	152.067	156.402	171.776	-0.645991	0.00130035	0.0199749
Chr1	-	30169572	3UTR	AT1G80230.1	AT1G80230	protein_coding_gene-mRNA	167	202	267	57	52	67	133.771	132.16	150.821	82.5508	78.2008	81.0493	-0.7666	0.00445524	0.0481958
Chr1	-	30258173	3UTR	AT1G80480.1	AT1G80480	protein_coding_gene-mRNA	203	137	228	171	234	166	162.608	89.633	128.791	247.652	351.903	200.809	1.03997	0.000363422	0.00777737
Chr1	-	30408827	CDS	AT1G80930.1	AT1G80930	protein_coding_gene-mRNA	36	52	79	204	105	140	28.8368	34.0213	44.625	295.445	157.905	169.357	2.30171	3.7571e-06	0.000206912
Chr2	+	5524	intergenic.pm	AT2G01010.igt	AT2G01010.igt	rRNA-rRNA	1768	2385	2609	191	125	242	1416.21	1560.4	1473.75	276.618	187.983	292.745	-2.46501	1.07795e-14	6.70199e-12
Chr2	+	5944	exon	AT2G01020.1	AT2G01020	rRNA-rRNA	116	88	142	99	124	134	92.9187	57.5745	80.212	143.378	186.479	162.099	1.07176	1.94734e-05	0.000770653
Chr2	+	9520	intergenic.igt	AT2G01021.igt	AT2G01021.igt	protein_coding_gene-protein_coding_gene	4129	6787	5685	4768	4562	3920	3307.42	4440.43	3211.3	6905.3	6860.61	4741.99	0.738748	0.00446344	0.0482284
Chr2	+	126351	3UTR	AT2G01220.2	AT2G01220	protein_coding_gene-mRNA	114	180	200	183	108	135	91.3166	117.766	112.975	265.031	162.417	163.308	0.851837	0.000965526	0.0159521
Chr2	+	267450	3UTR	AT2G01590.1	AT2G01590	protein_coding_gene-mRNA	770	832	884	737	633	822	616.788	544.341	499.348	1067.37	951.944	994.366	0.842051	0.000856773	0.014647
Chr2	+	463329	3UTR	AT2G01980.1	AT2G01980	protein_coding_gene-mRNA	70	98	78	6	10	16	56.0716	64.1171	44.0601	8.68956	15.0386	19.3551	-1.76735	0.000130753	0.00354669
Chr2	+	631095	AMB	AT2G02390.x	AT2G02390	protein_coding_gene-mRNA	190	336	227	49	43	85	152.194	219.83	128.226	70.9647	64.666	102.824	-1.0232	0.00193663	0.0265246
Chr2	+	775372	3UTR	AT2G02760.1	AT2G02760	protein_coding_gene-mRNA	445	559	711	172	108	140	356.455	365.729	401.625	249.101	162.417	169.357	-0.937131	3.83106e-05	0.00132328
Chr2	+	841644	CDS	AT2G02880.1	AT2G02880	protein_coding_gene-mRNA	6	5	4	11	20	25	4.80614	3.27128	2.25949	15.9309	30.0772	30.2423	2.45852	3.50926e-05	0.00122286
Chr2	+	1187747	CDS	AT2G03890.2	AT2G03890	protein_coding_gene-mRNA	5	11	7	46	8	16	4.00511	7.19681	3.95411	66.6199	12.0309	19.3551	2.12898	0.00368253	0.0421528
Chr2	+	1285841	CDS	AT2G04030.2	AT2G04030	protein_coding_gene-mRNA	3	0	0	0	27	20	2.40307	0	0	0	40.6042	24.1938	2.66019	0.00200446	0.0272953
Chr2	+	1515475	3UTR	AT2G04340.1	AT2G04340	protein_coding_gene-mRNA	54	56	58	56	57	75	43.2552	36.6383	32.7626	81.1025	85.7201	90.7268	1.14909	0.000868934	0.0147907
Chr2	+	1528472	3UTR	AT2G04390.1	AT2G04390	protein_coding_gene-mRNA	571	627	794	445	482	461	457.384	410.218	448.509	644.475	724.861	557.668	0.542723	0.00389658	0.043943
Chr2	+	1968037	3UTR	AT2G05380.2	AT2G05380	protein_coding_gene-mRNA	9539	8562	17434	2108	3816	2915	7640.96	5601.74	9848	3052.93	5738.73	3526.25	-0.889316	0.000191982	0.00475946
Chr2	+	2027100	3UTR	AT2G05520.1	AT2G05520	protein_coding_gene-mRNA	22185	22804	26783	4717	4965	5658	17770.7	14919.6	15129	6831.44	7466.67	6844.43	-1.17125	1.52336e-20	2.70392e-17
Chr2	+	2034170	3UTR	AT2G05540.1	AT2G05540	protein_coding_gene-mRNA	66	46	297	3	5	33	52.8675	30.0958	167.767	4.34478	7.5193	39.9198	-1.83053	0.00328352	0.0390356
Chr2	+	2236290	3UTR	AT2G05840.1	AT2G05840	protein_coding_gene-mRNA	297	347	351	75	72	73	237.904	227.027	198.27	108.619	108.278	88.3075	-1.09762	1.02261e-05	0.000458446
Chr2	+	3270378	3UTR	AT2G07751.1	AT2G07751	protein_coding_gene-mRNA	4	5	12	11	14	19	3.20409	3.27128	6.77848	15.9309	21.0541	22.9841	1.82794	0.0031356	0.0377131
Chr2	+	3289003	intron	AT2G07681.1	AT2G07681	protein_coding_gene-mRNA	1	0	15	15	20	31	0.801023	0	8.4731	21.7239	30.0772	37.5004	2.5218	0.00038333	0.00810068
Chr2	+	3386579	CDS	AT2G07707.1	AT2G07707	protein_coding_gene-mRNA	7	16	19	12	38	25	5.60716	10.4681	10.7326	17.3791	57.1467	30.2423	1.7308	0.00182009	0.0253845
Chr2	+	3438152	intergenic.pm	AT2G07809.igt	AT2G07809.igt	pseudogene-pseudogene	216	235	300	39	43	56	173.021	153.75	169.462	56.4821	64.666	67.7427	-1.34906	4.1091e-06	0.000222264
Chr2	+	3497894	intergenic.igt	AT2G07765.igt	AT2G07765.igt	tRNA-tRNA	2	1	0	7	12	6	1.60205	0.654256	0	10.1378	18.0463	7.25815	2.79134	0.000340272	0.00734851
Chr2	+	4482849	intergenic.pm	AT2G11235.igt	AT2G11235.igt	transposable_element_gene-transposable_element_gene	79	142	141	151	55	130	63.2808	92.9043	79.6471	218.687	82.7123	157.26	0.925651	0.00355466	0.0412082
Chr2	+	4870591	intergenic.igt	AT2G12060.igt	AT2G12060.igt	transposable_element_gene-transposable_element_gene	48	29	60	8	7	6	38.4491	18.9734	33.8924	11.5861	10.527	7.25815	-1.50452	0.00356586	0.0413179
Chr2	+	5852712	intergenic.pm	AT2G13920.igt	AT2G13920.igt	pseudogene-pseudogene	450	376	577	33	40	59	360.46	246	325.932	47.7926	60.1544	71.3718	-2.3276	1.69012e-21	3.32756e-18
Chr2	+	6273085	3UTR	AT2G14660.1	AT2G14660	protein_coding_gene-mRNA	88	123	137	140	116	109	70.49	80.4734	77.3876	202.756	174.448	131.856	1.1009	0.00272072	0.0342983
Chr2	+	6387565	3UTR	AT2G14850.1	AT2G14850	protein_coding_gene-mRNA	39	29	40	28	40	84	31.2399	18.9734	22.5949	40.5513	60.1544	101.614	1.41675	0.000171262	0.00439331
Chr2	+	6798359	intron	AT2G15580.2	AT2G15580	protein_coding_gene-mRNA	390	401	392	64	47	177	312.399	262.357	221.43	92.6886	70.6815	214.115	-1.02968	0.00131561	0.0201312
Chr2	+	6798921	3UTR	AT2G15580.1	AT2G15580	protein_coding_gene-mRNA	177	205	167	36	22	51	141.781	134.122	94.3338	52.1373	33.0849	61.6943	-1.28163	2.12717e-05	0.000829318
Chr2	+	7052873	3UTR	AT2G16280.1	AT2G16280	protein_coding_gene-mRNA	857	1104	1026	665	648	769	686.477	722.298	579.56	963.093	974.502	930.253	0.524012	0.00141854	0.0211315
Chr2	+	7257887	intergenic.igt	AT2G16710.igt	AT2G16710.igt	protein_coding_gene-protein_coding_gene	41	23	63	2	7	6	32.8419	15.0479	35.587	2.89652	10.527	7.25815	-1.80938	0.0010287	0.016658
Chr2	+	7499011	3UTR	AT2G17240.1	AT2G17240	protein_coding_gene-mRNA	23	59	78	80	151	80	18.4235	38.6011	44.0601	115.861	227.083	96.7753	1.90701	0.000242359	0.00568054
Chr2	+	7694747	3UTR	AT2G17710.1	AT2G17710	protein_coding_gene-mRNA	47	202	85	11	2	23	37.6481	132.16	48.0142	15.9309	3.00772	27.8229	-1.92254	0.000246883	0.00576369
Chr2	+	7964906	3UTR	AT2G18328.1	AT2G18328	protein_coding_gene-mRNA	332	484	471	68	80	94	265.94	316.66	266.055	98.4816	120.309	113.711	-1.30364	8.38993e-05	0.00248397
Chr2	+	8094834	3UTR	AT2G18670.1	AT2G18670	protein_coding_gene-mRNA	8	24	39	0	0	4	6.40818	15.7021	22.03	0	0	4.83877	-2.23641	0.000654594	0.0120541
Chr2	+	8095787	3UTR	AT2G18670.1	AT2G18670	protein_coding_gene-mRNA	14	6	12	0	0	0	11.2143	3.92553	6.77848	0	0	0	-2.38751	0.00142256	0.0211779
Chr2	+	8124921	3UTR	AT2G18740.1	AT2G18740	protein_coding_gene-mRNA	106	108	143	25	37	21	84.9084	70.6596	80.7768	36.2065	55.6429	25.4035	-0.98675	0.00202581	0.0275384
Chr2	+	8210233	3UTR	AT2G18950.1	AT2G18950	protein_coding_gene-mRNA	30	51	71	63	43	46	24.0307	33.367	40.106	91.2403	64.666	55.6458	1.05917	0.00215197	0.0287896
Chr2	+	8296408	3UTR	AT2G19130.1	AT2G19130	protein_coding_gene-mRNA	19	40	49	1	2	6	15.2194	26.1702	27.6788	1.44826	3.00772	7.25815	-2.13898	0.000183853	0.00459611
Chr2	+	8441279	3UTR	AT2G19480.2	AT2G19480	protein_coding_gene-mRNA	788	621	967	246	198	246	631.206	406.293	546.232	356.272	297.764	297.584	-0.720848	0.0021081	0.0283633
Chr2	+	8459476	3UTR	AT2G19520.1	AT2G19520	protein_coding_gene-mRNA	149	126	189	115	158	143	119.352	82.4362	106.761	166.55	237.61	172.986	0.8757	0.00357185	0.0413467
Chr2	+	8464515	3UTR	AT2G19540.1	AT2G19540	protein_coding_gene-mRNA	212	206	308	49	46	86	169.817	134.777	173.981	70.9647	69.1776	104.033	-0.941047	3.48848e-05	0.00122102
Chr2	+	8727607	3UTR	AT2G20230.1	AT2G20230	protein_coding_gene-mRNA	771	1078	957	325	276	378	617.589	705.288	540.583	470.684	415.066	457.263	-0.468182	0.00105476	0.0169563
Chr2	+	8804777	intergenic.pm	AT2G20410.igt	AT2G20410.igt	protein_coding_gene-protein_coding_gene	21	9	25	28	28	46	16.8215	5.8883	14.1218	40.5513	42.1081	55.6458	1.70649	0.00185717	0.0257903
Chr2	+	8832860	3UTR	AT2G20490.1	AT2G20490	protein_coding_gene-mRNA	103	98	175	24	32	25	82.5054	64.1171	98.8528	34.7582	48.1235	30.2423	-1.09371	4.47548e-05	0.00148717
Chr2	+	8857757	3UTR	AT2G20570.2	AT2G20570	protein_coding_gene-mRNA	3318	4182	5060	921	771	1255	2657.79	2736.1	2858.26	1333.85	1159.48	1518.16	-1.02991	1.83284e-09	3.2309e-07
Chr2	+	8864851	3UTR	AT2G20580.1	AT2G20580	protein_coding_gene-mRNA	249	354	416	268	249	205	199.455	231.606	234.987	388.134	374.461	247.987	0.589133	0.000944797	0.0157085
Chr2	+	8942690	3UTR	AT2G20750.1	AT2G20750	protein_coding_gene-mRNA	30	16	46	127	109	73	24.0307	10.4681	25.9842	183.929	163.921	88.3075	2.67798	2.28797e-09	3.83372e-07
Chr2	+	9005492	3UTR	AT2G20950.3	AT2G20950	protein_coding_gene-mRNA	4	6	0	10	15	20	3.20409	3.92553	0	14.4826	22.5579	24.1938	2.56618	0.000174309	0.00445296
Chr2	+	9017463	CDS	AT2G20990.1	AT2G20990	protein_coding_gene-mRNA	10	4	24	29	40	35	8.01023	2.61702	13.557	41.9995	60.1544	42.3392	2.23944	0.000136694	0.0036783
Chr2	+	9082847	3UTR	AT2G21190.1	AT2G21190	protein_coding_gene-mRNA	1284	1962	1887	331	361	386	1028.51	1283.65	1065.92	479.374	542.894	466.941	-1.1731	1.79904e-13	9.44538e-11
Chr2	+	9110158	3UTR	AT2G21270.2	AT2G21270	protein_coding_gene-mRNA	299	377	463	293	287	447	239.506	246.654	261.536	424.34	431.608	540.732	0.891659	2.45269e-06	0.000145231
Chr2	+	9113053	CDS	AT2G21290.1	AT2G21290	protein_coding_gene-mRNA	81	108	164	177	306	217	64.8829	70.6596	92.6392	256.342	460.181	262.503	2.02579	1.05893e-10	2.45278e-08
Chr2	+	9250195	3UTR	AT2G21620.1	AT2G21620	protein_coding_gene-mRNA	167	257	306	82	59	61	133.771	168.144	172.851	118.757	88.7278	73.7912	-0.745977	0.00279894	0.0349512
Chr2	+	9260650	3UTR	AT2G21650.1	AT2G21650	protein_coding_gene-mRNA	746	813	834	252	160	259	597.563	531.91	471.104	364.961	240.618	313.31	-0.786091	0.000740447	0.0132029
Chr2	+	9500385	CDS	AT2G22360.1	AT2G22360	protein_coding_gene-mRNA	48	56	67	50	60	85	38.4491	36.6383	37.8465	72.413	90.2316	102.824	1.19068	0.000284378	0.0064294
Chr2	+	9630877	3UTR	AT2G22660.2	AT2G22660	protein_coding_gene-mRNA	1	0	0	5	7	22	0.801023	0	0	7.2413	10.527	26.6132	2.56241	0.00311121	0.0375761
Chr2	+	9790148	3UTR	AT2G22990.3	AT2G22990	protein_coding_gene-mRNA	383	313	521	96	122	102	306.792	204.782	294.299	139.033	183.471	123.389	-0.836991	0.00155201	0.0225787
Chr2	+	9876561	3UTR	AT2G23180.1	AT2G23180	protein_coding_gene-mRNA	38	50	50	52	44	54	30.4389	32.7128	28.2437	75.3095	66.1699	65.3233	1.13122	0.000990613	0.0162304
Chr2	+	10183208	3UTR	AT2G23930.2	AT2G23930	protein_coding_gene-mRNA	481	424	670	113	166	119	385.292	277.404	378.465	163.653	249.641	143.953	-0.889776	9.41134e-05	0.00274882
Chr2	+	10283723	3UTR	AT2G24180.1	AT2G24180	protein_coding_gene-mRNA	314	385	388	108	64	123	251.521	251.888	219.171	156.412	96.2471	148.792	-0.823232	0.0029202	0.0360469
Chr2	+	10424298	intergenic.igt	AT2G24530.igt	AT2G24530.igt	protein_coding_gene-protein_coding_gene	8	16	20	30	14	24	6.40818	10.4681	11.2975	43.4478	21.0541	29.0326	1.55684	0.00210955	0.0283667
Chr2	+	10427576	3UTR	AT2G24540.1	AT2G24540	protein_coding_gene-mRNA	778	692	724	607	423	725	623.196	452.745	408.968	879.094	636.133	877.026	0.678608	0.00224076	0.0297417
Chr2	+	10576939	3UTR	AT2G24820.1	AT2G24820	protein_coding_gene-mRNA	965	1272	1333	250	291	344	772.987	832.213	752.976	362.065	437.624	416.134	-0.949511	1.42714e-11	4.01401e-09
Chr2	+	10631269	3UTR	AT2G25000.1	AT2G25000	protein_coding_gene-mRNA	75	170	141	21	9	27	60.0767	111.223	79.6471	30.4134	13.5347	32.6617	-1.53396	0.00263842	0.0334956
Chr2	+	10670009	3UTR	AT2G25080.1	AT2G25080	protein_coding_gene-mRNA	552	469	655	102	153	94	442.165	306.846	369.992	147.722	230.091	113.711	-1.15362	0.000140992	0.00377244
Chr2	+	11042887	3UTR	AT2G25900.2	AT2G25900	protein_coding_gene-mRNA	0	0	2	17	25	1	0	0	1.12975	24.6204	37.5965	1.20969	2.88136	0.000936922	0.0156215
Chr2	+	11391588	3UTR	AT2G26730.1	AT2G26730	protein_coding_gene-mRNA	175	179	263	182	169	206	140.179	117.112	148.562	263.583	254.152	249.196	0.904693	8.5006e-06	0.00039073
Chr2	+	11636709	3UTR	AT2G27210.2	AT2G27210	protein_coding_gene-mRNA	107	109	164	175	166	198	85.7095	71.3139	92.6392	253.445	249.641	239.519	1.53628	2.12473e-09	3.6376e-07
Chr2	+	12016417	3UTR	AT2G28190.1	AT2G28190	protein_coding_gene-mRNA	1054	1440	1279	953	699	1017	844.278	942.128	722.473	1380.19	1051.2	1230.26	0.539571	0.00373686	0.0426713
Chr2	+	12327679	3UTR	AT2G28720.1	AT2G28720	protein_coding_gene-mRNA	101	129	138	16	44	32	80.9033	84.399	77.9525	23.1722	66.1699	38.7101	-0.896164	0.00191356	0.0262699
Chr2	+	12365331	3UTR	AT2G28810.2	AT2G28810	protein_coding_gene-mRNA	69	68	127	112	68	115	55.2706	44.4894	71.7389	162.205	102.263	139.115	1.18535	0.000444263	0.00905623
Chr2	+	12471666	3UTR	AT2G29020.1	AT2G29020	protein_coding_gene-mRNA	170	178	231	37	56	49	136.174	116.458	130.486	53.5856	84.2162	59.2749	-0.930165	0.00187897	0.0259514
Chr2	+	12543790	3UTR	AT2G29180.1	AT2G29180	protein_coding_gene-mRNA	352	249	251	299	390	298	281.96	162.91	141.783	433.03	586.506	360.488	1.20324	2.07435e-05	0.000812744
Chr2	+	12561920	CDS	AT2G29210.1	AT2G29210	protein_coding_gene-mRNA	38	23	23	51	80	74	30.4389	15.0479	12.9921	73.8612	120.309	89.5172	2.01494	0.000256928	0.00592214
Chr2	+	12586334	5UTR	AT2G29290.2	AT2G29290	protein_coding_gene-mRNA	4	10	16	0	0	0	3.20409	6.54256	9.03797	0	0	0	-2.37859	0.00305859	0.0372366
Chr2	+	12598420	AMB	AT2G29340.x	AT2G29340	protein_coding_gene-mRNA	593	695	948	226	228	243	475.007	454.708	535.5	327.307	342.88	293.955	-0.598112	0.00205779	0.0278431
Chr2	+	12768363	3UTR	AT2G29950.1	AT2G29950	protein_coding_gene-mRNA	20	50	32	3	3	1	16.0205	32.7128	18.0759	4.34478	4.51158	1.20969	-2.2187	0.0001765	0.00446324
Chr2	+	12816109	3UTR	AT2G30020.1	AT2G30020	protein_coding_gene-mRNA	82	43	72	12	13	10	65.6839	28.133	40.6709	17.3791	19.5502	12.0969	-1.35077	0.00306715	0.0372951
Chr2	+	13142571	3UTR	AT2G30870.1	AT2G30870	protein_coding_gene-mRNA	1095	1407	1874	972	971	1156	877.12	920.538	1058.57	1407.71	1460.25	1398.4	0.574715	5.7544e-06	0.000285617
Chr2	+	13177188	3UTR	AT2G30950.1	AT2G30950	protein_coding_gene-mRNA	375	519	436	58	92	79	300.384	339.559	246.285	83.9991	138.355	95.5656	-1.44909	3.99745e-08	4.49733e-06
Chr2	+	13413193	3UTR	AT2G31490.1	AT2G31490	protein_coding_gene-mRNA	643	667	725	186	232	272	515.058	436.389	409.533	269.376	348.896	329.036	-0.516321	0.00178317	0.0250122
Chr2	+	13430465	3UTR	AT2G31530.1	AT2G31530	protein_coding_gene-mRNA	28	60	39	63	67	34	22.4286	39.2553	22.03	91.2403	100.759	41.1295	1.4001	0.000113839	0.00320567
Chr2	+	13446723	exon	AT2G31585.2	AT2G31585	other_RNA-ncRNA	60	46	65	16	7	13	48.0614	30.0958	36.7167	23.1722	10.527	15.726	-1.1349	0.00110097	0.0175397
Chr2	+	13471820	3UTR	AT2G31660.1	AT2G31660	protein_coding_gene-mRNA	123	84	229	143	122	139	98.5258	54.9575	129.356	207.101	183.471	168.147	0.953598	0.000527986	0.0103381
Chr2	+	13520258	3UTR	AT2G31790.1	AT2G31790	protein_coding_gene-mRNA	533	494	922	585	523	701	426.945	323.202	520.813	847.232	786.519	847.994	0.952388	1.32784e-06	8.88712e-05
Chr2	+	13600179	3UTR	AT2G31960.1	AT2G31960	protein_coding_gene-mRNA	441	692	650	115	123	157	353.251	452.745	367.167	166.55	184.975	189.922	-1.06942	0.0020708	0.0279411
Chr2	+	13734390	3UTR	AT2G32340.1	AT2G32340	protein_coding_gene-mRNA	9	11	8	5	21	47	7.20921	7.19681	4.51898	7.2413	31.5811	56.8555	2.05408	0.000429822	0.00885351
Chr2	+	13875836	3UTR	AT2G32710.2	AT2G32710	protein_coding_gene-mRNA	76	95	102	64	88	83	60.8777	62.1543	57.617	92.6886	132.34	100.404	0.830674	0.000630992	0.0117662
Chr2	+	14024336	3UTR	AT2G33050.1	AT2G33050	protein_coding_gene-mRNA	148	135	167	125	73	173	118.551	88.3245	94.3338	181.032	109.782	209.277	0.723762	0.00409327	0.0454969
Chr2	+	14080137	3UTR	AT2G33220.1	AT2G33220	protein_coding_gene-mRNA	643	780	810	252	241	299	515.058	510.319	457.547	364.961	362.43	361.698	-0.441956	0.00139248	0.020888
Chr2	+	14181948	CDS	AT2G33480.2	AT2G33480	protein_coding_gene-mRNA	30	34	35	66	59	56	24.0307	22.2447	19.7706	95.5851	88.7278	67.7427	1.83035	2.61072e-06	0.000153435
Chr2	+	14578244	3UTR	AT2G34620.1	AT2G34620	protein_coding_gene-mRNA	30	24	66	51	60	69	24.0307	15.7021	37.2816	73.8612	90.2316	83.4687	1.56664	0.000513266	0.0101138
Chr2	+	14578289	3UTR	AT2G34620.1	AT2G34620	protein_coding_gene-mRNA	490	446	870	548	963	507	392.501	291.798	491.44	793.646	1448.22	613.314	1.23226	0.000210862	0.0050939
Chr2	+	14668172	3UTR	AT2G34770.1	AT2G34770	protein_coding_gene-mRNA	84	133	86	135	96	148	67.2859	87.016	48.5791	195.515	144.371	179.034	1.28115	0.00144893	0.0214279
Chr2	+	14851796	3UTR	AT2G35260.1	AT2G35260	protein_coding_gene-mRNA	1413	1564	2272	1078	1282	1616	1131.85	1023.26	1283.39	1561.22	1927.95	1954.86	0.656531	0.000104325	0.00298039
Chr2	+	14871934	3UTR	AT2G35330.2	AT2G35330	protein_coding_gene-mRNA	249	272	374	71	71	93	199.455	177.958	211.263	102.826	106.774	112.501	-0.854495	0.000163273	0.00422275
Chr2	+	14892162	3UTR	AT2G35370.1	AT2G35370	protein_coding_gene-mRNA	5075	4821	5171	3873	4661	4758	4065.19	3154.17	2920.96	5609.11	7009.5	5755.71	0.84856	2.41626e-06	0.000144712
Chr2	+	14947219	3UTR	AT2G35605.1	AT2G35605	protein_coding_gene-mRNA	59	49	72	5	10	8	47.2604	32.0585	40.6709	7.2413	15.0386	9.67753	-1.77354	2.42554e-06	0.000144712
Chr2	+	14990351	3UTR	AT2G35660.2	AT2G35660	protein_coding_gene-mRNA	570	700	660	81	169	197	456.583	457.979	372.816	117.309	254.152	238.309	-1.05008	0.000161235	0.00418149
Chr2	+	15043443	3UTR	AT2G35795.1	AT2G35795	protein_coding_gene-mRNA	177	227	240	62	58	53	141.781	148.516	135.57	89.7921	87.2239	64.1136	-0.807915	0.00123402	0.0191936
Chr2	+	15062111	3UTR	AT2G35860.1	AT2G35860	protein_coding_gene-mRNA	318	203	390	300	194	416	254.725	132.814	220.3	434.478	291.749	503.232	0.994483	0.000224085	0.0053364
Chr2	+	15118561	3UTR	AT2G36000.2	AT2G36000	protein_coding_gene-mRNA	213	134	239	222	138	165	170.618	87.6703	135.005	321.514	207.533	199.599	0.872317	0.000531578	0.010388
Chr2	+	15197010	CDS	AT2G36240.1	AT2G36240	protein_coding_gene-mRNA	13	11	14	32	12	55	10.4133	7.19681	7.90822	46.3443	18.0463	66.533	2.05043	0.000704899	0.0127519
Chr2	+	15288754	CDS	AT2G36420.1	AT2G36420	protein_coding_gene-mRNA	1	1	1	13	24	14	0.801023	0.654256	0.564873	18.8274	36.0927	16.9357	3.7108	9.00571e-07	6.48686e-05
Chr2	+	15619144	3UTR	AT2G37180.1	AT2G37180	protein_coding_gene-mRNA	377	560	720	73	156	112	301.986	366.383	406.709	105.723	234.602	135.485	-1.1279	0.00250636	0.0321997
Chr2	+	15739812	3UTR	AT2G37478.1	AT2G37478	protein_coding_gene-mRNA	96	107	112	23	12	38	76.8982	70.0054	63.2658	33.31	18.0463	45.9683	-1.04041	0.00310857	0.0375761
Chr2	+	15836882	3UTR	AT2G37770.2	AT2G37770	protein_coding_gene-mRNA	47	87	97	12	12	14	37.6481	56.9202	54.7927	17.3791	18.0463	16.9357	-1.41908	0.00133674	0.0203622
Chr2	+	15858919	3UTR	AT2G37860.3	AT2G37860	protein_coding_gene-mRNA	175	199	308	213	186	249	140.179	130.197	173.981	308.479	279.718	301.213	0.982806	1.02055e-05	0.000458396
Chr2	+	15921171	3UTR	AT2G38040.1	AT2G38040	protein_coding_gene-mRNA	207	227	264	200	196	189	165.812	148.516	149.126	289.652	294.757	228.632	0.789822	0.00392245	0.0441294
Chr2	+	16007563	3UTR	AT2G38210.1	AT2G38210	protein_coding_gene-mRNA	1340	1260	884	315	236	354	1073.37	824.362	499.348	456.202	354.911	428.231	-0.924641	0.00135442	0.020461
Chr2	+	16012084	CDS	AT2G38230.1	AT2G38230	protein_coding_gene-mRNA	0	0	0	13	3	7	0	0	0	18.8274	4.51158	8.46784	2.73052	0.00121607	0.0189642
Chr2	+	16067435	3UTR	AT2G38330.1	AT2G38330	protein_coding_gene-mRNA	181	265	341	265	280	315	144.985	173.378	192.622	383.789	421.081	381.053	1.19606	2.99504e-10	6.43281e-08
Chr2	+	16129147	3UTR	AT2G38530.1	AT2G38530	protein_coding_gene-mRNA	634	1413	965	144	162	286	507.849	924.463	545.102	208.549	243.625	345.972	-1.23691	0.00242687	0.0314177
Chr2	+	16131108	3UTR	AT2G38540.1	AT2G38540	protein_coding_gene-mRNA	6474	9125	9453	1780	2171	2388	5185.82	5970.08	5339.74	2577.9	3264.88	2888.74	-0.904922	1.25944e-05	0.000540029
Chr2	+	16214214	3UTR	AT2G38780.1	AT2G38780	protein_coding_gene-mRNA	112	116	114	134	104	85	89.7146	75.8937	64.3955	194.067	156.402	102.824	0.945182	0.00296536	0.0364645
Chr2	+	16276870	3UTR	AT2G38970.1	AT2G38970	protein_coding_gene-mRNA	27	36	26	70	75	60	21.6276	23.5532	14.6867	101.378	112.79	72.5815	2.18106	5.66877e-11	1.38072e-08
Chr2	+	16284834	3UTR	AT2G38995.2	AT2G38995	protein_coding_gene-mRNA	25	16	16	81	17	40	20.0256	10.4681	9.03797	117.309	25.5656	48.3877	1.97734	0.00145411	0.0214635
Chr2	+	16293996	3UTR	AT2G39010.1	AT2G39010	protein_coding_gene-mRNA	6673	6455	9392	6184	5713	6745	5345.23	4223.22	5305.29	8956.04	8591.56	8159.37	0.780809	1.57112e-05	0.000644749
Chr2	+	16405918	intergenic.pm	AT2G39270.igt	AT2G39270.igt	protein_coding_gene-protein_coding_gene	1	1	1	8	10	15	0.801023	0.654256	0.564873	11.5861	15.0386	18.1454	2.81614	0.000691998	0.0125377
Chr2	+	16454798	3UTR	AT2G39400.1	AT2G39400	protein_coding_gene-mRNA	22	15	70	0	0	4	17.6225	9.81383	39.5411	0	0	4.83877	-2.61314	5.05735e-05	0.00162786
Chr2	+	16509942	3UTR	AT2G39570.1	AT2G39570	protein_coding_gene-mRNA	164	200	411	216	240	386	131.368	130.851	232.163	312.824	360.927	466.941	1.17384	1.45607e-05	0.000605653
Chr2	+	16543310	3UTR	AT2G39690.2	AT2G39690	protein_coding_gene-mRNA	0	0	1	27	12	28	0	0	0.564873	39.103	18.0463	33.8714	4.97696	1.03222e-12	4.13342e-10
Chr2	+	16590980	3UTR	AT2G39770.2	AT2G39770	protein_coding_gene-mRNA	458	811	1360	117	189	119	366.869	530.601	768.227	169.446	284.23	143.953	-1.42927	1.26778e-05	0.000541638
Chr2	+	16618048	3UTR	AT2G39810.1	AT2G39810	protein_coding_gene-mRNA	47	67	91	80	75	96	37.6481	43.8351	51.4034	115.861	112.79	116.13	1.31552	0.000132869	0.00359172
Chr2	+	16629287	3UTR	AT2G39840.1	AT2G39840	protein_coding_gene-mRNA	58	94	99	17	11	17	46.4593	61.5	55.9224	24.6204	16.5425	20.5648	-1.32964	0.00042193	0.00872136
Chr2	+	16645378	3UTR	AT2G39870.1	AT2G39870	protein_coding_gene-mRNA	18	24	20	52	42	36	14.4184	15.7021	11.2975	75.3095	63.1622	43.5489	1.97531	1.07492e-05	0.000476476
Chr2	+	16713031	3UTR	AT2G40020.1	AT2G40020	protein_coding_gene-mRNA	345	203	315	389	328	418	276.353	132.814	177.935	563.373	493.266	505.651	1.38441	5.58967e-08	5.97564e-06
Chr2	+	16901267	3UTR	AT2G40460.1	AT2G40460	protein_coding_gene-mRNA	592	985	1095	658	553	890	474.206	644.442	618.536	952.955	831.635	1076.63	0.706436	0.00258598	0.0329538
Chr2	+	16919767	3UTR	AT2G40510.1	AT2G40510	protein_coding_gene-mRNA	615	758	861	264	227	204	492.629	495.926	486.356	382.341	341.376	246.777	-0.597811	0.00394698	0.0443513
Chr2	+	16968990	3UTR	AT2G40660.1	AT2G40660	protein_coding_gene-mRNA	79	87	111	18	23	11	63.2808	56.9202	62.7009	26.0687	34.5888	13.3066	-1.25417	0.0010438	0.0168333
Chr2	+	17114764	intergenic.igt	AT2G41000.igt	AT2G41000.igt	protein_coding_gene-protein_coding_gene	2	7	0	23	25	8	1.60205	4.57979	0	33.31	37.5965	9.67753	2.74502	0.000305725	0.006853
Chr2	+	17141429	3UTR	AT2G41110.1	AT2G41110	protein_coding_gene-mRNA	114	150	276	11	33	34	91.3166	98.1383	155.905	15.9309	49.6274	41.1295	-1.59143	0.000145227	0.00386278
Chr2	+	17270538	3UTR	AT2G41430.2	AT2G41430	protein_coding_gene-mRNA	1532	1483	1811	321	265	324	1227.17	970.261	1022.99	464.891	398.523	391.94	-1.32271	2.77375e-06	0.00016141
Chr2	+	17493866	3UTR	AT2G41900.1	AT2G41900	protein_coding_gene-mRNA	116	52	191	96	90	187	92.9187	34.0213	107.891	139.033	135.347	226.212	1.04353	0.00413882	0.0458863
Chr2	+	17568058	AMB	AT2G42130.x	AT2G42130	protein_coding_gene-mRNA	413	390	502	377	315	289	330.822	255.16	283.566	545.994	473.716	349.601	0.644913	0.00187062	0.025932
Chr2	+	17583758	CDS	AT2G42190.1	AT2G42190	protein_coding_gene-mRNA	125	132	155	418	288	295	100.128	86.3617	87.5553	605.372	433.112	356.859	2.29062	3.6532e-17	3.75263e-14
Chr2	+	17591790	3UTR	AT2G42210.2	AT2G42210	protein_coding_gene-mRNA	783	809	1114	2522	3028	3469	627.201	529.293	629.269	3652.51	4553.69	4196.42	2.75705	1.41862e-41	5.58604e-38
Chr2	+	17593445	3UTR	AT2G42220.1	AT2G42220	protein_coding_gene-mRNA	1017	742	1110	693	787	641	814.64	485.458	627.009	1003.64	1183.54	775.412	0.610968	0.00416758	0.0460539
Chr2	+	17625848	3UTR	AT2G42310.1	AT2G42310	protein_coding_gene-mRNA	510	601	589	401	358	478	408.522	393.208	332.71	580.752	538.382	578.232	0.577968	0.000402962	0.00842512
Chr2	+	17802815	3UTR	AT2G42780.2	AT2G42780	protein_coding_gene-mRNA	73	112	153	29	23	28	58.4747	73.2766	86.4256	41.9995	34.5888	33.8714	-0.951979	0.00332124	0.0392927
Chr2	+	17921621	3UTR	AT2G43100.1	AT2G43100	protein_coding_gene-mRNA	883	1127	1653	336	279	410	707.303	737.346	933.735	486.615	419.577	495.973	-0.751653	0.000315281	0.00697188
Chr2	+	18008662	3UTR	AT2G43340.1	AT2G43340	protein_coding_gene-mRNA	228	234	285	316	275	265	182.633	153.096	160.989	457.65	413.562	320.568	1.23989	8.50287e-08	8.47632e-06
Chr2	+	18071659	3UTR	AT2G43535.1	AT2G43535	protein_coding_gene-mRNA	48	91	128	93	163	71	38.4491	59.5373	72.3037	134.688	245.129	85.8881	1.3624	0.000792629	0.0138902
Chr2	+	18148839	3UTR	AT2G43800.1	AT2G43800	protein_coding_gene-mRNA	9	16	20	25	29	40	7.20921	10.4681	11.2975	36.2065	43.612	48.3877	1.87467	0.00147669	0.0217102
Chr2	+	18228154	3UTR	AT2G44060.2	AT2G44060	protein_coding_gene-mRNA	1077	1508	1487	964	978	1000	862.702	986.617	839.966	1396.12	1470.78	1209.69	0.596428	1.20294e-07	1.12334e-05
Chr2	+	18254998	3UTR	AT2G44130.1	AT2G44130	protein_coding_gene-mRNA	37	44	52	61	75	47	29.6378	28.7872	29.3734	88.3438	112.79	56.8555	1.45713	0.000434127	0.00891886
Chr2	+	18320727	3UTR	AT2G44350.1	AT2G44350	protein_coding_gene-mRNA	280	322	358	80	64	85	224.286	210.67	202.225	115.861	96.2471	102.824	-1.00003	3.74923e-06	0.000206912
Chr2	+	18334240	CDS	AT2G44430.1	AT2G44430	protein_coding_gene-mRNA	2	9	11	16	18	34	1.60205	5.8883	6.2136	23.1722	27.0695	41.1295	2.16951	0.00207079	0.0279411
Chr2	+	18383526	3UTR	AT2G44525.1	AT2G44525	protein_coding_gene-mRNA	98	136	109	22	21	38	78.5002	88.9788	61.5712	31.8617	31.5811	45.9683	-1.01635	0.00131773	0.0201442
Chr2	+	18386140	3UTR	AT2G44530.1	AT2G44530	protein_coding_gene-mRNA	78	65	134	86	140	130	62.4798	42.5266	75.693	124.55	210.541	157.26	1.41361	1.46527e-09	2.64264e-07
Chr2	+	18426050	3UTR	AT2G44670.1	AT2G44670	protein_coding_gene-mRNA	932	1402	1298	1282	825	1665	746.553	917.266	733.205	1856.67	1240.69	2014.14	1.07107	1.05442e-05	0.000468265
Chr2	+	18504681	3UTR	AT2G44870.1	AT2G44870	protein_coding_gene-mRNA	306	337	420	94	98	152	245.113	220.484	237.247	136.136	147.378	183.873	-0.575989	0.00446438	0.0482284
Chr2	+	18626997	3UTR	AT2G45180.1	AT2G45180	protein_coding_gene-mRNA	11810	6719	10453	1933	2401	1901	9460.08	4395.94	5904.62	2799.49	3610.77	2299.62	-1.15939	1.29124e-06	8.69138e-05
Chr2	+	18757445	3UTR	AT2G45530.1	AT2G45530	protein_coding_gene-mRNA	181	257	281	76	68	74	144.985	168.144	158.729	110.068	102.263	89.5172	-0.64153	0.000901583	0.0151715
Chr2	+	18911870	3UTR	AT2G45960.3	AT2G45960	protein_coding_gene-mRNA	13793	16106	17130	3603	3867	4413	11048.5	10537.4	9676.27	5218.08	5815.43	5338.37	-0.930079	4.53989e-20	7.07461e-17
Chr2	+	18991409	CDS	AT2G46250.1	AT2G46250	protein_coding_gene-mRNA	3	5	4	8	7	21	2.40307	3.27128	2.25949	11.5861	10.527	25.4035	2.0986	0.00151637	0.0221283
Chr2	+	19003221	3UTR	AT2G46270.2	AT2G46270	protein_coding_gene-mRNA	66	41	68	40	63	103	52.8675	26.8245	38.4114	57.9304	94.7432	124.598	1.18987	0.000633415	0.0118021
Chr2	+	19036464	3UTR	AT2G46370.3	AT2G46370	protein_coding_gene-mRNA	400	587	941	175	163	119	320.409	384.048	531.546	253.445	245.129	143.953	-0.919155	0.00235912	0.0307866
Chr2	+	19181453	3UTR	AT2G46690.1	AT2G46690	protein_coding_gene-mRNA	162	176	218	47	47	68	129.766	115.149	123.142	68.0682	70.6815	82.259	-0.713161	0.00238611	0.0310582
Chr2	+	19235113	3UTR	AT2G46790.2	AT2G46790	protein_coding_gene-mRNA	36	24	47	5	6	3	28.8368	15.7021	26.549	7.2413	9.02316	3.62907	-1.62101	0.00329268	0.0390872
Chr2	+	19238871	CDS	AT2G46800.1	AT2G46800	protein_coding_gene-mRNA	2	2	0	10	7	9	1.60205	1.30851	0	14.4826	10.527	10.8872	2.70421	0.00029241	0.00659207
Chr2	+	19239405	3UTR	AT2G46800.2	AT2G46800	protein_coding_gene-mRNA	346	504	501	330	275	396	277.154	329.745	283.001	477.926	413.562	479.038	0.619542	1.01143e-05	0.000455162
Chr2	+	19244880	3UTR	AT2G46820.2	AT2G46820	protein_coding_gene-mRNA	16	23	29	69	65	73	12.8164	15.0479	16.3813	99.9299	97.751	88.3075	2.51578	1.25934e-08	1.65371e-06
Chr2	+	19321015	exon	AT2G47015.1	AT2G47015	miRNA-miRNA	1	1	3	9	6	9	0.801023	0.654256	1.69462	13.0343	9.02316	10.8872	2.53512	0.000118629	0.00329955
Chr2	+	19382388	3UTR	AT2G47210.1	AT2G47210	protein_coding_gene-mRNA	90	128	130	11	26	31	72.0921	83.7447	73.4335	15.9309	39.1004	37.5004	-1.25423	0.000253785	0.00587836
Chr2	+	19428929	3UTR	AT2G47320.1	AT2G47320	protein_coding_gene-mRNA	286	392	396	294	267	478	229.093	256.468	223.69	425.788	401.531	578.232	0.976664	5.24728e-07	4.01205e-05
Chr2	+	19447419	3UTR	AT2G47400.1	AT2G47400	protein_coding_gene-mRNA	12617	12134	13107	3582	3568	3647	10106.5	7938.74	7403.79	5187.67	5365.78	4411.74	-0.761701	7.11202e-09	1.03085e-06
Chr2	+	19473915	3UTR	AT2G47450.1	AT2G47450	protein_coding_gene-mRNA	675	683	1375	1082	977	1173	540.69	446.857	776.7	1567.02	1469.27	1418.97	1.30893	7.80428e-08	7.93591e-06
Chr2	+	19489606	3UTR	AT2G47490.1	AT2G47490	protein_coding_gene-mRNA	79	75	92	106	45	119	63.2808	49.0692	51.9683	153.516	67.6737	143.953	1.12024	0.000328464	0.00718528
Chr2	+	19551512	CDS	AT2G47690.1	AT2G47690	protein_coding_gene-mRNA	0	1	0	29	71	13	0	0.654256	0	41.9995	106.774	15.726	2.92115	0.00079369	0.0138902
Chr2	+	19679707	3UTR	AT2G48110.1	AT2G48110	protein_coding_gene-mRNA	31	45	60	7	9	8	24.8317	29.4415	33.8924	10.1378	13.5347	9.67753	-1.32311	0.00234123	0.0306278
Chr2	-	7525	intergenic.igt	AT2G01023.igt	AT2G01023.igt	protein_coding_gene-protein_coding_gene	0	0	7	18	27	13	0	0	3.95411	26.0687	40.6042	15.726	3.14983	8.55208e-06	0.000391572
Chr2	-	102236	3UTR	AT2G01170.2	AT2G01170	protein_coding_gene-mRNA	32	65	84	14	7	12	25.6327	42.5266	47.4493	20.2756	10.527	14.5163	-1.25596	0.00367336	0.0421295
Chr2	-	165145	3UTR	AT2G01350.4	AT2G01350	protein_coding_gene-mRNA	244	410	424	202	264	423	195.45	268.245	239.506	292.548	397.019	511.699	0.754728	0.00443382	0.0480741
Chr2	-	474167	3UTR	AT2G02010.1	AT2G02010	protein_coding_gene-mRNA	15	17	48	0	3	2	12.0153	11.1223	27.1139	0	4.51158	2.41938	-2.21448	0.000579674	0.0110714
Chr2	-	518158	3UTR	AT2G02080.1	AT2G02080	protein_coding_gene-mRNA	164	200	265	50	54	77	131.368	130.851	149.691	72.413	81.2085	93.1462	-0.7218	0.00323487	0.0385917
Chr2	-	1035024	3UTR	AT2G03420.1	AT2G03420	protein_coding_gene-mRNA	32	50	32	104	88	46	25.6327	32.7128	18.0759	150.619	132.34	55.6458	1.97855	2.68773e-05	0.000987564
Chr2	-	1164956	3UTR	AT2G03820.1	AT2G03820	protein_coding_gene-mRNA	205	196	286	59	70	63	164.21	128.234	161.554	85.4473	105.27	76.2106	-0.752798	0.00249488	0.0320697
Chr2	-	1480129	3UTR	AT2G04280.1	AT2G04280	protein_coding_gene-mRNA	217	296	301	251	200	340	173.822	193.66	170.027	363.513	300.772	411.295	0.985894	9.08751e-06	0.000414482
Chr2	-	2081088	3UTR	AT2G05620.1	AT2G05620	protein_coding_gene-mRNA	3405	3546	3919	2135	2107	2670	2727.48	2319.99	2213.74	3092.03	3168.63	3229.88	0.385133	0.000951165	0.0157811
Chr2	-	2269586	3UTR	AT2G05920.1	AT2G05920	protein_coding_gene-mRNA	871	961	1006	880	616	705	697.691	628.74	568.262	1274.47	926.378	852.832	0.678537	0.00121845	0.0189889
Chr2	-	2430070	CDS	AT2G06210.1	AT2G06210	protein_coding_gene-mRNA	4	1	5	14	17	19	3.20409	0.654256	2.82437	20.2756	25.5656	22.9841	2.4977	0.00106912	0.0171364
Chr2	-	2588588	3UTR	AT2G06530.1	AT2G06530	protein_coding_gene-mRNA	541	644	557	176	180	162	433.353	421.341	314.634	254.894	270.695	195.97	-0.690731	0.000174652	0.00445449
Chr2	-	3313752	pseudogenic_exon	AT2G07811.1	AT2G07811	pseudogene-pseudogenic_transcript	84	107	134	22	24	34	67.2859	70.0054	75.693	31.8617	36.0927	41.1295	-0.921844	0.00466769	0.0496528
Chr2	-	3314659	pseudogenic_exon	AT2G07811.1	AT2G07811	pseudogene-pseudogenic_transcript	36	41	66	3	3	9	28.8368	26.8245	37.2816	4.34478	4.51158	10.8872	-1.92121	0.000149669	0.00393774
Chr2	-	4315429	3UTR	AT2G10950.1	AT2G10950	protein_coding_gene-mRNA	70	108	148	132	92	147	56.0716	70.6596	83.6012	191.17	138.355	177.825	1.23225	1.16866e-05	0.000504766
Chr2	-	4416238	intergenic.igt	AT2G11140.igt	AT2G11140.igt	transposable_element_gene-transposable_element_gene	7	5	18	43	13	17	5.60716	3.27128	10.1677	62.2752	19.5502	20.5648	2.08957	0.000297199	0.00668091
Chr2	-	5540770	CDS	AT2G13360.2	AT2G13360	protein_coding_gene-mRNA	18	16	21	50	68	23	14.4184	10.4681	11.8623	72.413	102.263	27.8229	2.15345	0.000193818	0.00478762
Chr2	-	5852682	intergenic.pm	AT2G13975.igt	AT2G13975.igt	transposable_element_gene-transposable_element_gene	41	30	64	4	3	5	32.8419	19.6277	36.1519	5.79304	4.51158	6.04846	-2.18946	4.48276e-05	0.00148749
Chr2	-	6480922	AMB	AT2G15000.x	AT2G15000	protein_coding_gene-mRNA	84	55	68	13	8	26	67.2859	35.9841	38.4114	18.8274	12.0309	31.452	-1.08323	0.00322372	0.0385249
Chr2	-	6491590	3UTR	AT2G15020.1	AT2G15020	protein_coding_gene-mRNA	4400	4688	4008	1248	816	1699	3524.5	3067.15	2264.01	1807.43	1227.15	2055.27	-0.784274	0.000648212	0.0119739
Chr2	-	6787882	3UTR	AT2G15560.1	AT2G15560	protein_coding_gene-mRNA	81	75	82	138	173	152	64.8829	49.0692	46.3196	199.86	260.168	183.873	1.95388	8.01869e-12	2.52599e-09
Chr2	-	7120430	3UTR	AT2G16430.1	AT2G16430	protein_coding_gene-mRNA	278	385	529	259	317	526	222.684	251.888	298.818	375.099	476.724	636.298	0.927643	5.37534e-05	0.00172084
Chr2	-	7283999	3UTR	AT2G16790.2	AT2G16790	protein_coding_gene-mRNA	5	13	18	0	0	0	4.00511	8.50532	10.1677	0	0	0	-2.48163	0.00214928	0.0287699
Chr2	-	7346619	CDS	AT2G16940.2	AT2G16940	protein_coding_gene-mRNA	77	102	126	150	174	264	61.6788	66.7341	71.174	217.239	261.672	319.359	1.80998	0.000394497	0.00829382
Chr2	-	7346746	CDS	AT2G16940.2	AT2G16940	protein_coding_gene-mRNA	31	47	39	68	151	59	24.8317	30.75	22.03	98.4816	227.083	71.3718	2.12475	4.843e-05	0.00157857
Chr2	-	7442966	3UTR	AT2G17110.1	AT2G17110	protein_coding_gene-mRNA	63	56	82	54	60	72	50.4644	36.6383	46.3196	78.206	90.2316	87.0978	0.918024	0.000615496	0.0114954
Chr2	-	7477951	3UTR	AT2G17190.1	AT2G17190	protein_coding_gene-mRNA	299	450	464	117	96	137	239.506	294.415	262.101	169.446	144.371	165.728	-0.721621	0.00027335	0.00624082
Chr2	-	7487651	3UTR	AT2G17220.2	AT2G17220	protein_coding_gene-mRNA	241	270	275	93	63	50	193.047	176.649	155.34	134.688	94.7432	60.4846	-0.841072	0.00288752	0.0357363
Chr2	-	7576473	3UTR	AT2G17450.1	AT2G17450	protein_coding_gene-mRNA	38	57	75	5	11	2	30.4389	37.2926	42.3655	7.2413	16.5425	2.41938	-1.84488	0.000536575	0.010465
Chr2	-	7630446	3UTR	AT2G17540.3	AT2G17540	protein_coding_gene-mRNA	116	113	126	28	19	17	92.9187	73.9309	71.174	40.5513	28.5734	20.5648	-1.31603	0.00245214	0.0316863
Chr2	-	7684135	3UTR	AT2G17695.1	AT2G17695	protein_coding_gene-mRNA	333	388	390	94	113	111	266.741	253.851	220.3	136.136	169.936	134.276	-0.741809	0.000400204	0.00837774
Chr2	-	7784330	3UTR	AT2G17930.1	AT2G17930	protein_coding_gene-mRNA	194	239	263	215	139	211	155.398	156.367	148.562	311.376	209.037	255.245	0.740126	0.00128846	0.0198724
Chr2	-	8031229	3UTR	AT2G18510.1	AT2G18510	protein_coding_gene-mRNA	106	128	157	120	102	123	84.9084	83.7447	88.6851	173.791	153.394	148.792	0.871835	4.78293e-05	0.00157384
Chr2	-	8369742	3UTR	AT2G19310.1	AT2G19310	protein_coding_gene-mRNA	253	426	514	105	100	125	202.659	278.713	290.345	152.067	150.386	151.211	-0.751365	0.00363616	0.0418451
Chr2	-	8516865	3UTR	AT2G19760.1	AT2G19760	protein_coding_gene-mRNA	694	783	933	257	206	239	555.91	512.282	527.027	372.203	309.795	289.116	-0.707581	0.000471896	0.00949748
Chr2	-	8557848	3UTR	AT2G19830.1	AT2G19830	protein_coding_gene-mRNA	369	502	577	153	136	172	295.577	328.436	325.932	221.584	204.525	208.067	-0.579126	0.000203417	0.00495969
Chr2	-	8632076	3UTR	AT2G20000.1	AT2G20000	protein_coding_gene-mRNA	112	119	143	88	84	140	89.7146	77.8564	80.7768	127.447	126.324	169.357	0.763978	0.000457185	0.00924861
Chr2	-	8739873	3UTR	AT2G20280.1	AT2G20280	protein_coding_gene-mRNA	137	152	193	172	151	145	109.74	99.4469	109.02	249.101	227.083	175.405	1.00782	0.000136656	0.0036783
Chr2	-	8742181	CDS	AT2G20280.1	AT2G20280	protein_coding_gene-mRNA	19	15	32	38	42	36	15.2194	9.81383	18.0759	55.0339	63.1622	43.5489	1.76708	4.62912e-05	0.00153176
Chr2	-	8848160	3UTR	AT2G20560.1	AT2G20560	protein_coding_gene-mRNA	36	32	54	1	3	4	28.8368	20.9362	30.5031	1.44826	4.51158	4.83877	-2.43107	3.91335e-06	0.000213946
Chr2	-	8943492	CDS	AT2G20760.1	AT2G20760	protein_coding_gene-mRNA	3	1	1	24	18	0	2.40307	0.654256	0.564873	34.7582	27.0695	0	2.95362	6.34028e-05	0.00197099
Chr2	-	8968288	3UTR	AT2G20830.1	AT2G20830	protein_coding_gene-mRNA	186	229	202	284	246	245	148.99	149.825	114.104	411.306	369.95	296.374	1.35697	3.0433e-08	3.66842e-06
Chr2	-	8969887	AMB	AT2G20830.x	AT2G20830	protein_coding_gene-mRNA	54	79	60	2	8	3	43.2552	51.6862	33.8924	2.89652	12.0309	3.62907	-2.5384	2.09587e-08	2.63388e-06
Chr2	-	9085344	3UTR	AT2G21210.1	AT2G21210	protein_coding_gene-mRNA	256	337	389	65	78	66	205.062	220.484	219.736	94.1369	117.301	79.8396	-1.11336	0.000350046	0.0075252
Chr2	-	9103233	3UTR	AT2G21250.1	AT2G21250	protein_coding_gene-mRNA	179	240	260	58	51	82	143.383	157.021	146.867	83.9991	76.6969	99.1947	-0.764135	0.00109585	0.01747
Chr2	-	9230474	CDS	AT2G21560.1	AT2G21560	protein_coding_gene-mRNA	7	3	9	79	53	25	5.60716	1.96277	5.08386	114.413	79.7046	30.2423	3.56702	3.21159e-08	3.81291e-06
Chr2	-	9393396	CDS	AT2G22100.1	AT2G22100	protein_coding_gene-mRNA	6	4	13	26	37	50	4.80614	2.61702	7.34335	37.6547	55.6429	60.4846	3.03328	1.84615e-09	3.2309e-07
Chr2	-	9426882	3UTR	AT2G22170.1	AT2G22170	protein_coding_gene-mRNA	575	793	640	664	569	837	460.588	518.825	361.519	961.644	855.697	1012.51	1.06249	5.5885e-07	4.25916e-05
Chr2	-	9433763	3UTR	AT2G22190.1	AT2G22190	protein_coding_gene-mRNA	46	112	117	129	76	168	36.8471	73.2766	66.0901	186.825	114.293	203.228	1.46276	2.67393e-06	0.00015676
Chr2	-	9451695	3UTR	AT2G22240.2	AT2G22240	protein_coding_gene-mRNA	748	1524	1069	949	686	1167	599.165	997.086	603.849	1374.4	1031.65	1411.71	0.776583	0.00346081	0.0404778
Chr2	-	9664059	AMB	AT2G22740.x	AT2G22740	protein_coding_gene-mRNA	25	57	47	5	6	4	20.0256	37.2926	26.549	7.2413	9.02316	4.83877	-1.77163	0.00101589	0.0165185
Chr2	-	9689371	3UTR	AT2G22780.1	AT2G22780	protein_coding_gene-mRNA	6	18	18	0	0	0	4.80614	11.7766	10.1677	0	0	0	-2.50417	0.00274532	0.0345005
Chr2	-	9697666	CDS	AT2G22795.1	AT2G22795	protein_coding_gene-mRNA	72	120	126	138	206	248	57.6737	78.5107	71.174	199.86	309.795	300.003	1.77484	0.000750589	0.0133034
Chr2	-	9698836	CDS	AT2G22795.1	AT2G22795	protein_coding_gene-mRNA	42	106	89	140	133	133	33.643	69.3511	50.2737	202.756	200.013	160.889	1.70285	0.0011806	0.0185335
Chr2	-	9698953	CDS	AT2G22795.1	AT2G22795	protein_coding_gene-mRNA	127	178	236	173	277	191	101.73	116.458	133.31	250.549	416.569	231.051	1.31619	1.17909e-06	8.10079e-05
Chr2	-	9788246	intergenic.igt	AT2G23020.igt	AT2G23020.igt	tRNA-tRNA	47	12	41	0	4	4	37.6481	7.85107	23.1598	0	6.01544	4.83877	-2.2049	0.000642537	0.0119157
Chr2	-	9823971	3UTR	AT2G23070.1	AT2G23070	protein_coding_gene-mRNA	249	282	306	60	96	71	199.455	184.5	172.851	86.8956	144.371	85.8881	-0.801492	0.000845597	0.0144874
Chr2	-	9829491	3UTR	AT2G23090.1	AT2G23090	protein_coding_gene-mRNA	2957	4102	3883	1102	955	1300	2368.62	2683.76	2193.4	1595.98	1436.19	1572.6	-0.648896	1.48867e-05	0.000618123
Chr2	-	9988753	3UTR	AT2G23450.1	AT2G23450	protein_coding_gene-mRNA	82	115	140	25	10	24	65.6839	75.2394	79.0822	36.2065	15.0386	29.0326	-1.36507	0.000788765	0.0138553
Chr2	-	10044276	3UTR	AT2G23610.1	AT2G23610	protein_coding_gene-mRNA	369	417	722	1723	1479	2258	295.577	272.825	407.838	2495.35	2224.21	2731.48	2.88761	3.27717e-43	1.54853e-39
Chr2	-	10063252	3UTR	AT2G23670.1	AT2G23670	protein_coding_gene-mRNA	1876	2136	2266	1561	1583	1373	1502.72	1397.49	1280	2260.73	2380.61	1660.91	0.58736	0.000109455	0.00309698
Chr2	-	10108192	CDS	AT2G23760.2	AT2G23760	protein_coding_gene-mRNA	6	8	18	26	17	43	4.80614	5.23405	10.1677	37.6547	25.5656	52.0167	2.21844	5.78836e-05	0.00182098
Chr2	-	10108262	CDS	AT2G23760.2	AT2G23760	protein_coding_gene-mRNA	8	3	4	10	38	33	6.40818	1.96277	2.25949	14.4826	57.1467	39.9198	2.40337	0.00233935	0.0306202
Chr2	-	10108360	CDS	AT2G23760.2	AT2G23760	protein_coding_gene-mRNA	7	7	7	21	10	8	5.60716	4.57979	3.95411	30.4134	15.0386	9.67753	1.70701	0.00395037	0.0443513
Chr2	-	10201154	3UTR	AT2G23980.1	AT2G23980	protein_coding_gene-mRNA	48	120	119	27	16	20	38.4491	78.5107	67.2199	39.103	24.0618	24.1938	-1.03855	0.00324703	0.0386665
Chr2	-	10201525	CDS	AT2G23980.1	AT2G23980	protein_coding_gene-mRNA	7	24	17	64	41	12	5.60716	15.7021	9.60284	92.6886	61.6583	14.5163	2.15268	8.55688e-05	0.00253022
Chr2	-	10217730	3UTR	AT2G24020.1	AT2G24020	protein_coding_gene-mRNA	563	559	707	481	534	412	450.976	365.729	399.365	696.613	803.062	498.393	0.705275	0.000606362	0.0113608
Chr2	-	10364450	3UTR	AT2G24360.1	AT2G24360	protein_coding_gene-mRNA	77	108	103	15	5	34	61.6788	70.6596	58.1819	21.7239	7.5193	41.1295	-1.32104	0.00119134	0.0186772
Chr2	-	10444860	3UTR	AT2G24580.1	AT2G24580	protein_coding_gene-mRNA	522	627	660	440	348	597	418.134	410.218	372.816	637.234	523.344	722.186	0.63985	0.00288988	0.0357467
Chr2	-	10653631	AMB	AT2G25050.x	AT2G25050	protein_coding_gene-mRNA	15	16	25	20	19	57	12.0153	10.4681	14.1218	28.9652	28.5734	68.9524	1.66782	0.00019474	0.00478764
Chr2	-	10847384	3UTR	AT2G25490.1	AT2G25490	protein_coding_gene-mRNA	385	454	688	106	139	182	308.394	297.032	388.633	153.516	209.037	220.164	-0.759333	0.000128388	0.00349455
Chr2	-	10916232	3UTR	AT2G25660.1	AT2G25660	protein_coding_gene-mRNA	30	36	16	36	49	58	24.0307	23.5532	9.03797	52.1373	73.6892	70.1621	1.66104	0.000373936	0.00795194
Chr2	-	10929226	CDS	AT2G25670.2	AT2G25670	protein_coding_gene-mRNA	15	13	28	66	64	55	12.0153	8.50532	15.8164	95.5851	96.2471	66.533	2.45739	2.52045e-05	0.000940729
Chr2	-	10929649	intron	AT2G25670.2	AT2G25670	protein_coding_gene-mRNA	37	63	40	146	76	89	29.6378	41.2181	22.5949	211.446	114.293	107.663	2.126	3.19892e-10	6.8088e-08
Chr2	-	11017519	intergenic.igt	AT2G25830.igt	AT2G25830.igt	protein_coding_gene-protein_coding_gene	90	64	105	11	10	4	72.0921	41.8724	59.3117	15.9309	15.0386	4.83877	-2.11593	1.79856e-05	0.000722698
Chr2	-	11071700	3UTR	AT2G25970.1	AT2G25970	protein_coding_gene-mRNA	478	645	696	159	158	246	382.889	421.995	393.152	230.273	237.61	297.584	-0.636389	0.000357684	0.00766151
Chr2	-	11167323	3UTR	AT2G26240.1	AT2G26240	protein_coding_gene-mRNA	274	313	323	87	75	92	219.48	204.782	182.454	125.999	112.79	111.292	-0.780525	0.000116453	0.00324905
Chr2	-	11188204	CDS	AT2G26280.1	AT2G26280	protein_coding_gene-mRNA	1	4	3	24	11	18	0.801023	2.61702	1.69462	34.7582	16.5425	21.7744	2.7469	0.000315212	0.00697188
Chr2	-	11254934	3UTR	AT2G26460.1	AT2G26460	protein_coding_gene-mRNA	48	91	96	78	78	63	38.4491	59.5373	54.2278	112.964	117.301	76.2106	0.963219	0.00391993	0.0441294
Chr2	-	11293113	CDS	AT2G26550.3	AT2G26550	protein_coding_gene-mRNA	17	15	10	37	36	65	13.6174	9.81383	5.64873	53.5856	54.139	78.6299	2.36486	4.90009e-05	0.00158806
Chr2	-	11429039	AMB	AT2G26800.x	AT2G26800	protein_coding_gene-mRNA	654	599	833	180	155	180	523.869	391.899	470.539	260.687	233.098	217.744	-0.949721	5.28204e-06	0.000267224
Chr2	-	11519550	3UTR	AT2G26990.1	AT2G26990	protein_coding_gene-mRNA	151	197	213	51	60	50	120.954	128.888	120.318	73.8612	90.2316	60.4846	-0.713518	0.00346544	0.0405103
Chr2	-	11528362	3UTR	AT2G27020.1	AT2G27020	protein_coding_gene-mRNA	585	785	941	503	581	559	468.598	513.591	531.546	728.475	873.743	676.217	0.583707	1.51321e-05	0.000623929
Chr2	-	11536544	3UTR	AT2G27040.1	AT2G27040	protein_coding_gene-mRNA	74	71	85	92	50	62	59.2757	46.4521	48.0142	133.24	75.193	75.0009	0.859942	0.00226788	0.0300006
Chr2	-	11678447	3UTR	AT2G27290.1	AT2G27290	protein_coding_gene-mRNA	1077	1371	1753	1460	1621	1766	862.702	896.984	990.222	2114.46	2437.76	2136.31	1.26762	4.05031e-12	1.36704e-09
Chr2	-	11864400	3UTR	AT2G27860.1	AT2G27860	protein_coding_gene-mRNA	333	360	436	141	94	157	266.741	235.532	246.285	204.205	141.363	189.922	-0.474307	0.00449812	0.0484304
Chr2	-	11910726	3UTR	AT2G27960.1	AT2G27960	protein_coding_gene-mRNA	571	452	665	112	117	179	457.384	295.724	375.641	162.205	175.952	216.535	-0.993421	0.000619469	0.0115605
Chr2	-	11913628	3UTR	AT2G27980.1	AT2G27980	protein_coding_gene-mRNA	32	42	41	54	53	49	25.6327	27.4787	23.1598	78.206	79.7046	59.2749	1.46365	3.54578e-07	2.85272e-05
Chr2	-	12037669	3UTR	AT2G28230.1	AT2G28230	protein_coding_gene-mRNA	27	71	58	7	5	7	21.6276	46.4521	32.7626	10.1378	7.5193	8.46784	-1.72833	0.00100555	0.016392
Chr2	-	12416209	CDS	AT2G28910.1	AT2G28910	protein_coding_gene-mRNA	589	740	802	1347	998	1384	471.803	484.149	453.028	1950.81	1500.85	1674.21	1.80904	5.789e-10	1.14934e-07
Chr2	-	12431419	3UTR	AT2G28950.1	AT2G28950	protein_coding_gene-mRNA	314	246	300	277	183	238	251.521	160.947	169.462	401.168	275.207	287.907	0.717937	0.00207793	0.0280052
Chr2	-	12613101	3UTR	AT2G29400.1	AT2G29400	protein_coding_gene-mRNA	211	271	301	241	220	261	169.016	177.303	170.027	349.031	330.849	315.729	0.933558	4.22878e-06	0.000227066
Chr2	-	12673408	3UTR	AT2G29650.3	AT2G29650	protein_coding_gene-mRNA	665	843	962	207	111	209	532.68	551.537	543.408	299.79	166.929	252.825	-1.16061	4.83076e-09	7.36e-07
Chr2	-	12769057	3UTR	AT2G29960.2	AT2G29960	protein_coding_gene-mRNA	396	383	404	250	228	331	317.205	250.58	228.209	362.065	342.88	400.408	0.477138	0.00114286	0.0180368
Chr2	-	12951044	3UTR	AT2G30390.2	AT2G30390	protein_coding_gene-mRNA	841	953	1054	267	249	352	673.66	623.506	595.376	386.685	374.461	425.811	-0.666121	1.12873e-05	0.000492928
Chr2	-	12951362	CDS	AT2G30390.1	AT2G30390	protein_coding_gene-mRNA	2	6	15	23	12	14	1.60205	3.92553	8.4731	33.31	18.0463	16.9357	1.93804	0.000558609	0.0107778
Chr2	-	12976193	3UTR	AT2G30460.2	AT2G30460	protein_coding_gene-mRNA	62	71	94	63	66	95	49.6634	46.4521	53.0981	91.2403	99.2548	114.921	1.00022	0.00135827	0.020492
Chr2	-	12998589	CDS	AT2G30500.1	AT2G30500	protein_coding_gene-mRNA	15	18	16	27	48	41	12.0153	11.7766	9.03797	39.103	72.1853	49.5973	2.09091	5.55992e-05	0.00176084
Chr2	-	13118941	3UTR	AT2G30790.1	AT2G30790	protein_coding_gene-mRNA	72	107	75	56	86	121	57.6737	70.0054	42.3655	81.1025	129.332	146.373	1.02553	0.00458028	0.0490098
Chr2	-	13177912	CDS	AT2G30960.1	AT2G30960	protein_coding_gene-mRNA	40	10	17	51	54	47	32.0409	6.54256	9.60284	73.8612	81.2085	56.8555	1.9445	0.00020743	0.00503156
Chr2	-	13177964	CDS	AT2G30960.1	AT2G30960	protein_coding_gene-mRNA	12	6	5	40	38	24	9.61228	3.92553	2.82437	57.9304	57.1467	29.0326	2.59405	0.000101328	0.00292289
Chr2	-	13178163	CDS	AT2G30960.1	AT2G30960	protein_coding_gene-mRNA	6	4	4	26	29	32	4.80614	2.61702	2.25949	37.6547	43.612	38.7101	2.94172	2.15267e-05	0.000836497
Chr2	-	13178202	CDS	AT2G30960.1	AT2G30960	protein_coding_gene-mRNA	3	3	1	19	5	20	2.40307	1.96277	0.564873	27.5169	7.5193	24.1938	2.67646	0.000327289	0.0071828
Chr2	-	13392411	CDS	AT2G31410.1	AT2G31410	protein_coding_gene-mRNA	65	48	103	215	122	213	52.0665	31.4043	58.1819	311.376	183.471	257.664	2.3347	2.36827e-15	1.69553e-12
Chr2	-	13615899	3UTR	AT2G32000.2	AT2G32000	protein_coding_gene-mRNA	60	70	113	67	122	113	48.0614	45.7979	63.8307	97.0334	183.471	136.695	1.35213	1.45474e-05	0.000605653
Chr2	-	13863993	CDS	AT2G32690.4	AT2G32690	protein_coding_gene-mRNA	1	1	1	20	4	9	0.801023	0.654256	0.564873	28.9652	6.01544	10.8872	2.68746	0.00124776	0.0193817
Chr2	-	13944667	3UTR	AT2G32870.1	AT2G32870	protein_coding_gene-mRNA	236	231	368	43	44	86	189.041	151.133	207.873	62.2752	66.1699	104.033	-1.18744	0.000228493	0.00543096
Chr2	-	13948819	3UTR	AT2G32880.1	AT2G32880	protein_coding_gene-mRNA	68	82	100	16	8	16	54.4696	53.649	56.4873	23.1722	12.0309	19.3551	-1.48867	0.000564356	0.0108314
Chr2	-	13997433	3UTR	AT2G32980.1	AT2G32980	protein_coding_gene-mRNA	26	43	27	0	3	8	20.8266	28.133	15.2516	0	4.51158	9.67753	-1.78136	0.00238814	0.0310582
Chr2	-	14047574	3UTR	AT2G33150.1	AT2G33150	protein_coding_gene-mRNA	492	662	675	139	134	215	394.103	433.117	381.289	201.308	201.517	260.084	-0.848506	0.000185673	0.00462732
Chr2	-	14122874	3UTR	AT2G33330.1	AT2G33330	protein_coding_gene-mRNA	28	16	28	34	41	35	22.4286	10.4681	15.8164	49.2408	61.6583	42.3392	1.55138	0.000542728	0.0105448
Chr2	-	14153076	3UTR	AT2G33400.1	AT2G33400	protein_coding_gene-mRNA	2	1	1	6	8	13	1.60205	0.654256	0.564873	8.68956	12.0309	15.726	2.51457	0.00186563	0.0258822
Chr2	-	14203608	3UTR	AT2G33540.1	AT2G33540	protein_coding_gene-mRNA	88	106	96	74	68	121	70.49	69.3511	54.2278	107.171	102.263	146.373	0.863123	0.000983026	0.0161734
Chr2	-	14477844	3UTR	AT2G34310.2	AT2G34310	protein_coding_gene-mRNA	5	3	5	36	12	16	4.00511	1.96277	2.82437	52.1373	18.0463	19.3551	2.75562	1.45025e-05	0.000605599
Chr2	-	14523394	CDS	AT2G34420.1	AT2G34420	protein_coding_gene-mRNA	2	7	5	0	44	26	1.60205	4.57979	2.82437	0	66.1699	31.452	2.54149	0.00114734	0.0180928
Chr2	-	14535664	3UTR	AT2G34490.1	AT2G34490	protein_coding_gene-mRNA	66	167	198	15	13	58	52.8675	109.261	111.845	21.7239	19.5502	70.1621	-1.19545	0.00441954	0.0479633
Chr2	-	14568826	3UTR	AT2G34590.1	AT2G34590	protein_coding_gene-mRNA	393	454	445	126	130	125	314.802	297.032	251.368	182.481	195.502	151.211	-0.698081	0.000649857	0.0119949
Chr2	-	14805679	3UTR	AT2G35120.1	AT2G35120	protein_coding_gene-mRNA	21	34	56	35	38	39	16.8215	22.2447	31.6329	50.6891	57.1467	47.178	1.06726	0.00271577	0.0342732
Chr2	-	14903049	3UTR	AT2G35450.1	AT2G35450	protein_coding_gene-mRNA	121	191	229	168	144	198	96.9238	124.963	129.356	243.308	216.556	239.519	0.975182	4.35592e-06	0.000232309
Chr2	-	14912207	3UTR	AT2G35490.1	AT2G35490	protein_coding_gene-mRNA	1027	1216	1293	631	707	848	822.651	795.575	730.381	913.852	1063.23	1025.82	0.35393	0.00223397	0.0296682
Chr2	-	15029207	intergenic.pm	AT2G35750.igt	AT2G35750.igt	protein_coding_gene-protein_coding_gene	119	92	172	134	119	114	95.3217	60.1915	97.1582	194.067	178.959	137.905	0.993314	4.08627e-05	0.00139068
Chr2	-	15037669	3UTR	AT2G35780.1	AT2G35780	protein_coding_gene-mRNA	264	234	314	206	184	232	211.47	153.096	177.37	298.341	276.71	280.648	0.651688	0.00157182	0.0227967
Chr2	-	15082854	3UTR	AT2G35930.1	AT2G35930	protein_coding_gene-mRNA	21	24	21	0	2	1	16.8215	15.7021	11.8623	0	3.00772	1.20969	-2.29609	0.00295432	0.0363724
Chr2	-	15107011	intergenic.igt	AT2G36020.igt	AT2G36020.igt	protein_coding_gene-protein_coding_gene	11	48	40	4	2	0	8.81125	31.4043	22.5949	5.79304	3.00772	0	-2.24859	0.00136541	0.0205734
Chr2	-	15144920	3UTR	AT2G36070.1	AT2G36070	protein_coding_gene-mRNA	29	35	55	1	5	10	23.2297	22.8989	31.068	1.44826	7.5193	12.0969	-1.62924	0.00085428	0.0146149
Chr2	-	15197382	3UTR	AT2G36250.1	AT2G36250	protein_coding_gene-mRNA	436	349	535	360	323	403	349.246	228.335	302.207	521.373	485.747	487.506	0.756524	8.12917e-05	0.00241889
Chr2	-	15306959	3UTR	AT2G36485.1	AT2G36485	protein_coding_gene-mRNA	11	16	34	2	1	0	8.81125	10.4681	19.2057	2.89652	1.50386	0	-2.31541	0.000792034	0.0138902
Chr2	-	15311187	CDS	AT2G36490.1	AT2G36490	protein_coding_gene-mRNA	23	21	14	56	46	23	18.4235	13.7394	7.90822	81.1025	69.1776	27.8229	1.89148	0.00179748	0.0251435
Chr2	-	15482003	3UTR	AT2G36885.2	AT2G36885	protein_coding_gene-mRNA	108	148	114	26	27	22	86.5105	96.8298	64.3955	37.6547	40.6042	26.6132	-1.21853	0.000145349	0.00386278
Chr2	-	15613404	3UTR	AT2G37170.1	AT2G37170	protein_coding_gene-mRNA	1210	1465	1650	238	343	447	969.238	958.484	932.04	344.686	515.824	540.732	-1.01701	3.23758e-08	3.82455e-06
Chr2	-	15640134	3UTR	AT2G37240.1	AT2G37240	protein_coding_gene-mRNA	143	160	227	135	173	126	114.546	104.681	128.226	195.515	260.168	152.421	0.783195	0.00415601	0.0460308
Chr2	-	15697856	AMB	AT2G37410.x	AT2G37410	protein_coding_gene-mRNA	422	341	541	79	84	92	338.032	223.101	305.596	114.413	126.324	111.292	-1.27724	1.14087e-08	1.52284e-06
Chr2	-	15755117	3UTR	AT2G37550.2	AT2G37550	protein_coding_gene-mRNA	91	181	224	14	30	31	72.8931	118.42	126.532	20.2756	45.1158	37.5004	-1.55629	1.51089e-05	0.000623929
Chr2	-	15761261	3UTR	AT2G37570.1	AT2G37570	protein_coding_gene-mRNA	109	108	164	41	33	30	87.3115	70.6596	92.6392	59.3786	49.6274	36.2907	-0.775578	0.00450502	0.0484459
Chr2	-	15781532	3UTR	AT2G37630.1	AT2G37630	protein_coding_gene-mRNA	15	32	29	33	15	57	12.0153	20.9362	16.3813	47.7926	22.5579	68.9524	1.39472	0.00160248	0.0231419
Chr2	-	15869157	3UTR	AT2G37920.1	AT2G37920	protein_coding_gene-mRNA	379	479	479	320	307	404	303.588	313.388	270.574	463.443	461.685	488.715	0.664856	0.000435255	0.00892651
Chr2	-	16147133	3UTR	AT2G38610.1	AT2G38610	protein_coding_gene-mRNA	155	187	229	51	49	61	124.159	122.346	129.356	73.8612	73.6892	73.7912	-0.748891	0.00205282	0.0278255
Chr2	-	16337177	intergenic.pm	AT2G39180.igt	AT2G39180.igt	protein_coding_gene-protein_coding_gene	53	28	39	6	5	6	42.4542	18.3192	22.03	8.68956	7.5193	7.25815	-1.65149	0.00217495	0.0290149
Chr2	-	16521790	3UTR	AT2G39630.2	AT2G39630	protein_coding_gene-mRNA	39	45	68	77	60	47	31.2399	29.4415	38.4114	111.516	90.2316	56.8555	1.31392	0.000255434	0.00590498
Chr2	-	16543863	3UTR	AT2G39700.1	AT2G39700	protein_coding_gene-mRNA	202	278	214	296	325	489	161.807	181.883	120.883	428.685	488.755	591.539	1.66667	2.98949e-11	7.76151e-09
Chr2	-	16561832	3UTR	AT2G39710.1	AT2G39710	protein_coding_gene-mRNA	34	43	67	2	2	14	27.2348	28.133	37.8465	2.89652	3.00772	16.9357	-1.76242	0.00134608	0.020408
Chr2	-	16570770	3UTR	AT2G39730.2	AT2G39730	protein_coding_gene-mRNA	4712	5911	6953	1834	2066	1992	3774.42	3867.31	3927.56	2656.11	3106.98	2409.71	-0.497526	0.0020248	0.0275384
Chr2	-	16578846	3UTR	AT2G39750.1	AT2G39750	protein_coding_gene-mRNA	190	292	316	106	53	76	152.194	191.043	178.5	153.516	79.7046	91.9365	-0.673934	0.00325103	0.0386946
Chr2	-	16688303	3UTR	AT2G39980.1	AT2G39980	protein_coding_gene-mRNA	276	270	337	80	36	108	221.082	176.649	190.362	115.861	54.139	130.647	-0.930442	0.00185466	0.0257755
Chr2	-	17058140	3UTR	AT2G40890.1	AT2G40890	protein_coding_gene-mRNA	225	251	306	141	192	217	180.23	164.218	172.851	204.205	288.741	262.503	0.541014	0.00323452	0.0385917
Chr2	-	17323508	3UTR	AT2G41530.1	AT2G41530	protein_coding_gene-mRNA	687	965	863	209	231	317	550.303	631.357	487.485	302.686	347.392	383.472	-0.684149	7.13861e-07	5.26283e-05
Chr2	-	17429308	3UTR	AT2G41790.1	AT2G41790	protein_coding_gene-mRNA	363	456	504	321	411	367	290.771	298.341	284.696	464.891	618.087	443.957	0.794636	1.75439e-05	0.000709747
Chr2	-	17538910	3UTR	AT2G42030.1	AT2G42030	protein_coding_gene-mRNA	54	104	126	83	93	77	43.2552	68.0426	71.174	120.206	139.859	93.1462	0.918833	0.000105203	0.00298742
Chr2	-	17563135	3UTR	AT2G42120.1	AT2G42120	protein_coding_gene-mRNA	24	20	32	2	0	2	19.2246	13.0851	18.0759	2.89652	0	2.41938	-2.54437	0.000103279	0.0029669
Chr2	-	17611249	3UTR	AT2G42280.2	AT2G42280	protein_coding_gene-mRNA	20	30	26	26	33	63	16.0205	19.6277	14.6867	37.6547	49.6274	76.2106	1.5638	0.00093826	0.0156328
Chr2	-	17641740	intergenic.igt	AT2G42365.igt	AT2G42365.igt	other_RNA-other_RNA	3	5	5	14	12	13	2.40307	3.27128	2.82437	20.2756	18.0463	15.726	2.25743	0.000175534	0.00445453
Chr2	-	17701229	5UTR	AT2G42500.2	AT2G42500	protein_coding_gene-mRNA	0	0	2	12	12	23	0	0	1.12975	17.3791	18.0463	27.8229	3.77811	1.1446e-07	1.0731e-05
Chr2	-	17731882	3UTR	AT2G42590.2	AT2G42590	protein_coding_gene-mRNA	2261	3362	3059	1164	992	1123	1811.11	2199.61	1727.95	1685.77	1491.83	1358.48	-0.338511	0.00386128	0.0436909
Chr2	-	17776297	3UTR	AT2G42690.1	AT2G42690	protein_coding_gene-mRNA	1742	1916	2897	1530	1650	1814	1395.38	1253.55	1636.44	2215.84	2481.37	2194.38	0.67947	1.13523e-05	0.000494853
Chr2	-	17796834	CDS	AT2G42760.1	AT2G42760	protein_coding_gene-mRNA	19	42	85	29	132	60	15.2194	27.4787	48.0142	41.9995	198.51	72.5815	1.62069	0.00134665	0.020408
Chr2	-	17802872	3UTR	AT2G42790.1	AT2G42790	protein_coding_gene-mRNA	152	276	239	34	37	46	121.755	180.575	135.005	49.2408	55.6429	55.6458	-1.41458	3.01683e-09	4.7836e-07
Chr2	-	18008642	3UTR	AT2G43350.1	AT2G43350	protein_coding_gene-mRNA	111	131	136	30	20	46	88.9135	85.7075	76.8227	43.4478	30.0772	55.6458	-0.918413	0.00101797	0.016541
Chr2	-	18073867	3UTR	AT2G43560.1	AT2G43560	protein_coding_gene-mRNA	1201	1165	1349	1742	2139	2127	962.029	762.208	762.014	2522.87	3216.76	2573.01	1.70464	1.13882e-11	3.3217e-09
Chr2	-	18081431	3UTR	AT2G43590.1	AT2G43590	protein_coding_gene-mRNA	6	9	11	26	33	7	4.80614	5.8883	6.2136	37.6547	49.6274	8.46784	2.12474	0.000827745	0.014306
Chr2	-	18184517	3UTR	AT2G43910.3	AT2G43910	protein_coding_gene-mRNA	1648	1952	2322	1669	1155	2017	1320.09	1277.11	1311.64	2417.15	1736.96	2439.95	0.747952	6.64211e-06	0.000318309
Chr2	-	18411531	3UTR	AT2G44610.1	AT2G44610	protein_coding_gene-mRNA	256	264	275	78	79	83	205.062	172.723	155.34	112.964	118.805	100.404	-0.671338	0.0016859	0.0240402
Chr2	-	18419413	3UTR	AT2G44650.1	AT2G44650	protein_coding_gene-mRNA	444	447	502	374	463	347	355.654	292.452	283.566	541.649	696.288	419.763	0.819066	6.45504e-05	0.00200403
Chr2	-	18587081	3UTR	AT2G45070.4	AT2G45070	protein_coding_gene-mRNA	1132	1464	1498	303	337	417	906.758	957.83	846.18	438.823	506.801	504.441	-0.897489	1.42057e-14	8.60573e-12
Chr2	-	18733306	3UTR	AT2G45450.1	AT2G45450	protein_coding_gene-mRNA	48	55	78	34	63	115	38.4491	35.9841	44.0601	49.2408	94.7432	139.115	1.18785	0.00313054	0.0376935
Chr2	-	18755075	3UTR	AT2G45520.1	AT2G45520	protein_coding_gene-mRNA	225	251	305	96	65	55	180.23	164.218	172.286	139.033	97.751	66.533	-0.758693	0.00309199	0.0374586
Chr2	-	18755650	CDS	AT2G45520.1	AT2G45520	protein_coding_gene-mRNA	3	14	4	22	16	41	2.40307	9.15958	2.25949	31.8617	24.0618	49.5973	2.52973	7.28844e-06	0.00034166
Chr2	-	18862969	3UTR	AT2G45820.1	AT2G45820	protein_coding_gene-mRNA	1408	2130	2084	351	401	459	1127.84	1393.56	1177.2	508.339	603.048	555.248	-1.13567	9.40291e-09	1.32234e-06
Chr2	-	18863341	CDS	AT2G45820.1	AT2G45820	protein_coding_gene-mRNA	67	64	225	274	354	459	53.6685	41.8724	127.096	396.823	532.367	555.248	2.54653	9.7928e-09	1.36902e-06
Chr2	-	18866016	intergenic.pm	AT2G45850.igt	AT2G45850.igt	protein_coding_gene-protein_coding_gene	2	3	18	9	15	46	1.60205	1.96277	10.1677	13.0343	22.5579	55.6458	2.21167	0.00063644	0.0118491
Chr2	-	18921063	3UTR	AT2G46000.1	AT2G46000	protein_coding_gene-mRNA	20	18	44	29	39	26	16.0205	11.7766	24.8544	41.9995	58.6506	31.452	1.23636	0.00188891	0.0260673
Chr2	-	18948132	3UTR	AT2G46080.1	AT2G46080	protein_coding_gene-mRNA	140	193	242	159	121	281	112.143	126.271	136.699	230.273	181.967	339.923	0.983628	0.000118765	0.00329955
Chr2	-	19042303	3UTR	AT2G46390.1	AT2G46390	protein_coding_gene-mRNA	1070	1349	1326	823	734	856	857.095	882.591	749.022	1191.92	1103.83	1035.5	0.418633	0.000771663	0.0135852
Chr2	-	19042927	CDS	AT2G46390.1	AT2G46390	protein_coding_gene-mRNA	4	2	19	152	72	61	3.20409	1.30851	10.7326	220.135	108.278	73.7912	3.98361	3.60871e-10	7.61244e-08
Chr2	-	19110480	3UTR	AT2G46540.1	AT2G46540	protein_coding_gene-mRNA	60	114	93	11	17	30	48.0614	74.5851	52.5332	15.9309	25.5656	36.2907	-1.10262	0.00313182	0.0376935
Chr2	-	19110549	3UTR	AT2G46540.1	AT2G46540	protein_coding_gene-mRNA	166	227	229	132	181	180	132.97	148.516	129.356	191.17	272.199	217.744	0.718759	0.000197503	0.0048455
Chr2	-	19164377	3UTR	AT2G46670.1	AT2G46670	protein_coding_gene-mRNA	41	25	64	3	8	8	32.8419	16.3564	36.1519	4.34478	12.0309	9.67753	-1.52622	0.0038876	0.0439046
Chr3	+	44459	intergenic.igt	AT3G01085.igt	AT3G01085.igt	protein_coding_gene-protein_coding_gene	39	25	47	3	5	6	31.2399	16.3564	26.549	4.34478	7.5193	7.25815	-1.76065	0.00148632	0.0218247
Chr3	+	182380	3UTR	AT3G01460.1	AT3G01460	protein_coding_gene-mRNA	71	126	96	99	79	109	56.8726	82.4362	54.2278	143.378	118.805	131.856	1.00675	2.05248e-05	0.000805515
Chr3	+	258511	3UTR	AT3G01690.1	AT3G01690	protein_coding_gene-mRNA	911	1115	1104	977	837	1016	729.732	729.495	623.62	1414.95	1258.73	1229.05	0.899899	9.25497e-10	1.74926e-07
Chr3	+	384405	3UTR	AT3G02130.1	AT3G02130	protein_coding_gene-mRNA	47	50	69	46	37	72	37.6481	32.7128	38.9762	66.6199	55.6429	87.0978	0.91577	0.00206353	0.027884
Chr3	+	405572	3UTR	AT3G02180.2	AT3G02180	protein_coding_gene-mRNA	454	485	547	341	298	355	363.664	317.314	308.986	493.856	448.151	429.44	0.468446	0.000587006	0.0111688
Chr3	+	417535	3UTR	AT3G02230.1	AT3G02230	protein_coding_gene-mRNA	114	221	363	33	32	49	91.3166	144.59	205.049	47.7926	48.1235	59.2749	-1.45672	5.82813e-06	0.00028867
Chr3	+	730467	3UTR	AT3G03160.1	AT3G03160	protein_coding_gene-mRNA	236	293	322	67	82	102	189.041	191.697	181.889	97.0334	123.317	123.389	-0.69941	0.000291493	0.00657767
Chr3	+	1083360	3UTR	AT3G04120.1	AT3G04120	protein_coding_gene-mRNA	2054	2683	3184	549	709	642	1645.3	1755.37	1798.56	795.094	1066.24	776.622	-0.972402	4.07845e-10	8.4524e-08
Chr3	+	1186368	3UTR	AT3G04450.2	AT3G04450	protein_coding_gene-mRNA	10	1	6	26	16	11	8.01023	0.654256	3.38924	37.6547	24.0618	13.3066	2.2182	0.000527026	0.0103332
Chr3	+	1226770	CDS	AT3G04550.1	AT3G04550	protein_coding_gene-mRNA	129	162	123	227	123	185	103.332	105.989	69.4794	328.755	184.975	223.793	1.3597	1.32118e-05	0.000560397
Chr3	+	1226896	CDS	AT3G04550.1	AT3G04550	protein_coding_gene-mRNA	30	17	26	99	75	46	24.0307	11.1223	14.6867	143.378	112.79	55.6458	2.53722	8.29843e-13	3.50105e-10
Chr3	+	1314296	3UTR	AT3G04790.1	AT3G04790	protein_coding_gene-mRNA	1607	1282	1773	1307	1376	949	1287.24	838.756	1001.52	1892.88	2069.31	1148	0.694209	0.00424871	0.046646
Chr3	+	1321270	3UTR	AT3G04810.2	AT3G04810	protein_coding_gene-mRNA	39	53	65	66	64	51	31.2399	34.6755	36.7167	95.5851	96.2471	61.6943	1.25063	0.000109389	0.00309698
Chr3	+	1329316	3UTR	AT3G04830.2	AT3G04830	protein_coding_gene-mRNA	95	122	144	25	36	29	76.0972	79.8192	81.3417	36.2065	54.139	35.081	-0.908631	0.00103369	0.0167084
Chr3	+	1391666	3UTR	AT3G05010.1	AT3G05010	protein_coding_gene-mRNA	136	175	234	190	125	255	108.939	114.495	132.18	275.169	187.983	308.471	1.09624	5.94112e-06	0.000291819
Chr3	+	1490449	CDS	AT3G05220.2	AT3G05220	protein_coding_gene-mRNA	48	46	94	179	171	277	38.4491	30.0958	53.0981	259.238	257.16	335.084	2.69361	1.20235e-15	9.46891e-13
Chr3	+	1490644	CDS	AT3G05220.2	AT3G05220	protein_coding_gene-mRNA	0	1	1	15	4	3	0	0.654256	0.564873	21.7239	6.01544	3.62907	2.71162	0.000776654	0.0136527
Chr3	+	1561534	AMB	AT3G05410.x	AT3G05410	protein_coding_gene-mRNA	61	60	90	14	4	16	48.8624	39.2553	50.8386	20.2756	6.01544	19.3551	-1.44618	0.00389589	0.043943
Chr3	+	1606132	3UTR	AT3G05530.1	AT3G05530	protein_coding_gene-mRNA	571	655	789	133	210	197	457.384	428.537	445.685	192.619	315.811	238.309	-0.823165	0.000119837	0.00331919
Chr3	+	1657920	intergenic.igt	AT3G05670.igt	AT3G05670.igt	protein_coding_gene-protein_coding_gene	32	33	49	43	25	79	25.6327	21.5904	27.6788	62.2752	37.5965	95.5656	1.29	0.00388716	0.0439046
Chr3	+	1696708	3UTR	AT3G05730.1	AT3G05730	protein_coding_gene-mRNA	1442	1029	1863	939	1436	1343	1155.08	673.229	1052.36	1359.92	2159.54	1624.62	0.818454	0.00134141	0.0203808
Chr3	+	1707551	3UTR	AT3G05750.2	AT3G05750	protein_coding_gene-mRNA	21	42	39	33	37	51	16.8215	27.4787	22.03	47.7926	55.6429	61.6943	1.22955	0.00400271	0.0447342
Chr3	+	1710031	3UTR	AT3G05760.1	AT3G05760	protein_coding_gene-mRNA	177	230	301	177	182	198	141.781	150.479	170.027	256.342	273.703	239.519	0.723657	1.03552e-05	0.000460737
Chr3	+	1743163	3UTR	AT3G05840.2	AT3G05840	protein_coding_gene-mRNA	1032	1239	1405	309	298	393	826.656	810.623	793.647	447.512	448.151	475.409	-0.820098	6.00192e-09	8.91832e-07
Chr3	+	2062067	3UTR	AT3G06610.1	AT3G06610	protein_coding_gene-mRNA	184	191	258	61	52	41	147.388	124.963	145.737	88.3438	78.2008	49.5973	-0.93669	0.000328733	0.00718528
Chr3	+	2166296	3UTR	AT3G06860.1	AT3G06860	protein_coding_gene-mRNA	304	378	581	332	318	578	243.511	247.309	328.191	480.822	478.228	699.202	1.00502	2.09831e-07	1.8226e-05
Chr3	+	2300268	3UTR	AT3G07230.1	AT3G07230	protein_coding_gene-mRNA	519	645	822	457	513	618	415.731	421.995	464.326	661.855	771.481	747.589	0.735772	3.99006e-05	0.0013682
Chr3	+	2317244	3UTR	AT3G07270.2	AT3G07270	protein_coding_gene-mRNA	205	198	231	39	41	53	164.21	129.543	130.486	56.4821	61.6583	64.1136	-1.17867	0.000100612	0.00290948
Chr3	+	2454820	3UTR	AT3G07670.1	AT3G07670	protein_coding_gene-mRNA	218	240	243	136	215	252	174.623	157.021	137.264	196.963	323.33	304.842	0.806286	0.0001566	0.00407919
Chr3	+	2624121	3UTR	AT3G08640.1	AT3G08640	protein_coding_gene-mRNA	47	55	77	34	60	77	37.6481	35.9841	43.4952	49.2408	90.2316	93.1462	0.96743	0.000268266	0.00614152
Chr3	+	2718784	3UTR	AT3G08940.2	AT3G08940	protein_coding_gene-mRNA	41733	38248	52235	9702	10523	9937	33429.1	25024	29506.1	14051	15825.1	12020.7	-1.05273	1.88067e-06	0.000116928
Chr3	+	2805570	3UTR	AT3G09150.2	AT3G09150	protein_coding_gene-mRNA	77	78	78	123	59	79	61.6788	51.0319	44.0601	178.136	88.7278	95.5656	1.1694	0.000246823	0.00576369
Chr3	+	3014815	3UTR	AT3G09820.1	AT3G09820	protein_coding_gene-mRNA	921	927	1002	243	350	222	737.742	606.495	566.003	351.927	526.351	268.551	-0.72291	0.00403127	0.0449683
Chr3	+	3201856	3UTR	AT3G10330.1	AT3G10330	protein_coding_gene-mRNA	29	61	46	60	34	92	23.2297	39.9096	25.9842	86.8956	51.1313	111.292	1.43793	4.48413e-06	0.000237538
Chr3	+	3481418	3UTR	AT3G11120.1	AT3G11120	protein_coding_gene-mRNA	928	863	1206	873	1200	762	743.349	564.623	681.237	1264.33	1804.63	921.785	0.984689	3.69675e-05	0.0012844
Chr3	+	3701440	3UTR	AT3G11700.1	AT3G11700	protein_coding_gene-mRNA	125	155	172	121	128	158	100.128	101.41	97.1582	175.239	192.494	191.131	0.879409	0.00204476	0.027764
Chr3	+	3729016	3UTR	AT3G11810.1	AT3G11810	protein_coding_gene-mRNA	150	212	195	50	45	58	120.153	138.702	110.15	72.413	67.6737	70.1621	-0.793839	0.00143379	0.0212648
Chr3	+	3869308	intergenic.igt	AT3G12110.igt	AT3G12110.igt	protein_coding_gene-protein_coding_gene	50	90	65	9	7	26	40.0511	58.883	36.7167	13.0343	10.527	31.452	-1.1888	0.00235988	0.0307866
Chr3	+	3990956	3UTR	AT3G12570.3	AT3G12570	protein_coding_gene-mRNA	167	208	258	160	120	213	133.771	136.085	145.737	231.722	180.463	257.664	0.682159	0.000547837	0.0106266
Chr3	+	4051727	3UTR	AT3G12740.1	AT3G12740	protein_coding_gene-mRNA	664	796	736	176	144	223	531.879	520.787	415.747	254.894	216.556	269.761	-0.964708	7.81382e-05	0.00234276
Chr3	+	4183918	3UTR	AT3G13060.2	AT3G13060	protein_coding_gene-mRNA	46	70	56	55	37	65	36.8471	45.7979	31.6329	79.6543	55.6429	78.6299	0.882946	0.003034	0.0370255
Chr3	+	4335072	AMB	AT3G13340.x	AT3G13340	protein_coding_gene-mRNA	196	277	350	185	208	278	157	181.229	197.706	267.928	312.803	336.294	0.766372	1.85668e-06	0.000116048
Chr3	+	4506130	3UTR	AT3G13740.1	AT3G13740	protein_coding_gene-mRNA	9	10	11	31	3	33	7.20921	6.54256	6.2136	44.896	4.51158	39.9198	1.90006	0.0011691	0.0183896
Chr3	+	4525838	CDS	AT3G13780.1	AT3G13780	protein_coding_gene-mRNA	1	0	4	42	18	10	0.801023	0	2.25949	60.8269	27.0695	12.0969	3.52329	3.02809e-06	0.000174492
Chr3	+	4640971	AMB	AT3G14010.x	AT3G14010	protein_coding_gene-mRNA	63	59	74	14	10	18	50.4644	38.6011	41.8006	20.2756	15.0386	21.7744	-1.11403	0.00231012	0.0303385
Chr3	+	4676162	3UTR	AT3G14100.1	AT3G14100	protein_coding_gene-mRNA	666	744	903	184	94	280	533.481	486.766	510.08	266.48	141.363	338.714	-1.01251	5.19157e-06	0.000263776
Chr3	+	4820745	CDS	AT3G14415.2	AT3G14415	protein_coding_gene-mRNA	100	223	272	376	629	356	80.1023	145.899	153.645	544.546	945.928	430.65	2.21815	9.17574e-09	1.29812e-06
Chr3	+	4910430	3UTR	AT3G14595.1	AT3G14595	protein_coding_gene-mRNA	600	592	557	84	68	220	480.614	387.319	314.634	121.654	102.263	266.132	-1.23017	5.54412e-06	0.000279287
Chr3	+	4916971	3UTR	AT3G14620.1	AT3G14620	protein_coding_gene-mRNA	287	504	681	108	112	160	229.894	329.745	384.679	156.412	168.432	193.551	-0.844578	0.00204829	0.0277801
Chr3	+	5055875	intergenic.pm	AT3G15010.igt	AT3G15010.igt	protein_coding_gene-protein_coding_gene	9	23	23	28	30	32	7.20921	15.0479	12.9921	40.5513	45.1158	38.7101	1.68008	7.12631e-05	0.00217279
Chr3	+	5082856	CDS	AT3G15095.3	AT3G15095	protein_coding_gene-mRNA	8	14	23	37	10	33	6.40818	9.15958	12.9921	53.5856	15.0386	39.9198	1.69213	0.00262601	0.0333559
Chr3	+	5083008	CDS	AT3G15095.3	AT3G15095	protein_coding_gene-mRNA	32	42	46	70	64	61	25.6327	27.4787	25.9842	101.378	96.2471	73.7912	1.70295	7.15046e-07	5.26283e-05
Chr3	+	5122362	3UTR	AT3G15210.1	AT3G15210	protein_coding_gene-mRNA	174	165	237	37	28	75	139.378	107.952	133.875	53.5856	42.1081	90.7268	-0.992326	0.000167915	0.00432624
Chr3	+	5189551	3UTR	AT3G15360.1	AT3G15360	protein_coding_gene-mRNA	443	406	512	417	380	481	354.853	265.628	289.215	603.924	571.467	581.862	0.942089	8.45108e-08	8.46039e-06
Chr3	+	5245407	3UTR	AT3G15510.1	AT3G15510	protein_coding_gene-mRNA	32	44	96	7	5	5	25.6327	28.7872	54.2278	10.1378	7.5193	6.04846	-2.01764	1.51113e-06	9.87162e-05
Chr3	+	5333727	3UTR	AT3G15730.1	AT3G15730	protein_coding_gene-mRNA	665	1138	1156	245	256	435	532.68	744.543	652.993	354.824	384.988	526.216	-0.599232	0.00181181	0.0252989
Chr3	+	5451503	3UTR	AT3G16060.1	AT3G16060	protein_coding_gene-mRNA	319	327	338	221	306	272	255.526	213.942	190.927	320.065	460.181	329.036	0.737613	0.000539343	0.0104963
Chr3	+	5460698	3UTR	AT3G16100.1	AT3G16100	protein_coding_gene-mRNA	207	234	309	214	162	197	165.812	153.096	174.546	309.928	243.625	238.309	0.671436	0.000894626	0.0150974
Chr3	+	5473202	3UTR	AT3G16150.1	AT3G16150	protein_coding_gene-mRNA	17	22	20	66	47	72	13.6174	14.3936	11.2975	95.5851	70.6815	87.0978	2.45259	2.17298e-06	0.000133002
Chr3	+	5555666	AMB	AT3G16360.x	AT3G16360	protein_coding_gene-mRNA	62	243	179	179	132	257	49.6634	158.984	101.112	259.238	198.51	310.891	1.22459	0.00451558	0.0484933
Chr3	+	5645392	3UTR	AT3G16570.1	AT3G16570	protein_coding_gene-mRNA	707	893	822	160	174	200	566.323	584.25	464.326	231.722	261.672	241.938	-1.11232	7.51358e-06	0.000348754
Chr3	+	5706930	3UTR	AT3G16770.1	AT3G16770	protein_coding_gene-mRNA	685	456	1063	89	91	175	548.701	298.341	600.46	128.895	136.851	211.696	-1.53842	1.0966e-06	7.66519e-05
Chr3	+	5959087	3UTR	AT3G17410.1	AT3G17410	protein_coding_gene-mRNA	385	408	503	93	125	163	308.394	266.936	284.131	134.688	187.983	197.18	-0.712013	0.00060505	0.0113542
Chr3	+	6037225	3UTR	AT3G17650.1	AT3G17650	protein_coding_gene-mRNA	463	438	569	159	110	122	370.874	286.564	321.413	230.273	165.425	147.582	-0.839173	4.84904e-05	0.00157857
Chr3	+	6052506	3UTR	AT3G17700.1	AT3G17700	protein_coding_gene-mRNA	212	325	309	44	63	86	169.817	212.633	174.546	63.7234	94.7432	104.033	-1.05706	5.4615e-05	0.00174134
Chr3	+	6182824	3UTR	AT3G18050.1	AT3G18050	protein_coding_gene-mRNA	268	252	360	246	300	190	214.674	164.872	203.354	356.272	451.158	229.841	0.8126	0.000823926	0.0142609
Chr3	+	6187091	3UTR	AT3G18060.1	AT3G18060	protein_coding_gene-mRNA	85	101	95	16	20	34	68.0869	66.0798	53.6629	23.1722	30.0772	41.1295	-0.940726	0.0019475	0.0266506
Chr3	+	6324572	AMB	AT3G18410.x	AT3G18410	protein_coding_gene-mRNA	623	664	721	636	495	574	499.037	434.426	407.273	921.093	744.411	694.363	0.808506	1.64574e-06	0.000105531
Chr3	+	6609253	3UTR	AT3G19100.1	AT3G19100	protein_coding_gene-mRNA	68	81	84	64	110	112	54.4696	52.9947	47.4493	92.6886	165.425	135.485	1.29362	0.000154329	0.00402891
Chr3	+	6747150	3UTR	AT3G19450.1	AT3G19450	protein_coding_gene-mRNA	1530	1577	1397	1333	1038	1455	1225.57	1031.76	789.128	1930.53	1561.01	1760.1	0.77893	7.18726e-06	0.000338259
Chr3	+	6869470	3UTR	AT3G19770.2	AT3G19770	protein_coding_gene-mRNA	43	76	108	123	65	89	34.444	49.7234	61.0063	178.136	97.751	107.663	1.34396	2.66407e-05	0.000981887
Chr3	+	7068930	AMB	AT3G20270.x	AT3G20270	protein_coding_gene-mRNA	10	19	18	0	0	1	8.01023	12.4309	10.1677	0	0	1.20969	-2.34881	0.0028585	0.03547
Chr3	+	7160361	3UTR	AT3G20500.1	AT3G20500	protein_coding_gene-mRNA	225	343	306	61	89	98	180.23	224.41	172.851	88.3438	133.844	118.55	-0.747566	0.00106489	0.0170917
Chr3	+	7246979	3UTR	AT3G20720.2	AT3G20720	protein_coding_gene-mRNA	24	39	44	61	25	40	19.2246	25.516	24.8544	88.3438	37.5965	48.3877	1.24657	0.00158428	0.0229634
Chr3	+	7437987	3UTR	AT3G21200.1	AT3G21200	protein_coding_gene-mRNA	138	142	202	133	162	104	110.541	92.9043	114.104	192.619	243.625	125.808	0.800658	0.00173036	0.0244799
Chr3	+	7519422	3UTR	AT3G21351.1	AT3G21351	protein_coding_gene-mRNA	22	0	18	0	0	0	17.6225	0	10.1677	0	0	0	-2.2845	0.0044458	0.0481157
Chr3	+	7913162	5UTR	AT3G22380.1	AT3G22380	protein_coding_gene-mRNA	76	59	98	120	69	156	60.8777	38.6011	55.3576	173.791	103.766	188.712	1.52716	9.54004e-06	0.000432616
Chr3	+	7919392	3UTR	AT3G22380.2	AT3G22380	protein_coding_gene-mRNA	112	145	189	246	155	247	89.7146	94.8671	106.761	356.272	233.098	298.794	1.57984	4.97034e-13	2.25826e-10
Chr3	+	7962160	3UTR	AT3G22440.1	AT3G22440	protein_coding_gene-mRNA	1275	1199	2090	4439	3992	5767	1021.3	784.452	1180.58	6428.82	6003.41	6976.29	2.67806	5.86383e-66	3.46347e-62
Chr3	+	8141969	3UTR	AT3G22960.1	AT3G22960	protein_coding_gene-mRNA	545	539	740	133	123	143	436.557	352.644	418.006	192.619	184.975	172.986	-1.11898	2.16349e-08	2.70448e-06
Chr3	+	8324386	3UTR	AT3G23280.2	AT3G23280	protein_coding_gene-mRNA	156	180	196	28	25	37	124.96	117.766	110.715	40.5513	37.5965	44.7586	-1.47489	9.58345e-08	9.35614e-06
Chr3	+	8376363	3UTR	AT3G23390.1	AT3G23390	protein_coding_gene-mRNA	674	707	1015	557	806	612	539.889	462.559	573.346	806.681	1212.11	740.331	0.790514	0.00147199	0.021668
Chr3	+	8475840	3UTR	AT3G23600.2	AT3G23600	protein_coding_gene-mRNA	799	1063	911	303	242	380	640.017	695.474	514.599	438.823	363.934	459.683	-0.543112	0.00399659	0.0447081
Chr3	+	8477249	3UTR	AT3G23605.1	AT3G23605	protein_coding_gene-mRNA	33	35	42	45	21	45	26.4338	22.8989	23.7247	65.1717	31.5811	54.4361	1.01125	0.00394795	0.0443513
Chr3	+	8551335	3UTR	AT3G23730.1	AT3G23730	protein_coding_gene-mRNA	18	12	12	24	24	18	14.4184	7.85107	6.77848	34.7582	36.0927	21.7744	1.53919	0.00216361	0.0289126
Chr3	+	8605423	3UTR	AT3G23820.1	AT3G23820	protein_coding_gene-mRNA	1377	1981	2483	1611	1486	2379	1103.01	1296.08	1402.58	2333.15	2234.74	2877.86	0.954562	1.0292e-05	0.000459903
Chr3	+	8612676	3UTR	AT3G23840.1	AT3G23840	protein_coding_gene-mRNA	90	115	105	143	116	177	72.0921	75.2394	59.3117	207.101	174.448	214.115	1.44718	0.000329064	0.00718528
Chr3	+	8687675	3UTR	AT3G24050.1	AT3G24050	protein_coding_gene-mRNA	143	220	190	38	41	39	114.546	143.936	107.326	55.0339	61.6583	47.178	-1.12295	0.000281205	0.00637596
Chr3	+	8911980	CDS	AT3G24490.1	AT3G24490	protein_coding_gene-mRNA	2	8	7	23	28	4	1.60205	5.23405	3.95411	33.31	42.1081	4.83877	2.27718	0.00100344	0.0163724
Chr3	+	9074201	CDS	AT3G24860.1	AT3G24860	protein_coding_gene-mRNA	0	0	4	17	10	3	0	0	2.25949	24.6204	15.0386	3.62907	2.90781	4.31231e-05	0.00145315
Chr3	+	9298622	3UTR	AT3G25585.1	AT3G25585	protein_coding_gene-mRNA	257	257	298	66	57	100	205.863	168.144	168.332	95.5851	85.7201	120.969	-0.819653	0.000125993	0.00345325
Chr3	+	9354564	AMB	AT3G25690.x	AT3G25690	protein_coding_gene-mRNA	148	209	179	267	523	554	118.551	136.739	101.112	386.685	786.519	670.169	2.23272	5.67275e-08	6.01007e-06
Chr3	+	9357892	3UTR	AT3G25690.1	AT3G25690	protein_coding_gene-mRNA	344	480	500	139	88	142	275.552	314.043	282.437	201.308	132.34	171.776	-0.772806	0.00103393	0.0167084
Chr3	+	9519502	3UTR	AT3G26030.1	AT3G26030	protein_coding_gene-mRNA	144	116	146	25	29	27	115.347	75.8937	82.4715	36.2065	43.612	32.6617	-1.24463	2.12718e-05	0.000829318
Chr3	+	9760515	3UTR	AT3G26580.1	AT3G26580	protein_coding_gene-mRNA	281	432	424	100	79	129	225.087	282.638	239.506	144.826	118.805	156.05	-0.815333	0.00039271	0.00827668
Chr3	+	9823119	3UTR	AT3G26720.1	AT3G26720	protein_coding_gene-mRNA	242	248	257	232	194	177	193.848	162.255	145.172	335.996	291.749	214.115	0.733901	0.00193662	0.0265246
Chr3	+	10018996	3UTR	AT3G27160.1	AT3G27160	protein_coding_gene-mRNA	1208	1014	1190	1049	1293	664	967.636	663.415	672.199	1519.22	1944.49	803.235	0.868137	0.00113909	0.0179905
Chr3	+	10027085	3UTR	AT3G27170.1	AT3G27170	protein_coding_gene-mRNA	135	106	152	19	29	29	108.138	69.3511	85.8607	27.5169	43.612	35.081	-1.234	0.00191017	0.0262535
Chr3	+	10450838	AMB	AT3G28070.x	AT3G28070	protein_coding_gene-mRNA	12	5	3	39	13	12	9.61228	3.27128	1.69462	56.4821	19.5502	14.5163	2.18687	0.000989975	0.0162304
Chr3	+	10738553	intergenic.igt	AT3G28650.igt	AT3G28650.igt	protein_coding_gene-protein_coding_gene	42	37	19	33	62	39	33.643	24.2075	10.7326	47.7926	93.2394	47.178	1.34823	0.00433089	0.0472617
Chr3	+	11192983	3UTR	AT3G29240.2	AT3G29240	protein_coding_gene-mRNA	2322	2534	3225	1892	2137	2446	1859.98	1657.88	1821.72	2740.11	3213.75	2958.9	0.727337	0.00089054	0.0150824
Chr3	+	11240298	3UTR	AT3G29290.1	AT3G29290	protein_coding_gene-mRNA	118	145	175	23	33	50	94.5207	94.8671	98.8528	33.31	49.6274	60.4846	-0.963447	0.00402777	0.0449504
Chr3	+	11294730	3UTR	AT3G29390.1	AT3G29390	protein_coding_gene-mRNA	108	80	155	85	89	97	86.5105	52.3405	87.5553	123.102	133.844	117.34	0.712496	0.00138346	0.0207924
Chr3	+	11813635	3UTR	AT3G30180.1	AT3G30180	protein_coding_gene-mRNA	4	18	19	25	32	18	3.20409	11.7766	10.7326	36.2065	48.1235	21.7744	1.79203	0.000891973	0.0150958
Chr3	+	12349858	3UTR	AT3G30720.1	AT3G30720	protein_coding_gene-mRNA	99	139	108	91	80	184	79.3013	90.9415	61.0063	131.792	120.309	222.583	1.01093	0.000948148	0.0157531
Chr3	+	14193082	intergenic.igt	AT3G39935.igt	AT3G39935.igt	transposable_element_gene-transposable_element_gene	1938	2341	2139	1963	1763	2170	1552.38	1531.61	1208.26	2842.93	2651.31	2625.03	0.908158	3.50629e-06	0.000197137
Chr3	+	14199915	exon	AT3G41979.1	AT3G41979	rRNA-rRNA	105	68	146	120	113	141	84.1074	44.4894	82.4715	173.791	169.936	170.566	1.25494	2.45132e-06	0.000145231
Chr3	+	15209766	3UTR	AT3G43230.1	AT3G43230	protein_coding_gene-mRNA	192	357	287	68	64	83	153.796	233.569	162.119	98.4816	96.2471	100.404	-0.877809	0.000551092	0.0106635
Chr3	+	15407845	3UTR	AT3G43520.1	AT3G43520	protein_coding_gene-mRNA	378	404	449	98	113	168	302.787	264.319	253.628	141.929	169.936	203.228	-0.65847	0.000329698	0.00718584
Chr3	+	16192134	intergenic.pm	AT3G44605.igt	AT3G44605.igt	transposable_element_gene-transposable_element_gene	1	9	3	4	17	25	0.801023	5.8883	1.69462	5.79304	25.5656	30.2423	2.25866	0.0021859	0.0291445
Chr3	+	16388420	3UTR	AT3G44890.1	AT3G44890	protein_coding_gene-mRNA	574	578	609	523	1000	613	459.787	378.16	344.008	757.44	1503.86	741.541	1.30907	3.5212e-06	0.000197137
Chr3	+	16569751	3UTR	AT3G45230.1	AT3G45230	protein_coding_gene-mRNA	46	68	69	78	50	57	36.8471	44.4894	38.9762	112.964	75.193	68.9524	1.04714	0.00265153	0.0336078
Chr3	+	16596373	intergenic.igt	AT3G45256.igt	AT3G45256.igt	transposable_element_gene-transposable_element_gene	37	32	45	6	6	1	29.6378	20.9362	25.4193	8.68956	9.02316	1.20969	-1.81168	0.00167442	0.0239467
Chr3	+	16758692	3UTR	AT3G45640.1	AT3G45640	protein_coding_gene-mRNA	763	878	747	164	113	213	611.18	574.436	421.96	237.515	169.936	257.664	-1.24319	1.05939e-06	7.42704e-05
Chr3	+	17088791	3UTR	AT3G46430.1	AT3G46430	protein_coding_gene-mRNA	430	434	474	150	146	119	344.44	283.947	267.75	217.239	219.564	143.953	-0.620193	0.00307256	0.0373033
Chr3	+	17139473	3UTR	AT3G46560.1	AT3G46560	protein_coding_gene-mRNA	161	188	244	63	56	38	128.965	123	137.829	91.2403	84.2162	45.9683	-0.804313	0.00311701	0.0375918
Chr3	+	17230923	CDS	AT3G46780.1	AT3G46780	protein_coding_gene-mRNA	11	17	8	17	30	50	8.81125	11.1223	4.51898	24.6204	45.1158	60.4846	2.14703	0.000179754	0.00451795
Chr3	+	17231145	3UTR	AT3G46780.1	AT3G46780	protein_coding_gene-mRNA	2945	2764	3797	2745	2697	2343	2359.01	1808.36	2144.82	3975.47	4055.91	2834.31	0.766723	0.00252449	0.0323569
Chr3	+	17428446	3UTR	AT3G47295.1	AT3G47295	protein_coding_gene-mRNA	712	645	682	698	677	869	570.328	421.995	385.243	1010.89	1018.11	1051.22	1.14745	9.12712e-09	1.29812e-06
Chr3	+	17449898	AMB	AT3G47350.x	AT3G47350	protein_coding_gene-mRNA	55	72	94	97	59	133	44.0563	47.1064	53.0981	140.481	88.7278	160.889	1.34274	0.00156235	0.0226872
Chr3	+	17481782	3UTR	AT3G47430.1	AT3G47430	protein_coding_gene-mRNA	2194	2006	2020	527	388	781	1757.44	1312.44	1141.04	763.233	583.498	944.769	-0.860218	0.000276574	0.00629513
Chr3	+	18032149	CDS	AT3G48670.1	AT3G48670	protein_coding_gene-mRNA	11	10	9	47	9	42	8.81125	6.54256	5.08386	68.0682	13.5347	50.807	2.20979	0.00130142	0.0199749
Chr3	+	18032226	CDS	AT3G48670.1	AT3G48670	protein_coding_gene-mRNA	4	3	4	11	10	28	3.20409	1.96277	2.25949	15.9309	15.0386	33.8714	2.58691	0.000187247	0.00465672
Chr3	+	18264949	CDS	AT3G49260.1	AT3G49260	protein_coding_gene-mRNA	30	13	16	77	48	49	24.0307	8.50532	9.03797	111.516	72.1853	59.2749	2.34917	3.64222e-06	0.000202473
Chr3	+	18265989	3UTR	AT3G49260.3	AT3G49260	protein_coding_gene-mRNA	165	99	147	130	177	175	132.169	64.7713	83.0363	188.274	266.183	211.696	1.18878	0.00228577	0.0301697
Chr3	+	18490898	3UTR	AT3G49850.1	AT3G49850	protein_coding_gene-mRNA	57	84	81	12	20	13	45.6583	54.9575	45.7547	17.3791	30.0772	15.726	-1.1502	0.0046255	0.0492927
Chr3	+	18536884	3UTR	AT3G50000.1	AT3G50000	protein_coding_gene-mRNA	187	221	282	186	126	259	149.791	144.59	159.294	269.376	189.486	313.31	0.759707	0.000222719	0.00530976
Chr3	+	19030625	3UTR	AT3G51250.1	AT3G51250	protein_coding_gene-mRNA	155	170	180	62	26	45	124.159	111.223	101.677	89.7921	39.1004	54.4361	-0.852885	0.00370463	0.0423442
Chr3	+	19053990	intergenic.igt	AT3G51325.igt	AT3G51325.igt	protein_coding_gene-protein_coding_gene	19	26	42	0	0	0	15.2194	17.0106	23.7247	0	0	0	-3.85686	1.70048e-06	0.000108496
Chr3	+	19085596	3UTR	AT3G51420.1	AT3G51420	protein_coding_gene-mRNA	421	574	589	149	198	180	337.231	375.543	332.71	215.791	297.764	217.744	-0.513408	0.0040773	0.0453532
Chr3	+	19108888	3UTR	AT3G51500.1	AT3G51500	protein_coding_gene-mRNA	78	81	109	11	24	19	62.4798	52.9947	61.5712	15.9309	36.0927	22.9841	-1.17273	0.0031681	0.0380333
Chr3	+	19160442	CDS	AT3G51650.1	AT3G51650	protein_coding_gene-mRNA	6	6	10	20	13	16	4.80614	3.92553	5.64873	28.9652	19.5502	19.3551	1.87452	0.00340044	0.0399299
Chr3	+	19171086	3UTR	AT3G51670.1	AT3G51670	protein_coding_gene-mRNA	135	148	138	122	125	161	108.138	96.8298	77.9525	176.688	187.983	194.76	0.96976	4.73185e-05	0.0015592
Chr3	+	19186111	CDS	AT3G51720.1	AT3G51720	protein_coding_gene-mRNA	4	1	4	18	13	12	3.20409	0.654256	2.25949	26.0687	19.5502	14.5163	2.4067	0.00292045	0.0360469
Chr3	+	19186390	CDS	AT3G51720.1	AT3G51720	protein_coding_gene-mRNA	5	1	0	7	9	26	4.00511	0.654256	0	10.1378	13.5347	31.452	2.46983	0.00288131	0.0356968
Chr3	+	19331944	3UTR	AT3G52120.1	AT3G52120	protein_coding_gene-mRNA	291	368	482	97	99	134	233.098	240.766	272.269	140.481	148.882	162.099	-0.710993	0.00248294	0.0319858
Chr3	+	19343212	AMB	AT3G52150.x	AT3G52150	protein_coding_gene-mRNA	684	566	646	558	892	471	547.9	370.309	364.908	808.129	1341.44	569.765	1.0589	4.8092e-05	0.00157725
Chr3	+	19398378	3UTR	AT3G52300.1	AT3G52300	protein_coding_gene-mRNA	234	261	280	67	61	106	187.439	170.761	158.164	97.0334	91.7355	128.227	-0.685374	0.000471845	0.00949748
Chr3	+	19409336	3UTR	AT3G52340.2	AT3G52340	protein_coding_gene-mRNA	148	189	179	144	130	129	118.551	123.654	101.112	208.549	195.502	156.05	0.692013	0.00328628	0.0390356
Chr3	+	19535945	3UTR	AT3G52710.1	AT3G52710	protein_coding_gene-mRNA	24	46	60	9	2	6	19.2246	30.0958	33.8924	13.0343	3.00772	7.25815	-1.61858	0.00239738	0.0311211
Chr3	+	19613259	CDS	AT3G52900.1	AT3G52900	protein_coding_gene-mRNA	1	0	1	6	9	11	0.801023	0	0.564873	8.68956	13.5347	13.3066	2.67453	0.00171485	0.0243333
Chr3	+	19625418	CDS	AT3G52920.2	AT3G52920	protein_coding_gene-mRNA	30	56	44	106	55	125	24.0307	36.6383	24.8544	153.516	82.7123	151.211	2.04291	1.72858e-06	0.000109196
Chr3	+	19636797	3UTR	AT3G52950.1	AT3G52950	protein_coding_gene-mRNA	40	13	24	52	35	41	32.0409	8.50532	13.557	75.3095	52.6351	49.5973	1.56848	0.00190301	0.0261895
Chr3	+	19811596	CDS	AT3G53440.2	AT3G53440	protein_coding_gene-mRNA	11	7	15	25	24	55	8.81125	4.57979	8.4731	36.2065	36.0927	66.533	2.37538	1.73376e-05	0.00070381
Chr3	+	19884434	CDS	AT3G53630.1	AT3G53630	protein_coding_gene-mRNA	1	10	4	31	13	24	0.801023	6.54256	2.25949	44.896	19.5502	29.0326	2.37191	0.00133342	0.020338
Chr3	+	19952921	3UTR	AT3G53870.1	AT3G53870	protein_coding_gene-mRNA	1138	1117	1490	259	419	233	911.564	730.804	841.661	375.099	630.118	281.858	-0.928291	0.000435864	0.00893125
Chr3	+	20018632	AMB	AT3G54050.x	AT3G54050	protein_coding_gene-mRNA	6418	6601	7719	4380	4706	4831	5140.97	4318.74	4360.25	6343.38	7077.17	5844.02	0.47646	0.000294686	0.00663375
Chr3	+	20213013	3UTR	AT3G54600.1	AT3G54600	protein_coding_gene-mRNA	1597	2212	3050	686	662	798	1279.23	1447.21	1722.86	993.506	995.556	965.334	-0.584749	0.00152695	0.022265
Chr3	+	20237340	AMB	AT3G54670.x	AT3G54670	protein_coding_gene-mRNA	0	6	1	31	0	25	0	3.92553	0.564873	44.896	0	30.2423	2.58622	0.00194809	0.0266506
Chr3	+	20303958	3UTR	AT3G54820.1	AT3G54820	protein_coding_gene-mRNA	47	69	101	85	81	119	37.6481	45.1436	57.0522	123.102	121.813	143.953	1.39274	0.000559281	0.0107778
Chr3	+	20440448	3UTR	AT3G55140.2	AT3G55140	protein_coding_gene-mRNA	288	481	462	36	58	41	230.695	314.697	260.971	52.1373	87.2239	49.5973	-2.05239	1.26969e-13	6.81767e-11
Chr3	+	20480405	3UTR	AT3G55250.1	AT3G55250	protein_coding_gene-mRNA	405	492	599	379	382	393	324.414	321.894	338.359	548.89	574.475	475.409	0.691382	2.19196e-05	0.000845728
Chr3	+	20545940	3UTR	AT3G55410.1	AT3G55410	protein_coding_gene-mRNA	93	99	140	105	97	72	74.4951	64.7713	79.0822	152.067	145.875	87.0978	0.793139	0.00230416	0.0302975
Chr3	+	20556271	3UTR	AT3G55440.1	AT3G55440	protein_coding_gene-mRNA	2576	3000	3206	990	969	1068	2063.44	1962.77	1810.98	1433.78	1457.24	1291.95	-0.478623	0.000123947	0.00340937
Chr3	+	20624003	3UTR	AT3G55605.1	AT3G55605	protein_coding_gene-mRNA	23	21	33	4	1	4	18.4235	13.7394	18.6408	5.79304	1.50386	4.83877	-1.67784	0.00384225	0.043559
Chr3	+	20705303	3UTR	AT3G55770.1	AT3G55770	protein_coding_gene-mRNA	679	728	695	106	71	140	543.895	476.298	392.587	153.516	106.774	169.357	-1.68936	1.60225e-20	2.70392e-17
Chr3	+	20711615	3UTR	AT3G55800.1	AT3G55800	protein_coding_gene-mRNA	171	124	200	39	49	38	136.975	81.1277	112.975	56.4821	73.6892	45.9683	-0.891907	0.00304233	0.0370887
Chr3	+	20789925	3UTR	AT3G56010.1	AT3G56010	protein_coding_gene-mRNA	813	786	926	545	703	789	651.232	514.245	523.072	789.301	1057.21	954.446	0.722644	0.000104051	0.00297976
Chr3	+	20832835	3UTR	AT3G56140.1	AT3G56140	protein_coding_gene-mRNA	530	751	661	178	187	247	424.542	491.346	373.381	257.79	281.222	298.794	-0.615198	0.000146593	0.00389147
Chr3	+	20844482	3UTR	AT3G56170.1	AT3G56170	protein_coding_gene-mRNA	42	51	56	38	45	77	33.643	33.367	31.6329	55.0339	67.6737	93.1462	1.08613	0.00213161	0.0286144
Chr3	+	21130138	3UTR	AT3G57090.1	AT3G57090	protein_coding_gene-mRNA	344	447	455	132	127	139	275.552	292.452	257.017	191.17	190.99	168.147	-0.580328	0.000562004	0.0108046
Chr3	+	21180787	3UTR	AT3G57230.2	AT3G57230	protein_coding_gene-mRNA	111	99	93	30	18	15	88.9135	64.7713	52.5332	43.4478	27.0695	18.1454	-1.16013	0.00288553	0.0357303
Chr3	+	21443574	CDS	AT3G57910.1	AT3G57910	protein_coding_gene-mRNA	6	3	4	43	10	13	4.80614	1.96277	2.25949	62.2752	15.0386	15.726	2.59961	0.000338881	0.00733188
Chr3	+	21495045	CDS	AT3G58050.1	AT3G58050	protein_coding_gene-mRNA	2	5	9	19	50	40	1.60205	3.27128	5.08386	27.5169	75.193	48.3877	3.04314	1.40711e-05	0.000592591
Chr3	+	21731928	3UTR	AT3G58760.1	AT3G58760	protein_coding_gene-mRNA	67	95	93	7	22	17	53.6685	62.1543	52.5332	10.1378	33.0849	20.5648	-1.33002	0.000737938	0.0131681
Chr3	+	22138437	3UTR	AT3G59920.1	AT3G59920	protein_coding_gene-mRNA	295	300	336	77	43	66	236.302	196.277	189.797	111.516	64.666	79.8396	-1.23366	0.000176633	0.00446324
Chr3	+	22342289	3UTR	AT3G60450.1	AT3G60450	protein_coding_gene-mRNA	29	50	39	39	49	38	23.2297	32.7128	22.03	56.4821	73.6892	45.9683	1.11873	0.00170814	0.0242673
Chr3	+	22374384	3UTR	AT3G60530.1	AT3G60530	protein_coding_gene-mRNA	63	132	137	158	94	135	50.4644	86.3617	77.3876	228.825	141.363	163.308	1.2704	2.93683e-05	0.00105811
Chr3	+	22399886	3UTR	AT3G60590.3	AT3G60590	protein_coding_gene-mRNA	69	141	107	30	13	22	55.2706	92.25	60.4414	43.4478	19.5502	26.6132	-1.1509	0.00351193	0.0408532
Chr3	+	22484143	3UTR	AT3G60850.1	AT3G60850	protein_coding_gene-mRNA	8	11	18	0	0	0	6.40818	7.19681	10.1677	0	0	0	-2.52359	0.00134466	0.020408
Chr3	+	22609045	3UTR	AT3G61080.1	AT3G61080	protein_coding_gene-mRNA	412	384	466	271	249	402	330.021	251.234	263.231	392.478	374.461	486.296	0.568304	0.00111659	0.0177051
Chr3	+	22664422	3UTR	AT3G61220.1	AT3G61220	protein_coding_gene-mRNA	900	1126	1039	375	276	399	720.921	736.692	586.903	543.097	415.066	482.667	-0.499465	0.00177484	0.0249152
Chr3	+	22733717	CDS	AT3G61430.1	AT3G61430	protein_coding_gene-mRNA	129	81	95	105	137	120	103.332	52.9947	53.6629	152.067	206.029	145.163	1.20318	0.00140278	0.0209761
Chr3	+	22735278	3UTR	AT3G61430.2	AT3G61430	protein_coding_gene-mRNA	8739	9771	10765	3065	2845	3196	7000.14	6392.73	6080.86	4438.92	4278.48	3866.17	-0.627265	1.06164e-07	1.00818e-05
Chr3	+	22737976	3UTR	AT3G61440.1	AT3G61440	protein_coding_gene-mRNA	2895	3088	3447	2316	2327	2458	2318.96	2020.34	1947.12	3354.17	3499.48	2973.42	0.641603	7.82746e-08	7.93591e-06
Chr3	+	23098928	3UTR	AT3G62450.1	AT3G62450	protein_coding_gene-mRNA	52	56	40	4	5	20	41.6532	36.6383	22.5949	5.79304	7.5193	24.1938	-1.26309	0.00437921	0.047657
Chr3	+	23228314	3UTR	AT3G62810.1	AT3G62810	protein_coding_gene-mRNA	60	52	68	75	61	50	48.0614	34.0213	38.4114	108.619	91.7355	60.4846	1.07849	0.000379508	0.00804869
Chr3	+	23413803	intron	AT3G63400.1	AT3G63400	protein_coding_gene-mRNA	1	0	5	22	27	35	0.801023	0	2.82437	31.8617	40.6042	42.3392	4.01433	3.08302e-11	7.91732e-09
Chr3	+	23418629	AMB	AT3G63420.x	AT3G63420	protein_coding_gene-mRNA	162	228	255	142	145	224	129.766	149.17	144.043	205.653	218.06	270.971	0.706539	0.000838385	0.01442
Chr3	+	23452795	3UTR	AT3G63510.1	AT3G63510	protein_coding_gene-mRNA	52	57	34	53	94	67	41.6532	37.2926	19.2057	76.7578	141.363	81.0493	1.54365	1.99078e-05	0.000785211
Chr3	+	23456053	3UTR	AT3G63520.1	AT3G63520	protein_coding_gene-mRNA	3852	5167	5227	1606	1532	2134	3085.54	3380.54	2952.59	2325.9	2303.91	2581.48	-0.382883	0.00275203	0.0345664
Chr3	-	16701	3UTR	AT3G01060.1	AT3G01060	protein_coding_gene-mRNA	1071	1445	1519	784	873	1036	857.896	945.399	858.042	1135.44	1312.87	1253.24	0.474209	3.38919e-06	0.000192483
Chr3	-	31236	3UTR	AT3G01090.3	AT3G01090	protein_coding_gene-mRNA	47	61	96	4	5	3	37.6481	39.9096	54.2278	5.79304	7.5193	3.62907	-2.64425	7.86e-08	7.93591e-06
Chr3	-	39055	3UTR	AT3G01120.1	AT3G01120	protein_coding_gene-mRNA	1467	1740	1989	627	508	653	1175.1	1138.4	1123.53	908.059	763.961	789.928	-0.478218	0.000939965	0.0156502
Chr3	-	44427	3UTR	AT3G01130.1	AT3G01130	protein_coding_gene-mRNA	218	174	253	30	39	29	174.623	113.84	142.913	43.4478	58.6506	35.081	-1.60644	6.60302e-07	4.90576e-05
Chr3	-	194564	intergenic.pm	AT3G01500.igt	AT3G01500.igt	protein_coding_gene-protein_coding_gene	11	0	10	21	20	20	8.81125	0	5.64873	30.4134	30.0772	24.1938	2.07585	0.00392213	0.0441294
Chr3	-	340575	3UTR	AT3G02020.1	AT3G02020	protein_coding_gene-mRNA	1384	1930	2513	435	451	629	1108.62	1262.71	1419.53	629.993	678.241	760.896	-0.853377	0.00111006	0.0176371
Chr3	-	348368	3UTR	AT3G02040.1	AT3G02040	protein_coding_gene-mRNA	33	7	59	2	0	2	26.4338	4.57979	33.3275	2.89652	0	2.41938	-2.42645	0.000354659	0.00761051
Chr3	-	405817	3UTR	AT3G02190.1	AT3G02190	protein_coding_gene-mRNA	125	219	235	25	38	63	100.128	143.282	132.745	36.2065	57.1467	76.2106	-1.11	5.01111e-05	0.00161738
Chr3	-	430988	3UTR	AT3G02260.1	AT3G02260	protein_coding_gene-mRNA	194	257	423	275	269	305	155.398	168.144	238.941	398.271	404.539	368.956	1.03938	3.95181e-07	3.13307e-05
Chr3	-	570133	3UTR	AT3G02660.1	AT3G02660	protein_coding_gene-mRNA	73	58	80	70	104	111	58.4747	37.9468	45.1898	101.378	156.402	134.276	1.4328	9.32792e-07	6.67823e-05
Chr3	-	593220	3UTR	AT3G02750.1	AT3G02750	protein_coding_gene-mRNA	160	199	242	38	49	67	128.164	130.197	136.699	55.0339	73.6892	81.0493	-0.880819	0.00367645	0.0421445
Chr3	-	705383	3UTR	AT3G03100.2	AT3G03100	protein_coding_gene-mRNA	882	1104	1114	321	346	398	706.502	722.298	629.269	464.891	520.336	481.457	-0.484772	0.00190394	0.0261895
Chr3	-	824551	3UTR	AT3G03470.1	AT3G03470	protein_coding_gene-mRNA	124	303	239	46	21	63	99.3268	198.239	135.005	66.6199	31.5811	76.2106	-1.23427	0.0011487	0.0180928
Chr3	-	945143	3UTR	AT3G03770.2	AT3G03770	protein_coding_gene-mRNA	205	281	338	210	190	263	164.21	183.846	190.927	304.134	285.734	318.149	0.738254	0.00145446	0.0214635
Chr3	-	1014036	3UTR	AT3G03940.1	AT3G03940	protein_coding_gene-mRNA	318	419	451	171	97	106	254.725	274.133	254.758	247.652	145.875	128.227	-0.582884	0.0044847	0.0483153
Chr3	-	1190550	CDS	AT3G04470.1	AT3G04470	protein_coding_gene-mRNA	3	4	9	9	21	14	2.40307	2.61702	5.08386	13.0343	31.5811	16.9357	2.12539	0.000960551	0.0159033
Chr3	-	1211892	3UTR	AT3G04500.1	AT3G04500	protein_coding_gene-mRNA	103	169	211	25	45	48	82.5054	110.569	119.188	36.2065	67.6737	58.0652	-0.925751	0.000664354	0.0121487
Chr3	-	1238896	3UTR	AT3G04590.1	AT3G04590	protein_coding_gene-mRNA	67	92	103	23	23	14	53.6685	60.1915	58.1819	33.31	34.5888	16.9357	-0.996356	0.00358338	0.041399
Chr3	-	1579432	3UTR	AT3G05470.1	AT3G05470	protein_coding_gene-mRNA	2	1	0	4	6	9	1.60205	0.654256	0	5.79304	9.02316	10.8872	2.6396	0.000443016	0.0090386
Chr3	-	1770320	exon	AT3G05932.1	AT3G05932	other_RNA-ncRNA	8	20	15	20	22	36	6.40818	13.0851	8.4731	28.9652	33.0849	43.5489	1.76145	0.000138715	0.00371995
Chr3	-	1802583	CDS	AT3G06010.1	AT3G06010	protein_coding_gene-mRNA	25	20	17	75	33	49	20.0256	13.0851	9.60284	108.619	49.6274	59.2749	2.22401	6.6405e-08	6.94196e-06
Chr3	-	1860042	3UTR	AT3G06145.1	AT3G06145	protein_coding_gene-mRNA	435	424	423	369	304	362	348.445	277.404	238.941	534.408	457.174	437.908	0.713566	0.00200154	0.0272782
Chr3	-	1874407	3UTR	AT3G06190.1	AT3G06190	protein_coding_gene-mRNA	54	112	104	104	53	120	43.2552	73.2766	58.7468	150.619	79.7046	145.163	1.06784	0.000174941	0.00445449
Chr3	-	2035067	3UTR	AT3G06540.1	AT3G06540	protein_coding_gene-mRNA	8	27	9	18	50	32	6.40818	17.6649	5.08386	26.0687	75.193	38.7101	2.03143	7.49688e-05	0.00225345
Chr3	-	2117353	3UTR	AT3G06700.3	AT3G06700	protein_coding_gene-mRNA	1705	1810	2225	492	654	486	1365.74	1184.2	1256.84	712.544	983.525	587.91	-0.726456	0.00082916	0.0143135
Chr3	-	2229687	CDS	AT3G07050.1	AT3G07050	protein_coding_gene-mRNA	9	0	4	29	6	24	7.20921	0	2.25949	41.9995	9.02316	29.0326	2.25021	0.00333553	0.039383
Chr3	-	2384441	3UTR	AT3G07460.1	AT3G07460	protein_coding_gene-mRNA	519	573	554	368	355	474	415.731	374.888	312.94	532.959	533.871	573.394	0.567117	0.00247893	0.0319516
Chr3	-	2386946	3UTR	AT3G07470.1	AT3G07470	protein_coding_gene-mRNA	345	354	419	536	331	588	276.353	231.606	236.682	776.267	497.778	711.298	1.3903	2.87307e-09	4.64925e-07
Chr3	-	2615445	3UTR	AT3G08610.1	AT3G08610	protein_coding_gene-mRNA	1617	1991	1848	1198	1119	1164	1295.25	1302.62	1043.89	1735.01	1682.82	1408.08	0.403471	0.00396681	0.0444637
Chr3	-	2651496	3UTR	AT3G08730.1	AT3G08730	protein_coding_gene-mRNA	1175	1288	1031	281	171	343	941.202	842.681	582.384	406.961	257.16	414.924	-1.09835	0.000221919	0.00529601
Chr3	-	2788051	AMB	AT3G09100.x	AT3G09100	protein_coding_gene-mRNA	198	307	416	231	230	308	158.603	200.856	234.987	334.548	345.888	372.585	0.811336	3.28596e-05	0.00115872
Chr3	-	2807666	3UTR	AT3G09162.1	AT3G09162	protein_coding_gene-mRNA	32	23	20	1	2	4	25.6327	15.0479	11.2975	1.44826	3.00772	4.83877	-1.97134	0.00251952	0.032316
Chr3	-	2825351	3UTR	AT3G09210.1	AT3G09210	protein_coding_gene-mRNA	189	213	246	154	202	168	151.393	139.356	138.959	223.032	303.78	203.228	0.752396	0.000144759	0.00385579
Chr3	-	2903256	AMB	AT3G09440.x	AT3G09440	protein_coding_gene-mRNA	747	1217	1880	293	346	311	598.364	796.229	1061.96	424.34	520.336	376.214	-0.87624	0.000894601	0.0150974
Chr3	-	2942503	3UTR	AT3G09580.1	AT3G09580	protein_coding_gene-mRNA	132	82	109	91	153	115	105.735	53.649	61.5712	131.792	230.091	139.115	1.12178	0.00428665	0.0469089
Chr3	-	2996283	3UTR	AT3G09770.2	AT3G09770	protein_coding_gene-mRNA	274	302	637	384	357	557	219.48	197.585	359.824	556.132	536.878	673.798	1.16372	1.6911e-07	1.51916e-05
Chr3	-	3372321	3UTR	AT3G10770.1	AT3G10770	protein_coding_gene-mRNA	248	268	465	91	82	83	198.654	175.341	262.666	131.792	123.317	100.404	-0.832607	0.000147113	0.00389653
Chr3	-	3397575	3UTR	AT3G10850.1	AT3G10850	protein_coding_gene-mRNA	621	927	881	606	523	699	497.435	606.495	497.653	877.645	786.519	845.574	0.643704	6.0855e-06	0.000297058
Chr3	-	3422145	3UTR	AT3G10940.1	AT3G10940	protein_coding_gene-mRNA	266	353	329	341	316	376	213.072	230.952	185.843	493.856	475.22	454.844	1.15475	1.397e-06	9.24892e-05
Chr3	-	3510968	3UTR	AT3G11210.1	AT3G11210	protein_coding_gene-mRNA	13	44	68	66	47	81	10.4133	28.7872	38.4114	95.5851	70.6815	97.985	1.58051	0.00349582	0.0407863
Chr3	-	3621524	3UTR	AT3G11500.1	AT3G11500	protein_coding_gene-mRNA	234	265	230	250	241	239	187.439	173.378	129.921	362.065	362.43	289.116	1.03282	9.57668e-07	6.8267e-05
Chr3	-	3678848	3UTR	AT3G11660.1	AT3G11660	protein_coding_gene-mRNA	963	1416	1583	346	305	452	771.385	926.426	894.194	501.098	458.678	546.78	-0.773675	2.45484e-05	0.000923537
Chr3	-	3713822	3UTR	AT3G11745.1	AT3G11745	protein_coding_gene-mRNA	78	90	110	24	25	11	62.4798	58.883	62.136	34.7582	37.5965	13.3066	-1.06796	0.00191947	0.0263201
Chr3	-	3761583	3UTR	AT3G11910.1	AT3G11910	protein_coding_gene-mRNA	94	127	141	80	95	129	75.2962	83.0905	79.6471	115.861	142.867	156.05	0.790859	0.000201801	0.00493045
Chr3	-	3766366	intron	AT3G11910.2	AT3G11910	protein_coding_gene-mRNA	110	117	129	248	186	222	88.1125	76.5479	72.8686	359.168	279.718	268.551	1.76416	0.000308986	0.0069035
Chr3	-	3913460	3UTR	AT3G12280.2	AT3G12280	protein_coding_gene-mRNA	79	76	88	13	8	16	63.2808	49.7234	49.7088	18.8274	12.0309	19.3551	-1.59886	2.6202e-05	0.000971819
Chr3	-	3930200	3UTR	AT3G12345.1	AT3G12345	protein_coding_gene-mRNA	1667	1595	1994	1074	1278	1279	1335.31	1043.54	1126.36	1555.43	1921.93	1547.2	0.514898	0.00183422	0.0255666
Chr3	-	3994461	3UTR	AT3G12587.1	AT3G12587	protein_coding_gene-mRNA	202	279	231	55	72	82	161.807	182.537	130.486	79.6543	108.278	99.1947	-0.711888	0.0013315	0.0203218
Chr3	-	4061044	3UTR	AT3G12780.1	AT3G12780	protein_coding_gene-mRNA	9844	10396	11085	8366	8587	8196	7885.27	6801.64	6261.62	12116.1	12913.7	9914.63	0.730968	2.20587e-05	0.000847411
Chr3	-	4136959	intergenic.pm	AT3G12965.igt	AT3G12965.igt	other_RNA-other_RNA	55	49	86	3	3	13	44.0563	32.0585	48.5791	4.34478	4.51158	15.726	-2.06439	7.31661e-05	0.00221192
Chr3	-	4361884	3UTR	AT3G13410.1	AT3G13410	protein_coding_gene-mRNA	338	445	424	79	71	169	270.746	291.144	239.506	114.413	106.774	204.438	-0.88448	0.000731649	0.0130855
Chr3	-	4393464	CDS	AT3G13480.1	AT3G13480	protein_coding_gene-mRNA	69	77	103	155	106	136	55.2706	50.3777	58.1819	224.48	159.409	164.518	1.6854	3.18644e-08	3.80217e-06
Chr3	-	4473443	3UTR	AT3G13672.2	AT3G13672	protein_coding_gene-mRNA	12	27	31	3	0	3	9.61228	17.6649	17.5111	4.34478	0	3.62907	-1.8314	0.00398783	0.0446312
Chr3	-	4521531	3UTR	AT3G13772.1	AT3G13772	protein_coding_gene-mRNA	137	239	247	25	39	83	109.74	156.367	139.524	36.2065	58.6506	100.404	-1.00279	0.00287632	0.0356724
Chr3	-	4676117	3UTR	AT3G14110.3	AT3G14110	protein_coding_gene-mRNA	964	908	1006	713	846	687	772.186	594.064	568.262	1032.61	1272.27	831.058	0.684462	0.00309327	0.0374586
Chr3	-	4715651	3UTR	AT3G14205.1	AT3G14205	protein_coding_gene-mRNA	171	217	261	293	215	278	136.975	141.973	147.432	424.34	323.33	336.294	1.29852	4.88436e-05	0.00158514
Chr3	-	4716179	CDS	AT3G14205.1	AT3G14205	protein_coding_gene-mRNA	8	4	1	18	8	14	6.40818	2.61702	0.564873	26.0687	12.0309	16.9357	2.04722	0.00363807	0.0418467
Chr3	-	4737149	3UTR	AT3G14230.1	AT3G14230	protein_coding_gene-mRNA	153	158	201	40	33	35	122.557	103.372	113.539	57.9304	49.6274	42.3392	-1.13981	0.00030899	0.0069035
Chr3	-	5180667	3UTR	AT3G15353.1	AT3G15353	protein_coding_gene-mRNA	32636	50945	48881	6796	4697	9313	26142.2	33331.1	27611.6	9842.37	7063.63	11265.9	-1.60766	1.10613e-16	1.08889e-13
Chr3	-	5252846	3UTR	AT3G15530.1	AT3G15530	protein_coding_gene-mRNA	36	46	31	1	2	2	28.8368	30.0958	17.5111	1.44826	3.00772	2.41938	-2.80013	1.49625e-05	0.000620184
Chr3	-	5275477	3UTR	AT3G15590.1	AT3G15590	protein_coding_gene-mRNA	39	75	79	8	11	7	31.2399	49.0692	44.625	11.5861	16.5425	8.46784	-1.59521	0.00110603	0.0175849
Chr3	-	5430919	3UTR	AT3G16000.1	AT3G16000	protein_coding_gene-mRNA	323	271	458	429	412	363	258.73	177.303	258.712	621.303	619.591	439.118	1.21506	0.000917244	0.0153694
Chr3	-	5460795	3UTR	AT3G16110.1	AT3G16110	protein_coding_gene-mRNA	40	45	85	56	43	52	32.0409	29.4415	48.0142	81.1025	64.666	62.9039	0.893431	0.00155892	0.0226614
Chr3	-	5669496	3UTR	AT3G16640.1	AT3G16640	protein_coding_gene-mRNA	26448	27540	36367	9381	7444	10025	21185.5	18018.2	20542.7	13586.1	11194.7	12127.2	-0.68952	6.31254e-06	0.000306243
Chr3	-	5853295	CDS	AT3G17170.1	AT3G17170	protein_coding_gene-mRNA	50	39	29	86	61	31	40.0511	25.516	16.3813	124.55	91.7355	37.5004	1.49783	0.00152762	0.022265
Chr3	-	5989192	3UTR	AT3G17510.1	AT3G17510	protein_coding_gene-mRNA	438	340	393	391	370	593	350.848	222.447	221.995	566.269	556.429	717.347	1.18701	2.72267e-06	0.000158829
Chr3	-	6090954	intergenic.igt	AT3G17800.igt	AT3G17800.igt	protein_coding_gene-protein_coding_gene	23	46	16	3	0	2	18.4235	30.0958	9.03797	4.34478	0	2.41938	-2.29041	0.00219791	0.0292716
Chr3	-	6204784	3UTR	AT3G18110.1	AT3G18110	protein_coding_gene-mRNA	65	31	39	69	39	55	52.0665	20.2819	22.03	99.9299	58.6506	66.533	1.20336	0.00187446	0.0259437
Chr3	-	6563958	3UTR	AT3G19030.1	AT3G19030	protein_coding_gene-mRNA	362	220	402	34	97	79	289.97	143.936	227.079	49.2408	145.875	95.5656	-1.12161	0.00439315	0.0477427
Chr3	-	6701274	3UTR	AT3G19340.1	AT3G19340	protein_coding_gene-mRNA	576	825	885	496	459	660	461.389	539.761	499.913	718.337	690.272	798.396	0.553645	6.75046e-06	0.000321545
Chr3	-	6787316	3UTR	AT3G19550.1	AT3G19550	protein_coding_gene-mRNA	43	47	51	0	0	15	34.444	30.75	28.8085	0	0	18.1454	-1.82789	0.00376136	0.042889
Chr3	-	6879659	3UTR	AT3G19820.1	AT3G19820	protein_coding_gene-mRNA	659	700	797	562	550	547	527.874	457.979	450.204	813.922	827.123	661.701	0.677314	8.64884e-08	8.57603e-06
Chr3	-	6898196	3UTR	AT3G19850.1	AT3G19850	protein_coding_gene-mRNA	44	66	57	4	11	6	35.245	43.1809	32.1978	5.79304	16.5425	7.25815	-1.662	0.00312771	0.0376824
Chr3	-	7055371	3UTR	AT3G20230.1	AT3G20230	protein_coding_gene-mRNA	80	77	82	66	89	95	64.0818	50.3777	46.3196	95.5851	133.844	114.921	1.08104	2.2255e-05	0.000850803
Chr3	-	7186605	3UTR	AT3G20570.1	AT3G20570	protein_coding_gene-mRNA	64	61	34	65	88	70	51.2655	39.9096	19.2057	94.1369	132.34	84.6784	1.41891	0.000674959	0.012314
Chr3	-	7709157	3UTR	AT3G21890.1	AT3G21890	protein_coding_gene-mRNA	54	35	36	4	1	9	43.2552	22.8989	20.3354	5.79304	1.50386	10.8872	-1.92502	0.000554505	0.0107207
Chr3	-	7792650	3UTR	AT3G22110.1	AT3G22110	protein_coding_gene-mRNA	599	778	903	248	245	220	479.813	509.011	510.08	359.168	368.446	266.132	-0.59058	0.000888168	0.015053
Chr3	-	7795046	3UTR	AT3G22120.1	AT3G22120	protein_coding_gene-mRNA	728	480	725	540	449	627	583.145	314.043	409.533	782.06	675.234	758.476	0.747983	0.00230444	0.0302975
Chr3	-	7977655	3UTR	AT3G22530.1	AT3G22530	protein_coding_gene-mRNA	414	415	369	364	217	371	331.623	271.516	208.438	527.166	326.338	448.795	0.674331	0.00231522	0.0303886
Chr3	-	8032917	3UTR	AT3G22740.1	AT3G22740	protein_coding_gene-mRNA	12	55	81	4	1	5	9.61228	35.9841	45.7547	5.79304	1.50386	6.04846	-2.22308	0.00100045	0.0163462
Chr3	-	8376532	3UTR	AT3G23400.1	AT3G23400	protein_coding_gene-mRNA	2031	1823	2644	1558	2042	1999	1626.88	1192.71	1493.52	2256.39	3070.88	2418.17	0.837201	2.80829e-07	2.34147e-05
Chr3	-	8457855	3UTR	AT3G23570.1	AT3G23570	protein_coding_gene-mRNA	340	546	598	107	89	110	272.348	357.224	337.794	154.964	133.844	133.066	-1.17473	1.63434e-06	0.000105212
Chr3	-	8680916	3UTR	AT3G24040.1	AT3G24040	protein_coding_gene-mRNA	116	134	131	9	16	15	92.9187	87.6703	73.9984	13.0343	24.0618	18.1454	-2.02846	1.78485e-05	0.000719604
Chr3	-	8695399	CDS	AT3G24080.2	AT3G24080	protein_coding_gene-mRNA	3	10	7	30	18	17	2.40307	6.54256	3.95411	43.4478	27.0695	20.5648	2.2513	0.00135298	0.020461
Chr3	-	8695784	CDS	AT3G24080.2	AT3G24080	protein_coding_gene-mRNA	32	50	39	75	47	51	25.6327	32.7128	22.03	108.619	70.6815	61.6943	1.47381	0.000661657	0.0121181
Chr3	-	8704327	3UTR	AT3G24110.1	AT3G24110	protein_coding_gene-mRNA	4	1	2	8	18	15	3.20409	0.654256	1.12975	11.5861	27.0695	18.1454	2.53786	0.00131816	0.0201442
Chr3	-	8729560	3UTR	AT3G24170.2	AT3G24170	protein_coding_gene-mRNA	764	1125	1095	297	259	344	611.982	736.038	618.536	430.133	389.5	416.134	-0.663462	0.000184035	0.00459611
Chr3	-	8900796	intergenic.igt	AT3G24480.igt	AT3G24480.igt	protein_coding_gene-protein_coding_gene	314	347	427	304	252	364	251.521	227.027	241.201	440.271	378.973	440.328	0.789009	0.00282472	0.0351802
Chr3	-	8966558	3UTR	AT3G24570.2	AT3G24570	protein_coding_gene-mRNA	126	157	198	117	208	161	100.929	102.718	111.845	169.446	312.803	194.76	1.07684	5.57552e-06	0.000280271
Chr3	-	9316599	3UTR	AT3G25620.1	AT3G25620	protein_coding_gene-mRNA	17	26	38	45	48	58	13.6174	17.0106	21.4652	65.1717	72.1853	70.1621	1.84634	4.85077e-05	0.00157857
Chr3	-	9444401	intergenic.igt	AT3G25826.igt	AT3G25826.igt	transposable_element_gene-transposable_element_gene	22	19	33	36	21	36	17.6225	12.4309	18.6408	52.1373	31.5811	43.5489	1.32297	0.000330715	0.00719473
Chr3	-	9456009	CDS	AT3G25840.1	AT3G25840	protein_coding_gene-mRNA	220	283	341	330	403	809	176.225	185.154	192.622	477.926	606.056	978.64	1.78671	1.14735e-05	0.000499215
Chr3	-	9630237	3UTR	AT3G26280.1	AT3G26280	protein_coding_gene-mRNA	64	191	228	8	12	38	51.2655	124.963	128.791	11.5861	18.0463	45.9683	-1.83809	2.76606e-05	0.0010108
Chr3	-	9681376	3UTR	AT3G26450.1	AT3G26450	protein_coding_gene-mRNA	622	861	1300	169	246	230	498.236	563.314	734.335	244.756	369.95	278.229	-0.990208	5.52488e-05	0.00175209
Chr3	-	9711138	AMB	AT3G26510.x	AT3G26510	protein_coding_gene-mRNA	86	88	127	151	130	157	68.888	57.5745	71.7389	218.687	195.502	189.922	1.57515	5.15241e-11	1.26803e-08
Chr3	-	9978166	3UTR	AT3G27050.1	AT3G27050	protein_coding_gene-mRNA	428	526	495	434	503	633	342.838	344.138	279.612	628.545	756.442	765.735	1.14177	1.40745e-09	2.58533e-07
Chr3	-	10043664	3UTR	AT3G27200.1	AT3G27200	protein_coding_gene-mRNA	62	72	60	117	57	75	49.6634	47.1064	33.8924	169.446	85.7201	90.7268	1.34357	0.000329001	0.00718528
Chr3	-	10087184	3UTR	AT3G27310.1	AT3G27310	protein_coding_gene-mRNA	69	102	127	12	29	21	55.2706	66.7341	71.7389	17.3791	43.612	25.4035	-1.11616	0.00285226	0.0354112
Chr3	-	10193568	3UTR	AT3G27530.1	AT3G27530	protein_coding_gene-mRNA	101	116	132	91	95	150	80.9033	75.8937	74.5632	131.792	142.867	181.454	0.964928	6.66121e-05	0.00205463
Chr3	-	10772903	3UTR	AT3G28710.1	AT3G28710	protein_coding_gene-mRNA	708	859	867	175	161	225	567.124	562.006	489.745	253.445	242.122	272.181	-1.06648	2.69074e-15	1.76587e-12
Chr3	-	11297179	3UTR	AT3G29400.1	AT3G29400	protein_coding_gene-mRNA	59	85	109	15	8	11	47.2604	55.6117	61.5712	21.7239	12.0309	13.3066	-1.6641	0.000310788	0.00692053
Chr3	-	11921449	CDS	AT3G30300.1	AT3G30300	protein_coding_gene-mRNA	1	0	2	17	13	27	0.801023	0	1.12975	24.6204	19.5502	32.6617	3.14283	0.000308634	0.0069035
Chr3	-	11976890	3UTR	AT3G30390.1	AT3G30390	protein_coding_gene-mRNA	1160	1548	1474	288	196	364	929.187	1012.79	832.623	417.099	294.757	440.328	-1.25156	4.97668e-12	1.65604e-09
Chr3	-	14201491	intergenic.igt	AT3G42047.igt	AT3G42047.igt	pseudogene-pseudogene	9	8	163	318	304	464	7.20921	5.23405	92.0743	460.547	457.174	561.297	3.0665	4.15686e-06	0.000223713
Chr3	-	15664398	3UTR	AT3G43810.1	AT3G43810	protein_coding_gene-mRNA	187	250	221	55	65	62	149.791	163.564	124.837	79.6543	97.751	75.0009	-0.782931	0.00129028	0.0198724
Chr3	-	15716930	intergenic.pm	AT3G43863.igt	AT3G43863.igt	transposable_element_gene-transposable_element_gene	75	45	88	10	11	7	60.0767	29.4415	49.7088	14.4826	16.5425	8.46784	-1.68744	0.000499182	0.00991489
Chr3	-	15799992	3UTR	AT3G44010.1	AT3G44010	protein_coding_gene-mRNA	818	965	1185	276	292	345	655.237	631.357	669.375	399.72	439.127	417.344	-0.634382	1.02975e-05	0.000459903
Chr3	-	15813144	exon	AT3G44042.1	AT3G44042	transposable_element_gene-mRNA	59	38	66	5	5	8	47.2604	24.8617	37.2816	7.2413	7.5193	9.67753	-1.93217	0.00052843	0.0103381
Chr3	-	16011620	3UTR	AT3G44340.1	AT3G44340	protein_coding_gene-mRNA	60	80	89	58	46	96	48.0614	52.3405	50.2737	83.9991	69.1776	116.13	0.823542	0.00252549	0.0323569
Chr3	-	16074148	3UTR	AT3G44450.1	AT3G44450	protein_coding_gene-mRNA	1203	1421	1394	332	209	490	963.631	929.697	787.433	480.822	314.307	592.749	-0.927378	0.000262353	0.00603539
Chr3	-	16188223	3UTR	AT3G44610.1	AT3G44610	protein_coding_gene-mRNA	19	62	71	58	79	58	15.2194	40.5638	40.106	83.9991	118.805	70.1621	1.4094	0.000540852	0.010517
Chr3	-	16541671	3UTR	AT3G45190.1	AT3G45190	protein_coding_gene-mRNA	163	235	255	56	52	72	130.567	153.75	144.043	81.1025	78.2008	87.0978	-0.781178	0.00131039	0.0200903
Chr3	-	16805566	3UTR	AT3G45770.2	AT3G45770	protein_coding_gene-mRNA	262	294	324	40	56	67	209.868	192.351	183.019	57.9304	84.2162	81.0493	-1.34928	2.27073e-06	0.000137914
Chr3	-	16928364	3UTR	AT3G46100.1	AT3G46100	protein_coding_gene-mRNA	176	138	134	125	149	117	140.98	90.2873	75.693	181.032	224.075	141.534	0.818265	0.00133437	0.0203393
Chr3	-	17092937	3UTR	AT3G46450.1	AT3G46450	protein_coding_gene-mRNA	366	539	577	384	277	432	293.174	352.644	325.932	556.132	416.569	522.587	0.615625	0.00032743	0.0071828
Chr3	-	17215815	3UTR	AT3G46740.1	AT3G46740	protein_coding_gene-mRNA	77	106	98	16	29	8	61.6788	69.3511	55.3576	23.1722	43.612	9.67753	-1.23954	0.00162915	0.0233841
Chr3	-	17241806	3UTR	AT3G46820.1	AT3G46820	protein_coding_gene-mRNA	118	154	151	24	46	24	94.5207	100.755	85.2958	34.7582	69.1776	29.0326	-1.04637	0.00213652	0.0286641
Chr3	-	17337214	CDS	AT3G47070.1	AT3G47070	protein_coding_gene-mRNA	22	24	22	53	95	59	17.6225	15.7021	12.4272	76.7578	142.867	71.3718	2.50107	1.23753e-08	1.64257e-06
Chr3	-	17472381	3UTR	AT3G47420.1	AT3G47420	protein_coding_gene-mRNA	385	330	531	105	77	124	308.394	215.904	299.948	152.067	115.797	150.002	-0.962712	1.45838e-06	9.59772e-05
Chr3	-	17504196	3UTR	AT3G47500.1	AT3G47500	protein_coding_gene-mRNA	776	1002	1307	336	281	431	621.594	655.564	738.289	486.615	422.585	521.377	-0.489163	0.00427519	0.0468486
Chr3	-	17550813	intergenic.igt	AT3G47630.igt	AT3G47630.igt	protein_coding_gene-protein_coding_gene	0	0	0	12	11	0	0	0	0	17.3791	16.5425	0	2.58935	0.00287947	0.0356928
Chr3	-	17574858	3UTR	AT3G47670.1	AT3G47670	protein_coding_gene-mRNA	65	94	135	20	23	18	52.0665	61.5	76.2579	28.9652	34.5888	21.7744	-1.11889	0.000883322	0.0149816
Chr3	-	17576002	3UTR	AT3G47675.1	AT3G47675	protein_coding_gene-mRNA	23	25	23	46	51	48	18.4235	16.3564	12.9921	66.6199	76.6969	58.0652	1.91992	3.75079e-05	0.00130127
Chr3	-	17666864	exon	AT3G47875.1	AT3G47875	transposable_element_gene-mRNA	8	8	17	22	11	18	6.40818	5.23405	9.60284	31.8617	16.5425	21.7744	1.52949	0.00367918	0.0421528
Chr3	-	17726757	intron	AT3G48030.1	AT3G48030	protein_coding_gene-mRNA	342	396	554	885	801	962	273.95	259.085	312.94	1281.71	1204.59	1163.72	2.06737	6.64387e-18	7.84841e-15
Chr3	-	17743095	3UTR	AT3G48060.1	AT3G48060	protein_coding_gene-mRNA	141	236	263	219	187	295	112.944	154.404	148.562	317.169	281.222	356.859	1.18488	1.13037e-11	3.3217e-09
Chr3	-	17868615	intergenic.pm	AT3G48250.igt	AT3G48250.igt	protein_coding_gene-protein_coding_gene	14	8	29	1	1	1	11.2143	5.23405	16.3813	1.44826	1.50386	1.20969	-2.17186	0.00381571	0.0433808
Chr3	-	17892816	AMB	AT3G48330.x	AT3G48330	protein_coding_gene-mRNA	108	159	146	118	98	123	86.5105	104.027	82.4715	170.895	147.378	148.792	0.762147	0.00043499	0.00892651
Chr3	-	18052599	3UTR	AT3G48740.1	AT3G48740	protein_coding_gene-mRNA	1641	1882	2143	243	253	330	1314.48	1231.31	1210.52	351.927	380.477	399.198	-1.71957	2.82191e-38	9.52435e-35
Chr3	-	18158810	3UTR	AT3G48990.1	AT3G48990	protein_coding_gene-mRNA	251	216	348	42	34	78	201.057	141.319	196.576	60.8269	51.1313	94.3559	-1.33717	4.75972e-07	3.71132e-05
Chr3	-	18362458	3UTR	AT3G49530.1	AT3G49530	protein_coding_gene-mRNA	189	104	132	20	25	48	151.393	68.0426	74.5632	28.9652	37.5965	58.0652	-1.17	0.00102474	0.0166053
Chr3	-	18440008	3UTR	AT3G49720.1	AT3G49720	protein_coding_gene-mRNA	706	766	826	254	231	249	565.522	501.16	466.585	367.858	347.392	301.213	-0.588373	0.000728175	0.0130674
Chr3	-	18565162	3UTR	AT3G50070.1	AT3G50070	protein_coding_gene-mRNA	15	23	15	2	1	0	12.0153	15.0479	8.4731	2.89652	1.50386	0	-2.22636	0.00161453	0.0232394
Chr3	-	18676093	3UTR	AT3G50370.1	AT3G50370	protein_coding_gene-mRNA	162	218	208	149	164	178	129.766	142.628	117.494	215.791	246.633	215.325	0.78814	3.46592e-05	0.00121492
Chr3	-	18741589	3UTR	AT3G50500.2	AT3G50500	protein_coding_gene-mRNA	131	124	134	18	33	45	104.934	81.1277	75.693	26.0687	49.6274	54.4361	-0.958878	0.000955551	0.0158316
Chr3	-	18834223	3UTR	AT3G50685.1	AT3G50685	protein_coding_gene-mRNA	2720	2735	3025	2147	2266	2305	2178.78	1789.39	1708.74	3109.41	3407.75	2788.34	0.702117	0.00108692	0.0173746
Chr3	-	18855158	3UTR	AT3G50740.1	AT3G50740	protein_coding_gene-mRNA	200	275	420	42	48	97	160.205	179.92	237.247	60.8269	72.1853	117.34	-1.15167	0.000502025	0.00994203
Chr3	-	18893931	3UTR	AT3G50830.1	AT3G50830	protein_coding_gene-mRNA	503	561	540	132	163	205	402.915	367.037	305.031	191.17	245.129	247.987	-0.63963	0.0030393	0.037071
Chr3	-	18896263	3UTR	AT3G50840.1	AT3G50840	protein_coding_gene-mRNA	54	155	184	16	37	21	43.2552	101.41	103.937	23.1722	55.6429	25.4035	-1.18965	0.00256136	0.0327106
Chr3	-	19117603	3UTR	AT3G51550.1	AT3G51550	protein_coding_gene-mRNA	162	270	308	31	56	57	129.766	176.649	173.981	44.896	84.2162	68.9524	-1.21646	0.00119287	0.0186888
Chr3	-	19138434	3UTR	AT3G51600.1	AT3G51600	protein_coding_gene-mRNA	4412	5993	5467	1697	1616	1607	3534.11	3920.95	3088.16	2457.7	2430.24	1943.97	-0.622933	2.17885e-06	0.000133017
Chr3	-	19277868	3UTR	AT3G51950.1	AT3G51950	protein_coding_gene-mRNA	909	882	1034	1080	716	1066	728.13	577.053	584.079	1564.12	1076.76	1289.53	1.04537	2.7333e-08	3.36338e-06
Chr3	-	19317869	3UTR	AT3G52090.1	AT3G52090	protein_coding_gene-mRNA	295	363	396	248	217	221	236.302	237.495	223.69	359.168	326.338	267.342	0.443902	0.00317341	0.0380716
Chr3	-	19369724	CDS	AT3G52220.1	AT3G52220	protein_coding_gene-mRNA	40	92	78	219	84	111	32.0409	60.1915	44.0601	317.169	126.324	134.276	1.96692	7.5655e-07	5.55101e-05
Chr3	-	19372712	3UTR	AT3G52240.1	AT3G52240	protein_coding_gene-mRNA	120	134	174	107	127	131	96.1228	87.6703	98.2879	154.964	190.99	158.47	0.821359	0.000496942	0.00989111
Chr3	-	19431345	intergenic.igt	AT3G52450.igt	AT3G52450.igt	protein_coding_gene-protein_coding_gene	92	195	160	12	2	23	73.6941	127.58	90.3797	17.3791	3.00772	27.8229	-2.38111	1.02283e-08	1.42149e-06
Chr3	-	19593180	3UTR	AT3G52870.1	AT3G52870	protein_coding_gene-mRNA	293	254	282	386	446	364	234.7	166.181	159.294	559.028	670.722	440.328	1.5339	8.67549e-08	8.57603e-06
Chr3	-	19601295	3UTR	AT3G52880.2	AT3G52880	protein_coding_gene-mRNA	968	1351	1263	409	395	489	775.39	883.899	713.435	592.338	594.025	591.539	-0.414153	0.000600251	0.0113234
Chr3	-	19766686	3UTR	AT3G53310.1	AT3G53310	protein_coding_gene-mRNA	38	21	53	1	6	1	30.4389	13.7394	29.9383	1.44826	9.02316	1.20969	-2.17085	0.000762811	0.0134695
Chr3	-	19803699	AMB	AT3G53420.x	AT3G53420	protein_coding_gene-mRNA	8861	10386	11563	2375	2607	2852	7097.86	6795.1	6531.63	3439.62	3920.57	3450.04	-0.911401	8.27752e-10	1.60299e-07
Chr3	-	19948147	3UTR	AT3G53850.1	AT3G53850	protein_coding_gene-mRNA	43	57	48	44	56	66	34.444	37.2926	27.1139	63.7234	84.2162	79.8396	1.16601	0.000314231	0.00696858
Chr3	-	19956804	3UTR	AT3G53900.1	AT3G53900	protein_coding_gene-mRNA	18	33	34	64	39	16	14.4184	21.5904	19.2057	92.6886	58.6506	19.3551	1.46661	0.00431426	0.047102
Chr3	-	19987580	3UTR	AT3G53980.2	AT3G53980	protein_coding_gene-mRNA	32	25	26	54	64	69	25.6327	16.3564	14.6867	78.206	96.2471	83.4687	1.93394	0.00122132	0.0190211
Chr3	-	19989483	3UTR	AT3G53990.1	AT3G53990	protein_coding_gene-mRNA	153	182	189	41	45	59	122.557	119.075	106.761	59.3786	67.6737	71.3718	-0.787954	0.00292245	0.0360469
Chr3	-	20067574	3UTR	AT3G54210.1	AT3G54210	protein_coding_gene-mRNA	3129	2577	3180	2322	3309	2029	2506.4	1686.02	1796.3	3362.86	4976.28	2454.46	0.832925	0.000645875	0.0119494
Chr3	-	20108208	3UTR	AT3G54300.1	AT3G54300	protein_coding_gene-mRNA	200	242	323	78	52	74	160.205	158.33	182.454	112.964	78.2008	89.5172	-0.82371	0.00014026	0.00375712
Chr3	-	20138101	CDS	AT3G54390.1	AT3G54390	protein_coding_gene-mRNA	6	24	14	26	77	43	4.80614	15.7021	7.90822	37.6547	115.797	52.0167	2.45989	5.4607e-05	0.00174134
Chr3	-	20138193	CDS	AT3G54390.1	AT3G54390	protein_coding_gene-mRNA	9	9	8	14	16	28	7.20921	5.8883	4.51898	20.2756	24.0618	33.8714	1.89079	0.00168605	0.0240402
Chr3	-	20339625	3UTR	AT3G54890.1	AT3G54890	protein_coding_gene-mRNA	61960	64701	85611	57264	61922	58434	49631.4	42331	48359.3	82933.1	93122.1	70687.1	0.804366	2.65371e-05	0.000979842
Chr3	-	20341682	3UTR	AT3G54900.1	AT3G54900	protein_coding_gene-mRNA	2841	2732	3368	2254	2321	2312	2275.71	1787.43	1902.49	3264.38	3490.46	2796.81	0.670919	0.000423521	0.0087466
Chr3	-	20513895	3UTR	AT3G55330.1	AT3G55330	protein_coding_gene-mRNA	1689	1541	1561	1271	1456	1235	1352.93	1008.21	881.767	1840.74	2189.62	1493.97	0.756751	0.000480119	0.00962112
Chr3	-	20574809	3UTR	AT3G55500.1	AT3G55500	protein_coding_gene-mRNA	71	88	90	78	189	114	56.8726	57.5745	50.8386	112.964	284.23	137.905	1.57108	0.00101495	0.0165185
Chr3	-	20790693	3UTR	AT3G56020.1	AT3G56020	protein_coding_gene-mRNA	973	1077	1274	814	1033	733	779.395	704.633	719.648	1178.88	1553.49	886.704	0.704703	0.000668068	0.0121994
Chr3	-	20863284	3UTR	AT3G56240.1	AT3G56240	protein_coding_gene-mRNA	1767	2026	2209	439	378	553	1415.41	1325.52	1247.8	635.786	568.459	668.959	-1.07907	1.79882e-10	4.04752e-08
Chr3	-	20879422	CDS	AT3G56290.1	AT3G56290	protein_coding_gene-mRNA	37	24	14	136	43	51	29.6378	15.7021	7.90822	196.963	64.666	61.6943	2.25382	0.000163362	0.00422275
Chr3	-	21069453	3UTR	AT3G56910.1	AT3G56910	protein_coding_gene-mRNA	2021	1912	1976	1474	1796	1361	1618.87	1250.94	1116.19	2134.73	2700.93	1646.39	0.690357	0.00158967	0.0230132
Chr3	-	21288895	3UTR	AT3G57520.3	AT3G57520	protein_coding_gene-mRNA	13	34	56	31	79	51	10.4133	22.2447	31.6329	44.896	118.805	61.6943	1.65247	0.00036518	0.00779381
Chr3	-	21301430	3UTR	AT3G57540.1	AT3G57540	protein_coding_gene-mRNA	109	139	133	24	14	26	87.3115	90.9415	75.1281	34.7582	21.0541	31.452	-1.47173	2.19432e-05	0.000845728
Chr3	-	21430987	3UTR	AT3G57880.1	AT3G57880	protein_coding_gene-mRNA	91	95	153	11	21	17	72.8931	62.1543	86.4256	15.9309	31.5811	20.5648	-1.62199	1.81779e-05	0.000729151
Chr3	-	21464831	exon	AT3G57965.1	AT3G57965	other_RNA-ncRNA	19	17	38	34	24	40	15.2194	11.1223	21.4652	49.2408	36.0927	48.3877	1.38032	0.00155961	0.0226614
Chr3	-	21716188	intergenic.igt	AT3G58720.igt	AT3G58720.igt	protein_coding_gene-protein_coding_gene	34	29	26	35	71	51	27.2348	18.9734	14.6867	50.6891	106.774	61.6943	1.70676	0.000273396	0.00624082
Chr3	-	21742072	3UTR	AT3G58790.1	AT3G58790	protein_coding_gene-mRNA	42	110	82	4	12	16	33.643	71.9681	46.3196	5.79304	18.0463	19.3551	-1.67902	0.000236896	0.00560486
Chr3	-	21797132	3UTR	AT3G58990.1	AT3G58990	protein_coding_gene-mRNA	529	709	1115	207	173	282	423.741	463.867	629.833	299.79	260.168	341.133	-0.7393	0.000909484	0.0152718
Chr3	-	21821348	3UTR	AT3G59040.1	AT3G59040	protein_coding_gene-mRNA	96	120	162	147	110	157	76.8982	78.5107	91.5094	212.894	165.425	189.922	1.16773	4.30595e-05	0.00145315
Chr3	-	21943598	intergenic.pm	AT3G59400.igt	AT3G59400.igt	protein_coding_gene-protein_coding_gene	38	20	61	3	3	6	30.4389	13.0851	34.4573	4.34478	4.51158	7.25815	-1.99991	0.000690457	0.012529
Chr3	-	22169055	CDS	AT3G60030.1	AT3G60030	protein_coding_gene-mRNA	0	1	16	19	25	26	0	0.654256	9.03797	27.5169	37.5965	31.452	2.45856	0.00107428	0.0171958
Chr3	-	22254617	3UTR	AT3G60220.1	AT3G60220	protein_coding_gene-mRNA	8	11	16	20	25	12	6.40818	7.19681	9.03797	28.9652	37.5965	14.5163	1.64294	0.00172802	0.0244615
Chr3	-	22270359	3UTR	AT3G60250.1	AT3G60250	protein_coding_gene-mRNA	129	169	166	121	96	145	103.332	110.569	93.7689	175.239	144.371	175.405	0.680136	0.000815411	0.0141654
Chr3	-	22471831	3UTR	AT3G60820.3	AT3G60820	protein_coding_gene-mRNA	422	667	683	145	153	186	338.032	436.389	385.808	209.998	230.091	225.003	-0.797984	2.18161e-07	1.88112e-05
Chr3	-	22614452	3UTR	AT3G61113.1	AT3G61113	protein_coding_gene-mRNA	17	16	28	28	38	35	13.6174	10.4681	15.8164	40.5513	57.1467	42.3392	1.69264	5.4791e-05	0.0017446
Chr3	-	22857609	3UTR	AT3G61750.1	AT3G61750	protein_coding_gene-mRNA	6	13	22	38	11	22	4.80614	8.50532	12.4272	55.0339	16.5425	26.6132	1.68339	0.00318668	0.0381594
Chr3	-	22900155	3UTR	AT3G61860.1	AT3G61860	protein_coding_gene-mRNA	141	148	202	34	41	58	112.944	96.8298	114.104	49.2408	61.6583	70.1621	-0.812962	0.00183825	0.0255925
Chr3	-	23001070	3UTR	AT3G62120.2	AT3G62120	protein_coding_gene-mRNA	222	244	285	196	279	254	177.827	159.638	160.989	283.859	419.577	307.262	0.993232	0.000329404	0.00718584
Chr3	-	23038289	3UTR	AT3G62260.1	AT3G62260	protein_coding_gene-mRNA	167	103	125	38	25	21	133.771	67.3883	70.6091	55.0339	37.5965	25.4035	-1.14279	0.00395167	0.0443513
Chr3	-	23150833	3UTR	AT3G62600.1	AT3G62600	protein_coding_gene-mRNA	74	121	131	88	150	167	59.2757	79.1649	73.9984	127.447	225.579	202.018	1.35385	3.42446e-08	4.02519e-06
Chr3	-	23164535	CDS	AT3G62630.1	AT3G62630	protein_coding_gene-mRNA	1	1	4	14	13	3	0.801023	0.654256	2.25949	20.2756	19.5502	3.62907	2.35915	0.00305104	0.0371758
Chr3	-	23190266	3UTR	AT3G62700.1	AT3G62700	protein_coding_gene-mRNA	348	505	502	367	298	449	278.756	330.399	283.566	531.511	448.151	543.151	0.766094	9.70741e-08	9.43816e-06
Chr3	-	23223083	3UTR	AT3G62790.1	AT3G62790	protein_coding_gene-mRNA	307	438	462	126	133	138	245.914	286.564	260.971	182.481	200.013	166.937	-0.527687	0.00462995	0.0492954
Chr3	-	23235532	3UTR	AT3G62840.1	AT3G62840	protein_coding_gene-mRNA	137	124	184	38	28	47	109.74	81.1277	103.937	55.0339	42.1081	56.8555	-0.906118	0.000863293	0.0147151
Chr3	-	23235921	intron	AT3G62840.2	AT3G62840	protein_coding_gene-mRNA	4	3	14	23	13	16	3.20409	1.96277	7.90822	33.31	19.5502	19.3551	2.04059	0.00127823	0.0197443
Chr3	-	23326905	3UTR	AT3G63140.1	AT3G63140	protein_coding_gene-mRNA	2350	2250	2590	1842	1768	1776	1882.4	1472.08	1463.02	2667.69	2658.83	2148.41	0.626983	0.000532052	0.0103886
Chr3	-	23333947	CDS	AT3G63160.1	AT3G63160	protein_coding_gene-mRNA	45	31	45	226	570	135	36.046	20.2819	25.4193	327.307	857.201	163.308	3.68777	6.4767e-13	2.83368e-10
Chr3	-	23342640	3UTR	AT3G63190.1	AT3G63190	protein_coding_gene-mRNA	542	572	560	468	498	362	434.154	374.234	316.329	677.785	748.923	437.908	0.716468	0.00149975	0.0219535
Chr3	-	23372898	AMB	AT3G63260.x	AT3G63260	protein_coding_gene-mRNA	602	591	754	146	133	245	482.216	386.665	425.914	211.446	200.013	296.374	-0.855043	1.08248e-05	0.000478032
Chr3	-	23415657	3UTR	AT3G63410.1	AT3G63410	protein_coding_gene-mRNA	12763	14155	15392	4412	4138	4305	10223.5	9260.99	8694.53	6389.72	6222.98	5207.72	-0.656741	4.57814e-06	0.000241237
Chr3	-	23430796	3UTR	AT3G63460.1	AT3G63460	protein_coding_gene-mRNA	33	51	52	2	5	8	26.4338	33.367	29.3734	2.89652	7.5193	9.67753	-1.9051	0.000213425	0.0051453
Chr3	-	23459234	3UTR	AT3G63540.1	AT3G63540	protein_coding_gene-mRNA	1394	1388	1354	410	467	459	1116.63	908.107	764.838	593.786	702.303	555.248	-0.58521	0.00114838	0.0180928
Chr4	+	14405	3UTR	AT4G00030.1	AT4G00030	protein_coding_gene-mRNA	279	324	283	244	173	305	223.485	211.979	159.859	353.375	260.168	368.956	0.714632	0.00137822	0.02074
Chr4	+	16018	3UTR	AT4G00040.1	AT4G00040	protein_coding_gene-mRNA	132	236	241	149	144	261	105.735	154.404	136.134	215.791	216.556	315.729	0.898923	0.000224289	0.0053364
Chr4	+	20044	3UTR	AT4G00050.1	AT4G00050	protein_coding_gene-mRNA	205	272	217	71	27	75	164.21	177.958	122.577	102.826	40.6042	90.7268	-0.954919	0.00134024	0.0203761
Chr4	+	162941	3UTR	AT4G00360.1	AT4G00360	protein_coding_gene-mRNA	3738	4753	5305	1194	1456	1833	2994.22	3109.68	2996.65	1729.22	2189.62	2217.36	-0.561289	0.00445785	0.0482019
Chr4	+	195708	CDS	AT4G00440.2	AT4G00440	protein_coding_gene-mRNA	3	21	12	32	48	46	2.40307	13.7394	6.77848	46.3443	72.1853	55.6458	2.63412	1.21503e-06	8.27268e-05
Chr4	+	336301	3UTR	AT4G00780.1	AT4G00780	protein_coding_gene-mRNA	1791	2439	2735	853	665	1041	1434.63	1595.73	1544.93	1235.37	1000.07	1259.29	-0.386197	0.000935131	0.0156027
Chr4	+	400891	3UTR	AT4G00930.1	AT4G00930	protein_coding_gene-mRNA	19	9	26	0	0	1	15.2194	5.8883	14.6867	0	0	1.20969	-2.33773	0.00409963	0.0455218
Chr4	+	494790	3UTR	AT4G01150.1	AT4G01150	protein_coding_gene-mRNA	22804	21910	25089	15793	15240	16277	18266.5	14334.7	14172.1	22872.4	22918.8	19690.1	0.481835	0.0012719	0.0196919
Chr4	+	622799	3UTR	AT4G01460.1	AT4G01460	protein_coding_gene-mRNA	25	28	43	55	79	57	20.0256	18.3192	24.2895	79.6543	118.805	68.9524	1.96493	5.63825e-06	0.000281626
Chr4	+	628033	3UTR	AT4G01480.1	AT4G01480	protein_coding_gene-mRNA	254	411	350	80	49	112	203.46	268.899	197.706	115.861	73.6892	135.485	-1.01118	0.000218807	0.00523761
Chr4	+	732390	3UTR	AT4G01690.1	AT4G01690	protein_coding_gene-mRNA	515	644	633	417	640	441	412.527	421.341	357.565	603.924	962.471	533.474	0.804103	0.000166815	0.0043026
Chr4	+	762544	intergenic.pm	AT4G01750.igt	AT4G01750.igt	protein_coding_gene-protein_coding_gene	28	46	60	12	1	7	22.4286	30.0958	33.8924	17.3791	1.50386	8.46784	-1.51557	0.000263289	0.0060429
Chr4	+	1109590	3UTR	AT4G02510.1	AT4G02510	protein_coding_gene-mRNA	473	540	675	154	131	153	378.884	353.298	381.289	223.032	197.006	185.083	-0.866596	8.30011e-05	0.00246355
Chr4	+	1147383	3UTR	AT4G02600.1	AT4G02600	protein_coding_gene-mRNA	141	141	189	30	28	59	112.944	92.25	106.761	43.4478	42.1081	71.3718	-0.950361	0.000645761	0.0119494
Chr4	+	1209180	3UTR	AT4G02730.1	AT4G02730	protein_coding_gene-mRNA	33	37	61	47	44	98	26.4338	24.2075	34.4573	68.0682	66.1699	118.55	1.50035	3.33853e-05	0.0011755
Chr4	+	1250822	CDS	AT4G02800.1	AT4G02800	protein_coding_gene-mRNA	1	0	0	24	7	3	0.801023	0	0	34.7582	10.527	3.62907	3.42406	6.54147e-05	0.00202554
Chr4	+	1376253	3UTR	AT4G03100.1	AT4G03100	protein_coding_gene-mRNA	4	6	6	19	26	28	3.20409	3.92553	3.38924	27.5169	39.1004	33.8714	2.9461	3.77165e-08	4.32568e-06
Chr4	+	1441856	3UTR	AT4G03280.2	AT4G03280	protein_coding_gene-mRNA	10959	11412	11596	7964	8802	7895	8778.41	7466.37	6550.27	11533.9	13237	9550.51	0.586543	3.00792e-05	0.00107675
Chr4	+	1585886	3UTR	AT4G03560.1	AT4G03560	protein_coding_gene-mRNA	339	328	360	117	102	125	271.547	214.596	203.354	169.446	153.394	151.211	-0.532081	0.00344602	0.0403647
Chr4	+	2031850	3UTR	AT4G04210.1	AT4G04210	protein_coding_gene-mRNA	426	528	521	99	61	119	341.236	345.447	294.299	143.378	91.7355	143.953	-1.34241	1.41294e-08	1.81425e-06
Chr4	+	2037808	AMB	AT4G04223.x	AT4G04223	other_RNA-ncRNA	113	214	221	19	24	44	90.5156	140.011	124.837	27.5169	36.0927	53.2264	-1.51226	0.000277394	0.00630205
Chr4	+	2126781	3UTR	AT4G04340.1	AT4G04340	protein_coding_gene-mRNA	296	471	466	110	132	113	237.103	308.154	263.231	159.309	198.51	136.695	-0.707615	0.000177948	0.00448208
Chr4	+	2292887	intergenic.igt	AT4G04570.igt	AT4G04570.igt	protein_coding_gene-protein_coding_gene	52	73	30	2	10	7	41.6532	47.7607	16.9462	2.89652	15.0386	8.46784	-1.7511	0.00273356	0.0343926
Chr4	+	2446999	3UTR	AT4G04830.2	AT4G04830	protein_coding_gene-mRNA	273	347	360	63	44	92	218.679	227.027	203.354	91.2403	66.1699	111.292	-1.23111	2.53354e-05	0.000942635
Chr4	+	2564741	3UTR	AT4G05000.2	AT4G05000	protein_coding_gene-mRNA	63	97	123	22	18	17	50.4644	63.4628	69.4794	31.8617	27.0695	20.5648	-1.16159	0.000660951	0.0121145
Chr4	+	2611703	3UTR	AT4G05090.1	AT4G05090	protein_coding_gene-mRNA	214	252	222	230	281	310	171.419	164.872	125.402	333.1	422.585	375.004	1.26495	1.12898e-06	7.79919e-05
Chr4	+	2720094	3UTR	AT4G05320.4	AT4G05320	protein_coding_gene-mRNA	15951	24442	29493	6160	6961	8686	12777.1	15991.3	16659.8	8921.28	10468.4	10507.4	-0.599588	2.52882e-05	0.000942363
Chr4	+	3665909	3UTR	AT4G06598.1	AT4G06598	protein_coding_gene-mRNA	49	63	94	128	51	96	39.2501	41.2181	53.0981	185.377	76.6969	116.13	1.40855	0.000743006	0.0132186
Chr4	+	3901931	3UTR	AT4G06676.1	AT4G06676	protein_coding_gene-mRNA	15	30	21	0	1	3	12.0153	19.6277	11.8623	0	1.50386	3.62907	-2.18801	0.00144661	0.0214145
Chr4	+	5240966	3UTR	AT4G08290.1	AT4G08290	protein_coding_gene-mRNA	272	549	571	69	48	117	217.878	359.186	322.542	99.9299	72.1853	141.534	-1.46396	3.45239e-06	0.000195135
Chr4	+	5248343	3UTR	AT4G08300.1	AT4G08300	protein_coding_gene-mRNA	306	481	410	39	33	50	245.113	314.697	231.598	56.4821	49.6274	60.4846	-2.20129	2.83511e-19	3.72124e-16
Chr4	+	5286415	CDS	AT4G08350.1	AT4G08350	protein_coding_gene-mRNA	8	20	23	51	48	65	6.40818	13.0851	12.9921	73.8612	72.1853	78.6299	2.3177	0.000230295	0.00546829
Chr4	+	5551370	3UTR	AT4G08685.1	AT4G08685	protein_coding_gene-mRNA	505	536	447	413	473	577	404.517	350.681	252.498	598.131	711.326	697.992	0.977228	4.33084e-05	0.00145315
Chr4	+	5705347	3UTR	AT4G08900.1	AT4G08900	protein_coding_gene-mRNA	102	184	198	25	37	49	81.7043	120.383	111.845	36.2065	55.6429	59.2749	-1.0151	0.0015949	0.0230747
Chr4	+	5739750	intergenic.pm	AT4G08945.igt	AT4G08945.igt	transposable_element_gene-transposable_element_gene	34	25	27	3	1	1	27.2348	16.3564	15.2516	4.34478	1.50386	1.20969	-2.53972	7.06529e-05	0.00216504
Chr4	+	5777459	3UTR	AT4G09000.1	AT4G09000	protein_coding_gene-mRNA	936	931	1219	289	254	415	749.757	609.112	688.58	418.547	381.981	502.022	-0.644435	5.91651e-06	0.000291216
Chr4	+	5833642	3UTR	AT4G09150.2	AT4G09150	protein_coding_gene-mRNA	274	293	499	293	298	445	219.48	191.697	281.872	424.34	448.151	538.313	1.00216	0.000105008	0.00298742
Chr4	+	6309517	3UTR	AT4G10100.2	AT4G10100	protein_coding_gene-mRNA	271	332	432	83	78	98	217.077	217.213	244.025	120.206	117.301	118.55	-0.913492	0.000104268	0.00298039
Chr4	+	6805733	CDS	AT4G11160.1	AT4G11160	protein_coding_gene-mRNA	33	28	24	48	31	39	26.4338	18.3192	13.557	69.5165	46.6197	47.178	1.37023	0.00460683	0.0491371
Chr4	+	7093476	3UTR	AT4G11790.1	AT4G11790	protein_coding_gene-mRNA	41	51	64	58	57	66	32.8419	33.367	36.1519	83.9991	85.7201	79.8396	1.25061	2.2837e-06	0.000138345
Chr4	+	7215988	3UTR	AT4G12040.2	AT4G12040	protein_coding_gene-mRNA	394	646	626	167	163	237	315.603	422.649	353.611	241.859	245.129	286.697	-0.49094	0.0031128	0.0375761
Chr4	+	7443696	3UTR	AT4G12560.1	AT4G12560	protein_coding_gene-mRNA	98	157	210	126	141	215	78.5002	102.718	118.623	182.481	212.044	260.084	1.10005	1.16785e-05	0.000504766
Chr4	+	7514700	CDS	AT4G12780.2	AT4G12780	protein_coding_gene-mRNA	35	51	74	93	76	99	28.0358	33.367	41.8006	134.688	114.293	119.759	1.74684	1.10847e-06	7.7253e-05
Chr4	+	7522611	3UTR	AT4G12800.1	AT4G12800	protein_coding_gene-mRNA	60832	63498	75447	45101	47299	50414	48727.8	41543.9	42618	65318	71131.1	60985.4	0.563744	0.00434769	0.0473794
Chr4	+	7619483	3UTR	AT4G13050.1	AT4G13050	protein_coding_gene-mRNA	111	117	168	118	120	82	88.9135	76.5479	94.8987	170.895	180.463	99.1947	0.766506	0.00374199	0.0427093
Chr4	+	8037202	pseudogenic_exon	AT4G13900.1	AT4G13900	pseudogene-pseudogenic_transcript	11	4	14	0	0	0	8.81125	2.61702	7.90822	0	0	0	-2.31993	0.00361422	0.0416331
Chr4	+	8056879	3UTR	AT4G13940.4	AT4G13940	protein_coding_gene-mRNA	1953	1669	2087	1539	1432	1678	1564.4	1091.95	1178.89	2228.87	2153.53	2029.86	0.730447	0.000664356	0.0121487
Chr4	+	8233012	3UTR	AT4G14300.1	AT4G14300	protein_coding_gene-mRNA	393	344	460	116	100	110	314.802	225.064	259.842	167.998	150.386	133.066	-0.810823	0.000408829	0.00851013
Chr4	+	8233685	intergenic.igt	AT4G14300.igt	AT4G14300.igt	protein_coding_gene-protein_coding_gene	26	42	51	40	41	63	20.8266	27.4787	28.8085	57.9304	61.6583	76.2106	1.26885	0.00142973	0.0212508
Chr4	+	8297332	CDS	AT4G14400.2	AT4G14400	protein_coding_gene-mRNA	12	12	26	19	19	57	9.61228	7.85107	14.6867	27.5169	28.5734	68.9524	1.79507	0.000175344	0.00445449
Chr4	+	8301662	3UTR	AT4G14410.1	AT4G14410	protein_coding_gene-mRNA	177	217	192	30	42	62	141.781	141.973	108.456	43.4478	63.1622	75.0009	-1.07429	0.00011302	0.00318642
Chr4	+	8337259	3UTR	AT4G14500.1	AT4G14500	protein_coding_gene-mRNA	158	207	272	137	214	183	126.562	135.431	153.645	198.412	321.826	221.374	0.816931	0.000309147	0.0069035
Chr4	+	8345216	3UTR	AT4G14540.1	AT4G14540	protein_coding_gene-mRNA	846	586	1252	943	1115	987	677.665	383.394	707.221	1365.71	1676.8	1193.97	1.22749	9.90725e-06	0.00044755
Chr4	+	8481193	3UTR	AT4G14760.1	AT4G14760	protein_coding_gene-mRNA	200	378	448	471	314	340	160.205	247.309	253.063	682.13	472.212	411.295	1.20905	1.83857e-05	0.000734994
Chr4	+	8521447	3UTR	AT4G14890.1	AT4G14890	protein_coding_gene-mRNA	918	1149	1230	374	364	418	735.339	751.74	694.794	541.649	547.405	505.651	-0.44984	0.00241979	0.0313432
Chr4	+	8553550	3UTR	AT4G14965.1	AT4G14965	protein_coding_gene-mRNA	83	123	139	28	15	11	66.4849	80.4734	78.5173	40.5513	22.5579	13.3066	-1.46082	0.000731618	0.0130855
Chr4	+	8652586	CDS	AT4G15180.1	AT4G15180	protein_coding_gene-mRNA	9	1	4	16	15	9	7.20921	0.654256	2.25949	23.1722	22.5579	10.8872	2.05355	0.00356796	0.0413218
Chr4	+	8845673	3UTR	AT4G15470.1	AT4G15470	protein_coding_gene-mRNA	680	818	1083	268	287	352	544.696	535.181	611.757	388.134	431.608	425.811	-0.439049	0.0022605	0.0299364
Chr4	+	8910844	3UTR	AT4G15610.1	AT4G15610	protein_coding_gene-mRNA	12	13	40	0	0	0	9.61228	8.50532	22.5949	0	0	0	-3.02768	2.04757e-05	0.000804924
Chr4	+	8918809	3UTR	AT4G15630.1	AT4G15630	protein_coding_gene-mRNA	395	429	549	116	147	147	316.404	280.676	310.115	167.998	221.068	177.825	-0.672265	0.000504818	0.00998896
Chr4	+	9037979	3UTR	AT4G15930.1	AT4G15930	protein_coding_gene-mRNA	284	344	338	390	336	451	227.491	225.064	190.927	564.821	505.297	545.571	1.30179	1.47945e-07	1.34436e-05
Chr4	+	9040346	3UTR	AT4G15940.1	AT4G15940	protein_coding_gene-mRNA	159	240	213	45	66	63	127.363	157.021	120.318	65.1717	99.2548	76.2106	-0.739283	0.00189102	0.0260813
Chr4	+	9173053	3UTR	AT4G16190.1	AT4G16190	protein_coding_gene-mRNA	3671	6379	6156	1593	1003	2375	2940.56	4173.5	3477.36	2307.08	1508.37	2873.02	-0.650916	0.00460172	0.049128
Chr4	+	9225275	3UTR	AT4G16310.1	AT4G16310	protein_coding_gene-mRNA	164	214	309	44	55	62	131.368	140.011	174.546	63.7234	82.7123	75.0009	-0.976668	0.0025363	0.0324529
Chr4	+	9450722	3UTR	AT4G16780.1	AT4G16780	protein_coding_gene-mRNA	279	243	212	66	56	39	223.485	158.984	119.753	95.5851	84.2162	47.178	-1.09914	0.00175006	0.0246924
Chr4	+	9641757	3UTR	AT4G17150.1	AT4G17150	protein_coding_gene-mRNA	43	44	26	69	35	34	34.444	28.7872	14.6867	99.9299	52.6351	41.1295	1.23925	0.00295162	0.0363582
Chr4	+	9700401	3UTR	AT4G17340.1	AT4G17340	protein_coding_gene-mRNA	2592	3744	4062	450	486	532	2076.25	2449.53	2294.51	651.717	730.876	643.556	-1.72782	2.32358e-17	2.49531e-14
Chr4	+	9708298	3UTR	AT4G17370.1	AT4G17370	protein_coding_gene-mRNA	208	311	264	77	59	82	166.613	203.473	149.126	111.516	88.7278	99.1947	-0.779779	0.000590923	0.0111958
Chr4	+	9719079	intron	AT4G17410.1	AT4G17410	protein_coding_gene-mRNA	9	17	21	31	45	24	7.20921	11.1223	11.8623	44.896	67.6737	29.0326	1.85874	0.00360431	0.0415618
Chr4	+	9892795	3UTR	AT4G17790.1	AT4G17790	protein_coding_gene-mRNA	691	763	721	72	77	106	553.507	499.197	407.273	104.275	115.797	128.227	-2.01084	1.14744e-12	4.51824e-10
Chr4	+	9996592	intergenic.igt	AT4G17970.igt	AT4G17970.igt	protein_coding_gene-protein_coding_gene	157	128	208	12	20	16	125.761	83.7447	117.494	17.3791	30.0772	19.3551	-2.20888	8.99303e-10	1.71346e-07
Chr4	+	10032933	3UTR	AT4G18070.1	AT4G18070	protein_coding_gene-mRNA	192	247	238	54	59	73	153.796	161.601	134.44	78.206	88.7278	88.3075	-0.801377	0.00111456	0.0176848
Chr4	+	10234689	3UTR	AT4G18570.1	AT4G18570	protein_coding_gene-mRNA	140	177	204	40	43	58	112.143	115.803	115.234	57.9304	64.666	70.1621	-0.814432	0.000730143	0.0130784
Chr4	+	10299288	AMB	AT4G18710.x	AT4G18710	protein_coding_gene-mRNA	202	242	297	74	57	81	161.807	158.33	167.767	107.171	85.7201	97.985	-0.73312	0.000875863	0.0148764
Chr4	+	10483802	3UTR	AT4G19170.1	AT4G19170	protein_coding_gene-mRNA	2106	2342	3959	686	484	739	1686.95	1532.27	2236.33	993.506	727.869	893.962	-1.04783	3.49333e-08	4.06568e-06
Chr4	+	10505218	3UTR	AT4G19210.1	AT4G19210	protein_coding_gene-mRNA	256	196	249	25	60	48	205.062	128.234	140.653	36.2065	90.2316	58.0652	-1.29628	0.000578132	0.0110509
Chr4	+	10638421	AMB	AT4G19510.x	AT4G19510	protein_coding_gene-mRNA	91	95	145	113	107	163	72.8931	62.1543	81.9066	163.653	160.913	197.18	1.22822	3.50141e-05	0.00122192
Chr4	+	10775845	3UTR	AT4G19840.1	AT4G19840	protein_coding_gene-mRNA	1360	1788	2169	636	404	669	1089.39	1169.81	1225.21	921.093	607.56	809.283	-0.57001	0.000799201	0.0139556
Chr4	+	10878692	3UTR	AT4G20110.1	AT4G20110	protein_coding_gene-mRNA	11	19	9	0	0	0	8.81125	12.4309	5.08386	0	0	0	-2.72307	0.000400341	0.00837774
Chr4	+	10943496	3UTR	AT4G20260.2	AT4G20260	protein_coding_gene-mRNA	294	453	492	85	101	142	235.501	296.378	277.918	123.102	151.89	171.776	-0.830755	0.00414336	0.0459151
Chr4	+	10987876	3UTR	AT4G20340.1	AT4G20340	protein_coding_gene-mRNA	29	39	40	98	57	81	23.2297	25.516	22.5949	141.929	85.7201	97.985	2.09362	2.55651e-09	4.22379e-07
Chr4	+	11174472	3UTR	AT4G20860.1	AT4G20860	protein_coding_gene-mRNA	102	100	159	23	16	30	81.7043	65.4256	89.8148	33.31	24.0618	36.2907	-1.26993	0.000147469	0.00390158
Chr4	+	11425741	3UTR	AT4G21445.1	AT4G21445	protein_coding_gene-mRNA	158	183	188	115	134	169	126.562	119.729	106.196	166.55	201.517	204.438	0.692959	0.000900503	0.0151715
Chr4	+	11484175	intergenic.pm	AT4G21590.igt	AT4G21590.igt	protein_coding_gene-protein_coding_gene	24	15	21	2	0	3	19.2246	9.81383	11.8623	2.89652	0	3.62907	-2.08164	0.00332762	0.0393091
Chr4	+	11492156	3UTR	AT4G21620.1	AT4G21620	protein_coding_gene-mRNA	963	1377	1434	300	238	436	771.385	900.91	810.028	434.478	357.919	527.425	-0.897668	3.68815e-06	0.000204545
Chr4	+	11572507	3UTR	AT4G21790.1	AT4G21790	protein_coding_gene-mRNA	358	452	618	98	110	196	286.766	295.724	349.092	141.929	165.425	237.099	-0.758551	0.000314268	0.00696858
Chr4	+	11795287	intergenic.igt	AT4G22310.igt	AT4G22310.igt	protein_coding_gene-protein_coding_gene	16	15	23	55	53	48	12.8164	9.81383	12.9921	79.6543	79.7046	58.0652	2.43501	5.56418e-09	8.3202e-07
Chr4	+	12195000	AMB	AT4G23330.x	AT4G23330	protein_coding_gene-mRNA	20	29	37	29	30	40	16.0205	18.9734	20.9003	41.9995	45.1158	48.3877	1.20755	0.00151089	0.022062
Chr4	+	12222369	3UTR	AT4G23400.1	AT4G23400	protein_coding_gene-mRNA	1920	1398	1684	347	376	346	1537.96	914.649	951.246	502.546	565.452	418.553	-1.1767	1.07019e-07	1.01138e-05
Chr4	+	12225776	5UTR	AT4G23420.1	AT4G23420	protein_coding_gene-mRNA	4	5	2	16	10	9	3.20409	3.27128	1.12975	23.1722	15.0386	10.8872	2.2899	0.000148818	0.00391971
Chr4	+	12238905	CDS	AT4G23440.1	AT4G23440	protein_coding_gene-mRNA	1	3	4	19	6	10	0.801023	1.96277	2.25949	27.5169	9.02316	12.0969	2.2787	0.00358847	0.0414173
Chr4	+	12392644	3UTR	AT4G23800.1	AT4G23800	protein_coding_gene-mRNA	7	6	13	17	33	44	5.60716	3.92553	7.34335	24.6204	49.6274	53.2264	2.52819	5.82402e-05	0.00182977
Chr4	+	12482585	CDS	AT4G24020.1	AT4G24020	protein_coding_gene-mRNA	0	0	6	0	31	16	0	0	3.38924	0	46.6197	19.3551	2.58429	0.00265708	0.0336457
Chr4	+	12566651	3UTR	AT4G24220.1	AT4G24220	protein_coding_gene-mRNA	412	521	739	117	143	142	330.021	340.867	417.441	169.446	215.052	171.776	-0.966305	1.90304e-10	4.24161e-08
Chr4	+	12593631	3UTR	AT4G24280.1	AT4G24280	protein_coding_gene-mRNA	1167	1177	1604	1798	2404	2158	934.794	770.059	906.056	2603.97	3615.28	2610.51	1.72006	8.43202e-12	2.58721e-09
Chr4	+	12634757	3UTR	AT4G24440.1	AT4G24440	protein_coding_gene-mRNA	90	155	152	27	27	33	72.0921	101.41	85.8607	39.103	40.6042	39.9198	-1.08268	0.000299887	0.00673491
Chr4	+	12687639	3UTR	AT4G24570.1	AT4G24570	protein_coding_gene-mRNA	209	58	44	4	10	6	167.414	37.9468	24.8544	5.79304	15.0386	7.25815	-2.36638	0.000746428	0.0132595
Chr4	+	12744388	3UTR	AT4G24690.1	AT4G24690	protein_coding_gene-mRNA	2084	2673	2480	639	642	932	1669.33	1748.83	1400.89	925.438	965.479	1127.43	-0.667179	0.000148158	0.00390667
Chr4	+	12866825	3UTR	AT4G25030.2	AT4G25030	protein_coding_gene-mRNA	248	258	327	83	70	82	198.654	168.798	184.713	120.206	105.27	99.1947	-0.758443	4.47548e-05	0.00148717
Chr4	+	12978600	CDS	AT4G25390.1	AT4G25390	protein_coding_gene-mRNA	0	0	1	32	30	10	0	0	0.564873	46.3443	45.1158	12.0969	4.39561	1.0723e-08	1.47278e-06
Chr4	+	13163594	3UTR	AT4G25900.1	AT4G25900	protein_coding_gene-mRNA	163	226	196	17	21	45	130.567	147.862	110.715	24.6204	31.5811	54.4361	-1.73616	1.25992e-08	1.65371e-06
Chr4	+	13431994	intergenic.igt	AT4G26610.igt	AT4G26610.igt	protein_coding_gene-protein_coding_gene	0	0	1	11	2	11	0	0	0.564873	15.9309	3.00772	13.3066	2.8984	0.000486642	0.0097353
Chr4	+	13443032	intergenic.pm	AT4G26610.igt	AT4G26610.igt	protein_coding_gene-protein_coding_gene	29	25	38	0	3	4	23.2297	16.3564	21.4652	0	4.51158	4.83877	-2.2659	0.00024313	0.00569295
Chr4	+	13641659	3UTR	AT4G27240.1	AT4G27240	protein_coding_gene-mRNA	65	51	54	72	29	94	52.0665	33.367	30.5031	104.275	43.612	113.711	1.13426	0.00164042	0.0235173
Chr4	+	13676848	3UTR	AT4G27310.1	AT4G27310	protein_coding_gene-mRNA	225	194	337	61	70	42	180.23	126.926	190.362	88.3438	105.27	50.807	-1.00711	0.000339459	0.00733765
Chr4	+	13720608	CDS	AT4G27430.1	AT4G27430	protein_coding_gene-mRNA	142	380	314	568	560	826	113.745	248.617	177.37	822.611	842.162	999.205	2.17634	5.29162e-08	5.73485e-06
Chr4	+	13723031	AMB	AT4G27430.x	AT4G27430	protein_coding_gene-mRNA	165	173	266	55	39	61	132.169	113.186	150.256	79.6543	58.6506	73.7912	-0.877796	0.00187242	0.025932
Chr4	+	13833729	3UTR	AT4G27720.1	AT4G27720	protein_coding_gene-mRNA	188	242	311	228	150	228	150.592	158.33	175.676	330.203	225.579	275.81	0.766705	0.000210417	0.00508834
Chr4	+	13995788	3UTR	AT4G28220.1	AT4G28220	protein_coding_gene-mRNA	90	91	100	93	93	128	72.0921	59.5373	56.4873	134.688	139.859	154.84	1.16582	2.10247e-05	0.000822401
Chr4	+	14006876	3UTR	AT4G28260.2	AT4G28260	protein_coding_gene-mRNA	130	150	199	151	137	209	104.133	98.1383	112.41	218.687	206.029	252.825	1.09076	2.95603e-07	2.43342e-05
Chr4	+	14017064	3UTR	AT4G28300.2	AT4G28300	protein_coding_gene-mRNA	543	791	1048	230	270	287	434.955	517.516	591.987	333.1	406.042	347.181	-0.504805	0.00469626	0.0499342
Chr4	+	14217403	3UTR	AT4G28780.1	AT4G28780	protein_coding_gene-mRNA	81	116	78	109	96	96	64.8829	75.8937	44.0601	157.86	144.371	116.13	1.13348	0.0012037	0.0188336
Chr4	+	14312487	CDS	AT4G29040.1	AT4G29040	protein_coding_gene-mRNA	19	23	26	79	59	80	15.2194	15.0479	14.6867	114.413	88.7278	96.7753	2.48257	5.71902e-07	4.33069e-05
Chr4	+	14382661	3UTR	AT4G29160.1	AT4G29160	protein_coding_gene-mRNA	702	1160	1097	259	289	414	562.318	758.937	619.666	375.099	434.616	500.812	-0.55998	0.0012066	0.0188528
Chr4	+	14403241	AMB	AT4G29210.x	AT4G29210	protein_coding_gene-mRNA	0	0	5	8	7	28	0	0	2.82437	11.5861	10.527	33.8714	2.91241	0.000188172	0.00467483
Chr4	+	14451273	3UTR	AT4G29350.1	AT4G29350	protein_coding_gene-mRNA	1949	2339	2204	499	612	558	1561.19	1530.3	1244.98	722.681	920.363	675.008	-0.895792	1.77909e-07	1.58685e-05
Chr4	+	14451374	3UTR	AT4G29350.1	AT4G29350	protein_coding_gene-mRNA	1339	1549	1732	287	268	307	1072.57	1013.44	978.36	415.65	403.035	371.375	-1.35567	4.79107e-20	7.07461e-17
Chr4	+	15068400	CDS	AT4G30960.1	AT4G30960	protein_coding_gene-mRNA	18	15	35	114	60	66	14.4184	9.81383	19.7706	165.102	90.2316	79.8396	2.6454	1.78163e-07	1.58685e-05
Chr4	+	15068546	CDS	AT4G30960.1	AT4G30960	protein_coding_gene-mRNA	158	182	367	383	362	693	126.562	119.075	207.308	554.683	544.398	838.316	2.04736	2.59322e-15	1.7505e-12
Chr4	+	15100106	3UTR	AT4G30993.2	AT4G30993	protein_coding_gene-mRNA	232	282	325	63	57	107	185.837	184.5	183.584	91.2403	85.7201	129.437	-0.83293	0.00033174	0.00721038
Chr4	+	15100553	3UTR	AT4G30993.2	AT4G30993	protein_coding_gene-mRNA	27	31	19	44	23	55	21.6276	20.2819	10.7326	63.7234	34.5888	66.533	1.57388	9.37583e-05	0.0027483
Chr4	+	15102677	3UTR	AT4G30996.1	AT4G30996	protein_coding_gene-mRNA	217	244	280	89	54	55	173.822	159.638	158.164	128.895	81.2085	66.533	-0.81743	0.00137206	0.0206604
Chr4	+	15284210	3UTR	AT4G31530.2	AT4G31530	protein_coding_gene-mRNA	570	617	695	569	429	403	456.583	403.676	392.587	824.06	645.156	487.506	0.633187	0.00240203	0.0311645
Chr4	+	15385041	3UTR	AT4G31800.2	AT4G31800	protein_coding_gene-mRNA	36	12	14	69	40	63	28.8368	7.85107	7.90822	99.9299	60.1544	76.2106	2.21342	6.55126e-06	0.000315878
Chr4	+	15503618	3UTR	AT4G32060.1	AT4G32060	protein_coding_gene-mRNA	82	90	78	11	4	16	65.6839	58.883	44.0601	15.9309	6.01544	19.3551	-1.89218	1.00194e-05	0.000451754
Chr4	+	15588071	3UTR	AT4G32285.1	AT4G32285	protein_coding_gene-mRNA	512	690	663	168	161	238	410.124	451.436	374.511	243.308	242.122	287.907	-0.666108	0.000588196	0.01118
Chr4	+	15637947	3UTR	AT4G32390.1	AT4G32390	protein_coding_gene-mRNA	153	207	236	37	54	80	122.557	135.431	133.31	53.5856	81.2085	96.7753	-0.734181	0.003547	0.0411788
Chr4	+	15722869	3UTR	AT4G32590.4	AT4G32590	protein_coding_gene-mRNA	1331	1559	1592	1439	1255	1674	1066.16	1019.98	899.278	2084.05	1887.35	2025.02	0.996012	2.28061e-08	2.83588e-06
Chr4	+	15783462	3UTR	AT4G32710.1	AT4G32710	protein_coding_gene-mRNA	38	46	38	49	27	93	30.4389	30.0958	21.4652	70.9647	40.6042	112.501	1.37897	0.000747711	0.0132723
Chr4	+	15900289	3UTR	AT4G32930.2	AT4G32930	protein_coding_gene-mRNA	327	383	484	269	343	278	261.934	250.58	273.399	389.582	515.824	336.294	0.646889	0.00376137	0.042889
Chr4	+	15960276	CDS	AT4G33080.2	AT4G33080	protein_coding_gene-mRNA	36	38	20	51	95	50	28.8368	24.8617	11.2975	73.8612	142.867	60.4846	1.81501	0.00167812	0.0239706
Chr4	+	15984238	3UTR	AT4G33140.1	AT4G33140	protein_coding_gene-mRNA	21	18	11	66	58	21	16.8215	11.7766	6.2136	95.5851	87.2239	25.4035	2.34605	3.27292e-06	0.000186778
Chr4	+	16026294	3UTR	AT4G33220.1	AT4G33220	protein_coding_gene-mRNA	377	463	626	81	94	108	301.986	302.92	353.611	117.309	141.363	130.647	-1.27982	1.07844e-08	1.47278e-06
Chr4	+	16126151	AMB	AT4G33520.x	AT4G33520	protein_coding_gene-mRNA	32	71	46	47	62	92	25.6327	46.4521	25.9842	68.0682	93.2394	111.292	1.39506	0.000452341	0.00918129
Chr4	+	16169535	3UTR	AT4G33666.1	AT4G33666	protein_coding_gene-mRNA	703	554	1097	634	1107	630	563.119	362.458	619.666	918.197	1664.77	762.106	1.06223	0.00427293	0.0468455
Chr4	+	16187844	CDS	AT4G33740.1	AT4G33740	protein_coding_gene-mRNA	77	76	127	131	145	146	61.6788	49.7234	71.7389	189.722	218.06	176.615	1.58957	2.93531e-05	0.00105811
Chr4	+	16274743	3UTR	AT4G33950.2	AT4G33950	protein_coding_gene-mRNA	69	63	78	105	89	116	55.2706	41.2181	44.0601	152.067	133.844	140.324	1.56549	1.10842e-08	1.49642e-06
Chr4	+	16312154	3UTR	AT4G34050.2	AT4G34050	protein_coding_gene-mRNA	1481	2127	2371	562	557	651	1186.31	1391.6	1339.31	813.922	837.65	787.509	-0.679452	5.59273e-06	0.000280539
Chr4	+	16340049	3UTR	AT4G34110.1	AT4G34110	protein_coding_gene-mRNA	1609	1850	2054	522	413	555	1288.85	1210.37	1160.25	755.991	621.095	671.379	-0.831957	1.69666e-10	3.85435e-08
Chr4	+	16476969	3UTR	AT4G34450.1	AT4G34450	protein_coding_gene-mRNA	616	804	856	165	249	196	493.43	526.022	483.531	238.963	374.461	237.099	-0.807205	0.000897598	0.0151368
Chr4	+	16695679	3UTR	AT4G35070.2	AT4G35070	protein_coding_gene-mRNA	5	4	9	11	12	23	4.00511	2.61702	5.08386	15.9309	18.0463	27.8229	2.01281	0.00178725	0.02503
Chr4	+	16700300	3UTR	AT4G35080.3	AT4G35080	protein_coding_gene-mRNA	45	100	96	14	9	8	36.046	65.4256	54.2278	20.2756	13.5347	9.67753	-1.65194	0.00173795	0.0245726
Chr4	+	16754928	intergenic.igt	AT4G35220.igt	AT4G35220.igt	protein_coding_gene-protein_coding_gene	46	36	44	3	3	3	36.8471	23.5532	24.8544	4.34478	4.51158	3.62907	-2.42465	4.41705e-06	0.00023451
Chr4	+	17129929	3UTR	AT4G36195.1	AT4G36195	protein_coding_gene-mRNA	657	1035	1036	726	732	942	526.272	677.155	585.208	1051.44	1100.83	1139.53	0.869763	2.29107e-06	0.000138437
Chr4	+	17146279	3UTR	AT4G36230.1	AT4G36230	protein_coding_gene-mRNA	9	11	17	12	30	21	7.20921	7.19681	9.60284	17.3791	45.1158	25.4035	1.66527	0.00277167	0.0347392
Chr4	+	17153553	3UTR	AT4G36250.1	AT4G36250	protein_coding_gene-mRNA	232	419	485	358	323	412	185.837	274.133	273.963	518.477	485.747	498.393	1.0152	2.46819e-06	0.000145784
Chr4	+	17244000	intron	AT4G36540.1	AT4G36540	protein_coding_gene-mRNA	48	64	64	137	157	222	38.4491	41.8724	36.1519	198.412	236.106	268.551	2.45159	1.75867e-09	3.12408e-07
Chr4	+	17244257	intron	AT4G36540.2	AT4G36540	protein_coding_gene-mRNA	20	15	43	216	42	65	16.0205	9.81383	24.2895	312.824	63.1622	78.6299	2.60294	0.000215687	0.00518395
Chr4	+	17389821	3UTR	AT4G36900.1	AT4G36900	protein_coding_gene-mRNA	159	174	200	46	41	55	127.363	113.84	112.975	66.6199	61.6583	66.533	-0.836784	0.00281711	0.0351039
Chr4	+	17441929	3UTR	AT4G36988.1	AT4G36988	protein_coding_gene-mRNA	121	156	160	23	30	48	96.9238	102.064	90.3797	33.31	45.1158	58.0652	-1.03538	0.00171913	0.0243795
Chr4	+	17443632	CDS	AT4G37000.1	AT4G37000	protein_coding_gene-mRNA	30	42	53	69	96	89	24.0307	27.4787	29.9383	99.9299	144.371	107.663	1.90098	0.000238673	0.00563888
Chr4	+	17476895	3UTR	AT4G37080.1	AT4G37080	protein_coding_gene-mRNA	62	69	115	136	108	107	49.6634	45.1436	64.9604	196.963	162.417	129.437	1.54515	5.91311e-06	0.000291216
Chr4	+	17746598	3UTR	AT4G37760.1	AT4G37760	protein_coding_gene-mRNA	1310	1473	1409	409	345	663	1049.34	963.719	795.906	592.338	518.832	802.025	-0.545522	0.00265914	0.0336502
Chr4	+	17769519	3UTR	AT4G37790.1	AT4G37790	protein_coding_gene-mRNA	68	72	84	70	94	87	54.4696	47.1064	47.4493	101.378	141.363	105.243	1.18616	7.29028e-05	0.00221104
Chr4	+	17769607	3UTR	AT4G37790.1	AT4G37790	protein_coding_gene-mRNA	181	255	270	166	149	170	144.985	166.835	152.516	240.411	224.075	205.648	0.521109	0.00249025	0.032045
Chr4	+	17771845	intergenic.igt	AT4G37790.igt	AT4G37790.igt	protein_coding_gene-protein_coding_gene	31	27	47	4	5	4	24.8317	17.6649	26.549	5.79304	7.5193	4.83877	-1.76033	0.00135535	0.020461
Chr4	+	17854446	AMB	AT4G37980.x	AT4G37980	protein_coding_gene-mRNA	1345	2181	2150	406	304	544	1077.38	1426.93	1214.48	587.993	457.174	658.072	-1.11102	2.67038e-08	3.30316e-06
Chr4	+	17869302	3UTR	AT4G38040.1	AT4G38040	protein_coding_gene-mRNA	63	74	73	8	19	8	50.4644	48.4149	41.2357	11.5861	28.5734	9.67753	-1.41677	0.000646875	0.0119586
Chr4	+	17927078	3UTR	AT4G38220.1	AT4G38220	protein_coding_gene-mRNA	1022	1164	1178	768	648	867	818.645	761.554	665.42	1112.26	974.502	1048.8	0.478523	0.00249237	0.0320548
Chr4	+	17969959	3UTR	AT4G38360.2	AT4G38360	protein_coding_gene-mRNA	214	339	329	220	252	331	171.419	221.793	185.843	318.617	378.973	400.408	0.910739	4.87465e-06	0.00025201
Chr4	+	17985344	3UTR	AT4G38420.1	AT4G38420	protein_coding_gene-mRNA	55	23	45	55	75	39	44.0563	15.0479	25.4193	79.6543	112.79	47.178	1.38482	0.00439094	0.0477406
Chr4	+	17988766	3UTR	AT4G38430.1	AT4G38430	protein_coding_gene-mRNA	949	797	970	1103	877	944	760.171	521.442	547.927	1597.43	1318.89	1141.95	1.13151	2.71913e-07	2.27809e-05
Chr4	+	18024977	3UTR	AT4G38540.1	AT4G38540	protein_coding_gene-mRNA	54	68	69	2	1	21	43.2552	44.4894	38.9762	2.89652	1.50386	25.4035	-1.78171	0.000440492	0.00900265
Chr4	+	18149161	3UTR	AT4G38920.1	AT4G38920	protein_coding_gene-mRNA	2255	2476	2601	723	681	821	1806.31	1619.94	1469.23	1047.09	1024.13	993.157	-0.670183	1.76121e-05	0.00071129
Chr4	+	18501640	3UTR	AT4G39860.2	AT4G39860	protein_coding_gene-mRNA	26	55	38	58	44	67	20.8266	35.9841	21.4652	83.9991	66.1699	81.0493	1.5016	8.3851e-06	0.000386172
Chr4	+	18532256	3UTR	AT4G39955.1	AT4G39955	protein_coding_gene-mRNA	14	18	49	1	2	5	11.2143	11.7766	27.6788	1.44826	3.00772	6.04846	-1.83754	0.004271	0.0468455
Chr4	-	242515	3UTR	AT4G00570.1	AT4G00570	protein_coding_gene-mRNA	67	69	93	54	67	85	53.6685	45.1436	52.5332	78.206	100.759	102.824	0.878681	0.000809905	0.0140904
Chr4	-	406444	CDS	AT4G00950.1	AT4G00950	protein_coding_gene-mRNA	6	11	4	72	20	11	4.80614	7.19681	2.25949	104.275	30.0772	13.3066	2.3125	0.00428949	0.0469138
Chr4	-	569952	intron	AT4G01380.1	AT4G01380	protein_coding_gene-mRNA	111	136	150	200	97	224	88.9135	88.9788	84.731	289.652	145.875	270.971	1.38495	5.75269e-06	0.000285617
Chr4	-	670123	intergenic.pm	AT4G01540.igt	AT4G01540.igt	protein_coding_gene-protein_coding_gene	13	39	22	0	3	1	10.4133	25.516	12.4272	0	4.51158	1.20969	-2.38799	0.000441277	0.0090109
Chr4	-	770734	3UTR	AT4G01800.2	AT4G01800	protein_coding_gene-mRNA	356	469	493	373	423	355	285.164	306.846	278.482	540.201	636.133	429.44	0.867841	7.32126e-05	0.00221192
Chr4	-	842192	3UTR	AT4G01940.1	AT4G01940	protein_coding_gene-mRNA	381	460	462	372	301	352	305.19	300.958	260.971	538.753	452.662	425.811	0.697856	0.00128876	0.0198724
Chr4	-	1074310	intron	AT4G02450.1	AT4G02450	protein_coding_gene-mRNA	10	20	80	85	72	57	8.01023	13.0851	45.1898	123.102	108.278	68.9524	1.96897	7.78671e-05	0.0023376
Chr4	-	1137500	3UTR	AT4G02590.2	AT4G02590	protein_coding_gene-mRNA	250	247	299	171	233	210	200.256	161.601	168.897	247.652	350.4	254.035	0.673982	0.000770239	0.0135702
Chr4	-	1149280	3UTR	AT4G02620.1	AT4G02620	protein_coding_gene-mRNA	524	616	631	118	126	186	419.736	403.021	356.435	170.895	189.486	225.003	-0.995552	1.29638e-08	1.69217e-06
Chr4	-	1229155	3UTR	AT4G02770.1	AT4G02770	protein_coding_gene-mRNA	15669	15757	20717	14285	15514	14933	12551.2	10309.1	11702.5	20688.4	23330.9	18064.3	0.837409	3.51445e-07	2.84809e-05
Chr4	-	1318879	intergenic.pm	AT4G02980.igt	AT4G02980.igt	protein_coding_gene-protein_coding_gene	1487	1548	1476	440	400	564	1191.12	1012.79	833.753	637.234	601.544	682.266	-0.652235	0.000313713	0.00696858
Chr4	-	1351749	intergenic.igt	AT4G03060.igt	AT4G03060.igt	pseudogene-pseudogene	114	138	280	157	152	248	91.3166	90.2873	158.164	227.377	228.587	300.003	1.11933	8.88342e-05	0.00262022
Chr4	-	1490464	3UTR	AT4G03390.1	AT4G03390	protein_coding_gene-mRNA	87	137	166	106	146	151	69.689	89.633	93.7689	153.516	219.564	182.663	1.10896	1.31591e-06	8.83227e-05
Chr4	-	2375577	intergenic.pm	AT4G04692.igt	AT4G04692.igt	pseudogene-pseudogene	174	188	196	61	27	54	139.378	123	110.715	88.3438	40.6042	65.3233	-0.916449	0.000451308	0.00916818
Chr4	-	2427803	3UTR	AT4G04770.1	AT4G04770	protein_coding_gene-mRNA	678	740	754	488	451	697	543.094	484.149	425.914	706.751	678.241	843.155	0.615107	4.64603e-05	0.00153306
Chr4	-	2588142	3UTR	AT4G05050.1	AT4G05050	protein_coding_gene-mRNA	14926	20088	22974	5534	5075	7259	11956.1	13142.7	12977.4	8014.67	7632.09	8781.15	-0.637296	9.13688e-08	8.95718e-06
Chr4	-	5083925	intergenic.igt	AT4G08110.igt	AT4G08110.igt	transposable_element_gene-transposable_element_gene	14	41	24	37	23	37	11.2143	26.8245	13.557	53.5856	34.5888	44.7586	1.27284	0.00260374	0.0330909
Chr4	-	5248932	3UTR	AT4G08310.1	AT4G08310	protein_coding_gene-mRNA	134	186	184	154	127	191	107.337	121.692	103.937	223.032	190.99	231.051	0.928538	0.00117889	0.0185189
Chr4	-	5249186	CDS	AT4G08310.1	AT4G08310	protein_coding_gene-mRNA	12	42	30	80	40	45	9.61228	27.4787	16.9462	115.861	60.1544	54.4361	1.9031	0.000136974	0.00368162
Chr4	-	6148789	3UTR	AT4G09760.1	AT4G09760	protein_coding_gene-mRNA	148	213	273	51	30	55	118.551	139.356	154.21	73.8612	45.1158	66.533	-1.1203	7.3352e-06	0.000343126
Chr4	-	6221664	3UTR	AT4G09900.1	AT4G09900	protein_coding_gene-mRNA	132	238	218	37	36	63	105.735	155.713	123.142	53.5856	54.139	76.2106	-1.02727	0.000829389	0.0143135
Chr4	-	6247798	3UTR	AT4G09980.2	AT4G09980	protein_coding_gene-mRNA	81	74	97	17	11	21	64.8829	48.4149	54.7927	24.6204	16.5425	25.4035	-1.24614	0.00272969	0.0343773
Chr4	-	6628467	3UTR	AT4G10770.1	AT4G10770	protein_coding_gene-mRNA	495	848	1019	214	191	242	396.506	554.809	575.606	309.928	287.237	292.745	-0.767603	0.000559165	0.0107778
Chr4	-	6697724	AMB	AT4G10920.x	AT4G10920	protein_coding_gene-mRNA	256	278	243	66	67	104	205.062	181.883	137.264	95.5851	100.759	125.808	-0.682294	0.00205489	0.0278377
Chr4	-	6764539	3UTR	AT4G11090.1	AT4G11090	protein_coding_gene-mRNA	82	63	111	59	106	79	65.6839	41.2181	62.7009	85.4473	159.409	95.5656	0.96955	0.00206422	0.027884
Chr4	-	7003303	CDS	AT4G11560.1	AT4G11560	protein_coding_gene-mRNA	48	20	50	160	72	162	38.4491	13.0851	28.2437	231.722	108.278	195.97	2.52337	1.45529e-07	1.33266e-05
Chr4	-	7129165	3UTR	AT4G11850.1	AT4G11850	protein_coding_gene-mRNA	86	165	179	15	35	34	68.888	107.952	101.112	21.7239	52.6351	41.1295	-1.20811	0.00128961	0.0198724
Chr4	-	7149992	3UTR	AT4G11900.1	AT4G11900	protein_coding_gene-mRNA	46	67	83	73	44	91	36.8471	43.8351	46.8845	105.723	66.1699	110.082	1.11026	0.00016964	0.00435642
Chr4	-	7310480	3UTR	AT4G12310.1	AT4G12310	protein_coding_gene-mRNA	293	465	426	69	79	117	234.7	304.229	240.636	99.9299	118.805	141.534	-1.08987	2.94383e-06	0.000170051
Chr4	-	7406113	3UTR	AT4G12480.1	AT4G12480	protein_coding_gene-mRNA	36	47	57	0	4	7	28.8368	30.75	32.1978	0	6.01544	8.46784	-2.33112	6.62639e-06	0.000318309
Chr4	-	7491408	3UTR	AT4G12730.1	AT4G12730	protein_coding_gene-mRNA	837	930	880	830	862	664	670.456	608.458	497.088	1202.06	1296.33	803.235	0.869251	0.00308182	0.0373774
Chr4	-	7508660	CDS	AT4G12770.1	AT4G12770	protein_coding_gene-mRNA	9	13	23	47	73	64	7.20921	8.50532	12.9921	68.0682	109.782	77.4202	2.91895	2.42398e-11	6.43472e-09
Chr4	-	7650180	3UTR	AT4G13150.1	AT4G13150	protein_coding_gene-mRNA	166	197	186	42	34	70	132.97	128.888	105.066	60.8269	51.1313	84.6784	-0.864545	0.002836	0.0352834
Chr4	-	7656381	CDS	AT4G13170.1	AT4G13170	protein_coding_gene-mRNA	0	0	0	10	16	0	0	0	0	14.4826	24.0618	0	2.80962	0.000942695	0.0156846
Chr4	-	7657278	3UTR	AT4G13180.1	AT4G13180	protein_coding_gene-mRNA	610	540	650	383	404	601	488.624	353.298	367.167	554.683	607.56	727.024	0.636116	0.00313664	0.0377131
Chr4	-	7674327	3UTR	AT4G13220.1	AT4G13220	protein_coding_gene-mRNA	198	236	248	198	154	202	158.603	154.404	140.089	286.755	231.595	244.358	0.74142	0.000380534	0.00805599
Chr4	-	7871059	3UTR	AT4G13550.1	AT4G13550	protein_coding_gene-mRNA	287	371	451	260	189	333	229.894	242.729	254.758	376.547	284.23	402.827	0.544225	0.0017245	0.0244341
Chr4	-	7933881	3UTR	AT4G13630.1	AT4G13630	protein_coding_gene-mRNA	54	46	43	4	11	10	43.2552	30.0958	24.2895	5.79304	16.5425	12.0969	-1.36838	0.00311411	0.0375761
Chr4	-	8013889	3UTR	AT4G13840.1	AT4G13840	protein_coding_gene-mRNA	980	1364	1417	356	227	364	785.002	892.405	800.425	515.58	341.376	440.328	-0.921934	2.08421e-06	0.000128568
Chr4	-	8183508	3UTR	AT4G14190.1	AT4G14190	protein_coding_gene-mRNA	33	50	68	72	62	67	26.4338	32.7128	38.4114	104.275	93.2394	81.0493	1.42749	0.000246282	0.00576104
Chr4	-	8190309	3UTR	AT4G14210.2	AT4G14210	protein_coding_gene-mRNA	470	495	705	323	448	497	376.481	323.857	398.235	467.788	673.73	601.217	0.656937	0.000837844	0.01442
Chr4	-	8424703	3UTR	AT4G14710.5	AT4G14710	protein_coding_gene-mRNA	830	1126	1000	313	241	294	664.849	736.692	564.873	453.305	362.43	355.649	-0.739837	4.09092e-05	0.00139068
Chr4	-	8450291	3UTR	AT4G14740.2	AT4G14740	protein_coding_gene-mRNA	117	214	221	140	154	157	93.7197	140.011	124.837	202.756	231.595	189.922	0.781225	0.000453597	0.00919097
Chr4	-	8518014	3UTR	AT4G14880.4	AT4G14880	protein_coding_gene-mRNA	1671	2111	2336	518	625	617	1338.51	1381.13	1319.54	750.198	939.913	746.38	-0.724379	3.9301e-06	0.000213946
Chr4	-	8526370	3UTR	AT4G14905.2	AT4G14905	protein_coding_gene-mRNA	22	19	15	35	23	27	17.6225	12.4309	8.4731	50.6891	34.5888	32.6617	1.4754	0.00340896	0.04001
Chr4	-	9195400	3UTR	AT4G16250.1	AT4G16250	protein_coding_gene-mRNA	39	19	29	36	46	34	31.2399	12.4309	16.3813	52.1373	69.1776	41.1295	1.38079	0.000194076	0.00478762
Chr4	-	9226180	3UTR	AT4G16330.1	AT4G16330	protein_coding_gene-mRNA	162	229	204	199	142	195	129.766	149.825	115.234	288.204	213.548	235.89	0.885953	0.000147748	0.00390458
Chr4	-	9306706	3UTR	AT4G16520.2	AT4G16520	protein_coding_gene-mRNA	1041	1287	1167	326	272	328	833.865	842.027	659.207	472.133	409.05	396.779	-0.857377	3.1434e-05	0.00111678
Chr4	-	9424700	3UTR	AT4G16760.2	AT4G16760	protein_coding_gene-mRNA	420	698	968	147	204	147	336.43	456.67	546.797	212.894	306.788	177.825	-0.927794	0.000155887	0.0040651
Chr4	-	9451945	CDS	AT4G16790.1	AT4G16790	protein_coding_gene-mRNA	18	13	21	0	1	1	14.4184	8.50532	11.8623	0	1.50386	1.20969	-2.4471	0.000562047	0.0108046
Chr4	-	9585713	3UTR	AT4G17040.1	AT4G17040	protein_coding_gene-mRNA	1236	1571	1513	1120	998	1041	990.064	1027.84	854.653	1622.05	1500.85	1259.29	0.603763	0.000204251	0.00497488
Chr4	-	9773552	3UTR	AT4G17530.1	AT4G17530	protein_coding_gene-mRNA	1614	2415	2162	573	508	677	1292.85	1580.03	1221.26	829.853	763.961	818.961	-0.757254	3.5499e-07	2.85272e-05
Chr4	-	9918068	3UTR	AT4G17840.1	AT4G17840	protein_coding_gene-mRNA	609	908	963	239	196	291	487.823	594.064	543.973	346.134	294.757	352.02	-0.702717	0.000152753	0.00400104
Chr4	-	9933353	3UTR	AT4G17880.1	AT4G17880	protein_coding_gene-mRNA	624	646	741	198	155	232	499.838	422.649	418.571	286.755	233.098	280.648	-0.727094	0.00389126	0.0439249
Chr4	-	9991050	3UTR	AT4G18010.2	AT4G18010	protein_coding_gene-mRNA	88	80	99	8	8	24	70.49	52.3405	55.9224	11.5861	12.0309	29.0326	-1.6045	0.000283792	0.00642229
Chr4	-	10003351	AMB	AT4G18020.x	AT4G18020	protein_coding_gene-mRNA	256	269	318	240	262	299	205.062	175.995	179.63	347.582	394.012	361.698	0.967082	1.23662e-07	1.14834e-05
Chr4	-	10288801	3UTR	AT4G18700.1	AT4G18700	protein_coding_gene-mRNA	89	123	129	91	72	88	71.291	80.4734	72.8686	131.792	108.278	106.453	0.613264	0.00453479	0.0486416
Chr4	-	10303409	3UTR	AT4G18740.3	AT4G18740	protein_coding_gene-mRNA	199	221	202	176	202	147	159.404	144.59	114.104	254.894	303.78	177.825	0.796531	0.00298746	0.0366088
Chr4	-	10389136	AMB	AT4G18970.x	AT4G18970	protein_coding_gene-mRNA	34	43	23	31	71	53	27.2348	28.133	12.9921	44.896	106.774	64.1136	1.5407	0.00154199	0.0224606
Chr4	-	10454529	3UTR	AT4G19112.1	AT4G19112	protein_coding_gene-mRNA	113	190	172	37	43	52	90.5156	124.309	97.1582	53.5856	64.666	62.9039	-0.770039	0.000728783	0.0130674
Chr4	-	10610391	3UTR	AT4G19460.1	AT4G19460	protein_coding_gene-mRNA	2	1	8	4	7	38	1.60205	0.654256	4.51898	5.79304	10.527	45.9683	2.30015	0.00360627	0.0415618
Chr4	-	10687249	3UTR	AT4G19640.1	AT4G19640	protein_coding_gene-mRNA	506	821	755	178	182	297	405.318	537.144	426.479	257.79	273.703	359.278	-0.609168	0.00229772	0.0302935
Chr4	-	10888296	3UTR	AT4G20150.1	AT4G20150	protein_coding_gene-mRNA	622	788	734	208	226	247	498.236	515.553	414.617	301.238	339.873	298.794	-0.598161	0.000516187	0.0101544
Chr4	-	11160728	3UTR	AT4G20850.1	AT4G20850	protein_coding_gene-mRNA	327	397	480	105	77	66	261.934	259.739	271.139	152.067	115.797	79.8396	-1.14609	0.000734931	0.0131243
Chr4	-	11507166	CDS	AT4G21660.1	AT4G21660	protein_coding_gene-mRNA	6	8	19	32	15	45	4.80614	5.23405	10.7326	46.3443	22.5579	54.4361	2.15854	0.000605714	0.0113576
Chr4	-	11600099	3UTR	AT4G21860.3	AT4G21860	protein_coding_gene-mRNA	1451	1604	1860	521	585	525	1162.28	1049.43	1050.66	754.543	879.759	635.088	-0.521842	0.000257745	0.00593518
Chr4	-	11659842	CDS	AT4G22000.1	AT4G22000	protein_coding_gene-mRNA	12	44	82	123	103	195	9.61228	28.7872	46.3196	178.136	154.898	235.89	2.44822	5.00396e-06	0.000257567
Chr4	-	11731149	3UTR	AT4G22150.1	AT4G22150	protein_coding_gene-mRNA	96	108	140	25	31	25	76.8982	70.6596	79.0822	36.2065	46.6197	30.2423	-0.987854	0.000304891	0.0068408
Chr4	-	11742702	CDS	AT4G22190.1	AT4G22190	protein_coding_gene-mRNA	2	1	2	7	3	12	1.60205	0.654256	1.12975	10.1378	4.51158	14.5163	2.19066	0.00346874	0.0405103
Chr4	-	11747064	CDS	AT4G22200.1	AT4G22200	protein_coding_gene-mRNA	91	57	70	165	93	149	72.8931	37.2926	39.5411	238.963	139.859	180.244	1.71525	0.00103479	0.0167109
Chr4	-	11943885	3UTR	AT4G22740.2	AT4G22740	protein_coding_gene-mRNA	135	222	224	48	52	54	108.138	145.245	126.532	69.5165	78.2008	65.3233	-0.81996	0.00140628	0.021015
Chr4	-	11951874	AMB	AT4G22753.x	AT4G22753	protein_coding_gene-mRNA	65	50	61	77	89	66	52.0665	32.7128	34.4573	111.516	133.844	79.8396	1.37758	0.000352279	0.00756632
Chr4	-	11987712	3UTR	AT4G22820.2	AT4G22820	protein_coding_gene-mRNA	857	1024	1212	223	255	383	686.477	669.958	684.626	322.962	383.485	463.312	-0.790163	9.39967e-05	0.00274882
Chr4	-	12066250	3UTR	AT4G23020.1	AT4G23020	protein_coding_gene-mRNA	62	101	49	122	71	97	49.6634	66.0798	27.6788	176.688	106.774	117.34	1.37687	0.00273383	0.0343926
Chr4	-	12333538	CDS	AT4G23670.1	AT4G23670	protein_coding_gene-mRNA	3	9	11	10	19	20	2.40307	5.8883	6.2136	14.4826	28.5734	24.1938	1.87059	0.00276854	0.0347392
Chr4	-	12336191	3UTR	AT4G23680.1	AT4G23680	protein_coding_gene-mRNA	9	20	72	0	0	9	7.20921	13.0851	40.6709	0	0	10.8872	-1.84379	0.00382962	0.0434993
Chr4	-	12611491	3UTR	AT4G24370.1	AT4G24370	protein_coding_gene-mRNA	83	94	127	16	33	23	66.4849	61.5	71.7389	23.1722	49.6274	27.8229	-0.965197	0.00281641	0.0351039
Chr4	-	12655203	3UTR	AT4G24490.2	AT4G24490	protein_coding_gene-mRNA	44	75	82	56	66	66	35.245	49.0692	46.3196	81.1025	99.2548	79.8396	0.959201	0.000656678	0.0120737
Chr4	-	12662874	3UTR	AT4G24520.1	AT4G24520	protein_coding_gene-mRNA	168	185	193	45	18	29	134.572	121.037	109.02	65.1717	27.0695	35.081	-1.45335	3.40841e-05	0.00119654
Chr4	-	12670964	3UTR	AT4G24540.1	AT4G24540	protein_coding_gene-mRNA	143	165	163	142	160	161	114.546	107.952	92.0743	205.653	240.618	194.76	0.994968	0.00139827	0.0209329
Chr4	-	12724740	3UTR	AT4G24660.1	AT4G24660	protein_coding_gene-mRNA	124	155	192	113	181	189	99.3268	101.41	108.456	163.653	272.199	228.632	1.07253	0.000160978	0.00417944
Chr4	-	12766102	3UTR	AT4G24770.1	AT4G24770	protein_coding_gene-mRNA	4443	4618	5168	3258	4046	3182	3558.94	3021.35	2919.26	4718.43	6084.62	3849.24	0.616286	0.00277719	0.0347715
Chr4	-	12819542	3UTR	AT4G24920.1	AT4G24920	protein_coding_gene-mRNA	291	392	429	217	222	344	233.098	256.468	242.331	314.272	333.857	416.134	0.535747	0.00420759	0.0463524
Chr4	-	12884434	3UTR	AT4G25100.5	AT4G25100	protein_coding_gene-mRNA	13068	10252	13348	2871	3068	3637	10467.8	6707.43	7539.93	4157.95	4613.85	4399.65	-0.898835	2.30029e-07	1.96908e-05
Chr4	-	13009732	3UTR	AT4G25450.3	AT4G25450	protein_coding_gene-mRNA	425	407	397	335	427	518	340.435	266.282	224.255	485.167	642.149	626.62	1.06868	1.39215e-08	1.79732e-06
Chr4	-	13053730	3UTR	AT4G25570.1	AT4G25570	protein_coding_gene-mRNA	838	1080	943	249	191	203	671.257	706.596	532.675	360.617	287.237	245.567	-1.07995	1.51672e-06	9.87162e-05
Chr4	-	13093998	AMB	AT4G25700.x	AT4G25700	protein_coding_gene-mRNA	325	294	335	261	217	253	260.332	192.351	189.232	377.996	326.338	306.052	0.645951	0.00277459	0.0347574
Chr4	-	13170750	CDS	AT4G25940.1	AT4G25940	protein_coding_gene-mRNA	0	1	13	7	15	29	0	0.654256	7.34335	10.1378	22.5579	35.081	2.31998	0.000862297	0.0147151
Chr4	-	13227798	3UTR	AT4G26100.1	AT4G26100	protein_coding_gene-mRNA	219	204	227	160	158	235	175.424	133.468	128.226	231.722	237.61	284.277	0.778199	0.000457224	0.00924861
Chr4	-	13372395	3UTR	AT4G26480.1	AT4G26480	protein_coding_gene-mRNA	59	78	106	12	18	26	47.2604	51.0319	59.8765	17.3791	27.0695	31.452	-1.00732	0.00230957	0.0303385
Chr4	-	13402513	3UTR	AT4G26550.1	AT4G26550	protein_coding_gene-mRNA	32	67	103	5	14	10	25.6327	43.8351	58.1819	7.2413	21.0541	12.0969	-1.52441	0.00221274	0.0294194
Chr4	-	13433986	CDS	AT4G26630.1	AT4G26630	protein_coding_gene-mRNA	92	123	72	203	83	145	73.6941	80.4734	40.6709	293.997	124.82	175.405	1.46154	0.003899	0.0439493
Chr4	-	13434158	CDS	AT4G26630.1	AT4G26630	protein_coding_gene-mRNA	607	974	488	1303	764	1019	486.221	637.245	275.658	1887.08	1148.95	1232.68	1.4714	0.00257999	0.0328952
Chr4	-	13470031	3UTR	AT4G26720.1	AT4G26720	protein_coding_gene-mRNA	93	94	177	92	92	177	74.4951	61.5	99.9825	133.24	138.355	214.115	1.01757	0.000127081	0.00347272
Chr4	-	13484840	3UTR	AT4G26780.1	AT4G26780	protein_coding_gene-mRNA	63	50	79	5	11	9	50.4644	32.7128	44.625	7.2413	16.5425	10.8872	-1.69927	0.000323457	0.00710883
Chr4	-	13499079	3UTR	AT4G26850.1	AT4G26850	protein_coding_gene-mRNA	20959	25135	28652	7433	5420	9852	16788.6	16444.7	16184.7	10764.9	8150.93	11917.9	-0.673448	0.000131636	0.00356246
Chr4	-	13575799	3UTR	AT4G27050.4	AT4G27050	protein_coding_gene-mRNA	45	76	91	72	73	58	36.046	49.7234	51.4034	104.275	109.782	70.1621	1.01132	0.000151193	0.00397341
Chr4	-	13604603	3UTR	AT4G27130.1	AT4G27130	protein_coding_gene-mRNA	1163	905	1129	179	197	310	931.59	592.101	637.742	259.238	296.261	375.004	-1.19582	1.42255e-09	2.58533e-07
Chr4	-	13663578	3UTR	AT4G27280.1	AT4G27280	protein_coding_gene-mRNA	139	79	110	15	19	27	111.342	51.6862	62.136	21.7239	28.5734	32.6617	-1.3427	0.00230273	0.0302975
Chr4	-	13826398	3UTR	AT4G27700.1	AT4G27700	protein_coding_gene-mRNA	600	583	952	655	577	565	480.614	381.431	537.759	948.61	867.728	683.476	0.825787	6.84048e-06	0.000323874
Chr4	-	13935636	3UTR	AT4G28025.2	AT4G28025	protein_coding_gene-mRNA	464	608	700	135	115	142	371.675	397.787	395.411	195.515	172.944	171.776	-1.09598	5.04978e-08	5.49798e-06
Chr4	-	13943872	3UTR	AT4G28060.1	AT4G28060	protein_coding_gene-mRNA	796	1180	1068	367	260	391	637.614	772.022	603.284	531.511	391.004	472.989	-0.523086	0.001431	0.0212508
Chr4	-	13957801	CDS	AT4G28080.1	AT4G28080	protein_coding_gene-mRNA	35	25	52	75	46	69	28.0358	16.3564	29.3734	108.619	69.1776	83.4687	1.72873	9.53844e-06	0.000432616
Chr4	-	13965107	3UTR	AT4G28100.1	AT4G28100	protein_coding_gene-mRNA	120	153	180	139	173	142	96.1228	100.101	101.677	201.308	260.168	171.776	1.06144	2.51578e-05	0.000940689
Chr4	-	13985085	intergenic.pm	AT4G28200.igt	AT4G28200.igt	protein_coding_gene-protein_coding_gene	4	9	8	11	37	28	3.20409	5.8883	4.51898	15.9309	55.6429	33.8714	2.61732	6.66301e-06	0.000318665
Chr4	-	14000084	3UTR	AT4G28250.1	AT4G28250	protein_coding_gene-mRNA	230	409	294	557	228	388	184.235	267.591	166.073	806.681	342.88	469.36	1.31686	0.00087512	0.0148745
Chr4	-	14011802	3UTR	AT4G28290.1	AT4G28290	protein_coding_gene-mRNA	40	32	53	6	4	4	32.0409	20.9362	29.9383	8.68956	6.01544	4.83877	-1.83941	0.00108833	0.0173853
Chr4	-	14203672	CDS	AT4G28750.1	AT4G28750	protein_coding_gene-mRNA	9	3	3	16	28	55	7.20921	1.96277	1.69462	23.1722	42.1081	66.533	2.83328	4.93998e-05	0.0015988
Chr4	-	14535606	3UTR	AT4G29670.2	AT4G29670	protein_coding_gene-mRNA	907	1184	1013	250	259	298	726.528	774.639	572.216	362.065	389.5	360.488	-0.887504	6.83586e-06	0.000323874
Chr4	-	14595669	3UTR	AT4G29820.1	AT4G29820	protein_coding_gene-mRNA	13	21	26	4	0	0	10.4133	13.7394	14.6867	5.79304	0	0	-1.96642	0.0045119	0.0484933
Chr4	-	14626917	3UTR	AT4G29905.1	AT4G29905	protein_coding_gene-mRNA	519	522	466	169	125	118	415.731	341.521	263.231	244.756	187.983	142.744	-0.807969	0.00220214	0.0293114
Chr4	-	14819271	3UTR	AT4G30270.1	AT4G30270	protein_coding_gene-mRNA	372	777	1013	33	68	99	297.981	508.357	572.216	47.7926	102.263	119.759	-2.26571	8.75631e-13	3.62941e-10
Chr4	-	14937910	3UTR	AT4G30600.1	AT4G30600	protein_coding_gene-mRNA	189	244	290	48	65	58	151.393	159.638	163.813	69.5165	97.751	70.1621	-0.989684	4.68403e-06	0.000244561
Chr4	-	14981193	3UTR	AT4G30750.1	AT4G30750	protein_coding_gene-mRNA	77	122	99	20	21	23	61.6788	79.8192	55.9224	28.9652	31.5811	27.8229	-1.11364	0.00236434	0.0308278
Chr4	-	15153296	3UTR	AT4G31170.4	AT4G31170	protein_coding_gene-mRNA	37	64	70	66	51	65	29.6378	41.8724	39.5411	95.5851	76.6969	78.6299	1.12748	0.00049466	0.009854
Chr4	-	15153555	AMB	AT4G31170.x	AT4G31170	protein_coding_gene-mRNA	2	6	3	13	17	24	1.60205	3.92553	1.69462	18.8274	25.5656	29.0326	2.43819	0.00187892	0.0259514
Chr4	-	15289952	3UTR	AT4G31550.2	AT4G31550	protein_coding_gene-mRNA	39	54	42	2	7	11	31.2399	35.3298	23.7247	2.89652	10.527	13.3066	-1.55086	0.00180627	0.0252514
Chr4	-	15309617	3UTR	AT4G31590.1	AT4G31590	protein_coding_gene-mRNA	333	307	318	345	269	288	266.741	200.856	179.63	499.65	404.539	348.391	0.928681	0.00092469	0.0154503
Chr4	-	15413344	exon	AT4G31877.1	AT4G31877	miRNA-miRNA	3	0	4	11	2	17	2.40307	0	2.25949	15.9309	3.00772	20.5648	2.31305	0.000985021	0.0161784
Chr4	-	15506326	CDS	AT4G32070.1	AT4G32070	protein_coding_gene-mRNA	31	66	124	151	218	265	24.8317	43.1809	70.0443	218.687	327.842	320.568	2.50601	6.04509e-11	1.45736e-08
Chr4	-	15526166	3UTR	AT4G32150.1	AT4G32150	protein_coding_gene-mRNA	566	651	584	108	86	176	453.379	425.92	329.886	156.412	129.332	212.906	-1.24679	2.82984e-07	2.34589e-05
Chr4	-	15570157	3UTR	AT4G32250.3	AT4G32250	protein_coding_gene-mRNA	175	358	290	229	147	290	140.179	234.224	163.813	331.651	221.068	350.81	0.731724	0.00384084	0.043559
Chr4	-	15640651	3UTR	AT4G32410.1	AT4G32410	protein_coding_gene-mRNA	724	990	1096	688	576	751	579.941	647.713	619.101	996.403	866.224	908.478	0.580401	0.000171965	0.00440655
Chr4	-	15669440	3UTR	AT4G32470.1	AT4G32470	protein_coding_gene-mRNA	1475	1903	1826	347	423	374	1181.51	1245.05	1031.46	502.546	636.133	452.425	-1.11154	2.32316e-11	6.30886e-09
Chr4	-	15728514	CDS	AT4G32610.1	AT4G32610	protein_coding_gene-mRNA	3	0	6	32	22	56	2.40307	0	3.38924	46.3443	33.0849	67.7427	3.48338	3.37807e-06	0.000192314
Chr4	-	15900268	3UTR	AT4G32940.1	AT4G32940	protein_coding_gene-mRNA	33	94	78	9	5	11	26.4338	61.5	44.0601	13.0343	7.5193	13.3066	-1.7677	6.67019e-05	0.00205463
Chr4	-	15900352	3UTR	AT4G32940.1	AT4G32940	protein_coding_gene-mRNA	1153	4924	2497	396	149	562	923.579	3221.55	1410.49	573.511	224.075	679.847	-1.74358	0.000310176	0.00691932
Chr4	-	15926704	3UTR	AT4G33010.1	AT4G33010	protein_coding_gene-mRNA	25093	35614	43981	132537	108790	147584	20100.1	23300.7	24843.7	191948	163605	178531	2.94445	7.59904e-80	1.79535e-75
Chr4	-	15965138	intergenic.igt	AT4G33090.igt	AT4G33090.igt	protein_coding_gene-protein_coding_gene	139	185	193	13	26	38	111.342	121.037	109.02	18.8274	39.1004	45.9683	-1.60737	4.00083e-05	0.00136991
Chr4	-	16064552	3UTR	AT4G33350.2	AT4G33350	protein_coding_gene-mRNA	201	224	268	200	217	228	161.006	146.553	151.386	289.652	326.338	275.81	0.951261	2.40294e-11	6.43472e-09
Chr4	-	16112749	3UTR	AT4G33500.1	AT4G33500	protein_coding_gene-mRNA	268	361	409	397	277	248	214.674	236.186	231.033	574.959	416.569	300.003	0.898335	0.00060765	0.0113726
Chr4	-	16159643	3UTR	AT4G33640.1	AT4G33640	protein_coding_gene-mRNA	546	584	514	126	127	216	437.359	382.085	290.345	182.481	190.99	261.293	-0.787925	0.000320945	0.00706677
Chr4	-	16171730	3UTR	AT4G33680.1	AT4G33680	protein_coding_gene-mRNA	220	206	247	221	225	151	176.225	134.777	139.524	320.065	338.369	182.663	0.873772	0.00277001	0.0347392
Chr4	-	16369860	3UTR	AT4G34180.1	AT4G34180	protein_coding_gene-mRNA	323	560	426	102	96	133	258.73	366.383	240.636	147.722	144.371	160.889	-0.920963	1.256e-06	8.50268e-05
Chr4	-	16386759	3UTR	AT4G34230.1	AT4G34230	protein_coding_gene-mRNA	186	358	643	54	96	111	148.99	234.224	363.213	78.206	144.371	134.276	-1.02865	0.00127862	0.0197443
Chr4	-	16403989	3UTR	AT4G34270.1	AT4G34270	protein_coding_gene-mRNA	136	159	190	31	38	38	108.939	104.027	107.326	44.896	57.1467	45.9683	-1.09524	1.41958e-05	0.00059572
Chr4	-	16452993	3UTR	AT4G34412.1	AT4G34412	protein_coding_gene-mRNA	101	110	145	90	104	161	80.9033	71.9681	81.9066	130.343	156.402	194.76	1.01624	7.44578e-05	0.0022438
Chr4	-	16484548	3UTR	AT4G34490.1	AT4G34490	protein_coding_gene-mRNA	483	506	521	329	408	443	386.894	331.053	294.299	476.477	613.575	535.893	0.677966	0.000160979	0.00417944
Chr4	-	16560500	CDS	AT4G34710.2	AT4G34710	protein_coding_gene-mRNA	9	2	4	11	32	5	7.20921	1.30851	2.25949	15.9309	48.1235	6.04846	2.16926	0.0021594	0.0288726
Chr4	-	16642341	3UTR	AT4G34950.1	AT4G34950	protein_coding_gene-mRNA	71	156	395	25	23	45	56.8726	102.064	223.125	36.2065	34.5888	54.4361	-1.49253	0.00098607	0.0161784
Chr4	-	16771239	3UTR	AT4G35250.1	AT4G35250	protein_coding_gene-mRNA	826	830	993	569	767	621	661.645	543.032	560.919	824.06	1153.46	751.218	0.620874	0.000508125	0.010046
Chr4	-	16812116	3UTR	AT4G35360.1	AT4G35360	protein_coding_gene-mRNA	96	173	154	7	25	35	76.8982	113.186	86.9904	10.1378	37.5965	42.3392	-1.51772	0.000239341	0.00564344
Chr4	-	16888444	3UTR	AT4G35580.3	AT4G35580	protein_coding_gene-mRNA	255	495	503	396	255	424	204.261	323.857	284.131	573.511	383.485	512.909	0.840093	0.000176975	0.00446711
Chr4	-	16986893	3UTR	AT4G35860.2	AT4G35860	protein_coding_gene-mRNA	121	188	156	47	22	39	96.9238	123	88.1202	68.0682	33.0849	47.178	-1.02717	0.000176493	0.00446324
Chr4	-	17049435	3UTR	AT4G36040.1	AT4G36040	protein_coding_gene-mRNA	391	508	624	79	100	241	313.2	332.362	352.481	114.413	150.386	291.536	-0.812519	0.00422623	0.0464842
Chr4	-	17078310	3UTR	AT4G36090.2	AT4G36090	protein_coding_gene-mRNA	30	54	63	29	69	71	24.0307	35.3298	35.587	41.9995	103.766	85.8881	1.21176	0.00214236	0.0287261
Chr4	-	17137288	3UTR	AT4G36220.1	AT4G36220	protein_coding_gene-mRNA	60	29	74	1	5	7	48.0614	18.9734	41.8006	1.44826	7.5193	8.46784	-2.29136	7.16174e-05	0.00217803
Chr4	-	17176418	3UTR	AT4G36360.2	AT4G36360	protein_coding_gene-mRNA	669	758	947	678	641	835	535.884	495.926	534.935	981.92	963.975	1010.09	0.902227	2.28179e-05	0.000870913
Chr4	-	17187660	3UTR	AT4G36380.1	AT4G36380	protein_coding_gene-mRNA	16	26	38	0	0	2	12.8164	17.0106	21.4652	0	0	2.41938	-2.85817	2.19836e-05	0.000845902
Chr4	-	17203798	CDS	AT4G36420.1	AT4G36420	protein_coding_gene-mRNA	4	7	18	11	57	17	3.20409	4.57979	10.1677	15.9309	85.7201	20.5648	2.35275	7.30266e-05	0.00221192
Chr4	-	17233378	CDS	AT4G36520.1	AT4G36520	protein_coding_gene-mRNA	16	32	22	26	47	74	12.8164	20.9362	12.4272	37.6547	70.6815	89.5172	1.88113	0.000453231	0.00919097
Chr4	-	17341092	3UTR	AT4G36800.1	AT4G36800	protein_coding_gene-mRNA	546	828	747	237	191	248	437.359	541.724	421.96	343.238	287.237	300.003	-0.583131	0.00306532	0.0372921
Chr4	-	17358386	3UTR	AT4G36860.1	AT4G36860	protein_coding_gene-mRNA	16	15	33	2	3	2	12.8164	9.81383	18.6408	2.89652	4.51158	2.41938	-1.72461	0.00300474	0.0367443
Chr4	-	17435781	CDS	AT4G36980.2	AT4G36980	protein_coding_gene-mRNA	23	19	20	27	29	42	18.4235	12.4309	11.2975	39.103	43.612	50.807	1.54313	0.00131465	0.0201296
Chr4	-	17616937	3UTR	AT4G37470.1	AT4G37470	protein_coding_gene-mRNA	375	680	621	108	131	96	300.384	444.894	350.786	156.412	197.006	116.13	-1.20661	2.36345e-07	2.0086e-05
Chr4	-	17682986	3UTR	AT4G37640.1	AT4G37640	protein_coding_gene-mRNA	102	94	151	22	18	26	81.7043	61.5	85.2958	31.8617	27.0695	31.452	-1.26331	0.0015714	0.0227967
Chr4	-	17802792	3UTR	AT4G37870.1	AT4G37870	protein_coding_gene-mRNA	333	347	442	92	66	103	266.741	227.027	249.674	133.24	99.2548	124.598	-1.03098	0.000134626	0.00363505
Chr4	-	17832974	intron	AT4G37930.1	AT4G37930	protein_coding_gene-mRNA	5	6	4	11	22	31	4.00511	3.92553	2.25949	15.9309	33.0849	37.5004	2.45761	0.00101569	0.0165185
Chr4	-	17873334	intergenic.pm	AT4G38060.igt	AT4G38060.igt	protein_coding_gene-protein_coding_gene	158	251	312	338	174	517	126.562	164.218	176.24	489.512	261.672	625.41	1.51474	1.93486e-07	1.69937e-05
Chr4	-	17888507	AMB	AT4G38120.x	AT4G38120	protein_coding_gene-mRNA	95	82	131	96	76	134	76.0972	53.649	73.9984	139.033	114.293	162.099	1.00241	0.000493421	0.00984591
Chr4	-	18007358	3UTR	AT4G38495.1	AT4G38495	protein_coding_gene-mRNA	91	146	112	21	1	22	72.8931	95.5213	63.2658	30.4134	1.50386	26.6132	-1.81004	6.59053e-05	0.00203806
Chr4	-	18041053	3UTR	AT4G38600.1	AT4G38600	protein_coding_gene-mRNA	115	141	183	24	25	33	92.1176	92.25	103.372	34.7582	37.5965	39.9198	-1.31954	1.19202e-06	8.16311e-05
Chr4	-	18059658	3UTR	AT4G38640.1	AT4G38640	protein_coding_gene-mRNA	89	78	113	17	21	32	71.291	51.0319	63.8307	24.6204	31.5811	38.7101	-0.927756	0.00189859	0.0261704
Chr4	-	18083429	3UTR	AT4G38740.1	AT4G38740	protein_coding_gene-mRNA	6509	8334	9249	1802	1711	2627	5213.86	5452.57	5224.51	2609.76	2573.11	3177.86	-0.917879	2.74847e-08	3.36453e-06
Chr4	-	18115321	3UTR	AT4G38810.1	AT4G38810	protein_coding_gene-mRNA	85	118	136	21	20	31	68.0869	77.2022	76.8227	30.4134	30.0772	37.5004	-1.14106	0.000249408	0.00581689
Chr4	-	18124978	3UTR	AT4G38840.1	AT4G38840	protein_coding_gene-mRNA	693	964	971	216	154	189	555.109	630.702	548.492	312.824	231.595	228.632	-1.13906	1.98522e-05	0.00078433
Chr4	-	18154438	3UTR	AT4G38950.1	AT4G38950	protein_coding_gene-mRNA	75	71	88	110	64	95	60.0767	46.4521	49.7088	159.309	96.2471	114.921	1.21654	1.94689e-05	0.000770653
Chr4	-	18190073	CDS	AT4G39040.2	AT4G39040	protein_coding_gene-mRNA	1	1	7	14	14	16	0.801023	0.654256	3.95411	20.2756	21.0541	19.3551	2.63275	0.000413718	0.00858166
Chr4	-	18190140	CDS	AT4G39040.2	AT4G39040	protein_coding_gene-mRNA	13	15	16	42	88	25	10.4133	9.81383	9.03797	60.8269	132.34	30.2423	2.66533	7.66631e-08	7.87497e-06
Chr4	-	18215705	3UTR	AT4G39090.1	AT4G39090	protein_coding_gene-mRNA	868	1086	1103	318	263	392	695.288	710.522	623.055	460.547	395.515	474.199	-0.600552	0.000931118	0.0155467
Chr4	-	18220985	3UTR	AT4G39120.1	AT4G39120	protein_coding_gene-mRNA	1	2	0	14	7	11	0.801023	1.30851	0	20.2756	10.527	13.3066	3.29334	1.57189e-05	0.000644749
Chr4	-	18427070	3UTR	AT4G39710.2	AT4G39710	protein_coding_gene-mRNA	407	426	434	346	324	393	326.016	278.713	245.155	501.098	487.251	475.409	0.767193	0.00345635	0.0404456
Chr4	-	18469352	3UTR	AT4G39800.1	AT4G39800	protein_coding_gene-mRNA	4940	7008	7255	4962	3446	6385	3957.05	4585.02	4098.15	7186.26	5182.3	7723.88	0.656747	0.00455879	0.0488035
Chr5	+	60137	3UTR	AT5G01170.1	AT5G01170	protein_coding_gene-mRNA	23	8	21	43	30	26	18.4235	5.23405	11.8623	62.2752	45.1158	31.452	1.74251	0.00190441	0.0261895
Chr5	+	208599	3UTR	AT5G01520.1	AT5G01520	protein_coding_gene-mRNA	121	131	113	15	11	9	96.9238	85.7075	63.8307	21.7239	16.5425	10.8872	-2.19886	4.2363e-08	4.69892e-06
Chr5	+	291273	AMB	AT5G01750.x	AT5G01750	protein_coding_gene-mRNA	749	987	1155	183	209	264	599.966	645.75	652.428	265.031	314.307	319.359	-1.06107	1.74864e-06	0.000109957
Chr5	+	311846	3UTR	AT5G01810.3	AT5G01810	protein_coding_gene-mRNA	90	134	144	152	199	133	72.0921	87.6703	81.3417	220.135	299.268	160.889	1.43645	1.91534e-05	0.000760534
Chr5	+	372955	3UTR	AT5G01960.1	AT5G01960	protein_coding_gene-mRNA	127	225	295	54	33	55	101.73	147.208	166.638	78.206	49.6274	66.533	-1.06445	0.000378344	0.00803122
Chr5	+	433777	3UTR	AT5G02180.1	AT5G02180	protein_coding_gene-mRNA	56	52	82	14	12	11	44.8573	34.0213	46.3196	20.2756	18.0463	13.3066	-1.20538	0.00330635	0.0391848
Chr5	+	450654	3UTR	AT5G02230.2	AT5G02230	protein_coding_gene-mRNA	185	290	408	78	85	76	148.189	189.734	230.468	112.964	127.828	91.9365	-0.760333	0.00381735	0.0433808
Chr5	+	549887	3UTR	AT5G02480.1	AT5G02480	protein_coding_gene-mRNA	205	240	313	199	118	266	164.21	157.021	176.805	288.204	177.456	321.778	0.657246	0.000476019	0.00954704
Chr5	+	576605	3UTR	AT5G02560.2	AT5G02560	protein_coding_gene-mRNA	84	120	90	14	7	12	67.2859	78.5107	50.8386	20.2756	10.527	14.5163	-1.94441	4.06527e-05	0.00138795
Chr5	+	651936	AMB	AT5G02840.x	AT5G02840	protein_coding_gene-mRNA	1029	943	970	260	232	371	824.253	616.963	547.927	376.547	348.896	448.795	-0.746569	0.000375064	0.00796877
Chr5	+	804384	3UTR	AT5G03320.1	AT5G03320	protein_coding_gene-mRNA	71	74	102	64	78	109	56.8726	48.4149	57.617	92.6886	117.301	131.856	1.04311	0.000216391	0.00519558
Chr5	+	938785	AMB	AT5G03660.x	AT5G03660	protein_coding_gene-mRNA	105	154	136	33	33	18	84.1074	100.755	76.8227	47.7926	49.6274	21.7744	-1.11204	0.000471025	0.00949748
Chr5	+	1138403	3UTR	AT5G04140.2	AT5G04140	protein_coding_gene-mRNA	4741	5655	5768	4305	4709	4619	3797.65	3699.82	3258.19	6234.76	7081.68	5587.56	0.801587	0.00014256	0.00380148
Chr5	+	1322520	3UTR	AT5G04590.1	AT5G04590	protein_coding_gene-mRNA	180	244	317	56	56	69	144.184	159.638	179.065	81.1025	84.2162	83.4687	-0.939401	0.000182383	0.00456944
Chr5	+	1337661	3UTR	AT5G04660.1	AT5G04660	protein_coding_gene-mRNA	88	103	102	112	126	138	70.49	67.3883	57.617	162.205	189.486	166.937	1.36746	3.92125e-06	0.000213946
Chr5	+	1427710	CDS	AT5G04890.1	AT5G04890	protein_coding_gene-mRNA	0	0	2	15	7	2	0	0	1.12975	21.7239	10.527	2.41938	2.53733	0.00357762	0.0413931
Chr5	+	1427868	CDS	AT5G04890.1	AT5G04890	protein_coding_gene-mRNA	1	2	3	9	12	21	0.801023	1.30851	1.69462	13.0343	18.0463	25.4035	2.59786	0.00229233	0.0302393
Chr5	+	1549195	CDS	AT5G05210.2	AT5G05210	protein_coding_gene-mRNA	5	8	3	10	7	21	4.00511	5.23405	1.69462	14.4826	10.527	25.4035	1.85729	0.00412334	0.0457577
Chr5	+	1590819	3UTR	AT5G05365.1	AT5G05365	protein_coding_gene-mRNA	100	83	97	13	10	9	80.1023	54.3032	54.7927	18.8274	15.0386	10.8872	-1.95044	1.02331e-06	7.19543e-05
Chr5	+	1885656	3UTR	AT5G06220.2	AT5G06220	protein_coding_gene-mRNA	646	759	781	544	563	684	517.461	496.58	441.166	787.853	846.674	827.429	0.751057	3.2323e-05	0.0011415
Chr5	+	1955460	3UTR	AT5G06390.1	AT5G06390	protein_coding_gene-mRNA	52	77	82	83	68	82	41.6532	50.3777	46.3196	120.206	102.263	99.1947	1.18013	4.1337e-05	0.00140119
Chr5	+	2169345	3UTR	AT5G06980.2	AT5G06980	protein_coding_gene-mRNA	960	1121	1287	391	293	447	768.982	733.421	726.992	566.269	440.631	540.732	-0.52094	0.00149407	0.0218976
Chr5	+	2274129	3UTR	AT5G07240.1	AT5G07240	protein_coding_gene-mRNA	388	585	532	378	350	407	310.797	382.74	300.512	547.442	526.351	492.344	0.644382	0.00392943	0.0441869
Chr5	+	2432185	3UTR	AT5G07670.1	AT5G07670	protein_coding_gene-mRNA	45	53	70	54	56	94	36.046	34.6755	39.5411	78.206	84.2162	113.711	1.29293	3.54689e-06	0.000197638
Chr5	+	2661394	3UTR	AT5G08260.1	AT5G08260	protein_coding_gene-mRNA	252	346	332	85	75	112	201.858	226.372	187.538	123.102	112.79	135.485	-0.715812	0.00269189	0.0340099
Chr5	+	2667156	3UTR	AT5G08290.1	AT5G08290	protein_coding_gene-mRNA	855	1081	926	225	263	287	684.875	707.25	523.072	325.858	395.515	347.181	-0.83437	2.11934e-07	1.83412e-05
Chr5	+	2683683	3UTR	AT5G08335.1	AT5G08335	protein_coding_gene-mRNA	22	26	52	43	25	61	17.6225	17.0106	29.3734	62.2752	37.5965	73.7912	1.33524	0.00254923	0.0325909
Chr5	+	2727113	3UTR	AT5G08440.2	AT5G08440	protein_coding_gene-mRNA	1	1	5	15	3	8	0.801023	0.654256	2.82437	21.7239	4.51158	9.67753	2.22178	0.00199421	0.0272045
Chr5	+	2805311	AMB	AT5G08640.x	AT5G08640	protein_coding_gene-mRNA	245	344	171	320	184	278	196.251	225.064	96.5933	463.443	276.71	336.294	1.01508	0.00383667	0.0435585
Chr5	+	2818020	3UTR	AT5G08660.1	AT5G08660	protein_coding_gene-mRNA	105	150	153	90	92	168	84.1074	98.1383	86.4256	130.343	138.355	203.228	0.799756	0.001427	0.0212307
Chr5	+	2824937	3UTR	AT5G08680.1	AT5G08680	protein_coding_gene-mRNA	472	653	713	161	136	185	378.083	427.229	402.754	233.17	204.525	223.793	-0.858683	4.64832e-06	0.000244047
Chr5	+	2828644	3UTR	AT5G08690.1	AT5G08690	protein_coding_gene-mRNA	795	988	1051	579	631	604	636.813	646.405	593.682	838.542	948.936	730.654	0.420378	0.00113197	0.0179129
Chr5	+	2855639	3UTR	AT5G08760.1	AT5G08760	protein_coding_gene-mRNA	16	15	37	0	2	2	12.8164	9.81383	20.9003	0	3.00772	2.41938	-2.18443	0.00384077	0.043559
Chr5	+	2869027	3UTR	AT5G09220.1	AT5G09220	protein_coding_gene-mRNA	1166	1508	1488	249	141	302	933.993	986.617	840.531	360.617	212.044	365.327	-1.53046	1.85619e-12	7.07327e-10
Chr5	+	2939462	3UTR	AT5G09440.1	AT5G09440	protein_coding_gene-mRNA	156	399	454	47	53	101	124.96	261.048	256.452	68.0682	79.7046	122.179	-1.20875	1.5929e-05	0.000651104
Chr5	+	3332544	3UTR	AT5G10540.1	AT5G10540	protein_coding_gene-mRNA	157	146	145	124	111	119	125.761	95.5213	81.9066	179.584	166.929	143.953	0.68464	0.00417587	0.0461023
Chr5	+	3364559	3UTR	AT5G10630.2	AT5G10630	protein_coding_gene-mRNA	13	27	39	25	40	28	10.4133	17.6649	22.03	36.2065	60.1544	33.8714	1.27892	0.0012917	0.0198812
Chr5	+	3378197	3UTR	AT5G10695.2	AT5G10695	protein_coding_gene-mRNA	28	72	32	1	7	4	22.4286	47.1064	18.0759	1.44826	10.527	4.83877	-2.00842	0.00160426	0.0231534
Chr5	+	3410044	3UTR	AT5G10780.2	AT5G10780	protein_coding_gene-mRNA	133	126	157	24	21	40	106.536	82.4362	88.6851	34.7582	31.5811	48.3877	-1.21216	0.000235692	0.00558522
Chr5	+	3439723	CDS	AT5G10910.1	AT5G10910	protein_coding_gene-mRNA	8	18	27	52	55	50	6.40818	11.7766	15.2516	75.3095	82.7123	60.4846	2.50395	4.89088e-09	7.36e-07
Chr5	+	3439772	CDS	AT5G10910.1	AT5G10910	protein_coding_gene-mRNA	0	0	4	33	1	7	0	0	2.25949	47.7926	1.50386	8.46784	2.49104	0.00378946	0.0431261
Chr5	+	3758214	3UTR	AT5G11670.1	AT5G11670	protein_coding_gene-mRNA	218	385	376	78	43	86	174.623	251.888	212.392	112.964	64.666	104.033	-1.14002	0.000207212	0.00503143
Chr5	+	3802793	3UTR	AT5G11790.1	AT5G11790	protein_coding_gene-mRNA	361	530	525	509	311	430	289.169	346.755	296.558	737.164	467.701	520.167	0.859817	0.00453557	0.0486416
Chr5	+	3914186	3UTR	AT5G12100.1	AT5G12100	protein_coding_gene-mRNA	13	4	12	17	11	31	10.4133	2.61702	6.77848	24.6204	16.5425	37.5004	1.7808	0.00154629	0.0225094
Chr5	+	4296683	3UTR	AT5G13390.1	AT5G13390	protein_coding_gene-mRNA	144	204	231	221	216	248	115.347	133.468	130.486	320.065	324.834	300.003	1.30097	2.99649e-15	1.91338e-12
Chr5	+	4316387	CDS	AT5G13460.1	AT5G13460	protein_coding_gene-mRNA	14	21	25	33	28	36	11.2143	13.7394	14.1218	47.7926	42.1081	43.5489	1.59051	0.00447284	0.0482977
Chr5	+	4337564	3UTR	AT5G13490.2	AT5G13490	protein_coding_gene-mRNA	29	40	61	4	5	7	23.2297	26.1702	34.4573	5.79304	7.5193	8.46784	-1.73589	0.000114346	0.00321612
Chr5	+	4397482	3UTR	AT5G13640.1	AT5G13640	protein_coding_gene-mRNA	197	265	199	47	55	58	157.802	173.378	112.41	68.0682	82.7123	70.1621	-0.982022	0.000285834	0.00645614
Chr5	+	4402403	3UTR	AT5G13650.1	AT5G13650	protein_coding_gene-mRNA	11	13	16	0	0	0	8.81125	8.50532	9.03797	0	0	0	-2.39734	0.00328546	0.0390356
Chr5	+	4426135	intergenic.pm	AT5G13690.igt	AT5G13690.igt	protein_coding_gene-protein_coding_gene	28	31	29	4	4	2	22.4286	20.2819	16.3813	5.79304	6.01544	2.41938	-1.81996	0.00230208	0.0302975
Chr5	+	4578229	3UTR	AT5G14200.1	AT5G14200	protein_coding_gene-mRNA	1891	2727	3878	2685	2302	3269	1514.73	1784.16	2190.58	3888.58	3461.89	3954.48	1.02875	1.28457e-07	1.18552e-05
Chr5	+	4604393	3UTR	AT5G14260.2	AT5G14260	protein_coding_gene-mRNA	260	213	278	211	233	171	208.266	139.356	157.035	305.583	350.4	206.857	0.759506	0.00100603	0.016392
Chr5	+	4670157	3UTR	AT5G14480.1	AT5G14480	protein_coding_gene-mRNA	36	44	30	4	0	6	28.8368	28.7872	16.9462	5.79304	0	7.25815	-2.06249	0.00123402	0.0191936
Chr5	+	4691750	intergenic.igt	AT5G14545.igt	AT5G14545.igt	miRNA-miRNA	521	465	587	107	55	165	417.333	304.229	331.58	154.964	82.7123	199.599	-1.21427	0.000239809	0.00564662
Chr5	+	4966147	3UTR	AT5G15280.1	AT5G15280	protein_coding_gene-mRNA	38	34	46	31	45	110	30.4389	22.2447	25.9842	44.896	67.6737	133.066	1.5575	0.00012069	0.00333891
Chr5	+	4982232	3UTR	AT5G15330.1	AT5G15330	protein_coding_gene-mRNA	130	245	260	21	23	38	104.133	160.293	146.867	30.4134	34.5888	45.9683	-1.83469	2.5439e-10	5.56502e-08
Chr5	+	4997402	3UTR	AT5G15390.1	AT5G15390	protein_coding_gene-mRNA	174	195	209	20	33	18	139.378	127.58	118.058	28.9652	49.6274	21.7744	-1.85907	8.63754e-07	6.25983e-05
Chr5	+	5094359	3UTR	AT5G15650.1	AT5G15650	protein_coding_gene-mRNA	125	144	254	19	46	48	100.128	94.2128	143.478	27.5169	69.1776	58.0652	-1.08618	0.00104042	0.0167903
Chr5	+	5239306	intron	AT5G16030.3	AT5G16030	protein_coding_gene-mRNA	17	4	10	62	23	29	13.6174	2.61702	5.64873	89.7921	34.5888	35.081	2.49362	3.36121e-05	0.00118173
Chr5	+	5275812	3UTR	AT5G16150.3	AT5G16150	protein_coding_gene-mRNA	1086	1240	1840	1137	1645	2747	869.911	811.277	1039.37	1646.67	2473.85	3323.02	1.40944	1.48275e-06	9.73097e-05
Chr5	+	5355071	3UTR	AT5G16350.1	AT5G16350	protein_coding_gene-mRNA	0	4	2	11	7	17	0	2.61702	1.12975	15.9309	10.527	20.5648	2.63851	0.00127283	0.0196935
Chr5	+	5449172	intergenic.pm	AT5G16600.igt	AT5G16600.igt	protein_coding_gene-protein_coding_gene	30	37	36	58	76	89	24.0307	24.2075	20.3354	83.9991	114.293	107.663	2.07584	2.98275e-09	4.76151e-07
Chr5	+	5485065	3UTR	AT5G16710.1	AT5G16710	protein_coding_gene-mRNA	1461	1480	1555	1386	1536	1476	1170.29	968.298	878.378	2007.29	2309.93	1785.5	1.00744	1.36976e-09	2.54818e-07
Chr5	+	5538203	3UTR	AT5G16840.3	AT5G16840	protein_coding_gene-mRNA	453	525	530	83	146	124	362.863	343.484	299.383	120.206	219.564	150.002	-1.02048	1.6024e-05	0.000653856
Chr5	+	5551426	3UTR	AT5G16880.1	AT5G16880	protein_coding_gene-mRNA	343	440	528	443	304	479	274.751	287.872	298.253	641.579	457.174	579.442	0.935588	0.00124204	0.0193056
Chr5	+	5565379	3UTR	AT5G16910.1	AT5G16910	protein_coding_gene-mRNA	51	114	101	24	15	14	40.8522	74.5851	57.0522	34.7582	22.5579	16.9357	-1.17059	0.000838616	0.01442
Chr5	+	5573098	3UTR	AT5G16950.1	AT5G16950	protein_coding_gene-mRNA	32	27	44	66	18	54	25.6327	17.6649	24.8544	95.5851	27.0695	65.3233	1.38307	0.000587133	0.0111688
Chr5	+	5602930	3UTR	AT5G17020.2	AT5G17020	protein_coding_gene-mRNA	101	95	119	83	83	98	80.9033	62.1543	67.2199	120.206	124.82	118.55	0.783249	0.000182294	0.00456944
Chr5	+	5756883	3UTR	AT5G17450.2	AT5G17450	protein_coding_gene-mRNA	51	43	61	3	3	7	40.8522	28.133	34.4573	4.34478	4.51158	8.46784	-2.20041	0.000242251	0.00568054
Chr5	+	5959905	3UTR	AT5G17990.1	AT5G17990	protein_coding_gene-mRNA	248	277	513	340	320	365	198.654	181.229	289.78	492.408	481.235	441.537	1.06102	2.00772e-07	1.75035e-05
Chr5	+	5974142	3UTR	AT5G18040.1	AT5G18040	protein_coding_gene-mRNA	42	58	73	10	6	12	33.643	37.9468	41.2357	14.4826	9.02316	14.5163	-1.45007	0.000659772	0.0121117
Chr5	+	6035347	3UTR	AT5G18250.1	AT5G18250	protein_coding_gene-mRNA	50	48	78	16	10	7	40.0511	31.4043	44.0601	23.1722	15.0386	8.46784	-1.22928	0.00454175	0.0486732
Chr5	+	6035834	AMB	AT5G18255.x	AT5G18255	other_RNA-ncRNA	31	47	50	55	68	70	24.8317	30.75	28.2437	79.6543	102.263	84.6784	1.61942	3.34497e-09	5.23366e-07
Chr5	+	6037646	intergenic.igt	AT5G18255.igt	AT5G18255.igt	other_RNA-other_RNA	109	112	122	8	21	18	87.3115	73.2766	68.9145	11.5861	31.5811	21.7744	-1.71463	2.22135e-05	0.000850594
Chr5	+	6126613	3UTR	AT5G18460.1	AT5G18460	protein_coding_gene-mRNA	18	33	44	29	50	40	14.4184	21.5904	24.8544	41.9995	75.193	48.3877	1.34912	0.000874139	0.0148685
Chr5	+	6126724	3UTR	AT5G18460.1	AT5G18460	protein_coding_gene-mRNA	19	32	27	22	50	40	15.2194	20.9362	15.2516	31.8617	75.193	48.3877	1.50437	0.00018199	0.00456927
Chr5	+	6195165	CDS	AT5G18610.2	AT5G18610	protein_coding_gene-mRNA	0	0	3	9	5	14	0	0	1.69462	13.0343	7.5193	16.9357	2.53745	0.00247349	0.0318989
Chr5	+	6268544	3UTR	AT5G18800.2	AT5G18800	protein_coding_gene-mRNA	482	439	477	159	128	152	386.093	287.218	269.444	230.273	192.494	183.873	-0.62648	0.00265737	0.0336457
Chr5	+	6344783	3UTR	AT5G19000.2	AT5G19000	protein_coding_gene-mRNA	140	156	156	115	106	140	112.143	102.064	88.1202	166.55	159.409	169.357	0.703505	0.0023015	0.0302975
Chr5	+	6350996	intergenic.igt	AT5G19000.igt	AT5G19000.igt	protein_coding_gene-protein_coding_gene	23	18	37	2	2	2	18.4235	11.7766	20.9003	2.89652	3.00772	2.41938	-2.21319	0.000528589	0.0103381
Chr5	+	6458171	intergenic.pm	AT5G19190.igt	AT5G19190.igt	protein_coding_gene-protein_coding_gene	71	50	77	82	123	115	56.8726	32.7128	43.4952	118.757	184.975	139.115	1.63345	6.24621e-05	0.00194431
Chr5	+	6544998	3UTR	AT5G19400.2	AT5G19400	protein_coding_gene-mRNA	126	152	198	41	45	31	100.929	99.4469	111.845	59.3786	67.6737	37.5004	-0.916627	0.000372977	0.0079387
Chr5	+	6607223	3UTR	AT5G19570.1	AT5G19570	protein_coding_gene-mRNA	24	35	56	42	32	59	19.2246	22.8989	31.6329	60.8269	48.1235	71.3718	1.22246	0.000997056	0.0163022
Chr5	+	6740854	3UTR	AT5G19940.2	AT5G19940	protein_coding_gene-mRNA	5448	4951	6549	3168	3756	4375	4363.97	3239.22	3699.35	4588.09	5648.5	5292.4	0.455424	0.00145133	0.0214441
Chr5	+	6761918	3UTR	AT5G20010.1	AT5G20010	protein_coding_gene-mRNA	1400	1690	1965	384	446	581	1121.43	1105.69	1109.98	556.132	670.722	702.831	-0.783855	5.82781e-08	6.11946e-06
Chr5	+	6764566	3UTR	AT5G20020.1	AT5G20020	protein_coding_gene-mRNA	222	274	318	93	64	84	177.827	179.266	179.63	134.688	96.2471	101.614	-0.68059	0.00134501	0.020408
Chr5	+	6812080	3UTR	AT5G20180.1	AT5G20180	protein_coding_gene-mRNA	470	600	649	124	114	212	376.481	392.553	366.603	179.584	171.44	256.455	-0.88521	9.74506e-06	0.000441066
Chr5	+	6815383	3UTR	AT5G20190.1	AT5G20190	protein_coding_gene-mRNA	1320	1857	1873	224	162	317	1057.35	1214.95	1058.01	324.41	243.625	383.472	-1.767	2.52064e-12	9.10443e-10
Chr5	+	6827537	3UTR	AT5G20230.1	AT5G20230	protein_coding_gene-mRNA	89	67	57	0	6	7	71.291	43.8351	32.1978	0	9.02316	8.46784	-2.41792	0.000310441	0.00691932
Chr5	+	6972876	3UTR	AT5G20610.1	AT5G20610	protein_coding_gene-mRNA	140	173	246	224	188	269	112.143	113.186	138.959	324.41	282.726	325.407	1.31302	1.30953e-05	0.000556457
Chr5	+	7009106	intergenic.pm	AT5G20690.igt	AT5G20690.igt	protein_coding_gene-protein_coding_gene	29	27	27	1	3	3	23.2297	17.6649	15.2516	1.44826	4.51158	3.62907	-2.14505	0.00056746	0.0108822
Chr5	+	7213842	3UTR	AT5G21222.1	AT5G21222	protein_coding_gene-mRNA	144	192	239	241	271	301	115.347	125.617	135.005	349.031	407.546	364.117	1.51589	4.67102e-06	0.000244561
Chr5	+	7317576	intergenic.igt	AT5G22070.igt	AT5G22070.igt	protein_coding_gene-protein_coding_gene	72	39	86	3	7	6	57.6737	25.516	48.5791	4.34478	10.527	7.25815	-2.30819	5.71851e-05	0.00180488
Chr5	+	7532834	AMB	AT5G22640.x	AT5G22640	protein_coding_gene-mRNA	207	156	248	620	855	706	165.812	102.064	140.089	897.921	1285.8	854.042	2.752	4.08181e-13	1.92874e-10
Chr5	+	7630988	3UTR	AT5G22830.1	AT5G22830	protein_coding_gene-mRNA	115	195	122	166	159	106	92.1176	127.58	68.9145	240.411	239.114	128.227	1.03711	0.000893328	0.0150974
Chr5	+	7679155	3UTR	AT5G22940.1	AT5G22940	protein_coding_gene-mRNA	0	5	11	19	22	17	0	3.27128	6.2136	27.5169	33.0849	20.5648	2.38825	0.000922977	0.0154326
Chr5	+	7681498	intron	AT5G22950.1	AT5G22950	protein_coding_gene-mRNA	32	17	10	30	86	77	25.6327	11.1223	5.64873	43.4478	129.332	93.1462	2.38837	7.40393e-06	0.00034502
Chr5	+	7754002	CDS	AT5G23100.1	AT5G23100	protein_coding_gene-mRNA	2	3	4	20	11	11	1.60205	1.96277	2.25949	28.9652	16.5425	13.3066	2.63997	6.20807e-05	0.00193754
Chr5	+	7754164	CDS	AT5G23100.1	AT5G23100	protein_coding_gene-mRNA	5	9	18	20	38	56	4.00511	5.8883	10.1677	28.9652	57.1467	67.7427	2.64004	5.61739e-08	5.97822e-06
Chr5	+	7939492	3UTR	AT5G23540.2	AT5G23540	protein_coding_gene-mRNA	334	483	482	91	124	111	267.542	316.005	272.269	131.792	186.479	134.276	-0.909162	1.11211e-05	0.000488376
Chr5	+	8624281	3UTR	AT5G25040.3	AT5G25040	protein_coding_gene-mRNA	102	110	124	127	65	111	81.7043	71.9681	70.0443	183.929	97.751	134.276	0.874754	0.00139901	0.0209329
Chr5	+	8738284	3UTR	AT5G25220.1	AT5G25220	protein_coding_gene-mRNA	124	172	293	186	201	274	99.3268	112.532	165.508	269.376	302.276	331.455	1.21985	2.95283e-05	0.00106184
Chr5	+	8738366	3UTR	AT5G25220.1	AT5G25220	protein_coding_gene-mRNA	457	494	622	359	398	433	366.067	323.202	351.351	519.925	598.537	523.796	0.653811	2.42533e-06	0.000144712
Chr5	+	9075611	3UTR	AT5G25980.2	AT5G25980	protein_coding_gene-mRNA	1841	1224	1530	3782	3888	5062	1474.68	800.809	864.256	5477.32	5847.01	6123.46	2.39606	2.69996e-14	1.51879e-11
Chr5	+	9294555	3UTR	AT5G26740.3	AT5G26740	protein_coding_gene-mRNA	49	106	89	126	61	64	39.2501	69.3511	50.2737	182.481	91.7355	77.4202	1.08413	0.0040745	0.0453435
Chr5	+	9426710	3UTR	AT5G26800.1	AT5G26800	protein_coding_gene-mRNA	75	55	136	10	18	21	60.0767	35.9841	76.8227	14.4826	27.0695	25.4035	-1.28024	0.000845566	0.0144874
Chr5	+	9631167	3UTR	AT5G27320.1	AT5G27320	protein_coding_gene-mRNA	28	111	58	11	8	11	22.4286	72.6224	32.7626	15.9309	12.0309	13.3066	-1.47691	0.00240854	0.0312317
Chr5	+	9654370	3UTR	AT5G27350.1	AT5G27350	protein_coding_gene-mRNA	148	230	229	50	40	62	118.551	150.479	129.356	72.413	60.1544	75.0009	-0.905925	0.00397484	0.0445069
Chr5	+	9862819	3UTR	AT5G27830.5	AT5G27830	protein_coding_gene-mRNA	41	52	52	52	36	67	32.8419	34.0213	29.3734	75.3095	54.139	81.0493	1.08345	0.00248965	0.032045
Chr5	+	9987874	3UTR	AT5G27950.1	AT5G27950	protein_coding_gene-mRNA	145	169	241	100	173	228	116.148	110.569	136.134	144.826	260.168	275.81	0.889386	0.000364496	0.00778625
Chr5	+	10186553	intergenic.igt	AT5G28180.igt	AT5G28180.igt	protein_coding_gene-protein_coding_gene	83	61	61	46	74	79	66.4849	39.9096	34.4573	66.6199	111.286	95.5656	0.933972	0.00377396	0.0429704
Chr5	+	10479219	3UTR	AT5G28500.1	AT5G28500	protein_coding_gene-mRNA	607	731	811	481	521	440	486.221	478.261	458.112	696.613	783.511	532.264	0.494028	0.0030126	0.0368213
Chr5	+	12081502	3UTR	AT5G32450.1	AT5G32450	protein_coding_gene-mRNA	171	197	302	125	219	191	136.975	128.888	170.592	181.032	329.346	231.051	0.744043	0.00451556	0.0484933
Chr5	+	13235762	intergenic.igt	AT5G34930.igt	AT5G34930.igt	protein_coding_gene-protein_coding_gene	14	17	25	10	41	35	11.2143	11.1223	14.1218	14.4826	61.6583	42.3392	1.55719	0.000971865	0.0160232
Chr5	+	13423613	3UTR	AT5G35170.1	AT5G35170	protein_coding_gene-mRNA	18	12	23	42	19	22	14.4184	7.85107	12.9921	60.8269	28.5734	26.6132	1.58063	0.000843682	0.0144874
Chr5	+	14276991	3UTR	AT5G36230.1	AT5G36230	protein_coding_gene-mRNA	236	315	351	80	68	116	189.041	206.091	198.27	115.861	102.263	140.324	-0.711587	0.000407066	0.00848091
Chr5	+	14564117	intergenic.igt	AT5G36905.igt	AT5G36905.igt	transposable_element_gene-transposable_element_gene	32	29	46	4	5	3	25.6327	18.9734	25.9842	5.79304	7.5193	3.62907	-1.87718	0.000995727	0.0163022
Chr5	+	15407673	3UTR	AT5G38470.1	AT5G38470	protein_coding_gene-mRNA	457	499	581	134	117	169	366.067	326.474	328.191	194.067	175.952	204.438	-0.817751	5.10831e-06	0.000261231
Chr5	+	15421778	CDS	AT5G38520.1	AT5G38520	protein_coding_gene-mRNA	114	155	192	698	381	392	91.3166	101.41	108.456	1010.89	572.971	474.199	2.54892	1.23942e-07	1.14834e-05
Chr5	+	15611579	3UTR	AT5G38990.1	AT5G38990	protein_coding_gene-mRNA	537	637	837	563	467	786	430.149	416.761	472.799	815.37	702.303	950.817	0.896723	1.52256e-08	1.93398e-06
Chr5	+	15622608	3UTR	AT5G39030.1	AT5G39030	protein_coding_gene-mRNA	57	53	71	16	5	10	45.6583	34.6755	40.106	23.1722	7.5193	12.0969	-1.36404	0.00253706	0.0324529
Chr5	+	15823752	3UTR	AT5G39510.1	AT5G39510	protein_coding_gene-mRNA	292	379	426	102	74	123	233.899	247.963	240.636	147.722	111.286	148.792	-0.811197	4.16994e-05	0.00141145
Chr5	+	15853962	3UTR	AT5G39590.1	AT5G39590	protein_coding_gene-mRNA	632	547	557	128	149	174	506.246	357.878	314.634	185.377	224.075	210.486	-0.907873	0.000116479	0.00324905
Chr5	+	16112926	3UTR	AT5G40300.1	AT5G40300	protein_coding_gene-mRNA	27	45	68	6	6	4	21.6276	29.4415	38.4114	8.68956	9.02316	4.83877	-1.77177	0.00060449	0.0113527
Chr5	+	16228613	3UTR	AT5G40500.2	AT5G40500	protein_coding_gene-mRNA	258	329	387	85	67	82	206.664	215.25	218.606	123.102	100.759	99.1947	-0.975771	5.49568e-06	0.000277438
Chr5	+	16342570	3UTR	AT5G40810.2	AT5G40810	protein_coding_gene-mRNA	233	301	328	86	75	91	186.638	196.931	185.278	124.55	112.79	110.082	-0.699381	0.00239364	0.0310897
Chr5	+	16368949	3UTR	AT5G40850.1	AT5G40850	protein_coding_gene-mRNA	168	153	246	195	149	148	134.572	100.101	138.959	282.411	224.075	179.034	0.860647	1.33918e-05	0.000566002
Chr5	+	16405997	3UTR	AT5G40930.1	AT5G40930	protein_coding_gene-mRNA	162	209	218	34	32	70	129.766	136.739	123.142	49.2408	48.1235	84.6784	-1.05657	0.000135151	0.00364507
Chr5	+	16411733	CDS	AT5G40950.1	AT5G40950	protein_coding_gene-mRNA	29	12	7	156	29	42	23.2297	7.85107	3.95411	225.928	43.612	50.807	2.51485	0.000590168	0.0111905
Chr5	+	16440005	3UTR	AT5G41070.1	AT5G41070	protein_coding_gene-mRNA	51	81	69	100	56	103	40.8522	52.9947	38.9762	144.826	84.2162	124.598	1.34859	0.000355096	0.00761298
Chr5	+	16785547	3UTR	AT5G41940.1	AT5G41940	protein_coding_gene-mRNA	112	148	185	98	120	149	89.7146	96.8298	104.502	141.929	180.463	180.244	0.774584	0.000314414	0.00696858
Chr5	+	16793128	3UTR	AT5G41970.1	AT5G41970	protein_coding_gene-mRNA	267	269	424	71	58	24	213.873	175.995	239.506	102.826	87.2239	29.0326	-1.46626	3.15382e-05	0.0011188
Chr5	+	16800909	AMB	AT5G42000.x	AT5G42000	protein_coding_gene-mRNA	6	27	16	0	0	0	4.80614	17.6649	9.03797	0	0	0	-2.72467	0.00121476	0.0189564
Chr5	+	16952998	3UTR	AT5G42390.1	AT5G42390	protein_coding_gene-mRNA	89	123	135	20	25	23	71.291	80.4734	76.2579	28.9652	37.5965	27.8229	-1.22091	0.000969616	0.0160085
Chr5	+	17140821	3UTR	AT5G42740.1	AT5G42740	protein_coding_gene-mRNA	195	278	248	72	52	76	156.199	181.883	140.089	104.275	78.2008	91.9365	-0.787364	0.000680405	0.0123751
Chr5	+	17155409	CDS	AT5G42780.1	AT5G42780	protein_coding_gene-mRNA	4	3	2	14	10	23	3.20409	1.96277	1.12975	20.2756	15.0386	27.8229	2.83157	6.4961e-06	0.000313859
Chr5	+	17243841	3UTR	AT5G42980.1	AT5G42980	protein_coding_gene-mRNA	11283	13953	15075	3098	3030	4389	9037.94	9128.83	8515.46	4486.71	4556.7	5309.34	-0.890947	1.39867e-17	1.57357e-14
Chr5	+	17455233	3UTR	AT5G43430.3	AT5G43430	protein_coding_gene-mRNA	46	41	63	55	63	92	36.8471	26.8245	35.587	79.6543	94.7432	111.292	1.48252	1.12405e-06	7.78793e-05
Chr5	+	17461677	3UTR	AT5G43460.1	AT5G43460	protein_coding_gene-mRNA	441	514	593	132	83	182	353.251	336.287	334.97	191.17	124.82	220.164	-0.913632	4.08633e-05	0.00139068
Chr5	+	17515496	3UTR	AT5G43600.1	AT5G43600	protein_coding_gene-mRNA	71	85	107	22	19	15	56.8726	55.6117	60.4414	31.8617	28.5734	18.1454	-1.0996	0.00264846	0.033605
Chr5	+	17522953	CDS	AT5G43620.1	AT5G43620	protein_coding_gene-mRNA	144	188	214	35	47	50	115.347	123	120.883	50.6891	70.6815	60.4846	-0.96163	0.00041207	0.00855498
Chr5	+	17714255	3UTR	AT5G44020.1	AT5G44020	protein_coding_gene-mRNA	506	304	392	72	97	62	405.318	198.894	221.43	104.275	145.875	75.0009	-1.29715	0.000126539	0.0034642
Chr5	+	17761982	3UTR	AT5G44130.1	AT5G44130	protein_coding_gene-mRNA	1159	1487	1255	1220	1295	1200	928.386	972.878	708.916	1766.88	1947.5	1451.63	0.970095	5.62602e-06	0.000281611
Chr5	+	17969565	3UTR	AT5G44572.1	AT5G44572	protein_coding_gene-mRNA	44	24	38	1	4	2	35.245	15.7021	21.4652	1.44826	6.01544	2.41938	-2.25084	0.00047194	0.00949748
Chr5	+	18411969	3UTR	AT5G45428.1	AT5G45428	protein_coding_gene-mRNA	823	934	1195	251	287	319	659.242	611.075	675.023	363.513	431.608	385.892	-0.711941	0.000176014	0.00446193
Chr5	+	18444857	intron	AT5G45510.2	AT5G45510	protein_coding_gene-mRNA	5	5	15	36	21	31	4.00511	3.27128	8.4731	52.1373	31.5811	37.5004	2.4949	2.48967e-05	0.000933667
Chr5	+	18489791	3UTR	AT5G45600.2	AT5G45600	protein_coding_gene-mRNA	65	74	119	52	69	108	52.0665	48.4149	67.2199	75.3095	103.766	130.647	0.862188	0.00220556	0.0293404
Chr5	+	18758276	3UTR	AT5G46250.1	AT5G46250	protein_coding_gene-mRNA	418	489	507	123	77	136	334.828	319.931	286.391	178.136	115.797	164.518	-1.02075	3.81753e-08	4.35715e-06
Chr5	+	18831300	intron	AT5G46420.1	AT5G46420	protein_coding_gene-mRNA	46	50	95	108	95	106	36.8471	32.7128	53.6629	156.412	142.867	128.227	1.73294	7.82475e-09	1.12724e-06
Chr5	+	18832954	3UTR	AT5G46420.1	AT5G46420	protein_coding_gene-mRNA	260	335	380	302	337	255	208.266	219.176	214.652	437.374	506.801	308.471	0.941737	0.00017782	0.00448208
Chr5	+	18852639	AMB	AT5G46490.x	AT5G46490	protein_coding_gene-mRNA	12	28	20	0	1	0	9.61228	18.3192	11.2975	0	1.50386	0	-2.74395	0.000204746	0.0049818
Chr5	+	19006030	AMB	AT5G46840.x	AT5G46840	protein_coding_gene-mRNA	51	43	64	94	114	73	40.8522	28.133	36.1519	136.136	171.44	88.3075	1.8103	2.88824e-06	0.000167249
Chr5	+	19128207	CDS	AT5G47090.1	AT5G47090	protein_coding_gene-mRNA	14	20	41	50	56	49	11.2143	13.0851	23.1598	72.413	84.2162	59.2749	2.05417	4.84064e-08	5.29468e-06
Chr5	+	19168918	3UTR	AT5G47200.1	AT5G47200	protein_coding_gene-mRNA	405	792	688	124	116	150	324.414	518.17	388.633	179.584	174.448	181.454	-1.1842	2.92195e-08	3.54021e-06
Chr5	+	19331330	3UTR	AT5G47710.2	AT5G47710	protein_coding_gene-mRNA	218	243	321	142	168	368	174.623	158.984	181.324	205.653	252.649	445.166	0.794911	0.00297739	0.0365233
Chr5	+	19334252	3UTR	AT5G47720.2	AT5G47720	protein_coding_gene-mRNA	148	175	222	156	144	162	118.551	114.495	125.402	225.928	216.556	195.97	0.817913	0.000141842	0.00379091
Chr5	+	19353444	3UTR	AT5G47790.1	AT5G47790	protein_coding_gene-mRNA	12	20	18	1	1	1	9.61228	13.0851	10.1677	1.44826	1.50386	1.20969	-2.10766	0.00307626	0.0373291
Chr5	+	19356301	3UTR	AT5G47800.1	AT5G47800	protein_coding_gene-mRNA	21	47	35	25	40	53	16.8215	30.75	19.7706	36.2065	60.1544	64.1136	1.18054	0.00342114	0.0401131
Chr5	+	19572749	3UTR	AT5G48300.1	AT5G48300	protein_coding_gene-mRNA	398	493	563	115	151	117	318.807	322.548	318.024	166.55	227.083	141.534	-0.833449	0.000256912	0.00592214
Chr5	+	20031794	CDS	AT5G49400.1	AT5G49400	protein_coding_gene-mRNA	4	4	18	33	25	31	3.20409	2.61702	10.1677	47.7926	37.5965	37.5004	2.19367	0.00452064	0.0485255
Chr5	+	20071446	3UTR	AT5G49480.1	AT5G49480	protein_coding_gene-mRNA	1437	1109	1425	422	374	476	1151.07	725.569	804.944	611.166	562.444	575.813	-0.606606	0.00329559	0.0390872
Chr5	+	20093133	3UTR	AT5G49520.1	AT5G49520	protein_coding_gene-mRNA	46	45	54	3	6	12	36.8471	29.4415	30.5031	4.34478	9.02316	14.5163	-1.60834	0.00082157	0.0142327
Chr5	+	20155700	3UTR	AT5G49650.1	AT5G49650	protein_coding_gene-mRNA	106	161	187	121	146	156	84.9084	105.335	105.631	175.239	219.564	188.712	0.959816	9.29631e-06	0.000423188
Chr5	+	20287963	3UTR	AT5G49880.1	AT5G49880	protein_coding_gene-mRNA	32	43	30	10	4	3	25.6327	28.133	16.9462	14.4826	6.01544	3.62907	-1.42036	0.00203489	0.027646
Chr5	+	20751957	3UTR	AT5G51040.3	AT5G51040	protein_coding_gene-mRNA	613	822	719	825	742	993	491.027	537.798	406.144	1194.81	1115.86	1201.22	1.279	2.70167e-13	1.32979e-10
Chr5	+	20791776	3UTR	AT5G51150.1	AT5G51150	protein_coding_gene-mRNA	13	22	46	35	18	44	10.4133	14.3936	25.9842	50.6891	27.0695	53.2264	1.2637	0.00369919	0.0423025
Chr5	+	20951451	3UTR	AT5G51570.1	AT5G51570	protein_coding_gene-mRNA	34	54	40	2	4	10	27.2348	35.3298	22.5949	2.89652	6.01544	12.0969	-1.74496	0.000320356	0.00706039
Chr5	+	20968253	AMB	AT5G51620.x	AT5G51620	protein_coding_gene-mRNA	111	160	176	36	44	41	88.9135	104.681	99.4177	52.1373	66.1699	49.5973	-0.788101	0.00449948	0.0484304
Chr5	+	21010339	3UTR	AT5G51720.1	AT5G51720	protein_coding_gene-mRNA	2925	2666	2741	2151	2063	2185	2342.99	1744.25	1548.32	3115.21	3102.46	2643.18	0.644357	0.00139493	0.0209115
Chr5	+	21032164	CDS	AT5G51770.1	AT5G51770	protein_coding_gene-mRNA	5	7	46	47	42	157	4.00511	4.57979	25.9842	68.0682	63.1622	189.922	2.59728	0.000109686	0.00309982
Chr5	+	21032228	CDS	AT5G51770.1	AT5G51770	protein_coding_gene-mRNA	59	77	45	310	121	295	47.2604	50.3777	25.4193	448.96	181.967	356.859	2.81587	3.13237e-11	7.95758e-09
Chr5	+	21032405	CDS	AT5G51770.1	AT5G51770	protein_coding_gene-mRNA	13	2	1	45	9	26	10.4133	1.30851	0.564873	65.1717	13.5347	31.452	2.35937	0.00177266	0.0248995
Chr5	+	21033157	3UTR	AT5G51770.1	AT5G51770	protein_coding_gene-mRNA	101	108	95	147	74	152	80.9033	70.6596	53.6629	212.894	111.286	183.873	1.25217	0.000571308	0.0109293
Chr5	+	21105933	3UTR	AT5G51940.1	AT5G51940	protein_coding_gene-mRNA	242	358	374	192	311	299	193.848	234.224	211.263	278.066	467.701	361.698	0.781569	2.39503e-05	0.000905361
Chr5	+	21342933	3UTR	AT5G52580.2	AT5G52580	protein_coding_gene-mRNA	336	502	551	67	57	49	269.144	328.436	311.245	97.0334	85.7201	59.2749	-1.893	6.92135e-19	8.60651e-16
Chr5	+	21355383	3UTR	AT5G52640.1	AT5G52640	protein_coding_gene-mRNA	60	201	462	15	31	28	48.0614	131.505	260.971	21.7239	46.6197	33.8714	-1.96691	5.19013e-06	0.000263776
Chr5	+	21481141	3UTR	AT5G52970.1	AT5G52970	protein_coding_gene-mRNA	507	471	534	454	596	332	406.119	308.154	301.642	657.51	896.301	401.618	0.922589	0.000418864	0.00868078
Chr5	+	21537774	3UTR	AT5G53120.5	AT5G53120	protein_coding_gene-mRNA	156	367	525	55	81	88	124.96	240.112	296.558	79.6543	121.813	106.453	-1.07923	6.9802e-05	0.00214453
Chr5	+	21717323	3UTR	AT5G53480.1	AT5G53480	protein_coding_gene-mRNA	235	295	449	196	264	303	188.24	193.005	253.628	283.859	397.019	366.536	0.711439	0.000116097	0.00324605
Chr5	+	21760579	3UTR	AT5G53560.1	AT5G53560	protein_coding_gene-mRNA	1212	1465	1540	259	340	373	970.84	958.484	869.904	375.099	511.313	451.215	-1.05593	8.56584e-11	2.02376e-08
Chr5	+	21912716	3UTR	AT5G53970.1	AT5G53970	protein_coding_gene-mRNA	706	766	593	210	131	236	565.522	501.16	334.97	304.134	197.006	285.487	-0.809497	0.0042826	0.0468863
Chr5	+	22039717	intergenic.igt	AT5G54270.igt	AT5G54270.igt	protein_coding_gene-protein_coding_gene	2	2	3	6	29	9	1.60205	1.30851	1.69462	8.68956	43.612	10.8872	2.86011	0.000216856	0.00520146
Chr5	+	22054025	3UTR	AT5G54290.1	AT5G54290	protein_coding_gene-mRNA	218	318	318	488	553	649	174.623	208.053	179.63	706.751	831.635	785.09	2.02735	2.46419e-34	6.46876e-31
Chr5	+	22087632	3UTR	AT5G54390.1	AT5G54390	protein_coding_gene-mRNA	0	1	0	6	6	4	0	0.654256	0	8.68956	9.02316	4.83877	2.6798	0.00105501	0.0169563
Chr5	+	22087940	3UTR	AT5G54390.1	AT5G54390	protein_coding_gene-mRNA	782	1017	1054	570	561	730	626.4	665.378	595.376	825.508	843.666	883.075	0.433602	0.00126925	0.0196639
Chr5	+	22184511	3UTR	AT5G54600.1	AT5G54600	protein_coding_gene-mRNA	3160	2903	3265	2587	3067	2471	2531.23	1899.3	1844.31	3746.65	4612.34	2989.15	0.841414	0.000107864	0.00305931
Chr5	+	22214135	3UTR	AT5G54670.1	AT5G54670	protein_coding_gene-mRNA	9	12	5	22	28	42	7.20921	7.85107	2.82437	31.8617	42.1081	50.807	2.51964	1.87595e-05	0.000747408
Chr5	+	22219204	3UTR	AT5G54680.1	AT5G54680	protein_coding_gene-mRNA	582	590	698	101	142	145	466.195	386.011	394.281	146.274	213.548	175.405	-1.20855	1.89333e-12	7.10027e-10
Chr5	+	22539781	CDS	AT5G55660.1	AT5G55660	protein_coding_gene-mRNA	80	107	172	257	242	301	64.0818	70.0054	97.1582	372.203	363.934	364.117	2.13267	4.03877e-08	4.52227e-06
Chr5	+	22539916	CDS	AT5G55660.1	AT5G55660	protein_coding_gene-mRNA	48	72	98	121	106	114	38.4491	47.1064	55.3576	175.239	159.409	137.905	1.58496	0.00170668	0.0242611
Chr5	+	22540073	CDS	AT5G55660.1	AT5G55660	protein_coding_gene-mRNA	5	43	13	116	101	69	4.00511	28.133	7.34335	167.998	151.89	83.4687	2.80329	2.13146e-05	0.000829618
Chr5	+	22540108	CDS	AT5G55660.1	AT5G55660	protein_coding_gene-mRNA	296	210	434	410	318	611	237.103	137.394	245.155	593.786	478.228	739.121	1.43746	0.00143105	0.0212508
Chr5	+	22543054	CDS	AT5G55660.1	AT5G55660	protein_coding_gene-mRNA	11	3	4	21	3	31	8.81125	1.96277	2.25949	30.4134	4.51158	37.5004	2.02437	0.00426849	0.0468404
Chr5	+	22612351	3UTR	AT5G55860.1	AT5G55860	protein_coding_gene-mRNA	59	95	122	17	18	17	47.2604	62.1543	68.9145	24.6204	27.0695	20.5648	-1.26031	0.000125023	0.00343066
Chr5	+	22682527	CDS	AT5G56010.1	AT5G56010	protein_coding_gene-mRNA	136	233	388	915	252	207	108.939	152.442	219.171	1325.16	378.973	250.406	1.88194	2.16807e-05	0.000839804
Chr5	+	22682632	CDS	AT5G56010.1	AT5G56010	protein_coding_gene-mRNA	22	22	84	189	92	54	17.6225	14.3936	47.4493	273.721	138.355	65.3233	2.37061	4.29108e-07	3.36814e-05
Chr5	+	22686370	3UTR	AT5G56020.1	AT5G56020	protein_coding_gene-mRNA	52	75	87	57	56	74	41.6532	49.0692	49.144	82.5508	84.2162	89.5172	0.846624	0.00368091	0.0421528
Chr5	+	22688049	CDS	AT5G56030.2	AT5G56030	protein_coding_gene-mRNA	138	257	376	997	246	242	110.541	168.144	212.392	1443.91	369.95	292.745	1.95142	1.25568e-05	0.000539396
Chr5	+	22688213	CDS	AT5G56030.2	AT5G56030	protein_coding_gene-mRNA	9	15	65	187	136	126	7.20921	9.81383	36.7167	270.825	204.525	152.421	3.20414	8.46341e-11	2.01976e-08
Chr5	+	22728341	3UTR	AT5G56140.1	AT5G56140	protein_coding_gene-mRNA	344	342	443	84	62	115	275.552	223.755	250.239	121.654	93.2394	139.115	-1.05916	1.06255e-07	1.00818e-05
Chr5	+	22735575	3UTR	AT5G56160.1	AT5G56160	protein_coding_gene-mRNA	14	29	15	0	0	2	11.2143	18.9734	8.4731	0	0	2.41938	-2.54047	0.000278354	0.00631739
Chr5	+	23080037	3UTR	AT5G57030.1	AT5G57030	protein_coding_gene-mRNA	161	144	206	170	177	237	128.965	94.2128	116.364	246.204	266.183	286.697	1.2232	2.72795e-10	5.91289e-08
Chr5	+	23083956	3UTR	AT5G57035.1	AT5G57035	protein_coding_gene-mRNA	111	126	136	28	17	27	88.9135	82.4362	76.8227	40.5513	25.5656	32.6617	-1.28091	4.33621e-05	0.00145315
Chr5	+	23089318	3UTR	AT5G57050.2	AT5G57050	protein_coding_gene-mRNA	46	21	26	95	89	115	36.8471	13.7394	14.6867	137.585	133.844	139.115	2.50427	2.03965e-09	3.54329e-07
Chr5	+	23149533	3UTR	AT5G57130.1	AT5G57130	protein_coding_gene-mRNA	20	22	17	21	36	24	16.0205	14.3936	9.60284	30.4134	54.139	29.0326	1.39342	0.00348776	0.0407124
Chr5	+	23350002	3UTR	AT5G57655.2	AT5G57655	protein_coding_gene-mRNA	156	109	162	27	26	51	124.96	71.3139	91.5094	39.103	39.1004	61.6943	-0.985922	0.00271708	0.0342732
Chr5	+	23356969	3UTR	AT5G57660.1	AT5G57660	protein_coding_gene-mRNA	262	336	546	39	91	82	209.868	219.83	308.421	56.4821	136.851	99.1947	-1.29156	4.51254e-05	0.00149528
Chr5	+	23494167	3UTR	AT5G58040.1	AT5G58040	protein_coding_gene-mRNA	109	152	158	99	105	144	87.3115	99.4469	89.2499	143.378	157.905	174.196	0.768865	0.00235982	0.0307866
Chr5	+	23549604	3UTR	AT5G58190.2	AT5G58190	protein_coding_gene-mRNA	22	29	30	40	50	32	17.6225	18.9734	16.9462	57.9304	75.193	38.7101	1.5219	0.00259301	0.0330256
Chr5	+	23552037	3UTR	AT5G58200.2	AT5G58200	protein_coding_gene-mRNA	225	294	357	191	158	252	180.23	192.351	201.66	276.618	237.61	304.842	0.509804	0.00110505	0.0175849
Chr5	+	23560477	3UTR	AT5G58250.1	AT5G58250	protein_coding_gene-mRNA	599	536	601	442	526	436	479.813	350.681	339.489	640.131	791.031	527.425	0.729863	0.00191359	0.0262699
Chr5	+	23906974	3UTR	AT5G59250.1	AT5G59250	protein_coding_gene-mRNA	578	522	575	529	547	479	462.991	341.521	324.802	766.129	822.612	579.442	0.932631	7.3545e-08	7.58766e-06
Chr5	+	23929742	3UTR	AT5G59320.1	AT5G59320	protein_coding_gene-mRNA	75	266	57	10	1	22	60.0767	174.032	32.1978	14.4826	1.50386	26.6132	-2.21897	0.000656083	0.0120721
Chr5	+	23930096	intergenic.pm	AT5G59320.igt	AT5G59320.igt	protein_coding_gene-protein_coding_gene	28	30	42	2	3	7	22.4286	19.6277	23.7247	2.89652	4.51158	8.46784	-1.82013	0.00120733	0.0188528
Chr5	+	23964825	3UTR	AT5G59420.1	AT5G59420	protein_coding_gene-mRNA	176	212	259	39	54	66	140.98	138.702	146.302	56.4821	81.2085	79.8396	-0.937908	0.00178534	0.0250181
Chr5	+	24121880	3UTR	AT5G59880.2	AT5G59880	protein_coding_gene-mRNA	906	996	1006	291	301	387	725.727	651.639	568.262	421.444	452.662	468.151	-0.529835	0.000127732	0.00348074
Chr5	+	24123776	3UTR	AT5G59890.2	AT5G59890	protein_coding_gene-mRNA	1324	1557	1531	466	357	466	1060.55	1018.68	864.821	674.889	536.878	563.716	-0.722357	2.71536e-05	0.000996166
Chr5	+	24282350	3UTR	AT5G60360.3	AT5G60360	protein_coding_gene-mRNA	6215	10027	8675	2307	1835	3594	4978.36	6560.22	4900.27	3341.13	2759.58	4347.63	-0.644323	0.00172505	0.0244341
Chr5	+	24401980	3UTR	AT5G60690.1	AT5G60690	protein_coding_gene-mRNA	37	35	40	56	54	59	29.6378	22.8989	22.5949	81.1025	81.2085	71.3718	1.58611	9.90539e-07	6.98582e-05
Chr5	+	24817293	intron	AT5G61770.2	AT5G61770	protein_coding_gene-mRNA	47	48	106	98	75	95	37.6481	31.4043	59.8765	141.929	112.79	114.921	1.45018	2.427e-05	0.000915981
Chr5	+	24878323	3UTR	AT5G61950.1	AT5G61950	protein_coding_gene-mRNA	4	7	4	29	10	16	3.20409	4.57979	2.25949	41.9995	15.0386	19.3551	2.37477	0.000330663	0.00719473
Chr5	+	25038261	3UTR	AT5G62350.1	AT5G62350	protein_coding_gene-mRNA	553	965	1822	219	234	283	442.966	631.357	1029.2	317.169	351.903	342.343	-1.0242	0.000752501	0.0133273
Chr5	+	25165187	3UTR	AT5G62670.1	AT5G62670	protein_coding_gene-mRNA	608	582	727	107	163	206	487.022	380.777	410.663	154.964	245.129	249.196	-0.952568	0.000521984	0.0102599
Chr5	+	25202706	3UTR	AT5G62740.1	AT5G62740	protein_coding_gene-mRNA	80	138	161	29	21	44	64.0818	90.2873	90.9446	41.9995	31.5811	53.2264	-0.91426	0.00143316	0.0212648
Chr5	+	25256600	3UTR	AT5G62930.1	AT5G62930	protein_coding_gene-mRNA	49	87	71	15	9	15	39.2501	56.9202	40.106	21.7239	13.5347	18.1454	-1.27996	0.00048156	0.00964181
Chr5	+	25435235	CDS	AT5G63530.2	AT5G63530	protein_coding_gene-mRNA	20	33	32	128	79	174	16.0205	21.5904	18.0759	185.377	118.805	210.486	2.74216	1.59085e-05	0.000651104
Chr5	+	25435315	CDS	AT5G63530.2	AT5G63530	protein_coding_gene-mRNA	416	468	510	843	677	1256	333.226	306.192	288.085	1220.88	1018.11	1519.37	1.96488	5.07159e-12	1.66419e-09
Chr5	+	25435462	CDS	AT5G63530.2	AT5G63530	protein_coding_gene-mRNA	18	31	45	33	81	107	14.4184	20.2819	25.4193	47.7926	121.813	129.437	1.93481	0.00330714	0.0391848
Chr5	+	25444976	CDS	AT5G63550.2	AT5G63550	protein_coding_gene-mRNA	12	4	13	12	27	46	9.61228	2.61702	7.34335	17.3791	40.6042	55.6458	2.22809	7.11259e-05	0.00217279
Chr5	+	25489496	3UTR	AT5G63670.1	AT5G63670	protein_coding_gene-mRNA	19	21	21	0	2	0	15.2194	13.7394	11.8623	0	3.00772	0	-2.46619	0.00187777	0.0259514
Chr5	+	25535792	3UTR	AT5G63800.1	AT5G63800	protein_coding_gene-mRNA	247	304	494	50	55	123	197.853	198.894	279.047	72.413	82.7123	148.792	-1.11537	1.89172e-05	0.000752421
Chr5	+	25625217	CDS	AT5G64030.1	AT5G64030	protein_coding_gene-mRNA	12	5	5	46	13	7	9.61228	3.27128	2.82437	66.6199	19.5502	8.46784	2.1451	0.00107037	0.0171448
Chr5	+	25722611	3UTR	AT5G64310.1	AT5G64310	protein_coding_gene-mRNA	619	422	295	81	68	98	495.833	276.096	166.638	117.309	102.263	118.55	-1.40979	7.20459e-05	0.00218786
Chr5	+	25949486	CDS	AT5G64940.2	AT5G64940	protein_coding_gene-mRNA	32	38	115	185	238	164	25.6327	24.8617	64.9604	267.928	357.919	198.389	2.21448	0.00232129	0.0304175
Chr5	+	25952170	CDS	AT5G64940.1	AT5G64940	protein_coding_gene-mRNA	28	34	64	191	91	186	22.4286	22.2447	36.1519	276.618	136.851	225.003	2.84799	1.45458e-15	1.10858e-12
Chr5	+	25982481	CDS	AT5G65050.3	AT5G65050	protein_coding_gene-mRNA	0	0	0	3	5	6	0	0	0	4.34478	7.5193	7.25815	2.59344	0.0022428	0.029752
Chr5	+	26352220	3UTR	AT5G65870.1	AT5G65870	protein_coding_gene-mRNA	685	978	860	183	122	401	548.701	639.862	485.791	265.031	183.471	485.086	-0.815779	0.00462856	0.0492954
Chr5	+	26396498	3UTR	AT5G65990.1	AT5G65990	protein_coding_gene-mRNA	226	314	389	93	46	90	181.031	205.436	219.736	134.688	69.1776	108.872	-0.931804	0.000429198	0.00884836
Chr5	+	26411328	3UTR	AT5G66040.2	AT5G66040	protein_coding_gene-mRNA	4184	4155	5329	546	421	776	3351.48	2718.43	3010.21	790.75	633.125	938.72	-1.92229	6.37022e-30	1.36821e-26
Chr5	+	26429926	3UTR	AT5G66100.1	AT5G66100	protein_coding_gene-mRNA	49	67	73	73	50	71	39.2501	43.8351	41.2357	105.723	75.193	85.8881	1.07016	0.000174341	0.00445296
Chr5	+	26447208	3UTR	AT5G66160.1	AT5G66160	protein_coding_gene-mRNA	119	113	118	27	14	37	95.3217	73.9309	66.655	39.103	21.0541	44.7586	-1.11083	0.000217328	0.0052075
Chr5	+	26569987	CDS	AT5G66570.1	AT5G66570	protein_coding_gene-mRNA	32	21	114	183	81	286	25.6327	13.7394	64.3955	265.031	121.813	345.972	2.29429	0.000595818	0.0112705
Chr5	+	26570223	3UTR	AT5G66570.1	AT5G66570	protein_coding_gene-mRNA	72734	69949	87050	50479	49772	56856	58261.6	45764.5	49172.2	73106.7	74850.2	68778.2	0.49616	0.00227039	0.0300169
Chr5	+	26858338	CDS	AT5G67320.1	AT5G67320	protein_coding_gene-mRNA	178	238	363	304	197	340	142.582	155.713	205.049	440.271	296.261	411.295	1.13514	0.00161038	0.023217
Chr5	+	26858450	CDS	AT5G67320.1	AT5G67320	protein_coding_gene-mRNA	32	18	32	94	61	65	25.6327	11.7766	18.0759	136.136	91.7355	78.6299	2.20722	2.85084e-05	0.00103462
Chr5	+	26930461	3UTR	AT5G67470.1	AT5G67470	protein_coding_gene-mRNA	26	34	46	31	44	41	20.8266	22.2447	25.9842	44.896	66.1699	49.5973	1.1538	0.00185308	0.0257686
Chr5	+	26959556	3UTR	AT5G67590.1	AT5G67590	protein_coding_gene-mRNA	479	530	607	194	168	198	383.69	346.755	342.878	280.962	252.649	239.519	-0.469996	0.00335555	0.0395293
Chr5	-	129301	3UTR	AT5G01320.1	AT5G01320	protein_coding_gene-mRNA	12	30	45	0	0	4	9.61228	19.6277	25.4193	0	0	4.83877	-2.58574	4.81334e-05	0.00157725
Chr5	-	172353	3UTR	AT5G01410.1	AT5G01410	protein_coding_gene-mRNA	3549	4573	4962	1213	1193	1466	2842.83	2991.91	2802.9	1756.74	1794.11	1773.41	-0.692172	1.79864e-05	0.000722698
Chr5	-	227963	3UTR	AT5G01600.1	AT5G01600	protein_coding_gene-mRNA	3385	6341	6091	634	619	979	2711.46	4148.63	3440.64	918.197	930.89	1184.29	-1.71043	1.13053e-08	1.51761e-06
Chr5	-	242598	3UTR	AT5G01650.2	AT5G01650	protein_coding_gene-mRNA	722	823	838	624	676	744	578.339	538.452	473.364	903.714	1016.61	900.01	0.821686	1.98082e-08	2.50261e-06
Chr5	-	294313	3UTR	AT5G01770.1	AT5G01770	protein_coding_gene-mRNA	26	38	50	91	38	84	20.8266	24.8617	28.2437	131.792	57.1467	101.614	1.84309	2.30873e-05	0.000878357
Chr5	-	304939	3UTR	AT5G01790.1	AT5G01790	protein_coding_gene-mRNA	272	318	313	78	48	90	217.878	208.053	176.805	112.964	72.1853	108.872	-1.00778	0.000193612	0.00478762
Chr5	-	341566	3UTR	AT5G01890.1	AT5G01890	protein_coding_gene-mRNA	88	63	86	142	93	141	70.49	41.2181	48.5791	205.653	139.859	170.566	1.57007	0.000641382	0.0119036
Chr5	-	506543	3UTR	AT5G02380.1	AT5G02380	protein_coding_gene-mRNA	17943	20514	20870	4059	3127	5094	14372.8	13421.4	11788.9	5878.49	4702.57	6162.17	-1.22961	1.89112e-13	9.71295e-11
Chr5	-	517203	3UTR	AT5G02410.1	AT5G02410	protein_coding_gene-mRNA	28	38	36	41	39	31	22.4286	24.8617	20.3354	59.3786	58.6506	37.5004	1.1337	0.00365811	0.0420158
Chr5	-	553859	3UTR	AT5G02500.1	AT5G02500	protein_coding_gene-mRNA	13279	18075	27950	5695	5846	5372	10636.8	11825.7	15788.2	8247.84	8791.57	6498.46	-0.692886	0.000154157	0.00402888
Chr5	-	564085	AMB	AT5G02530.x	AT5G02530	protein_coding_gene-mRNA	106	127	139	22	25	24	84.9084	83.0905	78.5173	31.8617	37.5965	29.0326	-1.27957	4.38293e-05	0.00146673
Chr5	-	670141	3UTR	AT5G02890.1	AT5G02890	protein_coding_gene-mRNA	37	68	66	132	73	155	29.6378	44.4894	37.2816	191.17	109.782	187.502	2.03694	3.99093e-08	4.49733e-06
Chr5	-	708316	3UTR	AT5G03030.1	AT5G03030	protein_coding_gene-mRNA	126	134	170	30	29	23	100.929	87.6703	96.0284	43.4478	43.612	27.8229	-1.24012	0.00232567	0.030458
Chr5	-	1038519	3UTR	AT5G03880.1	AT5G03880	protein_coding_gene-mRNA	2350	2517	2491	814	599	818	1882.4	1646.76	1407.1	1178.88	900.813	989.528	-0.680898	4.2786e-07	3.36814e-05
Chr5	-	1110434	3UTR	AT5G04110.1	AT5G04110	protein_coding_gene-mRNA	51	55	56	12	8	6	40.8522	35.9841	31.6329	17.3791	12.0309	7.25815	-1.43136	0.00360529	0.0415618
Chr5	-	1250290	3UTR	AT5G04430.2	AT5G04430	protein_coding_gene-mRNA	423	411	499	322	299	307	338.833	268.899	281.872	466.34	449.654	371.375	0.527241	0.00434995	0.0473822
Chr5	-	1402088	3UTR	AT5G04830.2	AT5G04830	protein_coding_gene-mRNA	1130	1667	1405	471	400	557	905.156	1090.64	793.647	682.13	601.544	673.798	-0.505235	0.00430828	0.0470586
Chr5	-	1408075	3UTR	AT5G04850.1	AT5G04850	protein_coding_gene-mRNA	268	454	418	119	43	148	214.674	297.032	236.117	172.343	64.666	179.034	-0.820173	0.00244696	0.0316604
Chr5	-	1457649	3UTR	AT5G04950.1	AT5G04950	protein_coding_gene-mRNA	95	71	140	2	6	12	76.0972	46.4521	79.0822	2.89652	9.02316	14.5163	-2.67895	9.81599e-11	2.29616e-08
Chr5	-	1493854	3UTR	AT5G05060.1	AT5G05060	protein_coding_gene-mRNA	95	157	272	236	223	209	76.0972	102.718	153.645	341.789	335.361	252.825	1.43765	2.47459e-07	2.09551e-05
Chr5	-	1557070	3UTR	AT5G05250.1	AT5G05250	protein_coding_gene-mRNA	390	399	474	520	482	688	312.399	261.048	267.75	753.095	724.861	832.268	1.37308	0.000668165	0.0121994
Chr5	-	1930831	3UTR	AT5G06320.1	AT5G06320	protein_coding_gene-mRNA	498	393	422	61	52	86	398.909	257.122	238.376	88.3438	78.2008	104.033	-1.65418	1.3359e-06	8.91562e-05
Chr5	-	2313151	exon	AT5G07322.1	AT5G07322	other_RNA-ncRNA	37	30	61	3	10	2	29.6378	19.6277	34.4573	4.34478	15.0386	2.41938	-1.73072	0.00129596	0.0199338
Chr5	-	2362569	3UTR	AT5G07470.1	AT5G07470	protein_coding_gene-mRNA	397	550	551	175	109	139	318.006	359.841	311.245	253.445	163.921	168.147	-0.743536	0.00169218	0.0240986
Chr5	-	2577205	3UTR	AT5G08040.1	AT5G08040	protein_coding_gene-mRNA	439	520	643	473	477	516	351.649	340.213	363.213	685.027	717.342	624.201	0.923582	9.27689e-05	0.00272268
Chr5	-	2663584	3UTR	AT5G08280.1	AT5G08280	protein_coding_gene-mRNA	496	392	545	478	698	220	397.307	256.468	307.856	692.268	1049.69	266.132	1.01618	0.00405353	0.0451953
Chr5	-	2731081	CDS	AT5G08450.3	AT5G08450	protein_coding_gene-mRNA	24	27	32	27	66	88	19.2246	17.6649	18.0759	39.103	99.2548	106.453	1.96413	0.000101446	0.00292289
Chr5	-	2731162	CDS	AT5G08450.3	AT5G08450	protein_coding_gene-mRNA	40	174	111	68	222	177	32.0409	113.84	62.7009	98.4816	333.857	214.115	1.47437	0.00395344	0.0443513
Chr5	-	2731399	CDS	AT5G08450.3	AT5G08450	protein_coding_gene-mRNA	18	58	46	117	71	107	14.4184	37.9468	25.9842	169.446	106.774	129.437	2.2306	3.47563e-08	4.06511e-06
Chr5	-	2869365	3UTR	AT5G09225.1	AT5G09225	protein_coding_gene-mRNA	312	417	354	43	22	52	249.919	272.825	199.965	62.2752	33.0849	62.9039	-2.11108	1.21838e-11	3.51042e-09
Chr5	-	2993489	3UTR	AT5G09660.4	AT5G09660	protein_coding_gene-mRNA	14351	16569	17933	10790	9542	11101	11495.5	10840.4	10129.9	15626.7	14349.8	13428.8	0.417249	0.000178155	0.00448252
Chr5	-	3084855	CDS	AT5G09880.1	AT5G09880	protein_coding_gene-mRNA	52	124	146	274	143	193	41.6532	81.1277	82.4715	396.823	215.052	233.47	1.83835	0.000420053	0.00869525
Chr5	-	3173473	3UTR	AT5G10140.3	AT5G10140	protein_coding_gene-mRNA	15	19	56	3	1	4	12.0153	12.4309	31.6329	4.34478	1.50386	4.83877	-1.88469	0.00211934	0.0284821
Chr5	-	3182190	CDS	AT5G10150.1	AT5G10150	protein_coding_gene-mRNA	31	15	20	58	60	21	24.8317	9.81383	11.2975	83.9991	90.2316	25.4035	1.92465	0.000172838	0.00442413
Chr5	-	3258578	3UTR	AT5G10360.1	AT5G10360	protein_coding_gene-mRNA	818	797	1139	180	342	271	655.237	521.442	643.39	260.687	514.32	327.826	-0.711572	0.00167751	0.0239706
Chr5	-	3332836	3UTR	AT5G10550.1	AT5G10550	protein_coding_gene-mRNA	5	8	4	34	7	11	4.00511	5.23405	2.25949	49.2408	10.527	13.3066	2.09254	0.00308593	0.037408
Chr5	-	3338781	CDS	AT5G10560.1	AT5G10560	protein_coding_gene-mRNA	1	2	2	9	6	10	0.801023	1.30851	1.12975	13.0343	9.02316	12.0969	2.59356	0.000294821	0.00663375
Chr5	-	3353048	intron	AT5G10605.2	AT5G10605	protein_coding_gene-mRNA	1	1	0	21	3	5	0.801023	0.654256	0	30.4134	4.51158	6.04846	2.45935	0.00458378	0.0490251
Chr5	-	3403150	3UTR	AT5G10770.1	AT5G10770	protein_coding_gene-mRNA	115	143	216	184	107	240	92.1176	93.5586	122.013	266.48	160.913	290.326	1.18816	2.78669e-05	0.00101602
Chr5	-	3479480	CDS	AT5G11000.1	AT5G11000	protein_coding_gene-mRNA	15	14	12	41	33	23	12.0153	9.15958	6.77848	59.3786	49.6274	27.8229	2.15206	2.71369e-07	2.27809e-05
Chr5	-	3617239	3UTR	AT5G11330.1	AT5G11330	protein_coding_gene-mRNA	84	155	109	101	80	121	67.2859	101.41	61.5712	146.274	120.309	146.373	0.828117	0.000599013	0.0113128
Chr5	-	3813472	3UTR	AT5G11840.1	AT5G11840	protein_coding_gene-mRNA	438	738	602	142	151	191	350.848	482.841	340.054	205.653	227.083	231.051	-0.812126	1.99631e-05	0.00078608
Chr5	-	3863078	3UTR	AT5G11970.1	AT5G11970	protein_coding_gene-mRNA	262	372	382	33	82	79	209.868	243.383	215.781	47.7926	123.317	95.5656	-1.28446	3.09142e-05	0.00110163
Chr5	-	3940551	3UTR	AT5G12190.1	AT5G12190	protein_coding_gene-mRNA	169	186	208	67	35	66	135.373	121.692	117.494	97.0334	52.6351	79.8396	-0.686103	0.00325636	0.0387385
Chr5	-	4010772	3UTR	AT5G12390.1	AT5G12390	protein_coding_gene-mRNA	90	111	104	29	18	22	72.0921	72.6224	58.7468	41.9995	27.0695	26.6132	-1.03986	0.0030257	0.0369433
Chr5	-	4023060	CDS	AT5G12410.1	AT5G12410	protein_coding_gene-mRNA	24	10	26	63	60	73	19.2246	6.54256	14.6867	91.2403	90.2316	88.3075	2.51832	1.97462e-07	1.72787e-05
Chr5	-	4027982	3UTR	AT5G12430.1	AT5G12430	protein_coding_gene-mRNA	66	113	150	99	76	93	52.8675	73.9309	84.731	143.378	114.293	112.501	0.780077	0.00341459	0.0400561
Chr5	-	4069576	3UTR	AT5G12890.1	AT5G12890	protein_coding_gene-mRNA	209	329	402	196	220	228	167.414	215.25	227.079	283.859	330.849	275.81	0.535465	0.00373078	0.0426226
Chr5	-	4110294	3UTR	AT5G13000.1	AT5G13000	protein_coding_gene-mRNA	381	482	586	362	291	455	305.19	315.351	331.016	524.27	437.624	550.41	0.662957	5.44663e-05	0.0017413
Chr5	-	4129341	3UTR	AT5G13020.1	AT5G13020	protein_coding_gene-mRNA	256	369	416	278	301	320	205.062	241.42	234.987	402.616	452.662	387.101	0.852423	2.95763e-05	0.00106184
Chr5	-	4170528	3UTR	AT5G13140.1	AT5G13140	protein_coding_gene-mRNA	161	103	99	176	135	188	128.965	67.3883	55.9224	254.894	203.021	227.422	1.39336	5.37133e-05	0.00172084
Chr5	-	4204815	3UTR	AT5G13190.1	AT5G13190	protein_coding_gene-mRNA	850	934	1132	267	219	252	680.869	611.075	639.436	386.685	329.346	304.842	-0.889593	0.0047022	0.0499749
[truncated: 224 more rows]
