# Supplementary material for: Signatures of mRNA Alternative Polyadenylation in Arabidopsis Leaf Development
Source: Front Genet. 2022 Apr 26;13:863253. doi: 10.3389/fgene.2022.863253 (PMC9086830; doi:10.3389/fgene.2022.863253)
Supplement: Supplementary file 5 [file Table3.XLS]

## Sheet: 20171101allleaves_PACfilter10_6
chr	strand	coordinate	region	transcript	gene	gene_type	2TL-rep1	2TL-rep2	2TL-rep3	6TL-rep1	6TL-rep2	6TL-rep3	2TL-rep1	2TL-rep2	2TL-rep3	6TL-rep1	6TL-rep2	6TL-rep3	log2FoldChange	pvalue	padj
chloroplast	+	990	intergenic.igt	NULL	NULL	NULL	0	0	1	25	43	14	0	0	0.702205	19.6112	53.5623	12.2141	2.85887	0.000747552	0.00999463
chloroplast	+	1319	intergenic.igt	NULL	NULL	NULL	1	2	0	313	245	3	0.653907	1.3129	0	245.532	305.181	2.61731	2.65094	0.00212231	0.0224116
chloroplast	+	27908	intergenic.pm	ATCG00200.igt	ATCG00200.igt	tRNA-tRNA	80	91	54	30	10	13	52.3126	59.7371	37.9191	23.5335	12.4563	11.3417	-1.47272	0.00428169	0.0375177
chloroplast	+	32357	intergenic.pm	ATCG00260.igt	ATCG00260.igt	tRNA-tRNA	1068	1210	1105	1192	1622	1556	698.373	794.306	775.937	935.063	2020.42	1357.51	0.904262	0.000570966	0.0080469
chloroplast	+	34411	CDS	ATCG00280.1	ATCG00280	protein_coding_gene-mRNA	25	56	19	42	49	387	16.3477	36.7613	13.3419	32.9468	61.0361	337.633	2.23422	0.00076629	0.010187
chloroplast	+	47149	intron	ATCG00400.1	ATCG00400	tRNA-tRNA	32	29	37	58	71	85	20.925	19.0371	25.9816	45.498	88.4401	74.1571	1.51503	0.00134636	0.0158471
chloroplast	+	55504	CDS	ATCG00490.1	ATCG00490	protein_coding_gene-mRNA	91	90	138	332	266	159	59.5056	59.0806	96.9043	260.437	331.339	138.717	1.67953	3.37235e-06	0.000118648
chloroplast	+	55785	CDS	ATCG00490.1	ATCG00490	protein_coding_gene-mRNA	0	2	5	23	38	1	0	1.3129	3.51103	18.0423	47.3341	0.872436	2.43129	0.00325595	0.0305742
chloroplast	+	55957	CDS	ATCG00490.1	ATCG00490	protein_coding_gene-mRNA	4	8	11	4	220	5	2.61563	5.25161	7.72426	3.13779	274.04	4.36218	2.64045	0.00172467	0.0191295
chloroplast	+	68251	3UTR	ATCG00650.1	ATCG00650	protein_coding_gene-mRNA	0	2	3	12	24	29	0	1.3129	2.10662	9.41338	29.8952	25.3007	3.03732	3.86314e-05	0.000906923
chloroplast	+	76492	3UTR	ATCG00720.1	ATCG00720	protein_coding_gene-mRNA	106	106	206	450	157	130	69.3142	69.5838	144.654	353.002	195.565	113.417	1.15462	0.00478081	0.0406984
chloroplast	+	99329	intergenic.pm	ATCG00870.igt	ATCG00870.igt	protein_coding_gene-protein_coding_gene	2	3	1	94	23	8	1.30781	1.96935	0.702205	73.7382	28.6496	6.97949	3.54349	7.37262e-07	3.23756e-05
chloroplast	+	103933	intron	ATCG00940.1	ATCG00940	tRNA-tRNA	88	72	78	163	101	274	57.5438	47.2645	54.772	127.865	125.809	239.048	1.58758	4.08889e-09	3.26314e-07
chloroplast	+	106641	exon	ATCG00950.1	ATCG00950	rRNA-rRNA	3183	3415	3172	5717	6357	9863	2081.39	2241.78	2227.4	4484.69	7918.5	8604.84	1.62541	2.07314e-07	1.0603e-05
chloroplast	+	131448	intergenic.igt	ATCG01140.igt	ATCG01140.igt	tRNA-tRNA	0	0	1	30	23	8	0	0	0.702205	23.5335	28.6496	6.97949	3.71117	5.66346e-06	0.00018456
chloroplast	+	131683	intergenic.igt	ATCG01140.igt	ATCG01140.igt	tRNA-tRNA	0	0	0	27	30	0	0	0	0	21.1801	37.369	0	2.48474	0.00322848	0.0303503
chloroplast	+	131950	intergenic.igt	ATCG01140.igt	ATCG01140.igt	tRNA-tRNA	1	1	3	191	98	35	0.653907	0.656451	2.10662	149.83	122.072	30.5353	4.77078	4.50894e-11	5.75382e-09
chloroplast	+	132495	intergenic.igt	ATCG01140.igt	ATCG01140.igt	tRNA-tRNA	12	3	20	499	466	34	7.84689	1.96935	14.0441	391.44	580.466	29.6628	3.60854	9.2793e-06	0.000277181
chloroplast	+	133794	intergenic.igt	ATCG01140.igt	ATCG01140.igt	tRNA-tRNA	52	103	85	6743	5866	1554	34.0032	67.6145	59.6875	5289.54	7306.89	1355.77	4.96334	3.60947e-13	6.69362e-11
chloroplast	+	136677	intergenic.igt	ATCG01140.igt	ATCG01140.igt	tRNA-tRNA	5	1	0	171	117	9	3.26954	0.656451	0	134.141	145.739	7.85193	3.82507	3.96654e-06	0.000135424
chloroplast	+	137227	intergenic.igt	ATCG01140.igt	ATCG01140.igt	tRNA-tRNA	19	12	30	1474	1062	137	12.4242	7.87741	21.0662	1156.28	1322.86	119.524	3.68382	7.26813e-06	0.000226543
chloroplast	+	139229	intergenic.pm	ATCG01140.igt	ATCG01140.igt	tRNA-tRNA	49	40	19	61	54	41	32.0415	26.258	13.3419	47.8514	67.2643	35.7699	1.01011	0.00334316	0.0311332
chloroplast	+	154201	CDS	ATCG01310.1	ATCG01310	protein_coding_gene-mRNA	1	0	0	2	7	5	0.653907	0	0	1.5689	8.71944	4.36218	2.26738	0.0028458	0.0276087
chloroplast	+	154249	CDS	ATCG01310.1	ATCG01310	protein_coding_gene-mRNA	255	221	207	359	322	313	166.746	145.076	145.356	281.617	401.094	273.073	1.03307	0.00015713	0.00287055
chloroplast	-	340	3UTR	ATCG00020.1	ATCG00020	protein_coding_gene-mRNA	12	16	8	50	92	11	7.84689	10.5032	5.61764	39.2224	114.598	9.5968	2.22778	0.00120665	0.0145141
chloroplast	-	1223	CDS	ATCG00020.1	ATCG00020	protein_coding_gene-mRNA	7	1	20	72	78	17	4.57735	0.656451	14.0441	56.4803	97.1595	14.8314	2.38036	0.00192158	0.0207771
chloroplast	-	1313	CDS	ATCG00020.1	ATCG00020	protein_coding_gene-mRNA	0	2	1	73	93	1	0	1.3129	0.702205	57.2647	115.844	0.872436	3.90329	4.05403e-06	0.000137682
chloroplast	-	3997	intron	ATCG00030.1	ATCG00030	tRNA-tRNA	42	43	38	75	179	57	27.4641	28.2274	26.6838	58.8336	222.969	49.7289	1.79527	0.000471214	0.00692897
chloroplast	-	4218	intron	ATCG00030.1	ATCG00030	tRNA-tRNA	35	18	33	42	65	226	22.8868	11.8161	23.1728	32.9468	80.9663	197.171	2.09883	0.000247657	0.00418071
chloroplast	-	7645	intergenic.pm	ATCG00120.igt	ATCG00120.igt	protein_coding_gene-protein_coding_gene	23	50	56	4	0	15	15.0399	32.8226	39.3235	3.13779	0	13.0865	-1.88998	0.00588251	0.0474255
chloroplast	-	11729	CDS	ATCG00130.1	ATCG00130	protein_coding_gene-mRNA	23	53	32	394	49	77	15.0399	34.7919	22.4706	309.073	61.0361	67.1776	2.2032	0.00037126	0.00574428
chloroplast	-	28731	CDS	ATCG00220.1	ATCG00220	protein_coding_gene-mRNA	1234	389	436	1562	6295	1966	806.922	255.36	306.162	1225.31	7841.27	1715.21	2.38732	0.000510843	0.0073729
chloroplast	-	28819	intergenic.pm	ATCG00230.igt	ATCG00230.igt	tRNA-tRNA	0	0	5	18	17	18	0	0	3.51103	14.1201	21.1758	15.7039	2.57239	0.00104681	0.0129791
chloroplast	-	32230	intergenic.pm	ATCG00330.igt	ATCG00330.igt	protein_coding_gene-protein_coding_gene	0	2	0	43	15	2	0	1.3129	0	33.7313	18.6845	1.74487	2.4634	0.00469823	0.0401014
chloroplast	-	37200	CDS	ATCG00330.1	ATCG00330	protein_coding_gene-mRNA	9112	7971	13447	3829	1631	2479	5958.4	5232.57	9442.55	3003.65	2031.63	2162.77	-1.48599	4.13838e-09	3.29244e-07
chloroplast	-	41803	CDS	ATCG00350.1	ATCG00350	protein_coding_gene-mRNA	88	118	155	370	220	86	57.5438	77.4612	108.842	290.246	274.04	75.0295	1.30876	0.00109131	0.0133828
chloroplast	-	41970	intergenic.pm	ATCG00360.igt	ATCG00360.igt	protein_coding_gene-protein_coding_gene	366	404	417	61	66	34	239.33	265.206	292.82	47.8514	82.2119	29.6628	-2.26425	9.08138e-14	1.87862e-11
chloroplast	-	48937	CDS	ATCG00420.1	ATCG00420	protein_coding_gene-mRNA	3	11	18	50	46	127	1.96172	7.22096	12.6397	39.2224	57.2992	110.799	2.81925	1.21877e-06	4.99804e-05
chloroplast	-	49637	CDS	ATCG00430.1	ATCG00430	protein_coding_gene-mRNA	0	1	0	25	28	0	0	0.656451	0	19.6112	34.8778	0	2.41561	0.00557962	0.0455578
chloroplast	-	52421	CDS	ATCG00470.1	ATCG00470	protein_coding_gene-mRNA	28	16	18	51	82	76	18.3094	10.5032	12.6397	40.0069	102.142	66.3052	2.13682	2.71444e-06	9.79456e-05
chloroplast	-	80431	CDS	ATCG00770.1	ATCG00770	protein_coding_gene-mRNA	25	247	117	11	20	4	16.3477	162.143	82.158	8.62893	24.9127	3.48975	-2.31117	0.000745333	0.00998568
chloroplast	-	84400	CDS	ATCG00830.1	ATCG00830	protein_coding_gene-mRNA	220	233	244	360	293	316	143.86	152.953	171.338	282.401	364.971	275.69	0.954501	0.000218555	0.00377196
chloroplast	-	84775	intron	ATCG00830.1	ATCG00830	protein_coding_gene-mRNA	30	22	22	5	7	0	19.6172	14.4419	15.4485	3.92224	8.71944	0	-1.7296	0.00625	0.0495406
chloroplast	-	101422	intergenic.igt	ATCG00990.igt	ATCG00990.igt	tRNA-tRNA	18	19	28	1550	1132	117	11.7703	12.4726	19.6617	1215.9	1410.06	102.075	3.8195	2.37148e-06	8.72034e-05
chloroplast	-	101972	intergenic.igt	ATCG00990.igt	ATCG00990.igt	tRNA-tRNA	3	0	1	226	102	10	1.96172	0	0.702205	177.285	127.055	8.72436	4.66799	2.19011e-09	1.85705e-07
chloroplast	-	104855	intergenic.igt	ATCG00990.igt	ATCG00990.igt	tRNA-tRNA	37	92	47	6098	5558	1562	24.1946	60.3935	33.0036	4783.57	6923.24	1362.75	5.30839	1.96643e-15	5.82629e-13
chloroplast	-	105512	intergenic.igt	ATCG00990.igt	ATCG00990.igt	tRNA-tRNA	4	6	15	521	352	33	2.61563	3.93871	10.5331	408.698	438.463	28.7904	3.59208	1.26431e-05	0.000355787
chloroplast	-	106154	intergenic.igt	ATCG00990.igt	ATCG00990.igt	tRNA-tRNA	10	3	21	537	453	27	6.53907	1.96935	14.7463	421.249	564.273	23.5558	3.67666	5.95079e-06	0.000192223
chloroplast	-	106667	intergenic.igt	ATCG00990.igt	ATCG00990.igt	tRNA-tRNA	3	0	12	237	137	23	1.96172	0	8.42646	185.914	170.652	20.066	3.7457	1.22154e-06	4.99804e-05
chloroplast	-	118943	3UTR	ATCG01090.1	ATCG01090	protein_coding_gene-mRNA	41	90	61	80	250	132	26.8102	59.0806	42.8345	62.7559	311.409	115.162	1.71467	0.00153671	0.0175196
chloroplast	-	132008	exon	ATCG01180.1	ATCG01180	rRNA-rRNA	3294	3451	3246	5800	6345	9980	2153.97	2265.41	2279.36	4549.8	7903.55	8706.91	1.6057	2.05729e-07	1.05639e-05
chloroplast	-	134604	intron	ATCG01190.1	ATCG01190	tRNA-tRNA	47	74	97	168	83	136	30.7336	48.5774	68.1139	131.787	103.388	118.651	1.19481	0.00243347	0.024628
chloroplast	-	134716	intron	ATCG01190.1	ATCG01190	tRNA-tRNA	81	81	84	177	83	279	52.9665	53.1725	58.9852	138.847	103.388	243.41	1.51612	1.41596e-07	7.74927e-06
chloroplast	-	135328	intron	ATCG01200.1	ATCG01200	tRNA-tRNA	1	1	0	4	11	11	0.653907	0.656451	0	3.13779	13.702	9.5968	2.34516	0.00479467	0.040776
chloroplast	-	139320	intergenic.pm	ATCG01270.igt	ATCG01270.igt	protein_coding_gene-protein_coding_gene	4	5	6	86	28	2	2.61563	3.28226	4.21323	67.4626	34.8778	1.74487	2.61226	0.000234182	0.0039924
Chr1	+	186949	3UTR	AT1G01500.1	AT1G01500	protein_coding_gene-mRNA	59	88	37	18	9	17	38.5805	57.7677	25.9816	14.1201	11.2107	14.8314	-1.47552	0.00219707	0.0229845
Chr1	+	201755	3UTR	AT1G01550.2	AT1G01550	protein_coding_gene-mRNA	2592	2302	2086	1422	785	1155	1694.93	1511.15	1464.8	1115.49	977.823	1007.66	-0.587027	1.87769e-06	7.14937e-05
Chr1	+	313131	3UTR	AT1G01900.1	AT1G01900	protein_coding_gene-mRNA	0	1	2	55	26	16	0	0.656451	1.40441	43.1447	32.3865	13.959	4.12032	4.66838e-11	5.89886e-09
Chr1	+	319645	3UTR	AT1G01920.2	AT1G01920	protein_coding_gene-mRNA	127	121	92	28	26	12	83.0462	79.4306	64.6029	21.9646	32.3865	10.4692	-1.6755	0.000530249	0.00759768
Chr1	+	330606	3UTR	AT1G01950.2	AT1G01950	protein_coding_gene-mRNA	44	38	26	3	3	1	28.7719	24.9451	18.2573	2.35335	3.7369	0.872436	-2.81244	1.73818e-05	0.000463822
Chr1	+	347531	3UTR	AT1G02000.1	AT1G02000	protein_coding_gene-mRNA	84	117	105	140	108	292	54.9282	76.8048	73.7316	109.823	134.529	254.751	1.23614	0.000146229	0.00270115
Chr1	+	386848	3UTR	AT1G02080.1	AT1G02080	protein_coding_gene-mRNA	256	224	250	129	47	60	167.4	147.045	175.551	101.194	58.5448	52.3462	-1.16613	2.01043e-05	0.000525053
Chr1	+	455518	3UTR	AT1G02300.1	AT1G02300	protein_coding_gene-mRNA	370	222	233	39	8	87	241.946	145.732	163.614	30.5935	9.96508	75.902	-2.02929	7.80784e-05	0.00163628
Chr1	+	816695	3UTR	AT1G03310.2	AT1G03310	protein_coding_gene-mRNA	1841	2226	1710	683	346	466	1203.84	1461.26	1200.77	535.778	430.99	406.555	-1.47303	4.11046e-14	9.13409e-12
Chr1	+	854087	3UTR	AT1G03440.1	AT1G03440	protein_coding_gene-mRNA	18	18	18	31	29	41	11.7703	11.8161	12.6397	24.3179	36.1234	35.7699	1.2905	0.00514302	0.0429174
Chr1	+	909338	3UTR	AT1G03630.1	AT1G03630	protein_coding_gene-mRNA	687	910	935	1612	1125	1361	449.234	597.371	656.562	1264.53	1401.34	1187.39	1.16856	5.7741e-15	1.61196e-12
Chr1	+	936984	3UTR	AT1G03740.1	AT1G03740	protein_coding_gene-mRNA	234	236	202	40	38	1	153.014	154.922	141.845	31.3779	47.3341	0.872436	-2.23114	5.19021e-05	0.00115334
Chr1	+	1009305	intergenic.igt	AT1G03935.igt	AT1G03935.igt	snoRNA-snoRNA	112	68	63	21	18	30	73.2376	44.6387	44.2389	16.4734	22.4214	26.1731	-1.24843	0.0029398	0.0283131
Chr1	+	1056683	3UTR	AT1G04080.1	AT1G04080	protein_coding_gene-mRNA	409	405	330	183	128	149	267.448	265.863	231.728	143.554	159.441	129.993	-0.80554	0.00169077	0.0188426
Chr1	+	1138584	3UTR	AT1G04250.1	AT1G04250	protein_coding_gene-mRNA	434	470	446	572	326	944	283.796	308.532	313.184	448.705	406.077	823.58	0.878914	4.01443e-05	0.000931221
Chr1	+	1166625	3UTR	AT1G04350.1	AT1G04350	protein_coding_gene-mRNA	131	182	142	241	156	217	85.6619	119.474	99.7132	189.052	194.319	189.319	0.888863	0.000557553	0.00790542
Chr1	+	1201429	3UTR	AT1G04430.2	AT1G04430	protein_coding_gene-mRNA	151	181	138	249	180	201	98.74	118.818	96.9043	195.328	224.214	175.36	0.902436	1.00731e-05	0.00029607
Chr1	+	1205804	3UTR	AT1G04440.1	AT1G04440	protein_coding_gene-mRNA	242	211	271	347	228	369	158.246	138.511	190.298	272.204	284.005	321.929	0.842607	2.25331e-06	8.35734e-05
Chr1	+	1484051	3UTR	AT1G05140.1	AT1G05140	protein_coding_gene-mRNA	453	551	585	933	611	1297	296.22	361.705	410.79	731.89	761.083	1131.55	1.28139	2.48463e-11	3.33574e-09
Chr1	+	1640864	3UTR	AT1G05540.1	AT1G05540	protein_coding_gene-mRNA	41	41	46	50	55	100	26.8102	26.9145	32.3014	39.2224	68.5099	87.2436	1.12121	0.0028696	0.0277827
Chr1	+	1647215	intergenic.igt	AT1G05562.igt	AT1G05562.igt	other_RNA-other_RNA	107	121	118	150	143	207	69.9681	79.4306	82.8602	117.667	178.126	180.594	1.01013	7.01757e-05	0.00149745
Chr1	+	1747693	3UTR	AT1G05805.1	AT1G05805	protein_coding_gene-mRNA	188	134	154	36	14	35	122.935	87.9645	108.14	28.2401	17.4389	30.5353	-1.98209	7.82418e-11	9.42448e-09
Chr1	+	1904761	3UTR	AT1G06220.2	AT1G06220	protein_coding_gene-mRNA	191	169	224	93	75	63	124.896	110.94	157.294	72.9537	93.4226	54.9635	-0.816965	0.0029966	0.0287043
Chr1	+	1910848	AMB	AT1G06230.x	AT1G06230	protein_coding_gene-mRNA	306	374	356	190	103	106	200.096	245.513	249.985	149.045	128.3	92.4782	-0.898225	5.70056e-06	0.0001853
Chr1	+	2033937	3UTR	AT1G06640.1	AT1G06640	protein_coding_gene-mRNA	102	121	131	203	174	244	66.6986	79.4306	91.9889	159.243	216.74	212.874	1.26787	8.0586e-06	0.00024583
Chr1	+	2047613	3UTR	AT1G06670.1	AT1G06670	protein_coding_gene-mRNA	110	109	138	58	29	39	71.9298	71.5532	96.9043	45.498	36.1234	34.025	-1.00846	0.00239591	0.0244012
Chr1	+	2049302	3UTR	AT1G06680.1	AT1G06680	protein_coding_gene-mRNA	9966	13800	16264	18686	13508	24267	6516.84	9059.03	11420.7	14658.2	16826	21171.4	0.953194	1.63193e-07	8.72746e-06
Chr1	+	2097561	3UTR	AT1G06830.1	AT1G06830	protein_coding_gene-mRNA	36	51	52	179	130	212	23.5407	33.479	36.5147	140.416	161.933	184.956	2.31143	1.40855e-14	3.55962e-12
Chr1	+	2155060	3UTR	AT1G07010.2	AT1G07010	protein_coding_gene-mRNA	49	35	12	70	44	76	32.0415	22.9758	8.42646	54.9114	54.8079	66.3052	1.37852	0.000945995	0.0120339
Chr1	+	2206904	3UTR	AT1G07180.1	AT1G07180	protein_coding_gene-mRNA	809	1243	1274	1435	923	1471	529.011	815.969	894.61	1125.68	1149.72	1283.35	0.663033	2.9962e-05	0.000732066
Chr1	+	2294546	3UTR	AT1G07470.1	AT1G07470	protein_coding_gene-mRNA	118	96	137	31	39	48	77.1611	63.0193	96.2021	24.3179	48.5798	41.8769	-1.00825	0.00560294	0.0456903
Chr1	+	2341896	3UTR	AT1G07610.1	AT1G07610	protein_coding_gene-mRNA	106	90	133	232	196	138	69.3142	59.0806	93.3933	181.992	244.144	120.396	1.219	0.00398602	0.0355651
Chr1	+	2369735	3UTR	AT1G07660.1	AT1G07660	protein_coding_gene-mRNA	730	800	715	221	138	292	477.352	525.161	502.077	173.363	171.898	254.751	-1.30805	2.16945e-12	3.47341e-10
Chr1	+	2439653	3UTR	AT1G07890.2	AT1G07890	protein_coding_gene-mRNA	8627	7398	6276	18182	13028	28725	5641.26	4856.43	4407.04	14262.8	16228.1	25060.7	1.87275	7.00144e-21	4.87773e-18
Chr1	+	2526124	3UTR	AT1G08090.1	AT1G08090	protein_coding_gene-mRNA	3	2	4	8	19	17	1.96172	1.3129	2.80882	6.27559	23.6671	14.8314	2.21185	0.00386626	0.0347856
Chr1	+	2567695	CDS	AT1G08190.1	AT1G08190	protein_coding_gene-mRNA	109	94	151	320	481	356	71.2759	61.7064	106.033	251.024	599.15	310.587	2.17579	6.96991e-10	6.67893e-08
Chr1	+	2674613	3UTR	AT1G08460.1	AT1G08460	protein_coding_gene-mRNA	345	286	254	315	305	450	225.598	187.745	178.36	247.101	379.919	392.596	0.766394	0.00232359	0.0238897
Chr1	+	2685569	3UTR	AT1G08480.1	AT1G08480	protein_coding_gene-mRNA	126	107	94	184	137	275	82.3923	70.2403	66.0073	144.339	170.652	239.92	1.31418	2.41527e-07	1.2089e-05
Chr1	+	2714735	3UTR	AT1G08570.3	AT1G08570	protein_coding_gene-mRNA	1538	1629	1439	1567	1172	1736	1005.71	1069.36	1010.47	1229.23	1459.88	1514.55	0.442945	0.000483284	0.00707818
Chr1	+	2733630	3UTR	AT1G08600.3	AT1G08600	protein_coding_gene-mRNA	28	88	60	27	11	6	18.3094	57.7677	42.1323	21.1801	13.702	5.23462	-1.41997	0.00311875	0.0296321
Chr1	+	2788485	3UTR	AT1G08730.1	AT1G08730	protein_coding_gene-mRNA	27	22	20	1	2	0	17.6555	14.4419	14.0441	0.784448	2.49127	0	-2.82792	0.00026227	0.00438426
Chr1	+	2829251	3UTR	AT1G08830.2	AT1G08830	protein_coding_gene-mRNA	1509	1029	738	1804	886	1644	986.746	675.488	518.228	1415.15	1103.63	1434.29	0.843241	0.000272252	0.00453349
Chr1	+	3018116	3UTR	AT1G09340.1	AT1G09340	protein_coding_gene-mRNA	3118	4595	4215	7389	3841	5318	2038.88	3016.39	2959.8	5796.29	4784.48	4639.62	0.918533	9.52473e-10	8.67559e-08
Chr1	+	3021442	3UTR	AT1G09350.1	AT1G09350	protein_coding_gene-mRNA	176	346	184	27	6	39	115.088	227.132	129.206	21.1801	7.47381	34.025	-2.43718	0.000208273	0.00362258
Chr1	+	3060735	3UTR	AT1G09480.1	AT1G09480	protein_coding_gene-mRNA	130	75	103	14	16	17	85.008	49.2338	72.3271	10.9823	19.9302	14.8314	-2.05866	1.14138e-05	0.00032654
Chr1	+	3290393	3UTR	AT1G10070.1	AT1G10070	protein_coding_gene-mRNA	25	29	18	4	0	0	16.3477	19.0371	12.6397	3.13779	0	0	-2.65533	0.000885321	0.0114219
Chr1	+	3402274	3UTR	AT1G10380.1	AT1G10380	protein_coding_gene-mRNA	54	30	40	119	68	139	35.311	19.6935	28.0882	93.3494	84.7032	121.269	1.72835	4.18476e-05	0.000961413
Chr1	+	3469845	AMB	AT1G10522.x	AT1G10522	protein_coding_gene-mRNA	77	81	37	107	53	245	50.3509	53.1725	25.9816	83.936	66.0186	213.747	1.41948	0.000193724	0.00342029
Chr1	+	3665030	3UTR	AT1G10960.1	AT1G10960	protein_coding_gene-mRNA	1665	2730	2338	2418	1693	3234	1088.76	1792.11	1641.76	1896.8	2108.86	2821.46	0.587501	0.00150745	0.0172854
Chr1	+	3797506	intron	AT1G11300.1	AT1G11300	protein_coding_gene-mRNA	52	24	20	4	0	0	34.0032	15.7548	14.0441	3.13779	0	0	-2.71489	0.000679488	0.00928201
Chr1	+	3890765	3UTR	AT1G11580.1	AT1G11580	protein_coding_gene-mRNA	413	386	366	615	254	439	270.064	253.39	257.007	482.436	316.391	383	0.597886	0.000481042	0.00704936
Chr1	+	3997725	3UTR	AT1G11840.6	AT1G11840	protein_coding_gene-mRNA	1079	1009	1157	1695	973	1290	705.566	662.359	812.452	1329.64	1212	1125.44	0.744307	2.23259e-06	8.29245e-05
Chr1	+	4003225	CDS	AT1G11860.3	AT1G11860	protein_coding_gene-mRNA	0	4	0	40	9	57	0	2.6258	0	31.3779	11.2107	49.7289	2.81158	0.000772424	0.0102474
Chr1	+	4003392	AMB	AT1G11860.x	AT1G11860	protein_coding_gene-mRNA	2220	3051	2991	4198	2085	2867	1451.67	2002.83	2100.3	3293.11	2597.15	2501.27	0.590077	0.000425474	0.00639128
Chr1	+	4013041	3UTR	AT1G11890.1	AT1G11890	protein_coding_gene-mRNA	183	190	167	297	199	444	119.665	124.726	117.268	232.981	247.881	387.362	1.24704	1.62146e-09	1.41683e-07
Chr1	+	4077096	3UTR	AT1G12060.1	AT1G12060	protein_coding_gene-mRNA	21	46	15	75	43	68	13.7321	30.1968	10.5331	58.8336	53.5623	59.3257	1.54582	0.000365494	0.00568921
Chr1	+	4109539	3UTR	AT1G12110.1	AT1G12110	protein_coding_gene-mRNA	1009	1123	651	1258	650	1372	659.793	737.195	457.136	986.836	809.663	1196.98	0.681158	0.00148279	0.0170853
Chr1	+	4140022	3UTR	AT1G12200.1	AT1G12200	protein_coding_gene-mRNA	152	130	133	63	45	51	99.3939	85.3387	93.3933	49.4203	56.0536	44.4943	-0.868432	0.00377378	0.0341801
Chr1	+	4161381	3UTR	AT1G12250.2	AT1G12250	protein_coding_gene-mRNA	92	115	150	213	189	313	60.1595	75.4919	105.331	167.088	235.425	273.073	1.45786	1.26194e-09	1.12558e-07
Chr1	+	4200803	3UTR	AT1G12350.1	AT1G12350	protein_coding_gene-mRNA	61	39	59	93	34	109	39.8883	25.6016	41.4301	72.9537	42.3516	95.0956	0.948484	0.0058583	0.0473652
Chr1	+	4206309	3UTR	AT1G12360.1	AT1G12360	protein_coding_gene-mRNA	128	147	90	42	26	8	83.7001	96.4983	63.1985	32.9468	32.3865	6.97949	-1.64503	0.000167141	0.00302981
Chr1	+	4307921	3UTR	AT1G12650.4	AT1G12650	protein_coding_gene-mRNA	63	62	38	18	15	7	41.1962	40.7	26.6838	14.1201	18.6845	6.10705	-1.40694	0.000966878	0.0122233
Chr1	+	4378507	3UTR	AT1G12840.1	AT1G12840	protein_coding_gene-mRNA	391	436	351	531	474	730	255.678	286.213	246.474	416.542	590.431	636.878	1.04732	1.58466e-09	1.38938e-07
Chr1	+	4463469	3UTR	AT1G13090.1	AT1G13090	protein_coding_gene-mRNA	2899	2894	2469	4189	3288	3978	1895.68	1899.77	1733.74	3286.05	4095.65	3470.55	0.960897	4.1406e-07	1.96199e-05
Chr1	+	4481198	pseudogenic_exon	AT1G13145.1	AT1G13145	pseudogene-pseudogenic_transcript	35	24	29	41	38	86	22.8868	15.7548	20.364	32.1624	47.3341	75.0295	1.31098	0.00152782	0.0174413
Chr1	+	4543599	3UTR	AT1G13260.1	AT1G13260	protein_coding_gene-mRNA	274	299	313	52	17	108	179.171	196.279	219.79	40.7913	21.1758	94.2231	-1.80471	2.3313e-05	0.000593813
Chr1	+	4548666	3UTR	AT1G13280.1	AT1G13280	protein_coding_gene-mRNA	121	204	205	242	120	339	79.1228	133.916	143.952	189.837	149.476	295.756	0.815509	0.00232277	0.0238897
Chr1	+	4774810	3UTR	AT1G13950.1	AT1G13950	protein_coding_gene-mRNA	174	185	143	253	204	276	113.78	121.443	100.415	198.465	254.11	240.792	1.02986	5.8949e-08	3.61792e-06
Chr1	+	4840726	AMB	AT1G14150.x	AT1G14150	protein_coding_gene-mRNA	424	725	832	835	470	1050	277.257	475.927	584.235	655.014	585.448	916.058	0.67939	0.00223523	0.0232422
Chr1	+	4898910	3UTR	AT1G14340.1	AT1G14340	protein_coding_gene-mRNA	228	184	189	227	205	374	149.091	120.787	132.717	178.07	255.355	326.291	0.890682	0.00165345	0.0185078
Chr1	+	4899842	3UTR	AT1G14345.1	AT1G14345	protein_coding_gene-mRNA	348	464	445	575	390	550	227.56	304.593	312.481	451.058	485.798	479.84	0.737923	3.61196e-05	0.000853396
Chr1	+	4918086	3UTR	AT1G14370.1	AT1G14370	protein_coding_gene-mRNA	136	101	128	26	9	11	88.9314	66.3016	89.8823	20.3957	11.2107	9.5968	-2.4022	5.80577e-09	4.42767e-07
Chr1	+	5031823	AMB	AT1G14650.x	AT1G14650	protein_coding_gene-mRNA	40	27	35	5	3	2	26.1563	17.7242	24.5772	3.92224	3.7369	1.74487	-2.52581	7.83524e-06	0.000240726
Chr1	+	5222915	3UTR	AT1G15170.1	AT1G15170	protein_coding_gene-mRNA	202	161	164	256	151	346	132.089	105.689	115.162	200.819	188.091	301.863	0.943449	0.00114111	0.0138878
Chr1	+	5292470	3UTR	AT1G15380.2	AT1G15380	protein_coding_gene-mRNA	14	18	12	1	2	0	9.1547	11.8161	8.42646	0.784448	2.49127	0	-2.40953	0.00219865	0.0229917
Chr1	+	5300925	3UTR	AT1G15410.1	AT1G15410	protein_coding_gene-mRNA	36	60	37	61	69	113	23.5407	39.3871	25.9816	47.8514	85.9488	98.5853	1.30721	0.000680452	0.00928715
Chr1	+	5328869	3UTR	AT1G15500.1	AT1G15500	protein_coding_gene-mRNA	825	764	763	888	616	968	539.474	501.529	535.783	696.59	767.311	844.518	0.545752	0.000198643	0.00348091
Chr1	+	5402360	3UTR	AT1G15690.2	AT1G15690	protein_coding_gene-mRNA	1415	1852	1607	1894	1407	2014	925.279	1215.75	1128.44	1485.75	1752.61	1757.09	0.607082	1.37783e-05	0.000383133
Chr1	+	5414699	3UTR	AT1G15740.1	AT1G15740	protein_coding_gene-mRNA	143	114	94	52	28	50	93.5088	74.8354	66.0073	40.7913	34.8778	43.6218	-0.94213	0.000773421	0.0102554
Chr1	+	5426595	3UTR	AT1G15760.1	AT1G15760	protein_coding_gene-mRNA	2	2	3	12	3	26	1.30781	1.3129	2.10662	9.41338	3.7369	22.6833	2.31675	0.000660406	0.00905494
Chr1	+	5446550	3UTR	AT1G15810.1	AT1G15810	protein_coding_gene-mRNA	87	94	49	205	117	101	56.8899	61.7064	34.4081	160.812	145.739	88.1161	1.31531	4.91008e-05	0.00110601
Chr1	+	5491316	3UTR	AT1G15980.1	AT1G15980	protein_coding_gene-mRNA	630	746	881	1052	669	952	411.962	489.713	618.643	825.24	833.33	830.559	0.704457	5.29583e-05	0.00117479
Chr1	+	5515917	3UTR	AT1G16080.1	AT1G16080	protein_coding_gene-mRNA	216	391	287	428	315	406	141.244	256.672	201.533	335.744	392.375	354.209	0.837138	0.000144236	0.0026737
Chr1	+	5520893	3UTR	AT1G16110.1	AT1G16110	protein_coding_gene-mRNA	21	11	37	0	0	1	13.7321	7.22096	25.9816	0	0	0.872436	-3.37527	9.59569e-06	0.000285292
Chr1	+	5582112	3UTR	AT1G16320.1	AT1G16320	protein_coding_gene-mRNA	777	983	871	1047	738	1003	508.086	645.292	611.621	821.318	919.279	875.054	0.56282	9.13712e-05	0.00185455
Chr1	+	5651196	3UTR	AT1G16520.1	AT1G16520	protein_coding_gene-mRNA	18	14	14	37	25	40	11.7703	9.19032	9.83087	29.0246	31.1409	34.8975	1.52624	0.000133096	0.00250973
Chr1	+	5727724	5UTR	AT1G16740.1	AT1G16740	protein_coding_gene-mRNA	6	12	20	33	39	44	3.92344	7.87741	14.0441	25.8868	48.5798	38.3872	1.83253	0.00179201	0.0196755
Chr1	+	5729080	3UTR	AT1G16740.1	AT1G16740	protein_coding_gene-mRNA	411	474	321	101	133	55	268.756	311.158	225.408	79.2293	165.669	47.984	-1.41709	3.06541e-05	0.000746854
Chr1	+	5831335	3UTR	AT1G17050.1	AT1G17050	protein_coding_gene-mRNA	204	306	247	569	340	429	133.397	200.874	173.445	446.351	423.516	374.275	1.26543	5.33816e-07	2.44408e-05
Chr1	+	5845597	3UTR	AT1G17100.1	AT1G17100	protein_coding_gene-mRNA	2180	2657	2252	6211	3899	7017	1425.52	1744.19	1581.37	4872.21	4856.73	6121.89	1.71288	2.46586e-16	8.25487e-14
Chr1	+	5846426	intergenic.igt	AT1G17100.igt	AT1G17100.igt	protein_coding_gene-protein_coding_gene	1	3	0	42	7	25	0.653907	1.96935	0	32.9468	8.71944	21.8109	3.20574	1.77674e-05	0.000472642
Chr1	+	5926273	3UTR	AT1G17290.1	AT1G17290	protein_coding_gene-mRNA	408	422	465	224	129	148	266.794	277.022	326.525	175.716	160.687	129.121	-0.890314	1.4734e-05	0.000404042
Chr1	+	6002717	3UTR	AT1G17460.2	AT1G17460	protein_coding_gene-mRNA	7	14	16	0	0	0	4.57735	9.19032	11.2353	0	0	0	-2.40234	0.00499939	0.0420729
Chr1	+	6105178	3UTR	AT1G17745.2	AT1G17745	protein_coding_gene-mRNA	307	206	163	484	192	334	200.75	135.229	114.459	379.673	239.162	291.394	0.983191	0.00136658	0.0160338
Chr1	+	6146084	3UTR	AT1G17840.1	AT1G17840	protein_coding_gene-mRNA	330	340	325	173	135	89	215.789	223.193	228.217	135.71	168.161	77.6468	-0.794851	0.00232798	0.0239077
Chr1	+	6347771	3UTR	AT1G18440.1	AT1G18440	protein_coding_gene-mRNA	48	53	48	105	53	89	31.3876	34.7919	33.7059	82.3671	66.0186	77.6468	1.15643	9.75261e-06	0.000288295
Chr1	+	6351959	3UTR	AT1G18450.1	AT1G18450	protein_coding_gene-mRNA	154	163	148	78	44	32	100.702	107.002	103.926	61.187	54.8079	27.918	-1.07983	0.000606458	0.00844552
Chr1	+	6366209	3UTR	AT1G18485.1	AT1G18485	protein_coding_gene-mRNA	36	63	37	87	74	46	23.5407	41.3564	25.9816	68.247	92.177	40.1321	1.07373	0.00521503	0.0433498
Chr1	+	6399878	3UTR	AT1G18590.1	AT1G18590	protein_coding_gene-mRNA	354	380	345	554	247	513	231.483	249.451	242.261	434.584	307.672	447.56	0.710563	0.000861918	0.0112041
Chr1	+	6425856	3UTR	AT1G18660.2	AT1G18660	protein_coding_gene-mRNA	198	199	188	316	161	168	129.474	130.634	132.015	247.886	200.547	146.569	0.594098	0.00480467	0.0408072
Chr1	+	6462222	3UTR	AT1G18730.1	AT1G18730	protein_coding_gene-mRNA	768	962	981	1398	852	1588	502.201	631.506	688.863	1096.66	1061.28	1385.43	0.949363	1.6004e-07	8.59448e-06
Chr1	+	6609370	3UTR	AT1G19120.1	AT1G19120	protein_coding_gene-mRNA	115	118	131	213	179	291	75.1993	77.4612	91.9889	167.088	222.969	253.879	1.37475	1.91688e-11	2.61436e-09
Chr1	+	6613926	3UTR	AT1G19150.1	AT1G19150	protein_coding_gene-mRNA	43	148	151	137	112	360	28.118	97.1548	106.033	107.469	139.511	314.077	1.20923	0.00221143	0.0230973
Chr1	+	6613973	3UTR	AT1G19150.1	AT1G19150	protein_coding_gene-mRNA	68	161	149	258	154	448	44.4657	105.689	104.629	202.388	191.828	390.851	1.5577	7.28745e-06	0.000226597
Chr1	+	6623447	3UTR	AT1G19180.2	AT1G19180	protein_coding_gene-mRNA	64	151	179	38	5	20	41.8501	99.1241	125.695	29.809	6.22817	17.4487	-1.89797	0.00394441	0.0352794
Chr1	+	6665972	3UTR	AT1G19270.1	AT1G19270	protein_coding_gene-mRNA	135	102	95	54	14	4	88.2775	66.958	66.7095	42.3602	17.4389	3.48975	-1.62034	0.00147933	0.0170693
Chr1	+	6687118	3UTR	AT1G19340.1	AT1G19340	protein_coding_gene-mRNA	78	87	51	1	4	13	51.0048	57.1113	35.8125	0.784448	4.98254	11.3417	-2.5371	8.73017e-05	0.0017917
Chr1	+	6914541	3UTR	AT1G19910.1	AT1G19910	protein_coding_gene-mRNA	2379	2147	2182	1018	610	1141	1555.65	1409.4	1532.21	798.569	759.837	995.45	-0.810242	8.75625e-10	8.06107e-08
Chr1	+	7088544	intergenic.igt	AT1G20420.igt	AT1G20420.igt	tRNA-tRNA	0	0	2	4	12	15	0	0	1.40441	3.13779	14.9476	13.0865	2.65843	0.000632237	0.00873052
Chr1	+	7130578	3UTR	AT1G20580.1	AT1G20580	protein_coding_gene-mRNA	227	213	240	334	219	380	148.437	139.824	168.529	262.006	272.794	331.526	0.908142	6.74495e-05	0.00144767
Chr1	+	7146417	3UTR	AT1G20620.4	AT1G20620	protein_coding_gene-mRNA	14442	9876	9919	2646	1198	2650	9443.73	6483.11	6965.17	2075.65	1492.27	2311.96	-1.92661	2.19889e-17	8.45984e-15
Chr1	+	7158221	3UTR	AT1G20640.1	AT1G20640	protein_coding_gene-mRNA	124	94	121	41	19	27	81.0845	61.7064	84.9668	32.1624	23.6671	23.5558	-1.44839	3.34745e-05	0.000802402
Chr1	+	7233568	3UTR	AT1G20810.1	AT1G20810	protein_coding_gene-mRNA	234	332	250	356	267	389	153.014	217.942	175.551	279.264	332.585	339.378	0.786785	0.000124419	0.00237742
Chr1	+	7235057	3UTR	AT1G20816.1	AT1G20816	protein_coding_gene-mRNA	24	96	56	110	47	181	15.6938	63.0193	39.3235	86.2893	58.5448	157.911	1.27683	0.00261795	0.0260351
Chr1	+	7253674	3UTR	AT1G20850.1	AT1G20850	protein_coding_gene-mRNA	11	21	11	131	47	42	7.19298	13.7855	7.72426	102.763	58.5448	36.6423	2.62552	7.5626e-13	1.28251e-10
Chr1	+	7375747	3UTR	AT1G21065.1	AT1G21065	protein_coding_gene-mRNA	2632	2529	2509	3191	2162	3416	1721.08	1660.17	1761.83	2503.18	2693.06	2980.24	0.66608	2.40073e-09	2.00271e-07
Chr1	+	7419589	3UTR	AT1G21170.1	AT1G21170	protein_coding_gene-mRNA	59	47	33	17	0	8	38.5805	30.8532	23.1728	13.3356	0	6.97949	-1.80399	0.00330608	0.0308782
Chr1	+	7447480	3UTR	AT1G21270.1	AT1G21270	protein_coding_gene-mRNA	426	329	240	131	56	126	278.565	215.972	168.529	102.763	69.7556	109.927	-1.18	0.000326024	0.00520044
Chr1	+	7557065	3UTR	AT1G21560.2	AT1G21560	protein_coding_gene-mRNA	3	2	2	17	5	21	1.96172	1.3129	1.40441	13.3356	6.22817	18.3212	2.28847	0.00158748	0.0179713
Chr1	+	7588149	3UTR	AT1G21630.1	AT1G21630	protein_coding_gene-mRNA	216	179	209	122	55	81	141.244	117.505	146.761	95.7027	68.5099	70.6673	-0.76266	0.00423181	0.0372807
Chr1	+	7609063	3UTR	AT1G21660.1	AT1G21660	protein_coding_gene-mRNA	151	245	138	106	47	59	98.74	160.831	96.9043	83.1515	58.5448	51.4737	-0.850924	0.00525406	0.0435619
Chr1	+	7612567	3UTR	AT1G21670.1	AT1G21670	protein_coding_gene-mRNA	173	226	262	59	62	107	113.126	148.358	183.978	46.2825	77.2294	93.3507	-1.01028	0.000667125	0.0091422
Chr1	+	7628226	3UTR	AT1G21720.1	AT1G21720	protein_coding_gene-mRNA	404	348	289	416	225	470	264.179	228.445	202.937	326.331	280.268	410.045	0.544761	0.00233886	0.0240099
Chr1	+	7837150	3UTR	AT1G22190.1	AT1G22190	protein_coding_gene-mRNA	227	129	194	350	223	549	148.437	84.6822	136.228	274.557	277.777	478.968	1.44134	5.52234e-07	2.51946e-05
Chr1	+	8004294	3UTR	AT1G22630.1	AT1G22630	protein_coding_gene-mRNA	1905	1858	2126	2531	2006	3130	1245.69	1219.69	1492.89	1985.44	2498.74	2730.73	0.860373	4.8189e-10	4.79424e-08
Chr1	+	8122122	3UTR	AT1G22930.2	AT1G22930	protein_coding_gene-mRNA	1262	739	732	433	140	152	825.231	485.117	514.014	339.666	174.389	132.61	-1.45046	4.88366e-07	2.27597e-05
Chr1	+	8200853	CDS	AT1G23130.1	AT1G23130	protein_coding_gene-mRNA	0	1	0	30	17	4	0	0.656451	0	23.5335	21.1758	3.48975	3.05796	0.000220588	0.00379579
Chr1	+	8229554	3UTR	AT1G23200.1	AT1G23200	protein_coding_gene-mRNA	18	26	20	42	14	56	11.7703	17.0677	14.0441	32.9468	17.4389	48.8564	1.15512	0.00434607	0.0378475
Chr1	+	8244319	3UTR	AT1G23220.1	AT1G23220	protein_coding_gene-mRNA	68	99	96	159	110	191	44.4657	64.9887	67.4117	124.727	137.02	166.635	1.25362	7.65477e-08	4.56752e-06
Chr1	+	8352785	3UTR	AT1G23550.1	AT1G23550	protein_coding_gene-mRNA	16	22	12	50	30	31	10.4625	14.4419	8.42646	39.2224	37.369	27.0455	1.53041	0.000487486	0.00713163
Chr1	+	8543437	3UTR	AT1G24147.1	AT1G24147	protein_coding_gene-mRNA	709	631	521	752	531	1226	463.62	414.221	365.849	589.905	661.432	1069.61	0.876886	0.00176269	0.0194257
Chr1	+	8672525	3UTR	AT1G24460.1	AT1G24460	protein_coding_gene-mRNA	97	105	81	37	21	14	63.429	68.9274	56.8786	29.0246	26.1583	12.2141	-1.42841	3.37117e-05	0.000806859
Chr1	+	8694684	3UTR	AT1G24530.1	AT1G24530	protein_coding_gene-mRNA	64	18	39	8	2	9	41.8501	11.8161	27.386	6.27559	2.49127	7.85193	-1.86064	0.00588802	0.0474447
Chr1	+	8710823	3UTR	AT1G24580.1	AT1G24580	protein_coding_gene-mRNA	24	41	20	80	96	148	15.6938	26.9145	14.0441	62.7559	119.581	129.121	2.29996	1.77492e-07	9.39493e-06
Chr1	+	8769400	3UTR	AT1G24793.1	AT1G24793	protein_coding_gene-mRNA	84	71	79	33	18	35	54.9282	46.608	55.4742	25.8868	22.4214	30.5353	-0.949799	0.00287021	0.0277827
Chr1	+	8783779	AMB	AT1G24880.x	AT1G24880	protein_coding_gene-mRNA	92	82	94	37	24	37	60.1595	53.829	66.0073	29.0246	29.8952	32.2801	-0.951963	0.00131461	0.0155358
Chr1	+	8814455	intergenic.pm	AT1G25098.igt	AT1G25098.igt	other_RNA-other_RNA	128	121	104	42	23	64	83.7001	79.4306	73.0294	32.9468	28.6496	55.8359	-0.964509	0.00253495	0.0253859
Chr1	+	8822534	3UTR	AT1G25150.1	AT1G25150	protein_coding_gene-mRNA	101	101	75	57	17	37	66.0446	66.3016	52.6654	44.7136	21.1758	32.2801	-0.860466	0.00483756	0.0409786
Chr1	+	8862694	intergenic.pm	AT1G25275.igt	AT1G25275.igt	protein_coding_gene-protein_coding_gene	49	87	55	110	78	155	32.0415	57.1113	38.6213	86.2893	97.1595	135.228	1.24721	0.0020308	0.0217032
Chr1	+	9019360	intergenic.pm	AT1G25784.igt	AT1G25784.igt	transposable_element_gene-transposable_element_gene	10	24	19	1	1	2	6.53907	15.7548	13.3419	0.784448	1.24563	1.74487	-2.50488	0.000490408	0.00715813
Chr1	+	9022684	3UTR	AT1G26090.1	AT1G26090	protein_coding_gene-mRNA	0	1	1	14	4	5	0	0.656451	0.702205	10.9823	4.98254	4.36218	2.50526	0.00133207	0.015686
Chr1	+	9068208	3UTR	AT1G26210.1	AT1G26210	protein_coding_gene-mRNA	45	64	54	130	62	92	29.4258	42.0129	37.9191	101.978	77.2294	80.2641	1.20443	0.000170525	0.00307817
Chr1	+	9071864	3UTR	AT1G26220.1	AT1G26220	protein_coding_gene-mRNA	234	338	283	395	218	477	153.014	221.881	198.724	309.857	271.548	416.152	0.78521	0.000988179	0.0123953
Chr1	+	9187506	3UTR	AT1G26580.1	AT1G26580	protein_coding_gene-mRNA	169	142	147	89	39	75	110.51	93.2161	103.224	69.8159	48.5798	65.4327	-0.7117	0.00173519	0.0192213
Chr1	+	9215552	3UTR	AT1G26665.2	AT1G26665	protein_coding_gene-mRNA	197	161	133	286	228	335	128.82	105.689	93.3933	224.352	284.005	292.266	1.25847	6.66868e-07	2.96377e-05
Chr1	+	9217939	3UTR	AT1G26670.1	AT1G26670	protein_coding_gene-mRNA	1243	996	904	584	354	590	812.807	653.825	634.794	458.118	440.955	514.737	-0.565119	0.001657	0.0185384
Chr1	+	9261186	AMB	AT1G26770.x	AT1G26770	protein_coding_gene-mRNA	1	18	15	40	25	33	0.653907	11.8161	10.5331	31.3779	31.1409	28.7904	1.70353	0.00333061	0.0310499
Chr1	+	9352757	3UTR	AT1G26945.1	AT1G26945	protein_coding_gene-mRNA	65	79	116	125	84	213	42.504	51.8596	81.4558	98.0561	104.633	185.829	1.10584	0.000709355	0.00959342
Chr1	+	9492571	3UTR	AT1G27320.1	AT1G27320	protein_coding_gene-mRNA	802	659	608	1735	1318	1167	524.434	432.601	426.941	1361.02	1641.75	1018.13	1.51847	2.96137e-15	8.57698e-13
Chr1	+	9498028	3UTR	AT1G27340.1	AT1G27340	protein_coding_gene-mRNA	361	372	324	132	142	125	236.061	244.2	227.515	103.547	176.88	109.055	-0.862207	0.00010974	0.00215607
Chr1	+	9534018	3UTR	AT1G27450.3	AT1G27450	protein_coding_gene-mRNA	793	836	502	923	649	1074	518.549	548.793	352.507	724.046	808.417	936.997	0.790247	2.70857e-06	9.79437e-05
Chr1	+	9546189	3UTR	AT1G27480.1	AT1G27480	protein_coding_gene-mRNA	259	368	328	423	281	327	169.362	241.574	230.323	331.822	350.023	285.287	0.583638	0.00383468	0.0346085
Chr1	+	9640118	3UTR	AT1G27695.2	AT1G27695	protein_coding_gene-mRNA	562	520	583	1186	831	1946	367.496	341.355	409.386	930.356	1035.12	1697.76	1.6905	8.58658e-18	3.45838e-15
Chr1	+	9742107	3UTR	AT1G27950.1	AT1G27950	protein_coding_gene-mRNA	1076	1165	1191	1451	1020	1685	703.604	764.766	836.327	1138.23	1270.55	1470.06	0.742962	3.73866e-05	0.000880105
Chr1	+	9779443	CDS	AT1G28060.1	AT1G28060	protein_coding_gene-mRNA	11	13	15	0	0	0	7.19298	8.53387	10.5331	0	0	0	-2.70123	0.00100358	0.0125579
Chr1	+	9782624	3UTR	AT1G28060.1	AT1G28060	protein_coding_gene-mRNA	87	80	91	52	15	10	56.8899	52.5161	63.9007	40.7913	18.6845	8.72436	-1.23975	0.00372371	0.0339173
Chr1	+	10000448	3UTR	AT1G28440.1	AT1G28440	protein_coding_gene-mRNA	296	286	343	183	96	118	193.557	187.745	240.856	143.554	119.581	102.947	-0.747738	0.001926	0.0208074
Chr1	+	10301303	3UTR	AT1G29418.1	AT1G29418	protein_coding_gene-mRNA	290	399	288	73	125	128	189.633	261.924	202.235	57.2647	155.704	111.672	-0.989585	0.00135971	0.0159677
Chr1	+	10324744	3UTR	AT1G29520.1	AT1G29520	protein_coding_gene-mRNA	6	8	4	32	18	32	3.92344	5.25161	2.80882	25.1024	22.4214	27.918	2.43082	4.61897e-09	3.59708e-07
Chr1	+	10373758	3UTR	AT1G29660.1	AT1G29660	protein_coding_gene-mRNA	175	237	131	470	401	545	114.434	155.579	91.9889	368.691	499.5	475.478	1.81268	1.16027e-07	6.51598e-06
Chr1	+	10449824	3UTR	AT1G29850.3	AT1G29850	protein_coding_gene-mRNA	845	737	672	1011	707	808	552.552	483.805	471.882	793.077	880.664	704.929	0.651308	9.94694e-07	4.19644e-05
Chr1	+	10589612	3UTR	AT1G30130.2	AT1G30130	protein_coding_gene-mRNA	63	90	99	128	107	143	41.1962	59.0806	69.5183	100.409	133.283	124.758	1.04421	0.000368428	0.00571074
Chr1	+	10640676	3UTR	AT1G30230.2	AT1G30230	protein_coding_gene-mRNA	3482	3173	2814	3546	2907	4085	2276.91	2082.92	1976.01	2781.65	3621.06	3563.9	0.647441	6.99417e-05	0.00149369
Chr1	+	10658782	3UTR	AT1G30270.1	AT1G30270	protein_coding_gene-mRNA	106	53	45	153	95	112	69.3142	34.7919	31.5992	120.021	118.335	97.7129	1.25762	0.000116567	0.00225125
Chr1	+	10718978	3UTR	AT1G30360.1	AT1G30360	protein_coding_gene-mRNA	313	494	388	214	77	66	204.673	324.287	272.456	167.872	95.9139	57.5808	-1.27003	3.70047e-05	0.000872709
Chr1	+	10723120	3UTR	AT1G30380.1	AT1G30380	protein_coding_gene-mRNA	13705	18897	22920	19498	13465	27573	8961.8	12405	16094.5	15295.2	16772.5	24055.7	0.574732	0.00587265	0.0474246
Chr1	+	10786598	3UTR	AT1G30470.3	AT1G30470	protein_coding_gene-mRNA	315	332	284	503	219	344	205.981	217.942	199.426	394.578	272.794	300.118	0.633208	0.000198586	0.00348091
Chr1	+	10813626	3UTR	AT1G30520.1	AT1G30520	protein_coding_gene-mRNA	9	17	34	87	29	30	5.88517	11.1597	23.875	68.247	36.1234	26.1731	1.53235	0.00113074	0.0137876
Chr1	+	10816518	3UTR	AT1G30530.1	AT1G30530	protein_coding_gene-mRNA	171	265	218	326	182	457	111.818	173.96	153.081	255.73	226.706	398.703	0.988686	3.74993e-05	0.000881953
Chr1	+	10909802	3UTR	AT1G30757.1	AT1G30757	protein_coding_gene-mRNA	10	8	7	1	0	0	6.53907	5.25161	4.91544	0.784448	0	0	-2.21513	0.00629724	0.0497926
Chr1	+	11002897	3UTR	AT1G30910.1	AT1G30910	protein_coding_gene-mRNA	165	135	206	229	167	268	107.895	88.6209	144.654	179.639	208.021	233.813	0.851991	8.94887e-05	0.00182208
Chr1	+	11134363	AMB	AT1G31170.x	AT1G31170	protein_coding_gene-mRNA	913	908	882	987	698	1726	597.017	596.058	619.345	774.251	869.453	1505.83	0.785827	0.000218618	0.00377196
Chr1	+	11271702	3UTR	AT1G31480.1	AT1G31480	protein_coding_gene-mRNA	25	18	31	6	2	0	16.3477	11.8161	21.7684	4.70669	2.49127	0	-2.24683	0.000383369	0.00588571
Chr1	+	11364254	3UTR	AT1G31730.1	AT1G31730	protein_coding_gene-mRNA	153	186	125	83	53	21	100.048	122.1	87.7757	65.1092	66.0186	18.3212	-1.01113	0.00580784	0.0470486
Chr1	+	11469118	3UTR	AT1G31930.2	AT1G31930	protein_coding_gene-mRNA	131	87	88	62	29	29	85.6619	57.1113	61.7941	48.6358	36.1234	25.3007	-0.85798	0.00617646	0.0491088
Chr1	+	11482840	3UTR	AT1G31970.1	AT1G31970	protein_coding_gene-mRNA	143	165	151	76	35	24	93.5088	108.314	106.033	59.6181	43.5972	20.9385	-1.23111	0.00274946	0.0269889
Chr1	+	11531224	3UTR	AT1G32050.1	AT1G32050	protein_coding_gene-mRNA	352	318	330	382	373	393	230.175	208.751	231.728	299.659	464.622	342.867	0.707868	0.0010127	0.0126326
Chr1	+	11661677	intergenic.pm	AT1G32320.igt	AT1G32320.igt	protein_coding_gene-protein_coding_gene	56	61	42	14	11	12	36.6188	40.0435	29.4926	10.9823	13.702	10.4692	-1.50147	0.000609774	0.00847566
Chr1	+	11785609	3UTR	AT1G32580.1	AT1G32580	protein_coding_gene-mRNA	213	250	237	97	82	99	139.282	164.113	166.423	76.0915	102.142	86.3712	-0.819938	0.000873738	0.0113178
Chr1	+	11886003	3UTR	AT1G32810.2	AT1G32810	protein_coding_gene-mRNA	84	76	51	27	12	18	54.9282	49.8903	35.8125	21.1801	14.9476	15.7039	-1.35975	0.000337829	0.0053392
Chr1	+	11990449	3UTR	AT1G33080.1	AT1G33080	protein_coding_gene-mRNA	13	34	41	72	34	85	8.5008	22.3193	28.7904	56.4803	42.3516	74.1571	1.46037	0.000258735	0.00434207
Chr1	+	12008732	3UTR	AT1G33110.1	AT1G33110	protein_coding_gene-mRNA	606	495	439	972	601	713	396.268	324.943	308.268	762.484	748.627	622.047	1.03402	1.96457e-06	7.43622e-05
Chr1	+	12076105	3UTR	AT1G33290.1	AT1G33290	protein_coding_gene-mRNA	187	282	225	270	247	380	122.281	185.119	157.996	211.801	307.672	331.526	0.85067	0.000632342	0.00873052
Chr1	+	12171997	3UTR	AT1G33560.1	AT1G33560	protein_coding_gene-mRNA	157	155	184	44	37	48	102.663	101.75	129.206	34.5157	46.0885	41.8769	-1.38996	0.00010789	0.00212784
Chr1	+	12266778	3UTR	AT1G33810.1	AT1G33810	protein_coding_gene-mRNA	212	346	365	698	568	833	138.628	227.132	256.305	547.545	707.521	726.739	1.64402	1.0124e-13	2.05485e-11
Chr1	+	12582721	exon	AT1G34418.1	AT1G34418	other_RNA-ncRNA	115	204	185	60	34	81	75.1993	133.916	129.908	47.0669	42.3516	70.6673	-1.03561	0.002466	0.0248596
Chr1	+	12582722	intergenic.pm	AT1G34418.igt	AT1G34418.igt	other_RNA-other_RNA	542	548	560	172	122	245	354.418	359.735	393.235	134.925	151.967	213.747	-1.12778	7.3915e-08	4.45165e-06
Chr1	+	12853126	3UTR	AT1G35140.1	AT1G35140	protein_coding_gene-mRNA	16	29	28	41	49	394	10.4625	19.0371	19.6617	32.1624	61.0361	343.74	2.6335	3.91012e-05	0.00091545
Chr1	+	13210361	3UTR	AT1G35680.1	AT1G35680	protein_coding_gene-mRNA	654	1224	998	1392	877	1270	427.655	803.496	700.801	1091.95	1092.42	1107.99	0.750234	0.00523416	0.0434388
Chr1	+	15979593	CDS	AT1G42550.1	AT1G42550	protein_coding_gene-mRNA	671	678	886	1751	1030	875	438.772	445.074	622.154	1373.57	1283	763.382	1.15226	3.18507e-05	0.000768742
Chr1	+	16129682	3UTR	AT1G42970.1	AT1G42970	protein_coding_gene-mRNA	7086	9692	9585	13401	10080	15520	4633.59	6362.33	6730.64	10512.4	12556	13540.2	1.03446	1.855e-08	1.27162e-06
Chr1	+	16486242	3UTR	AT1G43700.1	AT1G43700	protein_coding_gene-mRNA	598	568	632	317	164	294	391.037	372.864	443.794	248.67	204.284	256.496	-0.750207	0.00202993	0.0217028
Chr1	+	16550644	AMB	AT1G43770.x	AT1G43770	protein_coding_gene-mRNA	8	5	20	0	0	0	5.23126	3.28226	14.0441	0	0	0	-2.81283	0.000650271	0.00893023
Chr1	+	16576404	3UTR	AT1G43790.1	AT1G43790	protein_coding_gene-mRNA	1	14	11	45	17	13	0.653907	9.19032	7.72426	35.3002	21.1758	11.3417	1.7601	0.000196099	0.00344571
Chr1	+	16655921	3UTR	AT1G43900.1	AT1G43900	protein_coding_gene-mRNA	242	259	199	351	282	481	158.246	170.021	139.739	275.341	351.269	419.642	1.14378	9.55741e-09	6.90088e-07
Chr1	+	16873322	3UTR	AT1G44575.1	AT1G44575	protein_coding_gene-mRNA	2530	4017	3672	5082	2947	5571	1654.39	2636.96	2578.5	3986.57	3670.89	4860.34	0.858209	1.64168e-07	8.74332e-06
Chr1	+	17119170	3UTR	AT1G45191.1	AT1G45191	protein_coding_gene-mRNA	8	8	9	28	27	34	5.23126	5.25161	6.31985	21.9646	33.6321	29.6628	1.87669	0.00352249	0.0324631
Chr1	+	17180547	AMB	AT1G45474.x	AT1G45474	protein_coding_gene-mRNA	161	237	192	268	177	323	105.279	155.579	134.823	210.232	220.477	281.797	0.832071	0.000692704	0.00942261
Chr1	+	17180807	AMB	AT1G45474.x	AT1G45474	protein_coding_gene-mRNA	480	585	570	825	423	619	313.876	384.024	400.257	647.17	526.904	540.038	0.638434	0.000124281	0.00237656
Chr1	+	17193135	3UTR	AT1G45688.1	AT1G45688	protein_coding_gene-mRNA	507	601	394	705	464	687	331.531	394.527	276.669	553.036	577.975	599.364	0.778458	8.54865e-06	0.000258031
Chr1	+	17312518	intergenic.igt	AT1G47230.igt	AT1G47230.igt	protein_coding_gene-protein_coding_gene	29	33	44	5	4	11	18.9633	21.6629	30.897	3.92224	4.98254	9.5968	-1.74164	0.00105325	0.0130277
Chr1	+	17328671	3UTR	AT1G47270.2	AT1G47270	protein_coding_gene-mRNA	103	84	79	36	25	31	67.3525	55.1419	55.4742	28.2401	31.1409	27.0455	-1.00075	0.00499594	0.0420576
Chr1	+	17383410	3UTR	AT1G47395.1	AT1G47395	protein_coding_gene-mRNA	17	3	26	27	108	17	11.1164	1.96935	18.2573	21.1801	134.529	14.8314	1.96403	0.00349623	0.0322326
Chr1	+	17386187	3UTR	AT1G47400.1	AT1G47400	protein_coding_gene-mRNA	7	5	5	22	96	22	4.57735	3.28226	3.51103	17.2579	119.581	19.1936	3.01947	5.71456e-06	0.000185522
Chr1	+	17486455	3UTR	AT1G47580.1	AT1G47580	protein_coding_gene-mRNA	270	266	277	345	232	335	176.555	174.616	194.511	270.635	288.987	292.266	0.635579	0.000303488	0.00491705
Chr1	+	17769818	3UTR	AT1G48100.1	AT1G48100	protein_coding_gene-mRNA	16	55	72	223	103	173	10.4625	36.1048	50.5588	174.932	128.3	150.931	2.09286	2.45443e-07	1.22612e-05
Chr1	+	17868308	3UTR	AT1G48350.1	AT1G48350	protein_coding_gene-mRNA	756	1036	947	1322	939	1330	494.354	680.083	664.988	1037.04	1169.65	1160.34	0.856192	0.000223776	0.00383784
Chr1	+	17920795	3UTR	AT1G48480.1	AT1G48480	protein_coding_gene-mRNA	4	0	4	11	10	10	2.61563	0	2.80882	8.62893	12.4563	8.72436	2.00543	0.000579986	0.00815619
Chr1	+	17920986	3UTR	AT1G48480.1	AT1G48480	protein_coding_gene-mRNA	27	35	28	113	140	231	17.6555	22.9758	19.6617	88.6427	174.389	201.533	2.82558	1.47949e-18	6.46388e-16
Chr1	+	17969208	3UTR	AT1G48598.1	AT1G48598	protein_coding_gene-mRNA	744	1041	1034	1774	922	818	486.507	683.366	726.08	1391.61	1148.48	713.653	0.768225	0.000208558	0.00362508
Chr1	+	18033554	intergenic.igt	AT1G48745.igt	AT1G48745.igt	protein_coding_gene-protein_coding_gene	18	11	17	1	1	4	11.7703	7.22096	11.9375	0.784448	1.24563	3.48975	-1.95545	0.00505105	0.0423832
Chr1	+	18101585	3UTR	AT1G48920.1	AT1G48920	protein_coding_gene-mRNA	1089	1308	987	535	331	393	712.105	858.638	693.077	419.68	412.305	342.867	-0.918926	0.00186915	0.0203468
Chr1	+	18279412	3UTR	AT1G49380.1	AT1G49380	protein_coding_gene-mRNA	69	108	89	164	114	173	45.1196	70.8967	62.4963	128.65	142.002	150.931	1.20674	1.47634e-05	0.000404418
Chr1	+	18354613	3UTR	AT1G49580.1	AT1G49580	protein_coding_gene-mRNA	27	31	31	87	44	44	17.6555	20.35	21.7684	68.247	54.8079	38.3872	1.31802	0.0053197	0.0439788
Chr1	+	18505548	3UTR	AT1G49975.1	AT1G49975	protein_coding_gene-mRNA	284	315	353	375	421	574	185.71	206.782	247.878	294.168	524.412	500.778	1.02428	1.56388e-06	6.12645e-05
Chr1	+	18515097	3UTR	AT1G49990.1	AT1G49990	protein_coding_gene-mRNA	32	40	53	93	48	143	20.925	26.258	37.2169	72.9537	59.7905	124.758	1.54512	1.92376e-05	0.000504464
Chr1	+	18519864	3UTR	AT1G50010.1	AT1G50010	protein_coding_gene-mRNA	69	168	104	350	183	245	45.1196	110.284	73.0294	274.557	227.951	213.747	1.60279	1.05548e-08	7.51577e-07
Chr1	+	18803349	3UTR	AT1G50732.1	AT1G50732	protein_coding_gene-mRNA	219	224	295	439	284	617	143.206	147.045	207.151	344.373	353.76	538.293	1.29521	2.01645e-09	1.7384e-07
Chr1	+	18872900	3UTR	AT1G50920.1	AT1G50920	protein_coding_gene-mRNA	598	588	461	204	130	89	391.037	385.993	323.717	160.027	161.933	77.6468	-1.42233	1.43612e-06	5.70399e-05
Chr1	+	18927607	3UTR	AT1G51060.1	AT1G51060	protein_coding_gene-mRNA	206	213	161	288	126	238	134.705	139.824	113.055	225.921	156.95	207.64	0.605031	0.00306938	0.0292413
Chr1	+	18937582	3UTR	AT1G51110.1	AT1G51110	protein_coding_gene-mRNA	126	234	199	382	175	199	82.3923	153.61	139.739	299.659	217.986	173.615	0.858269	0.0020261	0.0216889
Chr1	+	18986546	3UTR	AT1G51200.2	AT1G51200	protein_coding_gene-mRNA	2914	3136	2891	1471	837	1802	1905.49	2058.63	2030.08	1153.92	1042.6	1572.13	-0.663164	1.54686e-05	0.00042105
Chr1	+	19034865	3UTR	AT1G51340.1	AT1G51340	protein_coding_gene-mRNA	352	276	275	443	293	460	230.175	181.181	193.106	347.511	364.971	401.321	0.873527	1.61344e-07	8.64649e-06
Chr1	+	19044900	3UTR	AT1G51360.1	AT1G51360	protein_coding_gene-mRNA	91	45	44	75	76	170	59.5056	29.5403	30.897	58.8336	94.6683	148.314	1.24937	0.00279489	0.0272687
Chr1	+	19069655	3UTR	AT1G51430.1	AT1G51430	protein_coding_gene-mRNA	58	48	68	21	11	20	37.9266	31.5097	47.75	16.4734	13.702	17.4487	-1.21276	0.00287512	0.0278086
Chr1	+	19153860	3UTR	AT1G51650.1	AT1G51650	protein_coding_gene-mRNA	558	483	507	563	395	655	364.88	317.066	356.018	441.645	492.026	571.446	0.531711	0.00062229	0.00862871
Chr1	+	19155931	3UTR	AT1G51660.1	AT1G51660	protein_coding_gene-mRNA	109	68	61	140	105	193	71.2759	44.6387	42.8345	109.823	130.792	168.38	1.30071	0.000455039	0.00674632
Chr1	+	19246276	intergenic.igt	AT1G51823.igt	AT1G51823.igt	protein_coding_gene-protein_coding_gene	203	235	291	46	31	50	132.743	154.266	204.342	36.0846	38.6147	43.6218	-2.00627	9.10997e-14	1.87862e-11
Chr1	+	19390986	intergenic.igt	AT1G52087.igt	AT1G52087.igt	transposable_element_gene-transposable_element_gene	4	8	9	145	56	56	2.61563	5.25161	6.31985	113.745	69.7556	48.8564	2.75766	0.000581517	0.0081688
Chr1	+	19472767	intergenic.igt	AT1G52260.igt	AT1G52260.igt	protein_coding_gene-protein_coding_gene	20	34	19	0	3	2	13.0781	22.3193	13.3419	0	3.7369	1.74487	-2.63051	6.09837e-05	0.00132993
Chr1	+	19662126	3UTR	AT1G52780.1	AT1G52780	protein_coding_gene-mRNA	326	237	251	120	90	65	213.174	155.579	176.254	94.1338	112.107	56.7084	-1.02446	0.000829563	0.0108381
Chr1	+	19847849	3UTR	AT1G53210.1	AT1G53210	protein_coding_gene-mRNA	11	21	16	0	2	0	7.19298	13.7855	11.2353	0	2.49127	0	-2.36948	0.00314456	0.0297677
Chr1	+	19882885	intergenic.igt	AT1G53300.igt	AT1G53300.igt	protein_coding_gene-protein_coding_gene	72	78	96	152	132	207	47.0813	51.2032	67.4117	119.236	164.424	180.594	1.45549	1.36517e-09	1.21344e-07
Chr1	+	19926600	3UTR	AT1G53400.1	AT1G53400	protein_coding_gene-mRNA	121	97	123	39	35	54	79.1228	63.6758	86.3713	30.5935	43.5972	47.1116	-0.893551	0.0052263	0.0434155
Chr1	+	19991098	AMB	AT1G53570.x	AT1G53570	protein_coding_gene-mRNA	187	150	127	296	205	197	122.281	98.4677	89.1801	232.197	255.355	171.87	1.06756	1.02191e-06	4.28322e-05
Chr1	+	20038204	3UTR	AT1G53670.2	AT1G53670	protein_coding_gene-mRNA	834	1027	1030	1290	1092	1921	545.359	674.175	723.271	1011.94	1360.23	1675.95	1.04785	3.49178e-09	2.83043e-07
Chr1	+	20103610	3UTR	AT1G53840.1	AT1G53840	protein_coding_gene-mRNA	260	440	319	697	320	489	170.016	288.839	224.003	546.761	398.603	426.621	0.99229	6.28658e-06	0.000201303
Chr1	+	20115843	intron	AT1G53880.1	AT1G53880	protein_coding_gene-mRNA	96	133	143	165	169	364	62.7751	87.308	100.415	129.434	210.512	317.567	1.32529	0.00038441	0.00589817
Chr1	+	20128408	intron	AT1G53900.1	AT1G53900	protein_coding_gene-mRNA	95	146	143	146	181	336	62.1212	95.8419	100.415	114.529	225.46	293.139	1.23014	0.000963738	0.0121955
Chr1	+	20206878	intergenic.pm	AT1G54115.igt	AT1G54115.igt	protein_coding_gene-protein_coding_gene	23	14	26	2	4	4	15.0399	9.19032	18.2573	1.5689	4.98254	3.48975	-1.79648	0.00386209	0.0347602
Chr1	+	20310649	intergenic.pm	AT1G54400.igt	AT1G54400.igt	protein_coding_gene-protein_coding_gene	2	1	5	48	31	0	1.30781	0.656451	3.51103	37.6535	38.6147	0	2.48419	0.00286588	0.0277721
Chr1	+	20612378	3UTR	AT1G55250.4	AT1G55250	protein_coding_gene-mRNA	122	79	75	49	15	10	79.7767	51.8596	52.6654	38.438	18.6845	8.72436	-1.3488	0.00476087	0.0405958
Chr1	+	20616252	3UTR	AT1G55260.1	AT1G55260	protein_coding_gene-mRNA	143	242	287	316	304	741	93.5088	158.861	201.533	247.886	378.673	646.475	1.44287	1.33386e-06	5.36394e-05
Chr1	+	20632893	3UTR	AT1G55310.3	AT1G55310	protein_coding_gene-mRNA	241	284	295	141	74	94	157.592	186.432	207.151	110.607	92.177	82.009	-0.921733	0.00225859	0.0234106
Chr1	+	20647232	AMB	AT1G55325.x	AT1G55325	protein_coding_gene-mRNA	134	137	102	66	27	42	87.6236	89.9338	71.6249	51.7736	33.6321	36.6423	-0.980293	0.00250131	0.0251271
Chr1	+	20653644	3UTR	AT1G55340.2	AT1G55340	protein_coding_gene-mRNA	101	96	82	111	87	160	66.0446	63.0193	57.5808	87.0738	108.37	139.59	0.825614	0.000717732	0.00969146
Chr1	+	20676092	3UTR	AT1G55370.2	AT1G55370	protein_coding_gene-mRNA	225	264	222	344	213	288	147.129	173.303	155.89	269.85	265.32	251.262	0.717122	5.55892e-06	0.000181992
Chr1	+	20715467	3UTR	AT1G55480.1	AT1G55480	protein_coding_gene-mRNA	605	723	672	1048	554	764	395.614	474.614	471.882	822.102	690.082	666.541	0.69531	2.63089e-06	9.5651e-05
Chr1	+	20907395	3UTR	AT1G55910.1	AT1G55910	protein_coding_gene-mRNA	671	532	338	663	507	697	438.772	349.232	237.345	520.089	631.537	608.088	0.764457	0.000793955	0.0104631
Chr1	+	21030606	3UTR	AT1G56190.2	AT1G56190	protein_coding_gene-mRNA	277	332	264	499	241	460	181.132	217.942	185.382	391.44	300.198	401.321	0.893534	9.58427e-06	0.000285281
Chr1	+	21032021	3UTR	AT1G56200.2	AT1G56200	protein_coding_gene-mRNA	2194	2444	2149	2411	2387	3209	1434.67	1604.37	1509.04	1891.31	2973.33	2799.65	0.746129	1.11584e-06	4.63173e-05
Chr1	+	21044729	3UTR	AT1G56220.1	AT1G56220	protein_coding_gene-mRNA	1482	1343	2271	557	481	814	969.091	881.614	1594.71	436.938	599.15	710.163	-0.95713	0.000410681	0.00620887
Chr1	+	21149629	3UTR	AT1G56460.2	AT1G56460	protein_coding_gene-mRNA	240	189	221	151	28	58	156.938	124.069	155.187	118.452	34.8778	50.6013	-1.0337	0.00344807	0.0318798
Chr1	+	21161892	intron	AT1G56500.1	AT1G56500	protein_coding_gene-mRNA	99	166	157	216	106	195	64.7368	108.971	110.246	169.441	132.037	170.125	0.721482	0.00385486	0.0347193
Chr1	+	21239929	CDS	AT1G56660.1	AT1G56660	protein_coding_gene-mRNA	23	13	27	39	106	60	15.0399	8.53387	18.9595	30.5935	132.037	52.3462	1.93179	0.00220662	0.0230564
Chr1	+	21398179	3UTR	AT1G57770.1	AT1G57770	protein_coding_gene-mRNA	56	49	51	119	49	176	36.6188	32.1661	35.8125	93.3494	61.0361	153.549	1.49507	3.10545e-05	0.000755895
Chr1	+	21738506	AMB	AT1G58520.x	AT1G58520	protein_coding_gene-mRNA	501	689	572	851	641	920	327.608	452.295	401.661	667.566	798.452	802.641	0.911658	0.00264683	0.0262312
Chr1	+	21738763	AMB	AT1G58520.x	AT1G58520	protein_coding_gene-mRNA	13	18	16	95	70	38	8.5008	11.8161	11.2353	74.5226	87.1944	33.1526	2.38168	2.12252e-06	7.94081e-05
Chr1	+	21760858	CDS	AT1G58602.2	AT1G58602	protein_coding_gene-mRNA	13	7	3	17	45	34	8.5008	4.59516	2.10662	13.3356	56.0536	29.6628	2.262	0.000141303	0.00263367
Chr1	+	21901007	3UTR	AT1G59610.1	AT1G59610	protein_coding_gene-mRNA	267	281	271	143	82	52	174.593	184.463	190.298	112.176	102.142	45.3667	-1.05625	0.000136252	0.00255059
Chr1	+	22020286	3UTR	AT1G59820.1	AT1G59820	protein_coding_gene-mRNA	94	106	132	65	22	31	61.4673	69.5838	92.6911	50.9892	27.404	27.0455	-1.02485	0.0023253	0.0238897
Chr1	+	22028350	AMB	AT1G59840.x	AT1G59840	protein_coding_gene-mRNA	43	42	30	64	80	49	28.118	27.571	21.0662	50.2047	99.6508	42.7494	1.24148	0.0013581	0.0159634
Chr1	+	22040038	3UTR	AT1G59870.1	AT1G59870	protein_coding_gene-mRNA	1510	1325	1105	557	292	258	987.4	869.798	775.937	436.938	363.725	225.089	-1.32059	7.27857e-06	0.000226594
Chr1	+	22074867	3UTR	AT1G59970.1	AT1G59970	protein_coding_gene-mRNA	55	45	37	56	51	139	35.9649	29.5403	25.9816	43.9291	63.5274	121.269	1.24888	0.00165892	0.0185519
Chr1	+	22141729	3UTR	AT1G60060.1	AT1G60060	protein_coding_gene-mRNA	2	2	0	7	4	40	1.30781	1.3129	0	5.49114	4.98254	34.8975	2.72892	0.000674023	0.00922202
Chr1	+	22333492	3UTR	AT1G60620.1	AT1G60620	protein_coding_gene-mRNA	95	108	79	28	10	42	62.1212	70.8967	55.4742	21.9646	12.4563	36.6423	-1.28834	0.00538647	0.0443884
Chr1	+	22428008	3UTR	AT1G60900.1	AT1G60900	protein_coding_gene-mRNA	218	209	197	116	49	70	142.552	137.198	138.334	90.996	61.0361	61.0705	-0.944108	1.17489e-05	0.000334272
Chr1	+	22445162	3UTR	AT1G60950.1	AT1G60950	protein_coding_gene-mRNA	7368	8598	6772	13414	6843	13560	4817.99	5644.17	4755.33	10522.6	8523.88	11830.2	1.01052	7.33615e-09	5.49721e-07
Chr1	+	22485956	3UTR	AT1G61040.1	AT1G61040	protein_coding_gene-mRNA	50	40	36	13	8	9	32.6954	26.258	25.2794	10.1978	9.96508	7.85193	-1.47011	0.00140501	0.0163878
Chr1	+	22571932	3UTR	AT1G61210.1	AT1G61210	protein_coding_gene-mRNA	495	519	311	748	474	464	323.684	340.698	218.386	586.767	590.431	404.81	0.825036	0.000400477	0.00608673
Chr1	+	22575554	3UTR	AT1G61215.1	AT1G61215	protein_coding_gene-mRNA	31	40	33	62	48	59	20.2711	26.258	23.1728	48.6358	59.7905	51.4737	1.13062	0.00368904	0.0336716
Chr1	+	22588845	3UTR	AT1G61250.2	AT1G61250	protein_coding_gene-mRNA	722	527	404	295	184	286	472.121	345.95	283.691	231.412	229.197	249.517	-0.625674	0.00152666	0.0174413
Chr1	+	22731217	3UTR	AT1G61600.1	AT1G61600	protein_coding_gene-mRNA	117	89	111	258	121	201	76.5072	58.4242	77.9448	202.388	150.722	175.36	1.26774	7.63457e-05	0.00160258
Chr1	+	22924027	3UTR	AT1G62020.1	AT1G62020	protein_coding_gene-mRNA	195	161	181	91	55	48	127.512	105.689	127.099	71.3848	68.5099	41.8769	-0.96652	0.000337102	0.00533425
Chr1	+	23181472	3UTR	AT1G62600.1	AT1G62600	protein_coding_gene-mRNA	225	205	110	344	215	339	147.129	134.572	77.2426	269.85	267.812	295.756	1.18985	1.17562e-06	4.87201e-05
Chr1	+	23253616	3UTR	AT1G62790.2	AT1G62790	protein_coding_gene-mRNA	35	28	21	72	36	70	22.8868	18.3806	14.7463	56.4803	44.8429	61.0705	1.46418	8.92517e-05	0.0018189
Chr1	+	23305529	intron	AT1G62920.1	AT1G62920	protein_coding_gene-mRNA	35	29	23	6	6	0	22.8868	19.0371	16.1507	4.70669	7.47381	0	-1.91637	0.00243005	0.0246128
Chr1	+	23450373	3UTR	AT1G63220.2	AT1G63220	protein_coding_gene-mRNA	59	46	61	102	71	138	38.5805	30.1968	42.8345	80.0137	88.4401	120.396	1.32605	2.92845e-05	0.000718236
Chr1	+	23719243	3UTR	AT1G63900.1	AT1G63900	protein_coding_gene-mRNA	541	463	469	140	100	151	353.764	303.937	329.334	109.823	124.563	131.738	-1.41098	9.1673e-11	1.09401e-08
Chr1	+	23835386	3UTR	AT1G64230.1	AT1G64230	protein_coding_gene-mRNA	2308	1938	1893	1775	1764	2911	1509.22	1272.2	1329.27	1392.4	2197.3	2539.66	0.569229	0.00215538	0.0226588
Chr1	+	23883258	3UTR	AT1G64350.1	AT1G64350	protein_coding_gene-mRNA	72	75	90	49	17	24	47.0813	49.2338	63.1985	38.438	21.1758	20.9385	-0.929017	0.00484259	0.0410077
Chr1	+	23887060	3UTR	AT1G64355.1	AT1G64355	protein_coding_gene-mRNA	207	272	255	296	199	302	135.359	178.555	179.062	232.197	247.881	263.476	0.58631	0.00143185	0.016648
Chr1	+	23915161	3UTR	AT1G64390.1	AT1G64390	protein_coding_gene-mRNA	55	53	73	628	269	621	35.9649	34.7919	51.261	492.634	335.076	541.783	3.38482	6.88323e-31	1.0437e-27
Chr1	+	23954493	3UTR	AT1G64500.1	AT1G64500	protein_coding_gene-mRNA	7534	6558	5481	14767	8310	12797	4926.54	4305.01	3848.79	11584	10351.2	11164.6	1.32571	4.75352e-14	1.03819e-11
Chr1	+	24037246	3UTR	AT1G64680.1	AT1G64680	protein_coding_gene-mRNA	494	756	859	821	672	972	323.03	496.277	603.194	644.032	837.067	848.008	0.700174	0.00101298	0.0126326
Chr1	+	24058571	AMB	AT1G64770.x	AT1G64770	protein_coding_gene-mRNA	3	0	6	17	54	20	1.96172	0	4.21323	13.3356	67.2643	17.4487	2.77925	0.000394182	0.00601233
Chr1	+	24058646	AMB	AT1G64770.x	AT1G64770	protein_coding_gene-mRNA	0	1	0	5	3	19	0	0.656451	0	3.92224	3.7369	16.5763	2.75433	0.000706019	0.00955331
Chr1	+	24059541	AMB	AT1G64770.x	AT1G64770	protein_coding_gene-mRNA	810	913	798	1235	763	1791	529.665	599.34	560.36	968.794	950.419	1562.53	1.03172	4.88661e-08	3.04257e-06
Chr1	+	24095304	3UTR	AT1G64840.1	AT1G64840	protein_coding_gene-mRNA	76	85	94	176	132	192	49.697	55.7984	66.0073	138.063	164.424	167.508	1.42417	5.12408e-09	3.96647e-07
Chr1	+	24240614	3UTR	AT1G65260.1	AT1G65260	protein_coding_gene-mRNA	934	1099	1089	1174	778	945	610.749	721.44	764.702	920.943	969.104	824.452	0.369582	0.00423335	0.0372815
Chr1	+	24252351	3UTR	AT1G65295.1	AT1G65295	protein_coding_gene-mRNA	34	36	37	101	77	146	22.2329	23.6322	25.9816	79.2293	95.9139	127.376	2.01615	2.31385e-12	3.65914e-10
Chr1	+	24252721	intergenic.igt	AT1G65295.igt	AT1G65295.igt	protein_coding_gene-protein_coding_gene	114	122	66	127	166	274	74.5454	80.087	46.3456	99.625	206.775	239.048	1.37492	9.6391e-05	0.00193059
Chr1	+	24299583	intergenic.igt	AT1G65410.igt	AT1G65410.igt	protein_coding_gene-protein_coding_gene	151	133	132	34	33	58	98.74	87.308	92.6911	26.6712	41.106	50.6013	-1.20226	0.000304427	0.00492606
Chr1	+	24350246	3UTR	AT1G65486.1	AT1G65486	protein_coding_gene-mRNA	380	179	292	127	55	139	248.485	117.505	205.044	99.625	68.5099	121.269	-0.941174	0.00259883	0.0258649
Chr1	+	24472457	3UTR	AT1G65790.1	AT1G65790	protein_coding_gene-mRNA	76	21	61	2	0	6	49.697	13.7855	42.8345	1.5689	0	5.23462	-3.01666	1.86293e-05	0.000490509
Chr1	+	24504260	3UTR	AT1G65870.1	AT1G65870	protein_coding_gene-mRNA	13	19	21	47	40	54	8.5008	12.4726	14.7463	36.8691	49.8254	47.1116	1.78538	1.27955e-05	0.000359682
Chr1	+	24504338	3UTR	AT1G65870.1	AT1G65870	protein_coding_gene-mRNA	14	26	24	45	27	59	9.1547	17.0677	16.8529	35.3002	33.6321	51.4737	1.37137	0.00309518	0.0294734
Chr1	+	24542058	3UTR	AT1G65930.1	AT1G65930	protein_coding_gene-mRNA	1509	1516	1381	2812	2625	1525	986.746	995.18	969.746	2205.87	3269.79	1330.47	1.17432	1.7339e-05	0.000463612
Chr1	+	24557404	3UTR	AT1G65960.2	AT1G65960	protein_coding_gene-mRNA	5727	5788	5059	7916	4689	4047	3744.93	3799.54	3552.46	6209.69	5840.78	3530.75	0.485396	0.002226	0.0231955
Chr1	+	24616857	3UTR	AT1G66130.1	AT1G66130	protein_coding_gene-mRNA	670	781	838	803	659	890	438.118	512.688	588.448	629.912	820.873	776.468	0.526792	0.00155291	0.0176574
Chr1	+	24749942	3UTR	AT1G66350.1	AT1G66350	protein_coding_gene-mRNA	57	108	39	123	99	169	37.2727	70.8967	27.386	96.4872	123.318	147.442	1.38576	8.53279e-06	0.000257854
Chr1	+	24831137	intergenic.pm	AT1G66550.igt	AT1G66550.igt	protein_coding_gene-protein_coding_gene	29	34	34	9	3	10	18.9633	22.3193	23.875	7.06004	3.7369	8.72436	-1.5453	0.0041049	0.0364744
Chr1	+	24840613	3UTR	AT1G66580.1	AT1G66580	protein_coding_gene-mRNA	1113	1061	737	492	365	387	727.799	696.495	517.525	385.949	454.657	337.633	-0.707197	0.00472219	0.0402793
Chr1	+	24930552	3UTR	AT1G66820.1	AT1G66820	protein_coding_gene-mRNA	557	535	482	789	422	797	364.226	351.201	338.463	618.93	525.658	695.332	0.800141	1.39783e-07	7.66635e-06
Chr1	+	25044492	3UTR	AT1G67070.1	AT1G67070	protein_coding_gene-mRNA	13	34	19	68	43	31	8.5008	22.3193	13.3419	53.3425	53.5623	27.0455	1.46951	0.00160607	0.018126
Chr1	+	25236804	3UTR	AT1G67350.2	AT1G67350	protein_coding_gene-mRNA	494	416	455	590	503	925	323.03	273.084	319.503	462.825	626.554	807.004	1.03688	7.78274e-08	4.62248e-06
Chr1	+	25263779	3UTR	AT1G67430.1	AT1G67430	protein_coding_gene-mRNA	1369	1803	1342	884	547	639	895.199	1183.58	942.36	693.452	681.362	557.487	-0.633591	0.00601295	0.0481204
Chr1	+	25376027	3UTR	AT1G67700.2	AT1G67700	protein_coding_gene-mRNA	1102	1569	1615	3077	2268	4066	720.606	1029.97	1134.06	2413.75	2825.1	3547.33	1.58696	1.97515e-16	6.69913e-14
Chr1	+	25403487	3UTR	AT1G67750.1	AT1G67750	protein_coding_gene-mRNA	0	0	4	42	18	87	0	0	2.80882	32.9468	22.4214	75.902	4.28771	6.10929e-14	1.30148e-11
Chr1	+	25437050	3UTR	AT1G67840.1	AT1G67840	protein_coding_gene-mRNA	253	305	283	362	258	395	165.439	200.218	198.724	283.97	321.374	344.612	0.742835	2.0662e-05	0.000536359
Chr1	+	25470006	3UTR	AT1G67900.2	AT1G67900	protein_coding_gene-mRNA	433	429	584	331	120	211	283.142	281.618	410.088	259.652	149.476	184.084	-0.696197	0.00314433	0.0297677
Chr1	+	25495880	3UTR	AT1G68010.2	AT1G68010	protein_coding_gene-mRNA	4450	5728	5900	7448	5079	5519	2909.89	3760.15	4143.01	5842.57	6326.58	4814.98	0.645688	5.92852e-05	0.00129618
Chr1	+	25574824	3UTR	AT1G68238.1	AT1G68238	protein_coding_gene-mRNA	64	97	99	196	102	185	41.8501	63.6758	69.5183	153.752	127.055	161.401	1.29501	3.96857e-05	0.000925773
Chr1	+	25598410	3UTR	AT1G68290.1	AT1G68290	protein_coding_gene-mRNA	2	21	7	80	39	15	1.30781	13.7855	4.91544	62.7559	48.5798	13.0865	2.06721	0.00383489	0.0346085
Chr1	+	25659267	3UTR	AT1G68440.1	AT1G68440	protein_coding_gene-mRNA	702	608	471	1049	630	1136	459.043	399.122	330.739	822.886	784.75	991.088	1.11685	2.4477e-10	2.59648e-08
Chr1	+	25750206	3UTR	AT1G68570.1	AT1G68570	protein_coding_gene-mRNA	701	430	438	546	495	823	458.389	282.274	307.566	428.309	616.589	718.015	0.735112	0.00178054	0.0195815
Chr1	+	25756043	AMB	AT1G68580.x	AT1G68580	protein_coding_gene-mRNA	130	129	111	55	37	38	85.008	84.6822	77.9448	43.1447	46.0885	33.1526	-0.984569	0.00293927	0.0283131
Chr1	+	25757495	3UTR	AT1G68585.1	AT1G68585	protein_coding_gene-mRNA	104	82	90	110	94	171	68.0064	53.829	63.1985	86.2893	117.09	149.187	0.901463	0.00220594	0.0230564
Chr1	+	25881639	AMB	AT1G68840.x	AT1G68840	protein_coding_gene-mRNA	757	670	1234	72	58	324	495.008	439.822	866.521	56.4803	72.2468	282.669	-1.95937	4.69253e-05	0.00106291
Chr1	+	25889810	3UTR	AT1G68870.1	AT1G68870	protein_coding_gene-mRNA	2	6	10	30	19	38	1.30781	3.93871	7.02205	23.5335	23.6671	33.1526	2.43446	4.67358e-07	2.19437e-05
Chr1	+	26001442	3UTR	AT1G69160.1	AT1G69160	protein_coding_gene-mRNA	106	128	181	53	35	56	69.3142	84.0258	127.099	41.5758	43.5972	48.8564	-1.03417	0.000285586	0.00471289
Chr1	+	26090284	3UTR	AT1G69410.1	AT1G69410	protein_coding_gene-mRNA	913	899	858	1756	1589	2474	597.017	590.15	602.492	1377.49	1979.31	2158.41	1.6098	1.30773e-24	1.34837e-21
Chr1	+	26127933	3UTR	AT1G69510.3	AT1G69510	protein_coding_gene-mRNA	729	802	807	1201	720	738	476.698	526.474	566.68	942.123	896.857	643.858	0.654838	9.60483e-05	0.00192732
Chr1	+	26189491	3UTR	AT1G69610.1	AT1G69610	protein_coding_gene-mRNA	230	228	253	125	61	79	150.399	149.671	177.658	98.0561	75.9837	68.9225	-0.938997	0.0035702	0.0327973
Chr1	+	26221825	3UTR	AT1G69700.1	AT1G69700	protein_coding_gene-mRNA	40	49	27	76	35	66	26.1563	32.1661	18.9595	59.6181	43.5972	57.5808	1.02565	0.000977256	0.0122933
Chr1	+	26320080	CDS	AT1G69870.1	AT1G69870	protein_coding_gene-mRNA	1	1	1	14	12	9	0.653907	0.656451	0.702205	10.9823	14.9476	7.85193	2.76875	0.000502973	0.00728788
Chr1	+	26320220	3UTR	AT1G69870.1	AT1G69870	protein_coding_gene-mRNA	409	593	434	652	366	776	267.448	389.276	304.757	511.46	455.902	677.011	0.758942	0.00241958	0.0245549
Chr1	+	26348721	intergenic.igt	AT1G69950.igt	AT1G69950.igt	transposable_element_gene-transposable_element_gene	13	19	20	2	4	0	8.5008	12.4726	14.0441	1.5689	4.98254	0	-1.97936	0.00380026	0.0343928
Chr1	+	26402332	AMB	AT1G70090.x	AT1G70090	protein_coding_gene-mRNA	19	34	8	39	23	61	12.4242	22.3193	5.61764	30.5935	28.6496	53.2186	1.34767	0.00486982	0.0411977
Chr1	+	26607500	3UTR	AT1G70560.1	AT1G70560	protein_coding_gene-mRNA	35	47	68	5	4	2	22.8868	30.8532	47.75	3.92224	4.98254	1.74487	-2.83226	1.48176e-06	5.84025e-05
Chr1	+	26626451	3UTR	AT1G70610.1	AT1G70610	protein_coding_gene-mRNA	354	442	440	702	435	313	231.483	290.151	308.97	550.683	541.851	273.073	0.701437	0.00463252	0.0396836
Chr1	+	26641965	AMB	AT1G70650.x	AT1G70650	protein_coding_gene-mRNA	8	6	1	4	95	57	5.23126	3.93871	0.702205	3.13779	118.335	49.7289	2.64825	0.00173625	0.0192216
Chr1	+	26688350	3UTR	AT1G70760.1	AT1G70760	protein_coding_gene-mRNA	143	219	291	360	214	457	93.5088	143.763	204.342	282.401	266.566	398.703	1.08063	1.8794e-05	0.00049434
Chr1	+	26708122	3UTR	AT1G70820.1	AT1G70820	protein_coding_gene-mRNA	108	151	234	32	21	25	70.622	99.1241	164.316	25.1024	26.1583	21.8109	-1.95338	0.000304357	0.00492606
Chr1	+	26733833	3UTR	AT1G70900.1	AT1G70900	protein_coding_gene-mRNA	561	455	508	243	188	262	366.842	298.685	356.72	190.621	234.179	228.578	-0.641753	0.000504863	0.00731115
Chr1	+	26823508	3UTR	AT1G71130.1	AT1G71130	protein_coding_gene-mRNA	283	188	271	323	170	407	185.056	123.413	190.298	253.377	211.758	355.082	0.709774	0.00150224	0.0172409
Chr1	+	26833430	3UTR	AT1G71180.1	AT1G71180	protein_coding_gene-mRNA	121	112	99	219	115	177	79.1228	73.5225	69.5183	171.794	143.248	154.421	1.06565	7.61652e-07	3.32765e-05
Chr1	+	26859735	3UTR	AT1G71240.2	AT1G71240	protein_coding_gene-mRNA	125	183	179	93	24	34	81.7384	120.131	125.695	72.9537	29.8952	29.6628	-1.22763	0.00101279	0.0126326
Chr1	+	26937519	3UTR	AT1G71500.1	AT1G71500	protein_coding_gene-mRNA	1133	1516	1533	1731	1108	1420	740.877	995.18	1076.48	1357.88	1380.16	1238.86	0.495195	0.00271097	0.026723
Chr1	+	27017045	3UTR	AT1G71820.2	AT1G71820	protein_coding_gene-mRNA	94	108	123	46	14	17	61.4673	70.8967	86.3713	36.0846	17.4389	14.8314	-1.5827	6.4628e-06	0.000205415
Chr1	+	27028971	3UTR	AT1G71860.3	AT1G71860	protein_coding_gene-mRNA	141	157	131	82	47	54	92.2009	103.063	91.9889	64.3248	58.5448	47.1116	-0.740839	0.00312279	0.0296486
Chr1	+	27100027	3UTR	AT1G71980.1	AT1G71980	protein_coding_gene-mRNA	140	129	113	45	31	38	91.547	84.6822	79.3492	35.3002	38.6147	33.1526	-1.22996	4.83763e-06	0.000160903
Chr1	+	27111876	3UTR	AT1G72030.1	AT1G72030	protein_coding_gene-mRNA	568	790	751	864	562	1004	371.419	518.596	527.356	677.763	700.047	875.926	0.658566	0.00297427	0.0285328
Chr1	+	27149015	CDS	AT1G72150.1	AT1G72150	protein_coding_gene-mRNA	44	12	13	1	2	0	28.7719	7.87741	9.12867	0.784448	2.49127	0	-2.39328	0.00413784	0.0366407
Chr1	+	27150793	3UTR	AT1G72150.1	AT1G72150	protein_coding_gene-mRNA	16	13	25	1	3	0	10.4625	8.53387	17.5551	0.784448	3.7369	0	-2.34579	0.00135342	0.0159156
Chr1	+	27150880	3UTR	AT1G72150.1	AT1G72150	protein_coding_gene-mRNA	947	641	919	332	289	259	619.25	420.785	645.327	260.437	359.988	225.961	-0.973479	0.000251154	0.0042286
Chr1	+	27157726	3UTR	AT1G72170.1	AT1G72170	protein_coding_gene-mRNA	111	143	124	182	136	243	72.5837	93.8725	87.0735	142.77	169.406	212.002	1.02457	6.27573e-05	0.00136049
Chr1	+	27167368	3UTR	AT1G72180.1	AT1G72180	protein_coding_gene-mRNA	483	437	585	198	155	148	315.837	286.869	410.79	155.321	193.073	129.121	-1.04392	0.00253454	0.0253859
Chr1	+	27189202	3UTR	AT1G72230.1	AT1G72230	protein_coding_gene-mRNA	11	0	3	10	42	17	7.19298	0	2.10662	7.84448	52.3167	14.8314	2.39344	0.000162421	0.00295673
Chr1	+	27285884	3UTR	AT1G72470.1	AT1G72470	protein_coding_gene-mRNA	13	21	12	27	24	41	8.5008	13.7855	8.42646	21.1801	29.8952	35.7699	1.36482	0.00445947	0.0385615
Chr1	+	27393104	3UTR	AT1G72770.3	AT1G72770	protein_coding_gene-mRNA	24	32	23	59	48	33	15.6938	21.0064	16.1507	46.2825	59.7905	28.7904	1.25719	0.00278326	0.0271771
Chr1	+	27393232	3UTR	AT1G72770.3	AT1G72770	protein_coding_gene-mRNA	277	306	257	370	241	346	181.132	200.874	180.467	290.246	300.198	301.863	0.659373	4.0128e-05	0.000931221
Chr1	+	27455926	3UTR	AT1G72970.2	AT1G72970	protein_coding_gene-mRNA	26	3	24	24	29	113	17.0016	1.96935	16.8529	18.8268	36.1234	98.5853	1.89567	7.02734e-05	0.00149829
Chr1	+	27475055	3UTR	AT1G73030.1	AT1G73030	protein_coding_gene-mRNA	718	559	665	312	199	295	469.505	366.956	466.967	244.748	247.881	257.369	-0.789528	4.65105e-06	0.000155499
Chr1	+	27481433	3UTR	AT1G73060.1	AT1G73060	protein_coding_gene-mRNA	744	926	832	1527	1016	1410	486.507	607.874	584.235	1197.85	1265.57	1230.14	1.12855	2.51997e-13	4.78223e-11
Chr1	+	27481505	3UTR	AT1G73060.1	AT1G73060	protein_coding_gene-mRNA	27	52	36	82	87	87	17.6555	34.1355	25.2794	64.3248	108.37	75.902	1.5941	3.72727e-05	0.000878224
Chr1	+	27673570	3UTR	AT1G73602.1	AT1G73602	protein_coding_gene-mRNA	6315	7408	6378	14250	5999	10401	4129.43	4862.99	4478.67	11178.4	7472.56	9074.21	1.01192	0.000474212	0.00696907
Chr1	+	27703444	3UTR	AT1G73670.1	AT1G73670	protein_coding_gene-mRNA	256	360	304	415	283	289	167.4	236.322	213.47	325.546	352.515	252.134	0.581829	0.00328159	0.0307152
Chr1	+	27787740	3UTR	AT1G73885.1	AT1G73885	protein_coding_gene-mRNA	880	971	967	1122	576	1197	575.438	637.414	679.033	880.151	717.486	1044.31	0.479503	0.00343183	0.0317752
Chr1	+	27864194	3UTR	AT1G74090.1	AT1G74090	protein_coding_gene-mRNA	1025	1142	1047	2004	1165	1598	670.255	749.667	735.209	1572.03	1451.16	1394.15	1.02666	2.11856e-10	2.27542e-08
Chr1	+	28079988	3UTR	AT1G74730.1	AT1G74730	protein_coding_gene-mRNA	612	969	887	1821	1341	2797	400.191	636.101	622.856	1428.48	1670.4	2440.2	1.71653	5.1263e-18	2.11355e-15
Chr1	+	28101773	3UTR	AT1G74790.1	AT1G74790	protein_coding_gene-mRNA	85	46	67	18	14	29	55.5821	30.1968	47.0478	14.1201	17.4389	25.3007	-1.14082	0.00596823	0.0478814
Chr1	+	28147412	3UTR	AT1G74940.1	AT1G74940	protein_coding_gene-mRNA	306	285	343	49	41	133	200.096	187.089	240.856	38.438	51.071	116.034	-1.54469	1.85025e-05	0.00048846
Chr1	+	28164769	3UTR	AT1G75000.1	AT1G75000	protein_coding_gene-mRNA	55	47	37	96	52	73	35.9649	30.8532	25.9816	75.3071	64.773	63.6878	1.08811	0.00200439	0.0215012
Chr1	+	28212744	intergenic.pm	AT1G75166.igt	AT1G75166.igt	snoRNA-snoRNA	136	129	86	17	27	49	88.9314	84.6822	60.3897	13.3356	33.6321	42.7494	-1.32521	0.000509971	0.00736444
Chr1	+	28272670	CDS	AT1G75350.1	AT1G75350	protein_coding_gene-mRNA	18	13	11	69	19	28	11.7703	8.53387	7.72426	54.1269	23.6671	24.4282	1.67044	0.00149403	0.0171697
Chr1	+	28272815	3UTR	AT1G75350.1	AT1G75350	protein_coding_gene-mRNA	837	1117	992	1405	1003	1748	547.32	733.256	696.588	1102.15	1249.37	1525.02	0.957275	4.23309e-06	0.000142636
Chr1	+	28402193	3UTR	AT1G75630.2	AT1G75630	protein_coding_gene-mRNA	1429	1350	1193	1323	1046	2302	934.434	886.209	837.731	1037.83	1302.93	2008.35	0.700612	0.000538525	0.00769062
Chr1	+	28460807	3UTR	AT1G75800.1	AT1G75800	protein_coding_gene-mRNA	343	355	266	414	284	340	224.29	233.04	186.787	324.762	353.76	296.628	0.588386	0.00286149	0.02774
Chr1	+	28477708	3UTR	AT1G75840.1	AT1G75840	protein_coding_gene-mRNA	147	208	198	312	209	473	96.1244	136.542	139.037	244.748	260.338	412.662	1.28303	2.02962e-08	1.37616e-06
Chr1	+	28564059	3UTR	AT1G76130.1	AT1G76130	protein_coding_gene-mRNA	883	829	680	1106	594	1330	577.4	544.198	477.5	867.6	739.907	1160.34	0.780901	0.000206171	0.00359329
Chr1	+	28698540	3UTR	AT1G76490.1	AT1G76490	protein_coding_gene-mRNA	1020	848	897	929	832	1510	666.986	556.671	629.878	728.753	1036.37	1317.38	0.723763	0.000265696	0.00443694
Chr1	+	28730839	3UTR	AT1G76570.1	AT1G76570	protein_coding_gene-mRNA	288	347	352	538	459	577	188.325	227.789	247.176	422.033	571.746	503.396	1.1489	4.13406e-06	0.000140031
Chr1	+	28830053	3UTR	AT1G76800.1	AT1G76800	protein_coding_gene-mRNA	241	215	101	337	256	558	157.592	141.137	70.9227	264.359	318.883	486.819	1.491	1.80085e-07	9.49296e-06
Chr1	+	28854486	3UTR	AT1G76850.1	AT1G76850	protein_coding_gene-mRNA	114	126	101	68	19	3	74.5454	82.7129	70.9227	53.3425	23.6671	2.61731	-1.37054	0.00558359	0.0455613
Chr1	+	28884547	3UTR	AT1G76900.2	AT1G76900	protein_coding_gene-mRNA	174	116	133	87	34	27	113.78	76.1483	93.3933	68.247	42.3516	23.5558	-1.02484	0.00353952	0.0325967
Chr1	+	28893665	3UTR	AT1G76920.1	AT1G76920	protein_coding_gene-mRNA	184	220	224	65	33	94	120.319	144.419	157.294	50.9892	41.106	82.009	-1.21232	0.00107581	0.0132558
Chr1	+	28935436	3UTR	AT1G76990.5	AT1G76990	protein_coding_gene-mRNA	2532	2546	2287	1773	1009	1235	1655.69	1671.32	1605.94	1390.83	1256.85	1077.46	-0.402275	0.00503298	0.0422921
Chr1	+	29175488	3UTR	AT1G77630.1	AT1G77630	protein_coding_gene-mRNA	31	36	39	16	3	1	20.2711	23.6322	27.386	12.5512	3.7369	0.872436	-1.69608	0.0062821	0.0497186
Chr1	+	29224243	3UTR	AT1G77740.1	AT1G77740	protein_coding_gene-mRNA	147	208	171	430	302	309	96.1244	136.542	120.077	337.313	376.182	269.583	1.44778	2.10186e-09	1.78811e-07
Chr1	+	29302604	AMB	AT1G77930.x	AT1G77930	protein_coding_gene-mRNA	737	679	687	779	506	942	481.93	445.73	482.415	611.085	630.291	821.835	0.546462	0.000126529	0.00241238
Chr1	+	29339591	3UTR	AT1G78020.1	AT1G78020	protein_coding_gene-mRNA	3423	3627	3220	3978	2436	5127	2238.32	2380.95	2261.1	3120.54	3034.37	4472.98	0.618773	0.0024288	0.0246097
Chr1	+	29347038	3UTR	AT1G78040.2	AT1G78040	protein_coding_gene-mRNA	1672	2191	1576	2003	1568	2894	1093.33	1438.28	1106.68	1571.25	1953.16	2524.83	0.726704	1.02353e-05	0.000299814
Chr1	+	29358560	3UTR	AT1G78070.1	AT1G78070	protein_coding_gene-mRNA	908	1137	731	1537	847	897	593.748	746.385	513.312	1205.7	1055.05	782.575	0.701284	0.00375652	0.0340478
Chr1	+	29389047	3UTR	AT1G78100.1	AT1G78100	protein_coding_gene-mRNA	516	660	447	858	653	1096	337.416	433.258	313.886	673.057	813.4	956.19	1.1494	1.00995e-06	4.23999e-05
Chr1	+	29401895	3UTR	AT1G78130.1	AT1G78130	protein_coding_gene-mRNA	38	39	46	13	4	13	24.8485	25.6016	32.3014	10.1978	4.98254	11.3417	-1.46145	0.0037432	0.0339867
Chr1	+	29418578	3UTR	AT1G78180.1	AT1G78180	protein_coding_gene-mRNA	53	72	72	120	78	111	34.6571	47.2645	50.5588	94.1338	97.1595	96.8404	1.08889	0.000174257	0.00312453
Chr1	+	29552370	3UTR	AT1G78570.1	AT1G78570	protein_coding_gene-mRNA	405	365	374	706	278	626	264.832	239.605	262.625	553.821	346.286	546.145	0.909714	4.07019e-07	1.93574e-05
Chr1	+	29598644	3UTR	AT1G78690.1	AT1G78690	protein_coding_gene-mRNA	25	18	23	35	25	78	16.3477	11.8161	16.1507	27.4557	31.1409	68.05	1.40458	0.00181667	0.0198931
Chr1	+	29736905	3UTR	AT1G79040.1	AT1G79040	protein_coding_gene-mRNA	58393	62188	69181	70300	40518	108309	38183.6	40823.4	48579.3	55146.7	50470.6	94492.7	0.641996	0.000499653	0.00725312
Chr1	+	29746843	intergenic.igt	AT1G79075.igt	AT1G79075.igt	other_RNA-other_RNA	329	466	371	570	316	475	215.136	305.906	260.518	447.136	393.621	414.407	0.673334	0.00217452	0.0227941
Chr1	+	29903233	3UTR	AT1G79490.1	AT1G79490	protein_coding_gene-mRNA	50	53	49	9	15	4	32.6954	34.7919	34.4081	7.06004	18.6845	3.48975	-1.68418	0.00163675	0.0183597
Chr1	+	29990324	3UTR	AT1G79690.1	AT1G79690	protein_coding_gene-mRNA	143	156	152	95	49	31	93.5088	102.406	106.735	74.5226	61.0361	27.0455	-0.872632	0.00151984	0.0173965
Chr1	+	30014488	CDS	AT1G79770.1	AT1G79770	protein_coding_gene-mRNA	4	4	8	1	55	21	2.61563	2.6258	5.61764	0.784448	68.5099	18.3212	2.20055	0.00406554	0.0361745
Chr1	+	30073107	AMB	AT1G79940.x	AT1G79940	protein_coding_gene-mRNA	52	35	22	67	218	61	34.0032	22.9758	15.4485	52.558	271.548	53.2186	2.15809	1.07537e-05	0.000311808
Chr1	+	30073340	3UTR	AT1G79940.4	AT1G79940	protein_coding_gene-mRNA	258	301	202	401	215	258	168.708	197.592	141.845	314.564	267.812	225.089	0.660211	0.000620163	0.00860847
Chr1	+	30140205	3UTR	AT1G80120.1	AT1G80120	protein_coding_gene-mRNA	24	26	17	44	39	88	15.6938	17.0677	11.9375	34.5157	48.5798	76.7744	1.71756	7.30976e-05	0.00154446
Chr1	+	30183438	3UTR	AT1G80270.3	AT1G80270	protein_coding_gene-mRNA	26	49	16	11	1	0	17.0016	32.1661	11.2353	8.62893	1.24563	0	-1.95395	0.00509869	0.0426825
Chr1	+	30194514	3UTR	AT1G80300.1	AT1G80300	protein_coding_gene-mRNA	400	500	437	791	485	1154	261.563	328.226	306.864	620.499	604.133	1006.79	1.29826	2.11499e-10	2.27542e-08
Chr1	+	30219920	3UTR	AT1G80380.3	AT1G80380	protein_coding_gene-mRNA	571	714	638	893	574	756	373.381	468.706	448.007	700.513	714.994	659.562	0.679018	4.92796e-05	0.00110845
Chr1	+	30243009	3UTR	AT1G80440.1	AT1G80440	protein_coding_gene-mRNA	907	549	1943	132	66	216	593.094	360.392	1364.38	103.547	82.2119	188.446	-2.24887	0.000446558	0.00664603
Chr1	+	30272600	3UTR	AT1G80500.1	AT1G80500	protein_coding_gene-mRNA	194	200	159	235	162	319	126.858	131.29	111.651	184.345	201.793	278.307	0.830332	0.000395142	0.00601629
Chr1	+	30328692	3UTR	AT1G80680.1	AT1G80680	protein_coding_gene-mRNA	103	91	95	48	24	16	67.3525	59.7371	66.7095	37.6535	29.8952	13.959	-1.17707	0.00410372	0.0364744
Chr1	-	45351	3UTR	AT1G01080.1	AT1G01080	protein_coding_gene-mRNA	142	271	283	321	250	333	92.8548	177.898	198.724	251.808	311.409	290.521	0.838642	0.00287612	0.0278086
Chr1	-	57283	3UTR	AT1G01120.1	AT1G01120	protein_coding_gene-mRNA	1183	1447	1017	1488	1502	2545	773.572	949.885	714.143	1167.26	1870.94	2220.35	1.09255	1.58909e-07	8.55154e-06
Chr1	-	64183	3UTR	AT1G01140.2	AT1G01140	protein_coding_gene-mRNA	442	330	318	222	77	128	289.027	216.629	223.301	174.148	95.9139	111.672	-0.904129	0.000769199	0.0102099
Chr1	-	64298	3UTR	AT1G01140.2	AT1G01140	protein_coding_gene-mRNA	474	373	359	179	102	79	309.952	244.856	252.092	140.416	127.055	68.9225	-1.21128	0.000593262	0.00829312
Chr1	-	104578	3UTR	AT1G01250.1	AT1G01250	protein_coding_gene-mRNA	65	123	99	103	106	296	42.504	80.7435	69.5183	80.7982	132.037	258.241	1.217	0.0024144	0.024512
Chr1	-	172189	3UTR	AT1G01470.1	AT1G01470	protein_coding_gene-mRNA	2105	3784	3635	1166	986	1828	1376.48	2484.01	2552.52	914.667	1228.2	1594.81	-0.762464	0.00250297	0.025134
Chr1	-	180607	CDS	AT1G01490.2	AT1G01490	protein_coding_gene-mRNA	1023	2067	2357	1919	2754	3167	668.947	1356.88	1655.1	1505.36	3430.48	2763.01	1.02483	0.00188607	0.0204877
Chr1	-	225868	3UTR	AT1G01620.1	AT1G01620	protein_coding_gene-mRNA	507	806	863	949	1081	1567	331.531	529.1	606.003	744.442	1346.53	1367.11	1.20954	2.21255e-06	8.22986e-05
Chr1	-	403211	3UTR	AT1G02140.1	AT1G02140	protein_coding_gene-mRNA	151	223	190	306	419	700	98.74	146.389	133.419	240.041	521.921	610.705	1.80942	4.48941e-11	5.75382e-09
Chr1	-	463872	3UTR	AT1G02335.1	AT1G02335	protein_coding_gene-mRNA	0	9	2	4	41	40	0	5.90806	1.40441	3.13779	51.071	34.8975	2.74552	5.8499e-05	0.00128116
Chr1	-	465723	3UTR	AT1G02340.1	AT1G02340	protein_coding_gene-mRNA	144	89	127	10	28	14	94.1627	58.4242	89.1801	7.84448	34.8778	12.2141	-1.94925	0.000800857	0.0105433
Chr1	-	623778	3UTR	AT1G02820.1	AT1G02820	protein_coding_gene-mRNA	435	726	676	1113	766	1650	284.45	476.584	474.691	873.091	954.156	1439.52	1.3763	8.82739e-09	6.42509e-07
Chr1	-	658672	3UTR	AT1G02920.1	AT1G02920	protein_coding_gene-mRNA	26	22	17	3	3	0	17.0016	14.4419	11.9375	2.35335	3.7369	0	-2.1261	0.00482867	0.0409301
Chr1	-	666921	3UTR	AT1G02960.3	AT1G02960	protein_coding_gene-mRNA	140	97	94	53	17	19	91.547	63.6758	66.0073	41.5758	21.1758	16.5763	-1.39742	9.06033e-05	0.00184186
Chr1	-	687885	3UTR	AT1G03000.1	AT1G03000	protein_coding_gene-mRNA	51	53	31	11	9	11	33.3493	34.7919	21.7684	8.62893	11.2107	9.5968	-1.52576	0.000310248	0.00499205
Chr1	-	842776	3UTR	AT1G03400.1	AT1G03400	protein_coding_gene-mRNA	281	192	208	159	39	94	183.748	126.039	146.059	124.727	48.5798	82.009	-0.797038	0.00627042	0.049672
Chr1	-	844571	3UTR	AT1G03410.1	AT1G03410	protein_coding_gene-mRNA	14	13	21	0	0	0	9.1547	8.53387	14.7463	0	0	0	-2.83634	0.000969148	0.0122459
Chr1	-	869052	3UTR	AT1G03475.1	AT1G03475	protein_coding_gene-mRNA	360	422	305	690	476	853	235.407	277.022	214.173	541.269	592.922	744.188	1.33923	2.17583e-07	1.10624e-05
Chr1	-	880501	3UTR	AT1G03530.1	AT1G03530	protein_coding_gene-mRNA	59	64	54	16	21	10	38.5805	42.0129	37.9191	12.5512	26.1583	8.72436	-1.27573	0.00377015	0.0341593
Chr1	-	959868	3UTR	AT1G03820.1	AT1G03820	protein_coding_gene-mRNA	33	66	36	312	83	253	21.5789	43.3258	25.2794	244.748	103.388	220.726	2.51389	7.36371e-10	6.97847e-08
Chr1	-	982511	3UTR	AT1G03870.1	AT1G03870	protein_coding_gene-mRNA	262	407	128	547	419	547	171.324	267.176	89.8823	429.093	521.921	477.223	1.3739	6.79559e-05	0.00145732
Chr1	-	1042365	3UTR	AT1G04040.1	AT1G04040	protein_coding_gene-mRNA	115	181	108	337	255	107	75.1993	118.818	75.8382	264.359	317.637	93.3507	1.25851	0.000587382	0.00823773
Chr1	-	1119780	3UTR	AT1G04220.1	AT1G04220	protein_coding_gene-mRNA	44	16	37	73	59	116	28.7719	10.5032	25.9816	57.2647	73.4925	101.203	1.66372	0.000844498	0.0110109
Chr1	-	1185559	3UTR	AT1G04400.2	AT1G04400	protein_coding_gene-mRNA	346	268	318	151	61	66	226.252	175.929	223.301	118.452	75.9837	57.5808	-1.27107	5.64916e-06	0.000184327
Chr1	-	1189186	3UTR	AT1G04410.1	AT1G04410	protein_coding_gene-mRNA	1883	1343	1561	2256	1064	1587	1231.31	881.614	1096.14	1769.72	1325.36	1384.56	0.478895	0.00124141	0.0148698
Chr1	-	1234231	3UTR	AT1G04530.1	AT1G04530	protein_coding_gene-mRNA	542	499	511	334	201	229	354.418	327.569	358.827	262.006	250.373	199.788	-0.543537	0.000792264	0.0104461
Chr1	-	1235748	CDS	AT1G04530.1	AT1G04530	protein_coding_gene-mRNA	7	11	10	34	70	27	4.57735	7.22096	7.02205	26.6712	87.1944	23.5558	2.49171	7.00494e-06	0.000220072
Chr1	-	1236816	intergenic.pm	AT1G04570.igt	AT1G04570.igt	protein_coding_gene-protein_coding_gene	23	23	7	31	48	42	15.0399	15.0984	4.91544	24.3179	59.7905	36.6423	1.59201	0.00213774	0.0225397
Chr1	-	1246767	3UTR	AT1G04570.1	AT1G04570	protein_coding_gene-mRNA	19	52	24	112	64	70	12.4242	34.1355	16.8529	87.8582	79.7206	61.0705	1.68101	0.00088434	0.0114149
Chr1	-	1303673	3UTR	AT1G04680.1	AT1G04680	protein_coding_gene-mRNA	48	58	45	278	107	142	31.3876	38.0742	31.5992	218.077	133.283	123.886	1.97787	0.000297324	0.00484999
Chr1	-	1303943	3UTR	AT1G04680.1	AT1G04680	protein_coding_gene-mRNA	10	11	7	35	5	38	6.53907	7.22096	4.91544	27.4557	6.22817	33.1526	1.66106	0.00156994	0.0177883
Chr1	-	1356268	3UTR	AT1G04820.1	AT1G04820	protein_coding_gene-mRNA	340	478	335	703	399	644	222.329	313.784	235.239	551.467	497.008	561.849	1.04506	1.94355e-06	7.37834e-05
Chr1	-	1396291	3UTR	AT1G04930.1	AT1G04930	protein_coding_gene-mRNA	18	15	12	1	2	0	11.7703	9.84677	8.42646	0.784448	2.49127	0	-2.29844	0.00214242	0.0225778
Chr1	-	1416342	3UTR	AT1G04985.1	AT1G04985	protein_coding_gene-mRNA	214	194	150	228	172	281	139.936	127.352	105.331	178.854	214.249	245.155	0.762283	0.000490298	0.00715813
Chr1	-	1491125	3UTR	AT1G05170.2	AT1G05170	protein_coding_gene-mRNA	260	341	219	489	336	279	170.016	223.85	153.783	383.595	418.533	243.41	0.900875	0.003924	0.03517
Chr1	-	1502378	3UTR	AT1G05190.1	AT1G05190	protein_coding_gene-mRNA	1230	1621	1450	2431	1715	2595	804.306	1064.11	1018.2	1906.99	2136.26	2263.97	1.11596	1.97106e-10	2.15288e-08
Chr1	-	1502536	CDS	AT1G05190.1	AT1G05190	protein_coding_gene-mRNA	60	57	66	335	52	94	39.2344	37.4177	46.3456	262.79	64.773	82.009	1.58478	0.0012043	0.0144994
Chr1	-	1723713	3UTR	AT1G05760.1	AT1G05760	protein_coding_gene-mRNA	5	3	0	26	12	16	3.26954	1.96935	0	20.3957	14.9476	13.959	2.6769	7.37265e-07	3.23756e-05
Chr1	-	1766602	3UTR	AT1G05850.1	AT1G05850	protein_coding_gene-mRNA	533	664	474	863	458	471	348.533	435.884	332.845	676.979	570.501	410.917	0.563611	0.00189095	0.0205284
Chr1	-	1768033	CDS	AT1G05850.1	AT1G05850	protein_coding_gene-mRNA	2	1	9	21	15	12	1.30781	0.656451	6.31985	16.4734	18.6845	10.4692	2.08794	0.00029816	0.00485206
Chr1	-	1772215	AMB	AT1G05870.x	AT1G05870	protein_coding_gene-mRNA	105	86	63	217	130	96	68.6603	56.4548	44.2389	170.225	161.933	83.7539	1.23094	0.000991411	0.0124206
Chr1	-	1820335	3UTR	AT1G06000.1	AT1G06000	protein_coding_gene-mRNA	49	91	64	129	65	173	32.0415	59.7371	44.9411	101.194	80.9663	150.931	1.22738	0.000627506	0.00868236
Chr1	-	1834867	3UTR	AT1G06070.1	AT1G06070	protein_coding_gene-mRNA	77	92	63	39	12	22	50.3509	60.3935	44.2389	30.5935	14.9476	19.1936	-1.1617	0.00588158	0.0474255
Chr1	-	1894399	3UTR	AT1G06200.1	AT1G06200	protein_coding_gene-mRNA	355	442	416	289	132	179	232.137	290.151	292.117	226.706	164.424	156.166	-0.561173	0.00191917	0.0207686
Chr1	-	1950917	3UTR	AT1G06400.1	AT1G06400	protein_coding_gene-mRNA	674	505	433	791	392	756	440.734	331.508	304.055	620.499	488.289	659.562	0.710579	7.4323e-05	0.0015665
Chr1	-	2011885	3UTR	AT1G06570.2	AT1G06570	protein_coding_gene-mRNA	90	90	129	231	156	211	58.8517	59.0806	90.5845	181.208	194.319	184.084	1.39125	1.74352e-07	9.26652e-06
Chr1	-	2011940	3UTR	AT1G06570.2	AT1G06570	protein_coding_gene-mRNA	180	188	190	329	165	256	117.703	123.413	133.419	258.084	205.53	223.344	0.861598	0.000261648	0.00437954
Chr1	-	2060497	3UTR	AT1G06720.1	AT1G06720	protein_coding_gene-mRNA	52	64	50	20	8	7	34.0032	42.0129	35.1103	15.689	9.96508	6.10705	-1.65821	0.000205175	0.00357834
Chr1	-	2076507	3UTR	AT1G06760.1	AT1G06760	protein_coding_gene-mRNA	648	482	509	1074	607	964	423.732	316.409	357.423	842.498	756.1	841.029	1.14387	2.29698e-13	4.44818e-11
Chr1	-	2174079	3UTR	AT1G07090.1	AT1G07090	protein_coding_gene-mRNA	845	592	421	188	112	353	552.552	388.619	295.628	147.476	139.511	307.97	-1.0244	0.000351428	0.00550685
Chr1	-	2189927	3UTR	AT1G07135.1	AT1G07135	protein_coding_gene-mRNA	43	18	125	144	121	162	28.118	11.8161	87.7757	112.961	150.722	141.335	1.49516	0.00519479	0.0432095
Chr1	-	2192008	3UTR	AT1G07140.1	AT1G07140	protein_coding_gene-mRNA	507	593	451	671	511	452	331.531	389.276	316.695	526.365	636.519	394.341	0.575104	0.00488945	0.0413095
Chr1	-	2192440	CDS	AT1G07140.1	AT1G07140	protein_coding_gene-mRNA	31	20	18	46	55	35	20.2711	13.129	12.6397	36.0846	68.5099	30.5353	1.44464	0.000187409	0.00332933
Chr1	-	2260388	3UTR	AT1G07360.1	AT1G07360	protein_coding_gene-mRNA	228	234	236	114	51	69	149.091	153.61	165.72	89.4271	63.5274	60.1981	-1.1069	9.10492e-07	3.91815e-05
Chr1	-	2301379	3UTR	AT1G07490.1	AT1G07490	protein_coding_gene-mRNA	0	10	1	12	16	17	0	6.56451	0.702205	9.41338	19.9302	14.8314	2.04727	0.0020407	0.0217809
Chr1	-	2338661	5UTR	AT1G07590.1	AT1G07590	protein_coding_gene-mRNA	19273	18235	19389	29732	20019	41590	12602.8	11970.4	13615.1	23323.2	24936.4	36284.6	1.13225	5.80141e-09	4.42767e-07
Chr1	-	2370176	3UTR	AT1G07670.1	AT1G07670	protein_coding_gene-mRNA	123	150	106	45	32	60	80.4306	98.4677	74.4338	35.3002	39.8603	52.3462	-0.965618	0.000362181	0.00564788
Chr1	-	2463087	3UTR	AT1G07940.1	AT1G07940	protein_coding_gene-mRNA	2722	2896	2406	2583	2191	3228	1779.94	1901.08	1689.51	2026.23	2729.19	2816.22	0.490875	0.00199309	0.0214245
Chr1	-	2538075	intergenic.igt	AT1G08115.igt	AT1G08115.igt	snRNA-snRNA	3	7	4	13	10	35	1.96172	4.59516	2.80882	10.1978	12.4563	30.5353	2.10878	0.0007568	0.0100817
Chr1	-	2538078	exon	AT1G08115.1	AT1G08115	snRNA-snRNA	10	13	13	14	32	48	6.53907	8.53387	9.12867	10.9823	39.8603	41.8769	1.70339	0.00223867	0.0232623
Chr1	-	2559415	3UTR	AT1G08160.1	AT1G08160	protein_coding_gene-mRNA	0	0	0	15	2	2	0	0	0	11.7667	2.49127	1.74487	2.65188	0.00060842	0.00846828
Chr1	-	2588920	3UTR	AT1G08250.1	AT1G08250	protein_coding_gene-mRNA	429	418	356	518	465	805	280.526	274.397	249.985	406.344	579.22	702.311	1.03137	0.00117854	0.0142625
Chr1	-	2620447	3UTR	AT1G08315.1	AT1G08315	protein_coding_gene-mRNA	131	93	100	32	23	55	85.6619	61.05	70.2205	25.1024	28.6496	47.984	-1.04301	0.00375592	0.0340478
Chr1	-	2682126	3UTR	AT1G08470.1	AT1G08470	protein_coding_gene-mRNA	114	118	202	192	106	247	74.5454	77.4612	141.845	150.614	132.037	215.492	0.751593	0.00252483	0.0253141
Chr1	-	2691118	3UTR	AT1G08510.1	AT1G08510	protein_coding_gene-mRNA	433	406	394	488	303	678	283.142	266.519	276.669	382.811	377.427	591.512	0.699777	0.00156214	0.0177389
Chr1	-	2846987	3UTR	AT1G08880.1	AT1G08880	protein_coding_gene-mRNA	308	284	245	326	230	418	201.403	186.432	172.04	255.73	286.496	364.678	0.686169	0.000761315	0.0101313
Chr1	-	2929140	3UTR	AT1G09080.1	AT1G09080	protein_coding_gene-mRNA	48	15	1	2	0	1	31.3876	9.84677	0.702205	1.5689	0	0.872436	-2.29475	0.00534573	0.0441374
Chr1	-	2971627	3UTR	AT1G09200.1	AT1G09200	protein_coding_gene-mRNA	44	115	81	288	223	272	28.7719	75.4919	56.8786	225.921	277.777	237.303	2.11198	3.27664e-10	3.37848e-08
Chr1	-	3095297	3UTR	AT1G09570.1	AT1G09570	protein_coding_gene-mRNA	289	246	291	142	84	152	188.979	161.487	204.342	111.392	104.633	132.61	-0.656811	0.00154742	0.0176174
Chr1	-	3157294	intergenic.igt	AT1G09760.igt	AT1G09760.igt	protein_coding_gene-protein_coding_gene	9	9	8	36	39	53	5.88517	5.90806	5.61764	28.2401	48.5798	46.2391	2.34964	0.000327705	0.00521757
Chr1	-	3269613	3UTR	AT1G10020.1	AT1G10020	protein_coding_gene-mRNA	35	49	19	38	56	177	22.8868	32.1661	13.3419	29.809	69.7556	154.421	1.7159	0.000512772	0.00739246
Chr1	-	3290369	3UTR	AT1G10090.1	AT1G10090	protein_coding_gene-mRNA	126	126	123	61	39	32	82.3923	82.7129	86.3713	47.8514	48.5798	27.918	-0.983159	0.00312072	0.0296399
Chr1	-	3304041	3UTR	AT1G10120.1	AT1G10120	protein_coding_gene-mRNA	71	66	50	120	56	110	46.4274	43.3258	35.1103	94.1338	69.7556	95.968	1.02776	0.000819632	0.010752
Chr1	-	3327532	3UTR	AT1G10155.1	AT1G10155	protein_coding_gene-mRNA	150	228	150	373	230	208	98.0861	149.671	105.331	292.599	286.496	181.467	1.07766	9.61885e-05	0.00192803
Chr1	-	3338306	3UTR	AT1G10180.1	AT1G10180	protein_coding_gene-mRNA	80	74	86	36	14	4	52.3126	48.5774	60.3897	28.2401	17.4389	3.48975	-1.56176	0.000695742	0.00945083
Chr1	-	3366492	3UTR	AT1G10280.1	AT1G10280	protein_coding_gene-mRNA	9	16	17	51	32	46	5.88517	10.5032	11.9375	40.0069	39.8603	40.1321	1.92835	2.13315e-05	0.000552072
Chr1	-	3397100	3UTR	AT1G10370.1	AT1G10370	protein_coding_gene-mRNA	303	733	496	1638	1475	2683	198.134	481.179	348.294	1284.93	1837.31	2340.75	2.3472	2.65959e-17	1.00818e-14
Chr1	-	3407039	3UTR	AT1G10390.1	AT1G10390	protein_coding_gene-mRNA	372	368	336	236	118	186	243.254	241.574	235.941	185.13	146.985	162.273	-0.532296	0.00137332	0.0161056
Chr1	-	3512940	3UTR	AT1G10630.1	AT1G10630	protein_coding_gene-mRNA	104	111	112	118	87	146	68.0064	72.8661	78.647	92.5649	108.37	127.376	0.572191	0.00383584	0.0346085
Chr1	-	3581033	3UTR	AT1G10760.1	AT1G10760	protein_coding_gene-mRNA	499	466	469	249	110	52	326.3	305.906	329.334	195.328	137.02	45.3667	-1.29486	0.00011261	0.00219406
Chr1	-	3588140	CDS	AT1G10760.1	AT1G10760	protein_coding_gene-mRNA	16	13	19	2	0	0	10.4625	8.53387	13.3419	1.5689	0	0	-2.70712	0.000195048	0.00344122
Chr1	-	3664393	intergenic.igt	AT1G10970.igt	AT1G10970.igt	protein_coding_gene-protein_coding_gene	64	29	32	97	112	169	41.8501	19.0371	22.4706	76.0915	139.511	147.442	1.91057	0.000277206	0.00460705
Chr1	-	3665092	3UTR	AT1G10970.1	AT1G10970	protein_coding_gene-mRNA	79	96	78	130	97	233	51.6587	63.0193	54.772	101.978	120.827	203.278	1.28648	5.64993e-05	0.00124265
Chr1	-	3800769	3UTR	AT1G11310.2	AT1G11310	protein_coding_gene-mRNA	485	258	245	171	98	135	317.145	169.364	172.04	134.141	122.072	117.779	-0.79649	0.00246267	0.0248358
Chr1	-	3878563	3UTR	AT1G11545.1	AT1G11545	protein_coding_gene-mRNA	2	1	8	10	10	11	1.30781	0.656451	5.61764	7.84448	12.4563	9.5968	1.66241	0.00247551	0.024936
Chr1	-	4039710	3UTR	AT1G11960.1	AT1G11960	protein_coding_gene-mRNA	29	54	33	4	1	12	18.9633	35.4484	23.1728	3.13779	1.24563	10.4692	-2.02998	0.000309483	0.00498597
Chr1	-	4049990	3UTR	AT1G12000.1	AT1G12000	protein_coding_gene-mRNA	46	81	51	140	52	64	30.0797	53.1725	35.8125	109.823	64.773	55.8359	0.928575	0.00235273	0.0241234
Chr1	-	4089890	3UTR	AT1G12090.1	AT1G12090	protein_coding_gene-mRNA	233	389	430	354	265	1009	152.36	255.36	301.948	277.695	330.093	880.288	1.02139	0.00384739	0.0346884
Chr1	-	4263265	3UTR	AT1G12500.1	AT1G12500	protein_coding_gene-mRNA	115	178	121	181	193	295	75.1993	116.848	84.9668	141.985	240.408	257.369	1.17602	6.56591e-06	0.000208435
Chr1	-	4374250	3UTR	AT1G12830.1	AT1G12830	protein_coding_gene-mRNA	138	144	131	67	34	20	90.2392	94.529	91.9889	52.558	42.3516	17.4487	-1.23416	0.00116073	0.0140867
Chr1	-	4379730	3UTR	AT1G12850.1	AT1G12850	protein_coding_gene-mRNA	67	55	61	19	17	14	43.8118	36.1048	42.8345	14.9045	21.1758	12.2141	-1.29342	0.00076036	0.0101239
Chr1	-	4392507	3UTR	AT1G12900.4	AT1G12900	protein_coding_gene-mRNA	4162	6697	6912	9373	7445	12968	2721.56	4396.25	4853.64	7352.64	9273.75	11313.8	1.20157	1.18576e-07	6.64466e-06
Chr1	-	4469234	3UTR	AT1G13120.1	AT1G13120	protein_coding_gene-mRNA	60	50	55	28	14	6	39.2344	32.8226	38.6213	21.9646	17.4389	5.23462	-1.23275	0.00340016	0.0315842
Chr1	-	4509011	3UTR	AT1G13210.1	AT1G13210	protein_coding_gene-mRNA	437	375	543	107	63	110	285.758	246.169	381.297	83.936	78.475	95.968	-1.77379	1.03322e-10	1.21061e-08
Chr1	-	4528627	3UTR	AT1G13250.1	AT1G13250	protein_coding_gene-mRNA	34	36	38	86	75	74	22.2329	23.6322	26.6838	67.4626	93.4226	64.5603	1.57301	1.52957e-07	8.3181e-06
Chr1	-	4592496	3UTR	AT1G13390.1	AT1G13390	protein_coding_gene-mRNA	426	330	313	592	469	657	278.565	216.629	219.79	464.394	584.203	573.191	1.16683	1.45654e-10	1.62533e-08
Chr1	-	4662572	intergenic.igt	AT1G13610.igt	AT1G13610.igt	protein_coding_gene-protein_coding_gene	3	7	29	94	235	82	1.96172	4.59516	20.364	73.7382	292.724	71.5398	3.07493	4.04593e-05	0.000936248
Chr1	-	4874974	3UTR	AT1G14270.4	AT1G14270	protein_coding_gene-mRNA	75	52	74	96	97	179	49.0431	34.1355	51.9632	75.3071	120.827	156.166	1.3148	0.000360702	0.00563505
Chr1	-	4946281	3UTR	AT1G14450.1	AT1G14450	protein_coding_gene-mRNA	773	687	699	749	436	1019	505.47	450.982	490.842	587.552	543.097	889.013	0.478134	0.00501273	0.0421438
Chr1	-	5066642	3UTR	AT1G14720.1	AT1G14720	protein_coding_gene-mRNA	229	242	235	267	236	375	149.745	158.861	165.018	209.448	293.97	327.164	0.794902	0.0003876	0.00592596
Chr1	-	5094218	3UTR	AT1G14790.1	AT1G14790	protein_coding_gene-mRNA	136	149	95	56	28	28	88.9314	97.8112	66.7095	43.9291	34.8778	24.4282	-1.22242	0.00210946	0.0223125
Chr1	-	5248663	3UTR	AT1G15250.1	AT1G15250	protein_coding_gene-mRNA	125	185	124	34	29	58	81.7384	121.443	87.0735	26.6712	36.1234	50.6013	-1.29208	0.000740056	0.00993703
Chr1	-	5250660	3UTR	AT1G15270.1	AT1G15270	protein_coding_gene-mRNA	2013	1767	1586	2018	1320	2267	1316.32	1159.95	1113.7	1583.02	1644.24	1977.81	0.533988	1.36157e-06	5.44141e-05
Chr1	-	5275694	3UTR	AT1G15340.1	AT1G15340	protein_coding_gene-mRNA	1069	1095	1321	835	347	241	699.027	718.814	927.613	655.014	432.235	210.257	-0.831437	0.00240922	0.0244901
Chr1	-	5297874	intergenic.pm	AT1G15405.igt	AT1G15405.igt	other_RNA-other_RNA	104	91	79	95	103	179	68.0064	59.7371	55.4742	74.5226	128.3	156.166	0.934021	0.00313719	0.0297416
Chr1	-	5344483	3UTR	AT1G15550.1	AT1G15550	protein_coding_gene-mRNA	9	21	24	1	0	1	5.88517	13.7855	16.8529	0.784448	0	0.872436	-2.26521	0.00443349	0.0383884
Chr1	-	5407444	3UTR	AT1G15730.1	AT1G15730	protein_coding_gene-mRNA	148	178	146	239	243	200	96.7783	116.848	102.522	187.483	302.689	174.487	1.04266	2.70707e-05	0.000676821
Chr1	-	5414906	3UTR	AT1G15750.4	AT1G15750	protein_coding_gene-mRNA	162	118	133	95	25	48	105.933	77.4612	93.3933	74.5226	31.1409	41.8769	-0.85803	0.00424878	0.0373409
Chr1	-	5644654	3UTR	AT1G16510.1	AT1G16510	protein_coding_gene-mRNA	156	65	56	18	2	25	102.01	42.6693	39.3235	14.1201	2.49127	21.8109	-1.92392	0.00269605	0.0265963
Chr1	-	5729055	3UTR	AT1G16750.1	AT1G16750	protein_coding_gene-mRNA	22	25	27	59	47	65	14.386	16.4113	18.9595	46.2825	58.5448	56.7084	1.62069	4.15618e-06	0.000140596
Chr1	-	5762854	3UTR	AT1G16840.4	AT1G16840	protein_coding_gene-mRNA	1	0	0	16	16	0	0.653907	0	0	12.5512	19.9302	0	2.75954	0.00105814	0.0130756
Chr1	-	5856588	3UTR	AT1G17140.1	AT1G17140	protein_coding_gene-mRNA	61	54	46	167	104	73	39.8883	35.4484	32.3014	131.003	129.546	63.6878	1.51589	1.61689e-05	0.000435513
Chr1	-	5856760	CDS	AT1G17140.2	AT1G17140	protein_coding_gene-mRNA	17	12	15	48	42	39	11.1164	7.87741	10.5331	37.6535	52.3167	34.025	1.88844	7.09038e-05	0.00150924
Chr1	-	6149885	3UTR	AT1G17870.1	AT1G17870	protein_coding_gene-mRNA	29	13	59	56	56	219	18.9633	8.53387	41.4301	43.9291	69.7556	191.064	1.95557	9.95009e-05	0.00198517
Chr1	-	6187571	3UTR	AT1G17980.2	AT1G17980	protein_coding_gene-mRNA	59	62	53	14	7	20	38.5805	40.7	37.2169	10.9823	8.71944	17.4487	-1.47991	0.00426821	0.0374605
Chr1	-	6211874	3UTR	AT1G18060.1	AT1G18060	protein_coding_gene-mRNA	443	543	534	652	335	619	289.681	356.453	374.978	511.46	417.288	540.038	0.521509	0.00371092	0.0338247
Chr1	-	6212202	CDS	AT1G18060.1	AT1G18060	protein_coding_gene-mRNA	1	2	7	23	15	25	0.653907	1.3129	4.91544	18.0423	18.6845	21.8109	2.28482	0.00274031	0.0269197
Chr1	-	6213775	3UTR	AT1G18070.3	AT1G18070	protein_coding_gene-mRNA	311	258	257	187	63	75	203.365	169.364	180.467	146.692	78.475	65.4327	-0.896028	0.00114496	0.0139215
Chr1	-	6257846	3UTR	AT1G18190.1	AT1G18190	protein_coding_gene-mRNA	17	31	36	6	2	1	11.1164	20.35	25.2794	4.70669	2.49127	0.872436	-2.33784	6.40868e-05	0.00138356
Chr1	-	6283473	3UTR	AT1G18270.3	AT1G18270	protein_coding_gene-mRNA	659	387	442	307	136	160	430.925	254.047	310.375	240.826	169.406	139.59	-0.830343	0.00379312	0.0343433
Chr1	-	6305970	3UTR	AT1G18330.2	AT1G18330	protein_coding_gene-mRNA	94	74	120	19	22	12	61.4673	48.5774	84.2646	14.9045	27.404	10.4692	-1.80088	1.38644e-05	0.000384965
Chr1	-	6316738	3UTR	AT1G18360.1	AT1G18360	protein_coding_gene-mRNA	68	70	81	126	43	208	44.4657	45.9516	56.8786	98.8405	53.5623	181.467	1.14198	0.000746264	0.00998726
Chr1	-	6356132	3UTR	AT1G18470.2	AT1G18470	protein_coding_gene-mRNA	116	94	74	23	5	43	75.8533	61.7064	51.9632	18.0423	6.22817	37.5148	-1.47314	0.00167389	0.0186787
Chr1	-	6418951	3UTR	AT1G18650.1	AT1G18650	protein_coding_gene-mRNA	94	93	73	127	73	154	61.4673	61.05	51.261	99.625	90.9313	134.355	0.886184	0.000468912	0.00690694
Chr1	-	6457876	3UTR	AT1G18720.1	AT1G18720	protein_coding_gene-mRNA	592	492	474	702	493	880	387.113	322.974	332.845	550.683	614.098	767.744	0.87609	4.73141e-05	0.00107078
Chr1	-	6465522	exon	AT1G18745.1	AT1G18745	other_RNA-ncRNA	59	51	45	8	15	12	38.5805	33.479	31.5992	6.27559	18.6845	10.4692	-1.46155	0.00294042	0.0283131
Chr1	-	6481245	3UTR	AT1G18800.1	AT1G18800	protein_coding_gene-mRNA	106	148	120	49	31	23	69.3142	97.1548	84.2646	38.438	38.6147	20.066	-1.30444	0.000756108	0.0100812
Chr1	-	6500850	3UTR	AT1G18840.1	AT1G18840	protein_coding_gene-mRNA	37	16	31	6	3	6	24.1946	10.5032	21.7684	4.70669	3.7369	5.23462	-1.72147	0.00224218	0.0232864
Chr1	-	6561323	3UTR	AT1G19000.1	AT1G19000	protein_coding_gene-mRNA	26	35	43	8	5	0	17.0016	22.9758	30.1948	6.27559	6.22817	0	-2.0454	0.00113293	0.0138012
Chr1	-	6712056	3UTR	AT1G19400.1	AT1G19400	protein_coding_gene-mRNA	631	718	626	770	426	928	412.616	471.332	439.581	604.025	530.64	809.621	0.54993	0.00371091	0.0338247
Chr1	-	6731474	3UTR	AT1G19450.1	AT1G19450	protein_coding_gene-mRNA	394	525	458	539	420	531	257.64	344.637	321.61	422.818	523.167	463.264	0.601029	0.000414749	0.0062557
Chr1	-	6751542	intergenic.igt	AT1G19490.igt	AT1G19490.igt	protein_coding_gene-protein_coding_gene	18	38	38	109	87	54	11.7703	24.9451	26.6838	85.5049	108.37	47.1116	1.76568	0.000287547	0.00473832
Chr1	-	6753671	intron	AT1G19490.1	AT1G19490	protein_coding_gene-mRNA	36	19	9	33	91	32	23.5407	12.4726	6.31985	25.8868	113.353	27.918	1.69771	0.00431497	0.0376785
Chr1	-	6789033	3UTR	AT1G19640.1	AT1G19640	protein_coding_gene-mRNA	23	74	47	113	81	66	15.0399	48.5774	33.0036	88.6427	100.896	57.5808	1.25337	0.00500292	0.0420889
Chr1	-	6800007	3UTR	AT1G19660.1	AT1G19660	protein_coding_gene-mRNA	1274	1120	1157	787	352	653	833.078	735.225	812.452	617.361	438.463	569.701	-0.541514	0.00363608	0.0332597
Chr1	-	6819563	3UTR	AT1G19720.1	AT1G19720	protein_coding_gene-mRNA	52	53	62	16	8	19	34.0032	34.7919	43.5367	12.5512	9.96508	16.5763	-1.37355	0.00416147	0.0367741
Chr1	-	6900442	3UTR	AT1G19880.1	AT1G19880	protein_coding_gene-mRNA	96	68	84	38	25	37	62.7751	44.6387	58.9852	29.809	31.1409	32.2801	-0.811888	0.00523215	0.0434361
Chr1	-	6958024	3UTR	AT1G20070.1	AT1G20070	protein_coding_gene-mRNA	86	323	226	384	342	415	56.236	212.034	158.698	301.228	426.007	362.061	1.287	0.000602419	0.00840745
Chr1	-	6998488	3UTR	AT1G20190.1	AT1G20190	protein_coding_gene-mRNA	22	39	59	73	46	190	14.386	25.6016	41.4301	57.2647	57.2992	165.763	1.57379	0.00555293	0.0453685
Chr1	-	7042638	3UTR	AT1G20340.1	AT1G20340	protein_coding_gene-mRNA	23005	32416	33860	48380	36415	58381	15043.1	21279.5	23776.7	37951.6	45359.8	50933.7	1.14607	7.25937e-10	6.93055e-08
Chr1	-	7084550	3UTR	AT1G20440.1	AT1G20440	protein_coding_gene-mRNA	1817	2750	2762	504	539	836	1188.15	1805.24	1939.49	395.362	671.397	729.357	-1.38947	0.000169566	0.00306515
Chr1	-	7088067	3UTR	AT1G20450.2	AT1G20450	protein_coding_gene-mRNA	2623	4790	3791	1542	1161	1992	1715.2	3144.4	2662.06	1209.62	1446.18	1737.89	-0.757132	0.00449523	0.0388056
Chr1	-	7103475	3UTR	AT1G20510.2	AT1G20510	protein_coding_gene-mRNA	307	398	348	109	40	94	200.75	261.268	244.367	85.5049	49.8254	82.009	-1.63705	3.52781e-08	2.28483e-06
Chr1	-	7301750	3UTR	AT1G20960.1	AT1G20960	protein_coding_gene-mRNA	313	221	279	152	97	54	204.673	145.076	195.915	119.236	120.827	47.1116	-0.902646	0.00255001	0.0254675
Chr1	-	7378591	3UTR	AT1G21080.2	AT1G21080	protein_coding_gene-mRNA	282	300	229	174	99	106	184.402	196.935	160.805	136.494	123.318	92.4782	-0.613288	0.00390462	0.0350329
Chr1	-	7386838	3UTR	AT1G21100.1	AT1G21100	protein_coding_gene-mRNA	18	33	57	2	1	10	11.7703	21.6629	40.0257	1.5689	1.24563	8.72436	-2.16563	0.00366014	0.0334299
Chr1	-	7407978	3UTR	AT1G21160.1	AT1G21160	protein_coding_gene-mRNA	32	23	35	10	3	2	20.925	15.0984	24.5772	7.84448	3.7369	1.74487	-1.88801	0.000569651	0.00803277
Chr1	-	7704295	3UTR	AT1G21920.1	AT1G21920	protein_coding_gene-mRNA	312	200	437	59	33	125	204.019	131.29	306.864	46.2825	41.106	109.055	-1.62507	1.10869e-05	0.000318602
Chr1	-	7878866	3UTR	AT1G22300.2	AT1G22300	protein_coding_gene-mRNA	742	621	598	494	198	326	485.199	407.656	419.919	387.518	246.636	284.414	-0.503772	0.00318852	0.0300847
Chr1	-	7880519	CDS	AT1G22300.1	AT1G22300	protein_coding_gene-mRNA	83	65	84	135	181	182	54.2743	42.6693	58.9852	105.901	225.46	158.783	1.57689	6.0768e-06	0.000195535
Chr1	-	7895201	CDS	AT1G22360.2	AT1G22360	protein_coding_gene-mRNA	14	23	39	2	2	3	9.1547	15.0984	27.386	1.5689	2.49127	2.61731	-2.3702	9.20082e-05	0.00186454
Chr1	-	7944057	intergenic.igt	AT1G22510.igt	AT1G22510.igt	protein_coding_gene-protein_coding_gene	29	48	43	4	4	8	18.9633	31.5097	30.1948	3.13779	4.98254	6.97949	-2.08711	0.000468396	0.0069041
Chr1	-	8028165	3UTR	AT1G22700.1	AT1G22700	protein_coding_gene-mRNA	235	287	323	328	200	414	153.668	188.401	226.812	257.299	249.127	361.189	0.601702	0.00601252	0.0481204
Chr1	-	8080544	3UTR	AT1G22850.1	AT1G22850	protein_coding_gene-mRNA	749	925	1000	1343	1008	2078	489.777	607.217	702.205	1053.51	1255.6	1812.92	1.18355	4.63115e-11	5.88065e-09
Chr1	-	8260716	3UTR	AT1G23280.1	AT1G23280	protein_coding_gene-mRNA	40	58	37	14	12	2	26.1563	38.0742	25.9816	10.9823	14.9476	1.74487	-1.56753	0.00360545	0.0330386
Chr1	-	8268613	3UTR	AT1G23310.1	AT1G23310	protein_coding_gene-mRNA	15004	14977	15059	44372	24249	20772	9811.23	9831.67	10574.5	34807.5	30205.4	18122.2	1.44568	4.61939e-17	1.70106e-14
Chr1	-	8271229	CDS	AT1G23310.2	AT1G23310	protein_coding_gene-mRNA	67	48	123	133	149	131	43.8118	31.5097	86.3713	104.332	185.6	114.289	1.23723	0.00373092	0.0339334
Chr1	-	8309293	3UTR	AT1G23390.1	AT1G23390	protein_coding_gene-mRNA	288	252	595	81	55	57	188.325	165.426	417.812	63.5403	68.5099	49.7289	-1.93519	3.16473e-05	0.000765265
Chr1	-	8563486	5UTR	AT1G24180.1	AT1G24180	protein_coding_gene-mRNA	11	19	11	1	1	0	7.19298	12.4726	7.72426	0.784448	1.24563	0	-2.41482	0.00152288	0.0174159
Chr1	-	8638864	3UTR	AT1G24350.3	AT1G24350	protein_coding_gene-mRNA	120	97	93	63	20	40	78.4689	63.6758	65.3051	49.4203	24.9127	34.8975	-0.874994	0.00629309	0.0497903
Chr1	-	8759543	3UTR	AT1G24764.1	AT1G24764	protein_coding_gene-mRNA	30	25	33	59	28	51	19.6172	16.4113	23.1728	46.2825	34.8778	44.4943	1.04903	0.00224593	0.0233159
Chr1	-	8889130	3UTR	AT1G25350.2	AT1G25350	protein_coding_gene-mRNA	161	172	130	78	37	21	105.279	112.91	91.2867	61.187	46.0885	18.3212	-1.24869	0.000193166	0.00341278
Chr1	-	8964678	3UTR	AT1G25530.1	AT1G25530	protein_coding_gene-mRNA	10	1	4	28	11	46	6.53907	0.656451	2.80882	21.9646	13.702	40.1321	2.47519	6.17962e-05	0.0013431
Chr1	-	8981755	3UTR	AT1G25560.1	AT1G25560	protein_coding_gene-mRNA	338	295	462	64	38	190	221.021	193.653	324.419	50.2047	47.3341	165.763	-1.38669	0.00182656	0.0199675
Chr1	-	9022603	3UTR	AT1G26100.1	AT1G26100	protein_coding_gene-mRNA	16	13	11	21	15	44	10.4625	8.53387	7.72426	16.4734	18.6845	38.3872	1.35041	0.00326006	0.0305802
Chr1	-	9089523	3UTR	AT1G26270.1	AT1G26270	protein_coding_gene-mRNA	212	297	259	89	88	111	138.628	194.966	181.871	69.8159	109.616	96.8404	-0.883395	0.00147286	0.0170144
Chr1	-	9273711	3UTR	AT1G26790.1	AT1G26790	protein_coding_gene-mRNA	22	10	10	71	49	11	14.386	6.56451	7.02205	55.6958	61.0361	9.5968	1.91043	0.000623064	0.00863479
Chr1	-	9446661	3UTR	AT1G27190.1	AT1G27190	protein_coding_gene-mRNA	114	138	120	21	24	42	74.5454	90.5903	84.2646	16.4734	29.8952	36.6423	-1.55541	6.89829e-08	4.18393e-06
Chr1	-	9449643	3UTR	AT1G27200.1	AT1G27200	protein_coding_gene-mRNA	156	161	178	52	68	44	102.01	105.689	124.993	40.7913	84.7032	38.3872	-1.00116	0.00354354	0.0326146
Chr1	-	9520910	3UTR	AT1G27430.1	AT1G27430	protein_coding_gene-mRNA	129	133	118	61	38	12	84.3541	87.308	82.8602	47.8514	47.3341	10.4692	-1.20268	0.00299948	0.0287212
Chr1	-	9566278	3UTR	AT1G27540.2	AT1G27540	protein_coding_gene-mRNA	110	139	91	43	18	16	71.9298	91.2467	63.9007	33.7313	22.4214	13.959	-1.57874	0.000297844	0.00484999
Chr1	-	9733610	CDS	AT1G27940.1	AT1G27940	protein_coding_gene-mRNA	3	0	0	21	7	6	1.96172	0	0	16.4734	8.71944	5.23462	2.33627	0.00566437	0.0460601
Chr1	-	9832865	3UTR	AT1G28140.1	AT1G28140	protein_coding_gene-mRNA	499	416	496	597	372	818	326.3	273.084	348.294	468.316	463.376	713.653	0.787162	6.8355e-05	0.00146248
Chr1	-	9834946	3UTR	AT1G28150.1	AT1G28150	protein_coding_gene-mRNA	430	552	536	568	323	635	281.18	362.361	376.382	445.567	402.34	553.997	0.458236	0.00345069	0.0318926
Chr1	-	9846901	3UTR	AT1G28190.1	AT1G28190	protein_coding_gene-mRNA	82	42	74	15	9	21	53.6204	27.571	51.9632	11.7667	11.2107	18.3212	-1.54206	0.00242546	0.0245894
Chr1	-	9875649	3UTR	AT1G28260.1	AT1G28260	protein_coding_gene-mRNA	43	26	45	9	8	0	28.118	17.0677	31.5992	7.06004	9.96508	0	-1.87742	0.00251404	0.0252255
Chr1	-	9911950	AMB	AT1G28310.x	AT1G28310	protein_coding_gene-mRNA	62	72	69	96	80	219	40.5423	47.2645	48.4522	75.3071	99.6508	191.064	1.37911	1.07501e-05	0.000311808
Chr1	-	9933923	3UTR	AT1G28330.5	AT1G28330	protein_coding_gene-mRNA	224	190	132	85	47	42	146.475	124.726	92.6911	66.6781	58.5448	36.6423	-1.11492	0.00282704	0.027468
Chr1	-	9972463	3UTR	AT1G28400.1	AT1G28400	protein_coding_gene-mRNA	51	47	31	110	65	76	33.3493	30.8532	21.7684	86.2893	80.9663	66.3052	1.37222	0.00024163	0.004095
Chr1	-	9972634	3UTR	AT1G28400.1	AT1G28400	protein_coding_gene-mRNA	9	19	11	103	37	17	5.88517	12.4726	7.72426	80.7982	46.0885	14.8314	2.1688	7.91241e-05	0.00165685
Chr1	-	10129078	3UTR	AT1G29030.1	AT1G29030	protein_coding_gene-mRNA	55	72	75	18	13	24	35.9649	47.2645	52.6654	14.1201	16.1933	20.9385	-1.34281	0.000308892	0.00497955
Chr1	-	10312831	CDS	AT1G29470.1	AT1G29470	protein_coding_gene-mRNA	24	60	28	4	9	0	15.6938	39.3871	19.6617	3.13779	11.2107	0	-1.93087	0.00415484	0.0367408
Chr1	-	10385035	3UTR	AT1G29700.1	AT1G29700	protein_coding_gene-mRNA	357	436	426	485	385	738	233.445	286.213	299.139	380.458	479.569	643.858	0.866095	9.33196e-06	0.000278414
Chr1	-	10472280	3UTR	AT1G29910.1	AT1G29910	protein_coding_gene-mRNA	8729	10634	14344	3951	2199	5080	5707.96	6980.7	10072.4	3099.36	2739.15	4431.98	-1.12801	6.20017e-07	2.77468e-05
Chr1	-	10475767	CDS	AT1G29920.1	AT1G29920	protein_coding_gene-mRNA	9	26	21	64	45	70	5.88517	17.0677	14.7463	50.2047	56.0536	61.0705	1.92594	0.000132846	0.00250686
Chr1	-	10503305	3UTR	AT1G29980.2	AT1G29980	protein_coding_gene-mRNA	12	29	13	93	61	59	7.84689	19.0371	9.12867	72.9537	75.9837	51.4737	2.35553	5.61366e-11	7.02443e-09
Chr1	-	10685896	3UTR	AT1G30330.1	AT1G30330	protein_coding_gene-mRNA	78	87	65	28	13	13	51.0048	57.1113	45.6433	21.9646	16.1933	11.3417	-1.52872	0.000297323	0.00484999
Chr1	-	10835794	3UTR	AT1G30590.1	AT1G30590	protein_coding_gene-mRNA	117	71	77	21	8	12	76.5072	46.608	54.0698	16.4734	9.96508	10.4692	-2.07681	3.99396e-06	0.00013618
Chr1	-	10944910	3UTR	AT1G30820.1	AT1G30820	protein_coding_gene-mRNA	9	20	20	0	1	2	5.88517	13.129	14.0441	0	1.24563	1.74487	-2.25745	0.00493259	0.0415922
Chr1	-	11158617	3UTR	AT1G31230.1	AT1G31230	protein_coding_gene-mRNA	481	456	376	1252	727	559	314.529	299.342	264.029	982.13	905.577	487.692	1.40079	1.51619e-07	8.28025e-06
Chr1	-	11214899	3UTR	AT1G31330.1	AT1G31330	protein_coding_gene-mRNA	13451	13698	16191	15787	10291	14361	8795.71	8992.07	11369.4	12384.1	12818.8	12529.1	0.370006	0.00317923	0.0300214
Chr1	-	11217928	3UTR	AT1G31340.1	AT1G31340	protein_coding_gene-mRNA	466	457	457	802	537	722	304.721	299.998	320.908	629.128	668.906	629.899	1.05265	4.71277e-19	2.20875e-16
Chr1	-	11221768	CDS	AT1G31350.1	AT1G31350	protein_coding_gene-mRNA	8	3	3	20	35	30	5.23126	1.96935	2.10662	15.689	43.5972	26.1731	2.68893	6.59849e-05	0.00141978
Chr1	-	11246888	3UTR	AT1G31410.1	AT1G31410	protein_coding_gene-mRNA	107	135	70	136	144	176	69.9681	88.6209	49.1544	106.685	179.371	153.549	1.0424	0.000427287	0.00640731
Chr1	-	11399670	3UTR	AT1G31810.1	AT1G31810	protein_coding_gene-mRNA	12	32	34	2	4	3	7.84689	21.0064	23.875	1.5689	4.98254	2.61731	-2.01334	0.00257212	0.0256287
Chr1	-	11435786	intron	AT1G31860.1	AT1G31860	protein_coding_gene-mRNA	4	11	5	37	15	76	2.61563	7.22096	3.51103	29.0246	18.6845	66.3052	2.73731	3.71414e-08	2.38158e-06
Chr1	-	11461812	3UTR	AT1G31920.1	AT1G31920	protein_coding_gene-mRNA	128	102	97	74	22	43	83.7001	66.958	68.1139	58.0492	27.404	37.5148	-0.783039	0.00560991	0.0457326
Chr1	-	11534724	3UTR	AT1G32070.1	AT1G32070	protein_coding_gene-mRNA	647	739	637	888	633	1365	423.078	485.117	447.305	696.59	788.487	1190.88	0.972926	4.19718e-09	3.31873e-07
Chr1	-	11537360	3UTR	AT1G32080.1	AT1G32080	protein_coding_gene-mRNA	1303	1444	1535	2083	1484	1940	852.041	947.916	1077.89	1634.01	1848.52	1692.53	0.83546	2.11036e-05	0.00054727
Chr1	-	11670579	intergenic.pm	AT1G32400.igt	AT1G32400.igt	protein_coding_gene-protein_coding_gene	67	57	51	7	16	18	43.8118	37.4177	35.8125	5.49114	19.9302	15.7039	-1.4237	0.00264019	0.0261956
Chr1	-	11739319	3UTR	AT1G32470.1	AT1G32470	protein_coding_gene-mRNA	1090	1786	1925	2559	1501	1968	712.759	1172.42	1351.75	2007.4	1869.7	1716.95	0.779693	5.31352e-05	0.00117669
Chr1	-	11742052	3UTR	AT1G32490.2	AT1G32490	protein_coding_gene-mRNA	56	37	39	8	9	4	36.6188	24.2887	27.386	6.27559	11.2107	3.48975	-1.85818	0.000563736	0.00797554
Chr1	-	11759467	3UTR	AT1G32530.1	AT1G32530	protein_coding_gene-mRNA	53	71	55	24	11	6	34.6571	46.608	38.6213	18.8268	13.702	5.23462	-1.53123	0.00089545	0.0115122
Chr1	-	11771804	3UTR	AT1G32550.1	AT1G32550	protein_coding_gene-mRNA	228	252	217	505	360	426	149.091	165.426	152.379	396.146	448.429	371.658	1.35842	1.83083e-10	2.00823e-08
Chr1	-	11874933	3UTR	AT1G32790.1	AT1G32790	protein_coding_gene-mRNA	362	381	413	211	124	212	236.714	250.108	290.011	165.519	154.459	184.956	-0.611306	0.00121781	0.0146279
Chr1	-	11920391	3UTR	AT1G32900.1	AT1G32900	protein_coding_gene-mRNA	7258	9212	7602	18884	13729	17016	4746.06	6047.23	5338.16	14813.5	17101.3	14845.4	1.49987	1.01477e-08	7.2863e-07
Chr1	-	12051471	3UTR	AT1G33240.1	AT1G33240	protein_coding_gene-mRNA	126	157	140	69	54	31	82.3923	103.063	98.3087	54.1269	67.2643	27.0455	-0.923052	0.00156486	0.0177542
Chr1	-	12148622	3UTR	AT1G33480.1	AT1G33480	protein_coding_gene-mRNA	1	8	19	52	50	31	0.653907	5.25161	13.3419	40.7913	62.2817	27.0455	2.41209	1.10685e-05	0.000318431
Chr1	-	12349477	3UTR	AT1G33970.1	AT1G33970	protein_coding_gene-mRNA	362	269	314	127	57	148	236.714	176.585	220.492	99.625	71.0012	129.121	-1.03519	0.00230166	0.0237505
Chr1	-	15603615	3UTR	AT1G41830.1	AT1G41830	protein_coding_gene-mRNA	73	166	101	391	271	520	47.7352	108.971	70.9227	306.719	337.567	453.667	2.20891	1.63279e-15	4.92712e-13
Chr1	-	16708068	3UTR	AT1G44000.1	AT1G44000	protein_coding_gene-mRNA	600	719	716	783	499	940	392.344	471.988	502.779	614.223	621.572	820.09	0.58328	0.00114347	0.01391
Chr1	-	16983107	3UTR	AT1G44920.1	AT1G44920	protein_coding_gene-mRNA	430	405	379	605	479	716	281.18	265.863	266.136	474.591	596.659	624.664	1.04744	8.17104e-09	6.01786e-07
Chr1	-	17013399	3UTR	AT1G45010.1	AT1G45010	protein_coding_gene-mRNA	9	10	12	26	15	30	5.88517	6.56451	8.42646	20.3957	18.6845	26.1731	1.48636	0.00336066	0.0312285
Chr1	-	17169548	3UTR	AT1G45230.2	AT1G45230	protein_coding_gene-mRNA	307	386	306	475	389	717	200.75	253.39	214.875	372.613	484.552	625.537	1.13312	5.24206e-09	4.04565e-07
Chr1	-	17561335	3UTR	AT1G47720.1	AT1G47720	protein_coding_gene-mRNA	40	16	25	0	0	2	26.1563	10.5032	17.5551	0	0	1.74487	-3.31507	1.73005e-06	6.67597e-05
Chr1	-	17717142	3UTR	AT1G48030.1	AT1G48030	protein_coding_gene-mRNA	849	1022	1087	1841	1035	1658	555.167	670.893	763.297	1444.17	1289.23	1446.5	1.06528	2.67325e-14	6.16232e-12
Chr1	-	17717433	CDS	AT1G48030.2	AT1G48030	protein_coding_gene-mRNA	0	1	2	5	11	27	0	0.656451	1.40441	3.92224	13.702	23.5558	2.43943	0.0045398	0.0390919
Chr1	-	17886108	AMB	AT1G48410.x	AT1G48410	protein_coding_gene-mRNA	443	464	428	287	117	213	289.681	304.593	300.544	225.137	145.739	185.829	-0.667297	0.000798381	0.010516
Chr1	-	17896673	3UTR	AT1G48420.1	AT1G48420	protein_coding_gene-mRNA	640	523	527	709	420	777	418.501	343.324	370.062	556.174	523.167	677.883	0.626652	0.00211332	0.0223441
Chr1	-	17908610	3UTR	AT1G48450.2	AT1G48450	protein_coding_gene-mRNA	844	1069	1106	2100	1944	2583	551.898	701.746	776.639	1647.34	2421.51	2253.5	1.62126	3.64041e-20	2.03998e-17
Chr1	-	17921982	3UTR	AT1G48490.1	AT1G48490	protein_coding_gene-mRNA	292	261	241	181	67	103	190.941	171.334	169.231	141.985	83.4575	89.8609	-0.729549	0.00124265	0.0148778
Chr1	-	17965681	intergenic.igt	AT1G48605.igt	AT1G48605.igt	protein_coding_gene-protein_coding_gene	9	5	5	14	11	70	5.88517	3.28226	3.51103	10.9823	13.702	61.0705	2.15755	0.00277563	0.0271448
Chr1	-	18043729	3UTR	AT1G48790.1	AT1G48790	protein_coding_gene-mRNA	234	214	263	120	63	63	153.014	140.481	184.68	94.1338	78.475	54.9635	-1.04583	5.17115e-05	0.00115109
Chr1	-	18084781	3UTR	AT1G48900.1	AT1G48900	protein_coding_gene-mRNA	90	51	37	30	10	10	58.8517	33.479	25.9816	23.5335	12.4563	8.72436	-1.28505	0.00490744	0.0414479
Chr1	-	18176771	3UTR	AT1G49140.1	AT1G49140	protein_coding_gene-mRNA	366	378	388	448	299	508	239.33	248.139	272.456	351.433	372.445	443.198	0.613884	0.000257875	0.00433045
Chr1	-	18321797	3UTR	AT1G49500.1	AT1G49500	protein_coding_gene-mRNA	240	214	753	35	69	49	156.938	140.481	528.761	27.4557	85.9488	42.7494	-2.0802	0.000679311	0.00928201
Chr1	-	18368207	AMB	AT1G49630.x	AT1G49630	protein_coding_gene-mRNA	16	30	34	8	2	0	10.4625	19.6935	23.875	6.27559	2.49127	0	-1.99382	0.00413042	0.0366128
Chr1	-	18378694	3UTR	AT1G49660.1	AT1G49660	protein_coding_gene-mRNA	173	164	202	258	179	214	113.126	107.658	141.845	202.388	222.969	186.701	0.74068	0.00119241	0.0143764
Chr1	-	18388765	3UTR	AT1G49700.1	AT1G49700	protein_coding_gene-mRNA	39	21	46	35	67	94	25.5024	13.7855	32.3014	27.4557	83.4575	82.009	1.31256	0.00482565	0.040918
Chr1	-	18519998	3UTR	AT1G50020.1	AT1G50020	protein_coding_gene-mRNA	2030	2265	2141	2588	1904	4019	1327.43	1486.86	1503.42	2030.15	2371.69	3506.32	0.865447	1.3865e-07	7.62045e-06
Chr1	-	18522440	3UTR	AT1G50030.2	AT1G50030	protein_coding_gene-mRNA	112	148	120	64	16	26	73.2376	97.1548	84.2646	50.2047	19.9302	22.6833	-1.32663	0.00478987	0.0407621
Chr1	-	18681976	3UTR	AT1G50430.1	AT1G50430	protein_coding_gene-mRNA	270	250	244	291	203	340	176.555	164.113	171.338	228.275	252.864	296.628	0.595523	0.00207725	0.0220831
Chr1	-	18687749	3UTR	AT1G50450.1	AT1G50450	protein_coding_gene-mRNA	34	65	57	113	67	80	22.2329	42.6693	40.0257	88.6427	83.4575	69.7949	1.16241	0.000297645	0.00484999
Chr1	-	18726236	3UTR	AT1G50570.2	AT1G50570	protein_coding_gene-mRNA	256	275	244	135	65	126	167.4	180.524	171.338	105.901	80.9663	109.927	-0.780419	0.00582323	0.0471585
Chr1	-	18866691	3UTR	AT1G50910.1	AT1G50910	protein_coding_gene-mRNA	17	12	19	2	0	0	11.1164	7.87741	13.3419	1.5689	0	0	-2.40972	0.00366112	0.0334299
Chr1	-	18943485	3UTR	AT1G51140.1	AT1G51140	protein_coding_gene-mRNA	156	162	214	310	160	298	102.01	106.345	150.272	243.179	199.302	259.986	0.953214	0.000114693	0.00222431
Chr1	-	19117472	3UTR	AT1G51550.1	AT1G51550	protein_coding_gene-mRNA	78	60	52	18	11	18	51.0048	39.3871	36.5147	14.1201	13.702	15.7039	-1.40914	0.00466703	0.0398879
Chr1	-	19122169	3UTR	AT1G51570.1	AT1G51570	protein_coding_gene-mRNA	252	153	226	114	65	93	164.785	100.437	158.698	89.4271	80.9663	81.1366	-0.735488	0.00234479	0.0240611
Chr1	-	19221012	3UTR	AT1G51805.2	AT1G51805	protein_coding_gene-mRNA	1478	1514	1372	1024	523	627	966.475	993.867	963.426	803.275	651.467	547.018	-0.539995	0.00254207	0.0254364
Chr1	-	19246248	intergenic.pm	AT1G51840.igt	AT1G51840.igt	protein_coding_gene-protein_coding_gene	141	165	199	32	23	39	92.2009	108.314	139.739	25.1024	28.6496	34.025	-1.89195	2.38566e-09	1.9966e-07
Chr1	-	19295902	3UTR	AT1G51940.1	AT1G51940	protein_coding_gene-mRNA	10	17	11	1	0	0	6.53907	11.1597	7.72426	0.784448	0	0	-2.57777	0.000776941	0.0102809
Chr1	-	19333158	3UTR	AT1G52000.1	AT1G52000	protein_coding_gene-mRNA	1239	1627	1771	701	298	559	810.191	1068.05	1243.61	549.898	371.199	487.692	-1.11279	0.000175966	0.00314772
Chr1	-	19420770	3UTR	AT1G52160.1	AT1G52160	protein_coding_gene-mRNA	56	52	30	17	5	1	36.6188	34.1355	21.0662	13.3356	6.22817	0.872436	-1.89932	0.000684384	0.00933079
Chr1	-	19453603	3UTR	AT1G52220.1	AT1G52220	protein_coding_gene-mRNA	1463	1774	2028	1790	1205	2478	956.666	1164.54	1424.07	1404.16	1500.99	2161.9	0.510304	0.00413466	0.0366377
Chr1	-	19561554	3UTR	AT1G52510.1	AT1G52510	protein_coding_gene-mRNA	360	577	618	664	562	783	235.407	378.772	433.963	520.874	700.047	683.118	0.848157	3.8436e-05	0.000903157
Chr1	-	19573074	3UTR	AT1G52550.1	AT1G52550	protein_coding_gene-mRNA	84	82	89	124	140	199	54.9282	53.829	62.4963	97.2716	174.389	173.615	1.31958	0.000135641	0.00254669
Chr1	-	19760105	3UTR	AT1G53030.1	AT1G53030	protein_coding_gene-mRNA	182	170	204	470	449	790	119.011	111.597	143.25	368.691	559.29	689.225	2.06098	2.41384e-14	5.7084e-12
Chr1	-	19840454	3UTR	AT1G53200.1	AT1G53200	protein_coding_gene-mRNA	30	20	11	0	2	0	19.6172	13.129	7.72426	0	2.49127	0	-2.80256	8.58597e-05	0.00176774
Chr1	-	19854714	3UTR	AT1G53240.1	AT1G53240	protein_coding_gene-mRNA	420	497	491	721	394	878	274.641	326.256	344.783	565.587	490.78	765.999	0.937631	5.26073e-07	2.41722e-05
Chr1	-	19966943	3UTR	AT1G53500.1	AT1G53500	protein_coding_gene-mRNA	125	145	139	93	22	32	81.7384	95.1854	97.6065	72.9537	27.404	27.918	-1.03196	0.00240939	0.0244901
Chr1	-	19976413	3UTR	AT1G53520.1	AT1G53520	protein_coding_gene-mRNA	4	3	0	17	12	6	2.61563	1.96935	0	13.3356	14.9476	5.23462	2.04822	0.00159609	0.0180449
Chr1	-	19984771	3UTR	AT1G53560.1	AT1G53560	protein_coding_gene-mRNA	311	356	467	653	558	1008	203.365	233.697	327.93	512.245	695.064	879.416	1.41875	7.4286e-09	5.55035e-07
Chr1	-	19991345	3UTR	AT1G53580.1	AT1G53580	protein_coding_gene-mRNA	418	348	420	173	79	204	273.333	228.445	294.926	135.71	98.4052	177.977	-0.922793	0.00046334	0.00685056
Chr1	-	20073995	3UTR	AT1G53780.3	AT1G53780	protein_coding_gene-mRNA	71	43	50	17	9	7	46.4274	28.2274	35.1103	13.3356	11.2107	6.10705	-1.72379	8.80442e-05	0.00179835
Chr1	-	20158695	3UTR	AT1G54010.1	AT1G54010	protein_coding_gene-mRNA	79	79	62	17	5	22	51.6587	51.8596	43.5367	13.3356	6.22817	19.1936	-1.66247	0.00305261	0.0291218
Chr1	-	20293187	3UTR	AT1G54370.1	AT1G54370	protein_coding_gene-mRNA	269	221	191	292	213	340	175.901	145.076	134.121	229.059	265.32	296.628	0.787084	1.24232e-05	0.000350363
Chr1	-	20357005	3UTR	AT1G54500.1	AT1G54500	protein_coding_gene-mRNA	881	1033	1058	1444	780	1476	576.092	678.114	742.933	1132.74	971.595	1287.72	0.759587	9.7686e-07	4.14192e-05
Chr1	-	20483952	intergenic.igt	AT1G54950.igt	AT1G54950.igt	protein_coding_gene-protein_coding_gene	48	47	67	6	6	6	31.3876	30.8532	47.0478	4.70669	7.47381	5.23462	-2.4327	1.34565e-06	5.39452e-05
Chr1	-	20597980	3UTR	AT1G55210.2	AT1G55210	protein_coding_gene-mRNA	194	241	190	519	190	400	126.858	158.205	133.419	407.129	236.671	348.975	1.22426	7.07096e-07	3.11569e-05
Chr1	-	20648482	3UTR	AT1G55330.1	AT1G55330	protein_coding_gene-mRNA	11	34	20	71	80	120	7.19298	22.3193	14.0441	55.6958	99.6508	104.692	2.37879	1.01793e-08	7.28868e-07
Chr1	-	20666227	3UTR	AT1G55360.1	AT1G55360	protein_coding_gene-mRNA	368	348	354	545	377	544	240.638	228.445	248.581	427.524	469.604	474.605	0.922021	2.77739e-06	9.94344e-05
Chr1	-	20802738	3UTR	AT1G55670.1	AT1G55670	protein_coding_gene-mRNA	15756	19186	22072	21090	14606	30087	10303	12594.7	15499.1	16544	18193.7	26249	0.660665	0.000174426	0.00312453
Chr1	-	20879465	3UTR	AT1G55860.1	AT1G55860	protein_coding_gene-mRNA	135	103	123	43	25	30	88.2775	67.6145	86.3713	33.7313	31.1409	26.1731	-1.36082	1.65301e-05	0.000444312
Chr1	-	20879503	3UTR	AT1G55860.1	AT1G55860	protein_coding_gene-mRNA	106	75	114	62	19	26	69.3142	49.2338	80.0514	48.6358	23.6671	22.6833	-0.999807	0.00251174	0.0252122
Chr1	-	20927752	3UTR	AT1G55960.1	AT1G55960	protein_coding_gene-mRNA	1331	1665	1574	2113	1635	2013	870.351	1092.99	1105.27	1657.54	2036.61	1756.21	0.807957	0.00291822	0.0281628
Chr1	-	21025897	3UTR	AT1G56180.1	AT1G56180	protein_coding_gene-mRNA	139	120	128	130	140	168	90.8931	78.7741	89.8823	101.978	174.389	146.569	0.681795	0.0060038	0.048092
Chr1	-	21072958	3UTR	AT1G56280.1	AT1G56280	protein_coding_gene-mRNA	8482	8043	7923	4561	2838	4798	5546.44	5279.84	5563.57	3577.87	3535.11	4185.95	-0.531325	0.00187493	0.0203925
Chr1	-	21089923	3UTR	AT1G56340.2	AT1G56340	protein_coding_gene-mRNA	810	782	642	508	258	129	529.665	513.345	450.816	398.5	321.374	112.544	-0.820673	0.00426203	0.0374359
Chr1	-	21198304	3UTR	AT1G56580.1	AT1G56580	protein_coding_gene-mRNA	423	459	503	670	540	1013	276.603	301.311	353.209	525.58	672.643	883.778	1.14428	2.7259e-08	1.81097e-06
Chr1	-	21464005	3UTR	AT1G58030.1	AT1G58030	protein_coding_gene-mRNA	896	836	753	358	269	352	585.901	548.793	528.761	280.833	335.076	307.098	-0.845768	2.20784e-07	1.1181e-05
Chr1	-	21612293	3UTR	AT1G58270.1	AT1G58270	protein_coding_gene-mRNA	15	22	39	46	25	101	9.80861	14.4419	27.386	36.0846	31.1409	88.1161	1.46786	0.00131768	0.0155593
Chr1	-	22060956	3UTR	AT1G59930.1	AT1G59930	protein_coding_gene-mRNA	82	69	91	10	24	12	53.6204	45.2951	63.9007	7.84448	29.8952	10.4692	-1.65014	0.00135932	0.0159677
Chr1	-	22070190	intron	AT1G59950.1	AT1G59950	protein_coding_gene-mRNA	25	52	15	3	0	1	16.3477	34.1355	10.5331	2.35335	0	0.872436	-3.19873	9.74558e-06	0.000288295
Chr1	-	22071311	3UTR	AT1G59960.1	AT1G59960	protein_coding_gene-mRNA	107	71	64	169	106	150	69.9681	46.608	44.9411	132.572	132.037	130.865	1.25586	9.91343e-06	0.000292044
Chr1	-	22264387	3UTR	AT1G60430.1	AT1G60430	protein_coding_gene-mRNA	124	106	94	149	116	146	81.0845	69.5838	66.0073	116.883	144.494	127.376	0.819403	0.00200016	0.0214646
Chr1	-	22314176	3UTR	AT1G60590.1	AT1G60590	protein_coding_gene-mRNA	0	0	0	6	4	11	0	0	0	4.70669	4.98254	9.5968	2.72211	5.7906e-05	0.00127101
Chr1	-	22324649	3UTR	AT1G60600.1	AT1G60600	protein_coding_gene-mRNA	28	64	73	135	86	73	18.3094	42.0129	51.261	105.901	107.125	63.6878	1.25074	0.000433714	0.00647732
Chr1	-	22334633	3UTR	AT1G60630.1	AT1G60630	protein_coding_gene-mRNA	0	1	4	10	10	9	0	0.656451	2.80882	7.84448	12.4563	7.85193	2.28908	0.000299505	0.00487088
Chr1	-	22338765	intron	AT1G60640.4	AT1G60640	protein_coding_gene-mRNA	19	4	14	3	0	0	12.4242	2.6258	9.83087	2.35335	0	0	-2.09065	0.00587849	0.0474255
Chr1	-	22354774	3UTR	AT1G60710.1	AT1G60710	protein_coding_gene-mRNA	210	179	204	232	210	189	137.321	117.505	143.25	181.992	261.583	164.89	0.59476	0.00110669	0.0135328
Chr1	-	22445312	3UTR	AT1G60960.1	AT1G60960	protein_coding_gene-mRNA	71	65	115	151	81	265	46.4274	42.6693	80.7536	118.452	100.896	231.196	1.36013	4.64607e-05	0.00105424
Chr1	-	22589197	3UTR	AT1G61255.1	AT1G61255	protein_coding_gene-mRNA	30	10	18	74	60	110	19.6172	6.56451	12.6397	58.0492	74.7381	95.968	2.27205	5.55189e-05	0.00122317
Chr1	-	22720692	3UTR	AT1G61580.1	AT1G61580	protein_coding_gene-mRNA	227	249	202	101	65	77	148.437	163.456	141.845	79.2293	80.9663	67.1776	-0.964907	0.00249872	0.0251109
Chr1	-	22746371	3UTR	AT1G61640.1	AT1G61640	protein_coding_gene-mRNA	11	32	24	1	1	6	7.19298	21.0064	16.8529	0.784448	1.24563	5.23462	-2.00464	0.00596251	0.0478641
Chr1	-	22753775	3UTR	AT1G61660.4	AT1G61660	protein_coding_gene-mRNA	340	375	400	489	346	438	222.329	246.169	280.882	383.595	430.99	382.127	0.664822	0.00126466	0.0150932
Chr1	-	22793260	3UTR	AT1G61730.1	AT1G61730	protein_coding_gene-mRNA	71	76	47	19	15	24	46.4274	49.8903	33.0036	14.9045	18.6845	20.9385	-1.18322	0.00275184	0.0269929
Chr1	-	22975595	AMB	AT1G62180.x	AT1G62180	protein_coding_gene-mRNA	2119	2608	1770	4362	3298	3384	1385.63	1712.02	1242.9	3421.76	4108.1	2952.32	1.24506	6.91799e-07	3.064e-05
Chr1	-	22976225	CDS	AT1G62180.1	AT1G62180	protein_coding_gene-mRNA	5	23	18	35	53	167	3.26954	15.0984	12.6397	27.4557	66.0186	145.697	2.51708	4.08629e-05	0.000943838
Chr1	-	23084372	3UTR	AT1G62390.1	AT1G62390	protein_coding_gene-mRNA	138	148	122	59	43	25	90.2392	97.1548	85.669	46.2825	53.5623	21.8109	-1.13623	0.000420361	0.00632185
Chr1	-	23136369	3UTR	AT1G62510.1	AT1G62510	protein_coding_gene-mRNA	120	56	134	29	33	19	78.4689	36.7613	94.0955	22.749	41.106	16.5763	-1.30504	0.00275579	0.0270098
Chr1	-	23536546	3UTR	AT1G63470.1	AT1G63470	protein_coding_gene-mRNA	19	15	24	47	64	53	12.4242	9.84677	16.8529	36.8691	79.7206	46.2391	1.92296	6.4287e-07	2.867e-05
Chr1	-	23668764	CDS	AT1G63800.1	AT1G63800	protein_coding_gene-mRNA	2	11	16	61	24	48	1.30781	7.22096	11.2353	47.8514	29.8952	41.8769	2.23687	0.0003088	0.00497955
Chr1	-	23712305	3UTR	AT1G63880.1	AT1G63880	protein_coding_gene-mRNA	262	242	305	91	71	97	171.324	158.861	214.173	71.3848	88.4401	84.6263	-1.12391	0.000172062	0.00309723
Chr1	-	24030916	3UTR	AT1G64670.1	AT1G64670	protein_coding_gene-mRNA	35	46	44	53	55	72	22.8868	30.1968	30.897	41.5758	68.5099	62.8154	0.996056	0.00137621	0.0161321
Chr1	-	24039840	3UTR	AT1G64700.1	AT1G64700	protein_coding_gene-mRNA	6	19	6	26	14	30	3.92344	12.4726	4.21323	20.3957	17.4389	26.1731	1.4531	0.00591961	0.0475802
Chr1	-	24046748	3UTR	AT1G64720.1	AT1G64720	protein_coding_gene-mRNA	10291	9946	10297	12700	11239	14701	6729.36	6529.06	7230.61	9962.5	13999.7	12825.7	0.836965	2.10806e-07	1.07603e-05
Chr1	-	24052605	3UTR	AT1G64750.2	AT1G64750	protein_coding_gene-mRNA	879	841	709	850	524	972	574.785	552.075	497.864	666.781	652.713	848.008	0.414886	0.00113606	0.0138329
Chr1	-	24060816	3UTR	AT1G64780.1	AT1G64780	protein_coding_gene-mRNA	872	1154	732	1664	1222	3066	570.207	757.545	514.014	1305.32	1522.17	2674.89	1.5393	1.86355e-08	1.27162e-06
Chr1	-	24137521	3UTR	AT1G64980.1	AT1G64980	protein_coding_gene-mRNA	164	234	185	244	204	298	107.241	153.61	129.908	191.405	254.11	259.986	0.836854	6.8677e-05	0.0014679
Chr1	-	24167226	3UTR	AT1G65060.1	AT1G65060	protein_coding_gene-mRNA	2	1	0	64	18	51	1.30781	0.656451	0	50.2047	22.4214	44.4943	4.12435	1.82642e-11	2.53117e-09
Chr1	-	24306715	3UTR	AT1G65440.2	AT1G65440	protein_coding_gene-mRNA	490	378	386	212	76	149	320.415	248.139	271.051	166.303	94.6683	129.993	-1.07281	1.69299e-06	6.58224e-05
Chr1	-	24307022	AMB	AT1G65440.x	AT1G65440	protein_coding_gene-mRNA	7	7	5	34	34	17	4.57735	4.59516	3.51103	26.6712	42.3516	14.8314	2.17836	0.001591	0.0179953
Chr1	-	24362253	3UTR	AT1G65540.1	AT1G65540	protein_coding_gene-mRNA	118	129	99	54	32	39	77.1611	84.6822	69.5183	42.3602	39.8603	34.025	-0.965097	0.00109269	0.0133934
Chr1	-	24377324	3UTR	AT1G65580.1	AT1G65580	protein_coding_gene-mRNA	141	117	151	80	27	36	92.2009	76.8048	106.033	62.7559	33.6321	31.4077	-1.04519	0.00326531	0.0305961
Chr1	-	24418129	3UTR	AT1G65660.1	AT1G65660	protein_coding_gene-mRNA	251	148	194	77	47	41	164.131	97.1548	136.228	60.4025	58.5448	35.7699	-1.32448	7.23198e-06	0.000225689
Chr1	-	24515885	3UTR	AT1G65900.1	AT1G65900	protein_coding_gene-mRNA	2	1	3	11	2	26	1.30781	0.656451	2.10662	8.62893	2.49127	22.6833	2.17819	0.00551761	0.0451229
Chr1	-	24546761	3UTR	AT1G65950.1	AT1G65950	protein_coding_gene-mRNA	44	40	21	86	55	43	28.7719	26.258	14.7463	67.4626	68.5099	37.5148	1.22817	0.00345254	0.0318983
Chr1	-	24605702	3UTR	AT1G66100.1	AT1G66100	protein_coding_gene-mRNA	5982	5484	6084	11861	6715	11646	3911.67	3599.98	4272.22	9304.34	8364.44	10160.4	1.16997	0.00382118	0.0345246
Chr1	-	24655251	AMB	AT1G66200.x	AT1G66200	protein_coding_gene-mRNA	3443	3690	3815	3306	2784	3911	2251.4	2422.3	2678.91	2593.39	3467.85	3412.1	0.363154	0.00297602	0.028539
Chr1	-	24686501	AMB	AT1G66240.x	AT1G66240	protein_coding_gene-mRNA	6	10	6	9	15	40	3.92344	6.56451	4.21323	7.06004	18.6845	34.8975	1.72852	0.00610231	0.0486995
Chr1	-	24965305	3UTR	AT1G66920.2	AT1G66920	protein_coding_gene-mRNA	213	121	136	48	38	38	139.282	79.4306	95.4999	37.6535	47.3341	33.1526	-1.36622	0.000100246	0.00199694
Chr1	-	25028725	3UTR	AT1G67050.1	AT1G67050	protein_coding_gene-mRNA	89	83	76	96	87	108	58.1978	54.4855	53.3676	75.3071	108.37	94.2231	0.717474	0.00615162	0.0489717
Chr1	-	25048557	AMB	AT1G67090.x	AT1G67090	protein_coding_gene-mRNA	0	0	0	7	21	3	0	0	0	5.49114	26.1583	2.61731	2.8982	0.000696246	0.00945083
Chr1	-	25072284	CDS	AT1G67120.1	AT1G67120	protein_coding_gene-mRNA	44	41	52	17	0	7	28.7719	26.9145	36.5147	13.3356	0	6.10705	-1.85722	0.00161492	0.0181861
Chr1	-	25153871	CDS	AT1G67230.1	AT1G67230	protein_coding_gene-mRNA	65	93	104	23	6	15	42.504	61.05	73.0294	18.0423	7.47381	13.0865	-1.86052	0.00143439	0.0166612
Chr1	-	25163683	3UTR	AT1G67250.1	AT1G67250	protein_coding_gene-mRNA	210	196	219	251	143	248	137.321	128.664	153.783	196.897	178.126	216.364	0.493911	0.00459599	0.0394377
Chr1	-	25188360	3UTR	AT1G67280.1	AT1G67280	protein_coding_gene-mRNA	443	620	475	777	484	811	289.681	407	333.548	609.516	602.887	707.546	0.891061	2.62424e-08	1.75246e-06
Chr1	-	25248001	3UTR	AT1G67400.1	AT1G67400	protein_coding_gene-mRNA	23	26	46	53	33	68	15.0399	17.0677	32.3014	41.5758	41.106	59.3257	1.11101	0.000366797	0.00569422
Chr1	-	25444804	3UTR	AT1G67860.1	AT1G67860	protein_coding_gene-mRNA	1604	1009	842	2267	1475	2922	1048.87	662.359	591.257	1778.34	1837.31	2549.26	1.40035	1.87941e-11	2.57689e-09
Chr1	-	25446285	3UTR	AT1G67865.1	AT1G67865	protein_coding_gene-mRNA	4286	2860	2286	5327	3112	5711	2802.65	1877.45	1605.24	4178.76	3876.42	4982.48	1.03656	1.47222e-06	5.82047e-05
Chr1	-	25453913	3UTR	AT1G67880.1	AT1G67880	protein_coding_gene-mRNA	98	114	119	196	150	232	64.0829	74.8354	83.5624	153.752	186.845	202.405	1.25231	8.89884e-06	0.000266727
Chr1	-	25646312	3UTR	AT1G68400.1	AT1G68400	protein_coding_gene-mRNA	1	2	0	20	8	4	0.653907	1.3129	0	15.689	9.96508	3.48975	2.29052	0.00614686	0.048964
Chr1	-	25676478	3UTR	AT1G68470.1	AT1G68470	protein_coding_gene-mRNA	0	6	1	39	4	11	0	3.93871	0.702205	30.5935	4.98254	9.5968	2.42117	0.000545581	0.00777846
Chr1	-	25709113	3UTR	AT1G68520.1	AT1G68520	protein_coding_gene-mRNA	645	529	803	225	136	187	421.77	347.263	563.871	176.501	169.406	163.146	-1.3275	0.000195545	0.00344122
Chr1	-	25836712	CDS	AT1G68790.1	AT1G68790	protein_coding_gene-mRNA	17	31	23	5	5	0	11.1164	20.35	16.1507	3.92224	6.22817	0	-1.86553	0.0023842	0.0243203
Chr1	-	25926961	intergenic.pm	AT1G68970.igt	AT1G68970.igt	tRNA-tRNA	155	171	175	216	95	310	101.356	112.253	122.886	169.441	118.335	270.455	0.719326	0.00627524	0.0496949
Chr1	-	25935032	AMB	AT1G68990.x	AT1G68990	protein_coding_gene-mRNA	108	85	61	26	26	17	70.622	55.7984	42.8345	20.3957	32.3865	14.8314	-1.26285	0.00241223	0.0244996
Chr1	-	26040688	3UTR	AT1G69270.1	AT1G69270	protein_coding_gene-mRNA	146	146	133	59	19	40	95.4705	95.8419	93.3933	46.2825	23.6671	34.8975	-1.36378	0.000180368	0.00321531
Chr1	-	26050228	3UTR	AT1G69295.1	AT1G69295	protein_coding_gene-mRNA	322	317	313	543	387	805	210.558	208.095	219.79	425.956	482.061	702.311	1.31413	1.49418e-09	1.31452e-07
Chr1	-	26054657	AMB	AT1G69310.x	AT1G69310	protein_coding_gene-mRNA	342	227	256	131	74	88	223.636	149.014	179.765	102.763	92.177	76.7744	-1.00243	0.00012399	0.00237275
Chr1	-	26161935	CDS	AT1G69570.1	AT1G69570	protein_coding_gene-mRNA	0	1	7	27	13	9	0	0.656451	4.91544	21.1801	16.1933	7.85193	2.26735	0.00138402	0.0161725
Chr1	-	26228563	3UTR	AT1G69730.1	AT1G69730	protein_coding_gene-mRNA	207	180	115	89	41	33	135.359	118.161	80.7536	69.8159	51.071	28.7904	-1.10851	0.00153096	0.0174694
Chr1	-	26341858	3UTR	AT1G69935.1	AT1G69935	protein_coding_gene-mRNA	229	316	216	405	391	480	149.745	207.439	151.676	317.702	487.043	418.769	1.23884	2.07161e-07	1.0603e-05
Chr1	-	26363223	AMB	AT1G70000.x	AT1G70000	protein_coding_gene-mRNA	39	67	33	169	82	227	25.5024	43.9822	23.1728	132.572	102.142	198.043	2.10899	7.95531e-08	4.7033e-06
Chr1	-	26363548	3UTR	AT1G70000.2	AT1G70000	protein_coding_gene-mRNA	250	429	282	584	459	786	163.477	281.618	198.022	458.118	571.746	685.735	1.36799	1.28673e-05	0.000361308
Chr1	-	26465874	3UTR	AT1G70280.1	AT1G70280	protein_coding_gene-mRNA	35	24	22	62	90	44	22.8868	15.7548	15.4485	48.6358	112.107	38.3872	1.72111	0.000195452	0.00344122
Chr1	-	26471082	3UTR	AT1G70290.1	AT1G70290	protein_coding_gene-mRNA	181	186	365	40	23	74	118.357	122.1	256.305	31.3779	28.6496	64.5603	-1.7919	0.000738247	0.00992169
Chr1	-	26477911	3UTR	AT1G70300.1	AT1G70300	protein_coding_gene-mRNA	93	89	140	20	19	10	60.8134	58.4242	98.3087	15.689	23.6671	8.72436	-1.99104	0.000180838	0.00322146
Chr1	-	26488523	3UTR	AT1G70320.1	AT1G70320	protein_coding_gene-mRNA	157	184	173	96	32	44	102.663	120.787	121.482	75.3071	39.8603	38.3872	-1.11917	5.81797e-05	0.00127525
Chr1	-	26584702	3UTR	AT1G70520.1	AT1G70520	protein_coding_gene-mRNA	142	74	106	32	15	19	92.8548	48.5774	74.4338	25.1024	18.6845	16.5763	-1.74935	3.90926e-07	1.8704e-05
Chr1	-	26608135	intergenic.igt	AT1G70600.igt	AT1G70600.igt	protein_coding_gene-protein_coding_gene	330	199	233	71	59	146	215.789	130.634	163.614	55.6958	73.4925	127.376	-0.958761	0.00255589	0.025507
Chr1	-	26688324	AMB	AT1G70770.x	AT1G70770	protein_coding_gene-mRNA	164	174	114	193	162	220	107.241	114.223	80.0514	151.399	201.793	191.936	0.835135	0.000175264	0.00313734
Chr1	-	26709971	3UTR	AT1G70830.3	AT1G70830	protein_coding_gene-mRNA	8	10	12	98	64	97	5.23126	6.56451	8.42646	76.876	79.7206	84.6263	3.36871	3.26811e-23	2.71749e-20
Chr1	-	26764675	3UTR	AT1G70985.1	AT1G70985	protein_coding_gene-mRNA	112	98	83	197	123	176	73.2376	64.3322	58.283	154.536	153.213	153.549	1.20927	1.71882e-06	6.64258e-05
Chr1	-	26795255	3UTR	AT1G71030.1	AT1G71030	protein_coding_gene-mRNA	1214	870	1635	273	161	296	793.844	571.113	1148.11	214.154	200.547	258.241	-1.81698	5.78185e-07	2.62855e-05
Chr1	-	26960737	intergenic.igt	AT1G71710.igt	AT1G71710.igt	protein_coding_gene-protein_coding_gene	11	7	10	2	0	0	7.19298	4.59516	7.02205	1.5689	0	0	-2.19257	0.00544371	0.0447172
Chr1	-	27111924	3UTR	AT1G72040.1	AT1G72040	protein_coding_gene-mRNA	173	157	115	43	24	22	113.126	103.063	80.7536	33.7313	29.8952	19.1936	-1.74149	1.10077e-05	0.000317389
Chr1	-	27153661	3UTR	AT1G72160.1	AT1G72160	protein_coding_gene-mRNA	100	73	144	51	22	24	65.3907	47.9209	101.118	40.0069	27.404	20.9385	-1.20158	0.00285105	0.0276492
Chr1	-	27339130	3UTR	AT1G72610.1	AT1G72610	protein_coding_gene-mRNA	5885	5218	3338	10897	10331	7811	3848.24	3425.36	2343.96	8548.14	12868.7	6814.6	1.50253	1.22587e-06	5.0078e-05
Chr1	-	27398664	3UTR	AT1G72810.1	AT1G72810	protein_coding_gene-mRNA	87	82	94	121	115	129	56.8899	53.829	66.0073	94.9183	143.248	112.544	0.949404	0.00317146	0.0299824
Chr1	-	27405471	3UTR	AT1G72830.2	AT1G72830	protein_coding_gene-mRNA	204	144	138	6	29	21	133.397	94.529	96.9043	4.70669	36.1234	18.3212	-2.19021	0.000129205	0.00244531
Chr1	-	27590815	3UTR	AT1G73390.4	AT1G73390	protein_coding_gene-mRNA	417	342	332	522	398	472	272.679	224.506	233.132	409.482	495.763	411.79	0.831391	0.000889302	0.0114675
Chr1	-	27688316	3UTR	AT1G73650.2	AT1G73650	protein_coding_gene-mRNA	243	289	237	328	198	434	158.899	189.714	166.423	257.299	246.636	378.637	0.768474	0.000191085	0.0033855
Chr1	-	27690416	3UTR	AT1G73655.1	AT1G73655	protein_coding_gene-mRNA	387	449	453	921	586	900	253.062	294.747	318.099	722.477	729.942	785.193	1.34954	1.42198e-10	1.59367e-08
Chr1	-	27704035	AMB	AT1G73680.x	AT1G73680	protein_coding_gene-mRNA	522	360	378	171	137	138	341.34	236.322	265.434	134.141	170.652	120.396	-0.972987	8.77843e-05	0.00179521
Chr1	-	27805053	3UTR	AT1G73960.2	AT1G73960	protein_coding_gene-mRNA	103	92	78	56	6	14	67.3525	60.3935	54.772	43.9291	7.47381	12.2141	-1.37762	0.00213637	0.0225397
Chr1	-	27851600	3UTR	AT1G74070.1	AT1G74070	protein_coding_gene-mRNA	155	198	196	235	164	294	101.356	129.977	137.632	184.345	204.284	256.496	0.793952	0.000277596	0.00461055
Chr1	-	27891499	3UTR	AT1G74170.1	AT1G74170	protein_coding_gene-mRNA	34	11	7	0	1	0	22.2329	7.22096	4.91544	0	1.24563	0	-2.36977	0.00510625	0.0427211
Chr1	-	27984669	exon	AT1G74453.1	AT1G74453	snoRNA-snoRNA	6	7	14	0	0	0	3.92344	4.59516	9.83087	0	0	0	-2.56959	0.00156486	0.0177542
Chr1	-	28017605	3UTR	AT1G74560.2	AT1G74560	protein_coding_gene-mRNA	722	944	751	445	339	297	472.121	619.69	527.356	349.08	422.27	259.114	-0.645152	0.00296752	0.0284999
Chr1	-	28115908	3UTR	AT1G74840.2	AT1G74840	protein_coding_gene-mRNA	290	218	236	325	276	451	189.633	143.106	165.72	254.946	343.795	393.469	0.971451	9.48893e-05	0.00190793
Chr1	-	28129904	3UTR	AT1G74880.1	AT1G74880	protein_coding_gene-mRNA	1861	2331	2328	2606	2014	3109	1216.92	1530.19	1634.73	2044.27	2508.71	2712.4	0.720228	0.000207093	0.00360448
Chr1	-	28152003	AMB	AT1G74960.x	AT1G74960	protein_coding_gene-mRNA	169	168	168	305	213	231	110.51	110.284	117.97	239.257	265.32	201.533	1.03829	7.52425e-06	0.000233116
Chr1	-	28164839	3UTR	AT1G75010.1	AT1G75010	protein_coding_gene-mRNA	52	61	67	110	67	123	34.0032	40.0435	47.0478	86.2893	83.4575	107.31	1.1569	0.00021498	0.00371916
Chr1	-	28276425	3UTR	AT1G75370.1	AT1G75370	protein_coding_gene-mRNA	317	416	369	110	95	167	207.289	273.084	259.114	86.2893	118.335	145.697	-1.05235	0.000146165	0.00270115
Chr1	-	28299797	3UTR	AT1G75410.1	AT1G75410	protein_coding_gene-mRNA	555	534	645	349	186	280	362.919	350.545	452.922	273.773	231.688	244.282	-0.626152	0.00299487	0.0287043
Chr1	-	28315006	AMB	AT1G75450.x	AT1G75450	protein_coding_gene-mRNA	13	25	12	1	3	0	8.5008	16.4113	8.42646	0.784448	3.7369	0	-2.11051	0.00401969	0.0358283
Chr1	-	28337907	AMB	AT1G75500.x	AT1G75500	protein_coding_gene-mRNA	732	793	729	920	869	1274	478.66	520.566	511.908	721.693	1082.46	1111.48	0.936149	4.191e-07	1.98223e-05
Chr1	-	28422113	3UTR	AT1G75690.1	AT1G75690	protein_coding_gene-mRNA	895	1239	1259	1707	1235	1895	585.247	813.343	884.076	1339.05	1538.36	1653.27	0.97665	4.28949e-07	2.0251e-05
Chr1	-	28463434	3UTR	AT1G75820.1	AT1G75820	protein_coding_gene-mRNA	593	603	534	248	154	220	387.767	395.84	374.978	194.543	191.828	191.936	-0.990009	2.85396e-07	1.39595e-05
Chr1	-	28477809	3UTR	AT1G75850.1	AT1G75850	protein_coding_gene-mRNA	97	91	118	40	33	21	63.429	59.7371	82.8602	31.3779	41.106	18.3212	-1.15726	0.000387235	0.00592388
Chr1	-	28643121	3UTR	AT1G76360.1	AT1G76360	protein_coding_gene-mRNA	302	357	320	128	81	191	197.48	234.353	224.706	100.409	100.896	166.635	-0.813822	0.00144673	0.0167681
Chr1	-	28793782	intergenic.pm	AT1G76720.igt	AT1G76720.igt	protein_coding_gene-protein_coding_gene	12	17	30	3	1	3	7.84689	11.1597	21.0662	2.35335	1.24563	2.61731	-2.08131	0.00143556	0.0166612
Chr1	-	28802908	3UTR	AT1G76730.1	AT1G76730	protein_coding_gene-mRNA	567	532	505	664	418	572	370.765	349.232	354.614	520.874	520.675	499.034	0.513785	0.00466215	0.0398702
Chr1	-	28831007	3UTR	AT1G76810.1	AT1G76810	protein_coding_gene-mRNA	183	183	191	87	58	75	119.665	120.131	134.121	68.247	72.2468	65.4327	-0.851705	2.29771e-05	0.000586997
Chr1	-	28834996	CDS	AT1G76810.1	AT1G76810	protein_coding_gene-mRNA	110	4	13	0	0	0	71.9298	2.6258	9.12867	0	0	0	-2.90441	0.000809133	0.0106413
Chr1	-	28854459	3UTR	AT1G76860.1	AT1G76860	protein_coding_gene-mRNA	241	321	340	402	384	640	157.592	210.721	238.75	315.348	478.324	558.359	1.13408	7.72629e-07	3.36989e-05
Chr1	-	28977361	3UTR	AT1G77122.1	AT1G77122	protein_coding_gene-mRNA	89	77	84	114	115	92	58.1978	50.5467	58.9852	89.4271	143.248	80.2641	0.864899	0.00142765	0.0166067
Chr1	-	28999638	3UTR	AT1G77180.3	AT1G77180	protein_coding_gene-mRNA	553	552	514	296	122	104	361.611	362.361	360.934	232.197	151.967	90.7334	-1.1604	1.26397e-05	0.000355787
Chr1	-	29111961	3UTR	AT1G77470.1	AT1G77470	protein_coding_gene-mRNA	46	39	46	9	1	4	30.0797	25.6016	32.3014	7.06004	1.24563	3.48975	-2.44424	7.47831e-06	0.000231971
Chr1	-	29342436	intergenic.igt	AT1G78060.igt	AT1G78060.igt	protein_coding_gene-protein_coding_gene	47	65	63	68	68	111	30.7336	42.6693	44.2389	53.3425	84.7032	96.8404	0.96309	0.00119104	0.0143748
Chr1	-	29484271	3UTR	AT1G78370.1	AT1G78370	protein_coding_gene-mRNA	208	283	363	622	250	629	136.013	185.776	254.901	487.927	311.409	548.762	1.2021	1.7845e-06	6.8451e-05
Chr1	-	29517061	3UTR	AT1G78450.1	AT1G78450	protein_coding_gene-mRNA	13	27	26	45	43	67	8.5008	17.7242	18.2573	35.3002	53.5623	58.4532	1.60225	0.000367141	0.00569422
Chr1	-	29518323	3UTR	AT1G78460.1	AT1G78460	protein_coding_gene-mRNA	196	234	301	133	62	89	128.166	153.61	211.364	104.332	77.2294	77.6468	-0.899536	0.00163583	0.0183597
Chr1	-	29535289	3UTR	AT1G78510.1	AT1G78510	protein_coding_gene-mRNA	981	1125	741	2286	1299	1224	641.483	738.508	520.334	1793.25	1618.08	1067.86	1.19856	7.43934e-05	0.0015667
Chr1	-	29535528	CDS	AT1G78510.1	AT1G78510	protein_coding_gene-mRNA	1	2	0	10	49	1	0.653907	1.3129	0	7.84448	61.0361	0.872436	2.81832	0.00108384	0.0133039
Chr1	-	29634205	3UTR	AT1G78820.1	AT1G78820	protein_coding_gene-mRNA	3	5	2	13	7	15	1.96172	3.28226	1.40441	10.1978	8.71944	13.0865	1.85491	0.00244138	0.0246596
Chr1	-	29634336	3UTR	AT1G78820.1	AT1G78820	protein_coding_gene-mRNA	0	7	12	24	7	28	0	4.59516	8.42646	18.8268	8.71944	24.4282	1.73879	0.00142109	0.0165378
Chr1	-	29819017	AMB	AT1G79280.x	AT1G79280	protein_coding_gene-mRNA	280	258	264	138	59	36	183.094	169.364	185.382	108.254	73.4925	31.4077	-1.27984	0.000126414	0.00241198
Chr1	-	29908012	3UTR	AT1G79510.2	AT1G79510	protein_coding_gene-mRNA	354	477	302	735	466	589	231.483	313.127	212.066	576.57	580.466	513.865	1.12536	7.6395e-08	4.56752e-06
Chr1	-	29957562	3UTR	AT1G79620.1	AT1G79620	protein_coding_gene-mRNA	5	1	0	9	0	20	3.26954	0.656451	0	7.06004	0	17.4487	1.96017	0.00418413	0.0369364
Chr1	-	29962810	3UTR	AT1G79630.2	AT1G79630	protein_coding_gene-mRNA	19	23	9	2	3	0	12.4242	15.0984	6.31985	1.5689	3.7369	0	-2.12937	0.00124555	0.0149055
Chr1	-	29997137	3UTR	AT1G79720.1	AT1G79720	protein_coding_gene-mRNA	50	57	96	170	119	167	32.6954	37.4177	67.4117	133.356	148.231	145.697	1.59847	7.71412e-10	7.25718e-08
Chr1	-	30041333	3UTR	AT1G79850.1	AT1G79850	protein_coding_gene-mRNA	1294	1953	1661	2433	1422	2516	846.156	1282.05	1166.36	1908.56	1771.29	2195.05	0.819652	0.000394494	0.00601352
Chr1	-	30052299	3UTR	AT1G79900.1	AT1G79900	protein_coding_gene-mRNA	18	14	26	1	4	2	11.7703	9.19032	18.2573	0.784448	4.98254	1.74487	-2.0263	0.00318855	0.0300847
Chr1	-	30052380	3UTR	AT1G79900.1	AT1G79900	protein_coding_gene-mRNA	16	8	12	0	0	0	10.4625	5.25161	8.42646	0	0	0	-2.67998	0.00181883	0.0199082
Chr1	-	30058739	3UTR	AT1G79920.1	AT1G79920	protein_coding_gene-mRNA	746	934	840	512	259	343	487.815	613.125	589.852	401.638	322.619	299.246	-0.711834	0.00075557	0.0100809
Chr1	-	30104915	3UTR	AT1G80030.3	AT1G80030	protein_coding_gene-mRNA	114	176	158	218	174	199	74.5454	115.535	110.948	171.01	216.74	173.615	0.874968	0.00097272	0.0122628
Chr1	-	30111589	3UTR	AT1G80050.1	AT1G80050	protein_coding_gene-mRNA	33	54	80	111	61	107	21.5789	35.4484	56.1764	87.0738	75.9837	93.3507	1.13233	0.0015736	0.0178219
Chr1	-	30156858	3UTR	AT1G80180.1	AT1G80180	protein_coding_gene-mRNA	863	778	983	381	260	472	564.322	510.719	690.268	298.875	323.865	411.79	-0.761681	5.35921e-05	0.00118376
Chr1	-	30298534	3UTR	AT1G80600.1	AT1G80600	protein_coding_gene-mRNA	565	515	530	723	498	417	369.458	338.072	372.169	567.156	620.326	363.806	0.515113	0.00236888	0.024212
Chr1	-	30350534	3UTR	AT1G80760.1	AT1G80760	protein_coding_gene-mRNA	709	689	433	1186	1011	1951	463.62	452.295	304.055	930.356	1259.34	1702.12	1.62896	6.69312e-09	5.05948e-07
Chr1	-	30385419	3UTR	AT1G80850.1	AT1G80850	protein_coding_gene-mRNA	10	14	11	33	26	52	6.53907	9.19032	7.72426	25.8868	32.3865	45.3667	1.99956	7.40123e-07	3.24369e-05
Chr1	-	30403706	3UTR	AT1G80920.1	AT1G80920	protein_coding_gene-mRNA	1983	1177	3330	539	379	909	1296.7	772.643	2338.34	422.818	472.096	793.045	-1.32848	0.000126789	0.00241556
Chr1	-	30405519	3UTR	AT1G80930.1	AT1G80930	protein_coding_gene-mRNA	207	198	195	104	46	30	135.359	129.977	136.93	81.5826	57.2992	26.1731	-1.23635	0.00013556	0.00254669
Chr2	+	1630	intron	AT2G01008.1	AT2G01008	protein_coding_gene-mRNA	295	191	188	63	25	110	192.903	125.382	132.015	49.4203	31.1409	95.968	-1.28289	0.000553074	0.00786181
Chr2	+	4145	exon	AT2G01010.1	AT2G01010	rRNA-rRNA	151	160	163	1038	808	295	98.74	105.032	114.459	814.258	1006.47	257.369	2.52552	5.52553e-09	4.23903e-07
Chr2	+	4840	exon	AT2G01010.1	AT2G01010	rRNA-rRNA	5063	4315	5286	10339	11838	10789	3310.73	2832.59	3711.86	8110.41	14745.8	9412.72	1.67605	1.18994e-11	1.70407e-09
Chr2	+	5462	exon	AT2G01010.1	AT2G01010	rRNA-rRNA	239	188	238	477	394	316	156.284	123.413	167.125	374.182	490.78	275.69	1.29972	8.99061e-05	0.00182913
Chr2	+	5524	intergenic.pm	AT2G01010.igt	AT2G01010.igt	rRNA-rRNA	4497	4856	4852	448	259	716	2940.62	3187.73	3407.1	351.433	322.619	624.664	-2.78018	1.29953e-18	5.77551e-16
Chr2	+	6948	3UTR	AT2G01021.1	AT2G01021	protein_coding_gene-mRNA	113	125	360	557	675	469	73.8915	82.0564	252.794	436.938	840.804	409.173	1.82934	0.000605342	0.00843455
Chr2	+	7445	intergenic.igt	AT2G01021.igt	AT2G01021.igt	protein_coding_gene-protein_coding_gene	499	563	526	1346	2678	772	326.3	369.582	369.36	1055.87	3335.81	673.521	2.03992	5.79369e-05	0.00127101
Chr2	+	8067	intergenic.igt	AT2G01021.igt	AT2G01021.igt	protein_coding_gene-protein_coding_gene	1754	4760	2283	4630	3212	3517	1146.95	3124.71	1603.13	3632	4000.98	3068.36	0.842239	0.00265101	0.0262525
Chr2	+	9520	intergenic.igt	AT2G01021.igt	AT2G01021.igt	protein_coding_gene-protein_coding_gene	4119	3978	4086	6623	6792	5714	2693.44	2611.36	2869.21	5195.4	8460.35	4985.1	1.16206	7.71631e-06	0.000237355
Chr2	+	83167	3UTR	AT2G01100.2	AT2G01100	protein_coding_gene-mRNA	182	158	132	73	42	13	119.011	103.719	92.6911	57.2647	52.3167	11.3417	-1.29615	0.00267545	0.0264335
Chr2	+	88186	3UTR	AT2G01120.2	AT2G01120	protein_coding_gene-mRNA	15	13	15	3	0	0	9.80861	8.53387	10.5331	2.35335	0	0	-2.41497	0.00115022	0.0139723
Chr2	+	267450	3UTR	AT2G01590.1	AT2G01590	protein_coding_gene-mRNA	323	387	511	660	587	1128	211.212	254.047	358.827	517.736	731.188	984.108	1.40702	3.01951e-08	1.98409e-06
Chr2	+	267725	3UTR	AT2G01590.1	AT2G01590	protein_coding_gene-mRNA	0	5	12	37	19	67	0	3.28226	8.42646	29.0246	23.6671	58.4532	2.44476	0.000832432	0.0108701
Chr2	+	491942	3UTR	AT2G02050.1	AT2G02050	protein_coding_gene-mRNA	24	38	34	55	23	77	15.6938	24.9451	23.875	43.1447	28.6496	67.1776	1.06332	0.0050666	0.0424721
Chr2	+	520656	intergenic.igt	AT2G02070.igt	AT2G02070.igt	protein_coding_gene-protein_coding_gene	0	0	0	14	0	11	0	0	0	10.9823	0	9.5968	2.65185	0.00119116	0.0143748
Chr2	+	527013	3UTR	AT2G02090.1	AT2G02090	protein_coding_gene-mRNA	71	127	129	162	141	119	46.4274	83.3693	90.5845	127.081	175.635	103.82	0.85079	0.00530973	0.0439105
Chr2	+	623282	3UTR	AT2G02370.2	AT2G02370	protein_coding_gene-mRNA	62	113	59	31	7	6	40.5423	74.179	41.4301	24.3179	8.71944	5.23462	-1.81408	0.000376255	0.00580068
Chr2	+	654859	AMB	AT2G02470.x	AT2G02470	protein_coding_gene-mRNA	52	55	49	61	58	91	34.0032	36.1048	34.4081	47.8514	72.2468	79.3917	0.894544	0.00590254	0.0475319
Chr2	+	674686	3UTR	AT2G02510.1	AT2G02510	protein_coding_gene-mRNA	336	286	283	306	203	530	219.713	187.745	198.724	240.041	252.864	462.391	0.645817	0.00619476	0.0491793
Chr2	+	959155	3UTR	AT2G03150.1	AT2G03150	protein_coding_gene-mRNA	110	86	41	39	7	10	71.9298	56.4548	28.7904	30.5935	8.71944	8.72436	-1.52529	0.00221511	0.0231263
Chr2	+	1078082	3UTR	AT2G03550.1	AT2G03550	protein_coding_gene-mRNA	564	503	532	693	390	664	368.804	330.195	373.573	543.623	485.798	579.298	0.58146	0.000361731	0.00564769
Chr2	+	1096919	3UTR	AT2G03590.1	AT2G03590	protein_coding_gene-mRNA	99	104	119	15	8	26	64.7368	68.2709	83.5624	11.7667	9.96508	22.6833	-2.07361	4.87675e-05	0.00109981
Chr2	+	1120437	3UTR	AT2G03670.1	AT2G03670	protein_coding_gene-mRNA	14	20	16	0	1	0	9.1547	13.129	11.2353	0	1.24563	0	-2.4336	0.00453979	0.0390919
Chr2	+	1131834	3UTR	AT2G03710.1	AT2G03710	protein_coding_gene-mRNA	26	27	28	6	5	2	17.0016	17.7242	19.6617	4.70669	6.22817	1.74487	-1.78718	0.00492335	0.0415609
Chr2	+	1334543	3UTR	AT2G04039.3	AT2G04039	protein_coding_gene-mRNA	493	725	707	749	470	1473	322.376	475.927	496.459	587.552	585.448	1285.1	0.899912	0.00170816	0.0189954
Chr2	+	1528472	3UTR	AT2G04390.1	AT2G04390	protein_coding_gene-mRNA	573	701	612	703	584	826	374.689	460.172	429.75	551.467	727.451	720.632	0.651967	0.000485171	0.00710179
Chr2	+	1596350	3UTR	AT2G04570.1	AT2G04570	protein_coding_gene-mRNA	73	54	118	248	187	259	47.7352	35.4484	82.8602	194.543	232.934	225.961	1.88384	3.29865e-07	1.5953e-05
Chr2	+	1629140	3UTR	AT2G04660.1	AT2G04660	protein_coding_gene-mRNA	36	53	36	10	7	3	23.5407	34.7919	25.2794	7.84448	8.71944	2.61731	-1.92063	0.000414737	0.0062557
Chr2	+	1648558	3UTR	AT2G04700.1	AT2G04700	protein_coding_gene-mRNA	784	941	905	1070	819	1282	512.663	617.721	635.496	839.36	1020.17	1118.46	0.745318	4.12811e-05	0.000950093
Chr2	+	1678418	3UTR	AT2G04780.1	AT2G04780	protein_coding_gene-mRNA	9	13	19	91	66	97	5.88517	8.53387	13.3419	71.3848	82.2119	84.6263	2.98473	7.58315e-23	6.10846e-20
Chr2	+	1683427	3UTR	AT2G04795.1	AT2G04795	protein_coding_gene-mRNA	797	846	732	799	680	1362	521.164	555.358	514.014	626.774	847.032	1188.26	0.728991	0.00215932	0.0226784
Chr2	+	1705718	3UTR	AT2G04850.1	AT2G04850	protein_coding_gene-mRNA	182	214	130	292	236	449	119.011	140.481	91.2867	229.059	293.97	391.724	1.33	6.47555e-05	0.00139565
Chr2	+	1968037	3UTR	AT2G05380.2	AT2G05380	protein_coding_gene-mRNA	27579	14852	16954	7938	5181	7126	18034.1	9749.61	11905.2	6226.95	6453.63	6216.98	-1.05029	1.03479e-05	0.00030208
Chr2	+	1994053	3UTR	AT2G05440.5	AT2G05440	protein_coding_gene-mRNA	5	1	7	508	310	180	3.26954	0.656451	4.91544	398.5	386.147	157.039	4.55461	1.71197e-09	1.48584e-07
Chr2	+	2026680	AMB	AT2G05520.x	AT2G05520	protein_coding_gene-mRNA	394	353	298	415	642	685	257.64	231.727	209.257	325.546	799.698	597.619	1.26719	3.22792e-06	0.000114294
Chr2	+	2201484	3UTR	AT2G05790.1	AT2G05790	protein_coding_gene-mRNA	56	106	92	195	142	224	36.6188	69.5838	64.6029	152.967	176.88	195.426	1.55021	1.20515e-05	0.000341751
Chr2	+	2765691	3UTR	AT2G06850.1	AT2G06850	protein_coding_gene-mRNA	133	298	116	274	393	238	86.9697	195.622	81.4558	214.939	489.535	207.64	1.24009	0.00268084	0.0264766
Chr2	+	3270527	3UTR	AT2G07751.1	AT2G07751	protein_coding_gene-mRNA	0	0	0	5	6	12	0	0	0	3.92224	7.47381	10.4692	3.05525	0.00013879	0.00259433
Chr2	+	3299504	pseudogenic_exon	AT2G07783.1	AT2G07783	pseudogene-pseudogenic_transcript	49	93	45	17	12	1	32.0415	61.05	31.5992	13.3356	14.9476	0.872436	-1.84822	0.00236871	0.024212
Chr2	+	3497894	intergenic.igt	AT2G07765.igt	AT2G07765.igt	tRNA-tRNA	0	0	0	4	8	1	0	0	0	3.13779	9.96508	0.872436	2.48681	0.00217069	0.022764
Chr2	+	5852712	intergenic.pm	AT2G13920.igt	AT2G13920.igt	pseudogene-pseudogene	332	345	385	68	32	74	217.097	226.476	270.349	53.3425	39.8603	64.5603	-2.12246	5.99367e-19	2.75891e-16
Chr2	+	5908290	3UTR	AT2G14045.3	AT2G14045	protein_coding_gene-mRNA	187	138	165	71	27	86	122.281	90.5903	115.864	55.6958	33.6321	75.0295	-0.953183	0.00242202	0.02457
Chr2	+	5929889	3UTR	AT2G14080.1	AT2G14080	protein_coding_gene-mRNA	428	324	319	155	106	80	279.872	212.69	224.003	121.59	132.037	69.7949	-1.11215	0.000474751	0.00697302
Chr2	+	6273085	3UTR	AT2G14660.1	AT2G14660	protein_coding_gene-mRNA	51	138	52	196	112	195	33.3493	90.5903	36.5147	153.752	139.511	170.125	1.45749	7.59689e-05	0.00159816
Chr2	+	6387565	3UTR	AT2G14850.1	AT2G14850	protein_coding_gene-mRNA	53	45	23	71	58	59	34.6571	29.5403	16.1507	55.6958	72.2468	51.4737	1.09413	0.0032419	0.0304654
Chr2	+	6400977	3UTR	AT2G14890.1	AT2G14890	protein_coding_gene-mRNA	56	58	41	211	153	487	36.6188	38.0742	28.7904	165.519	190.582	424.876	2.8157	3.73997e-20	2.05117e-17
Chr2	+	6519306	AMB	AT2G15050.x	AT2G15050	protein_coding_gene-mRNA	328	348	336	381	257	549	214.482	228.445	235.941	298.875	320.128	478.968	0.682126	0.00344195	0.0318528
Chr2	+	6536808	AMB	AT2G15080.x	AT2G15080	protein_coding_gene-mRNA	17	12	25	2	0	0	11.1164	7.87741	17.5551	1.5689	0	0	-2.57726	0.00236428	0.0242034
Chr2	+	6642343	3UTR	AT2G15280.2	AT2G15280	protein_coding_gene-mRNA	23	27	18	67	35	35	15.0399	17.7242	12.6397	52.558	43.5972	30.5353	1.36915	0.00287233	0.0277928
Chr2	+	6798835	3UTR	AT2G15580.1	AT2G15580	protein_coding_gene-mRNA	1464	1467	1487	1476	1224	1985	957.32	963.014	1044.18	1157.85	1524.66	1731.79	0.567012	0.00314383	0.0297677
Chr2	+	6812877	3UTR	AT2G15620.1	AT2G15620	protein_coding_gene-mRNA	396	435	332	1161	604	1054	258.947	285.556	233.132	910.745	752.363	919.548	1.71977	3.73775e-30	5.07094e-27
Chr2	+	6947760	3UTR	AT2G15960.1	AT2G15960	protein_coding_gene-mRNA	396	221	277	48	64	98	258.947	145.076	194.511	37.6535	79.7206	85.4988	-1.46039	0.000903051	0.0115659
Chr2	+	6947815	intergenic.igt	AT2G15960.igt	AT2G15960.igt	protein_coding_gene-protein_coding_gene	15	10	17	0	1	0	9.80861	6.56451	11.9375	0	1.24563	0	-2.59452	0.00175157	0.0193529
Chr2	+	6982102	3UTR	AT2G16050.1	AT2G16050	protein_coding_gene-mRNA	119	63	60	16	25	25	77.815	41.3564	42.1323	12.5512	31.1409	21.8109	-1.25266	0.00228496	0.023607
Chr2	+	7052873	3UTR	AT2G16280.1	AT2G16280	protein_coding_gene-mRNA	424	570	472	696	389	844	277.257	374.177	331.441	545.976	484.552	736.336	0.84064	4.54768e-07	2.13915e-05
Chr2	+	7211007	3UTR	AT2G16630.1	AT2G16630	protein_coding_gene-mRNA	75	69	67	239	212	260	49.0431	45.2951	47.0478	187.483	264.075	226.833	2.1872	1.62351e-12	2.64868e-10
Chr2	+	7257887	intergenic.igt	AT2G16710.igt	AT2G16710.igt	protein_coding_gene-protein_coding_gene	48	34	48	7	4	12	31.3876	22.3193	33.7059	5.49114	4.98254	10.4692	-1.85267	0.0004548	0.00674632
Chr2	+	7319137	AMB	AT2G16890.x	AT2G16890	protein_coding_gene-mRNA	19	8	17	84	30	42	12.4242	5.25161	11.9375	65.8937	37.369	36.6423	1.90251	0.00196181	0.0211465
Chr2	+	7509838	3UTR	AT2G17265.1	AT2G17265	protein_coding_gene-mRNA	435	418	408	568	309	584	284.45	274.397	286.5	445.567	384.901	509.503	0.660113	0.000181009	0.00322229
Chr2	+	7846870	3UTR	AT2G18050.2	AT2G18050	protein_coding_gene-mRNA	840	756	1052	345	148	305	549.282	496.277	738.72	270.635	184.354	266.093	-1.24949	0.000547243	0.00779783
Chr2	+	7873865	3UTR	AT2G18110.1	AT2G18110	protein_coding_gene-mRNA	223	232	209	238	274	365	145.821	152.297	146.761	186.699	341.304	318.439	0.897301	0.00277396	0.0271448
Chr2	+	7936722	3UTR	AT2G18240.2	AT2G18240	protein_coding_gene-mRNA	146	117	72	161	104	165	95.4705	76.8048	50.5588	126.296	129.546	143.952	0.819064	0.00434956	0.0378651
Chr2	+	7964906	3UTR	AT2G18328.1	AT2G18328	protein_coding_gene-mRNA	121	195	197	233	117	447	79.1228	128.008	138.334	182.776	145.739	389.979	1.02196	0.00177662	0.0195541
Chr2	+	7969064	3UTR	AT2G18330.1	AT2G18330	protein_coding_gene-mRNA	26	42	49	9	4	6	17.0016	27.571	34.4081	7.06004	4.98254	5.23462	-1.90088	0.000614789	0.00853847
Chr2	+	8112011	3UTR	AT2G18700.1	AT2G18700	protein_coding_gene-mRNA	75	78	230	24	4	9	49.0431	51.2032	161.507	18.8268	4.98254	7.85193	-2.43241	0.000350198	0.00549101
Chr2	+	8121784	3UTR	AT2G18730.1	AT2G18730	protein_coding_gene-mRNA	27	44	41	10	1	5	17.6555	28.8839	28.7904	7.84448	1.24563	4.36218	-1.99407	0.00215856	0.0226784
Chr2	+	8128620	3UTR	AT2G18750.1	AT2G18750	protein_coding_gene-mRNA	243	255	284	139	58	89	158.899	167.395	199.426	109.038	72.2468	77.6468	-0.992578	1.37018e-05	0.000381416
Chr2	+	8464515	3UTR	AT2G19540.1	AT2G19540	protein_coding_gene-mRNA	699	680	523	161	120	112	457.081	446.387	367.253	126.296	149.476	97.7129	-1.74945	8.84299e-17	3.12254e-14
Chr2	+	8504738	3UTR	AT2G19690.2	AT2G19690	protein_coding_gene-mRNA	20	28	19	58	36	99	13.0781	18.3806	13.3419	45.498	44.8429	86.3712	1.85539	1.01201e-05	0.000297113
Chr2	+	8509941	3UTR	AT2G19710.1	AT2G19710	protein_coding_gene-mRNA	36	20	26	5	4	2	23.5407	13.129	18.2573	3.92224	4.98254	1.74487	-2.02125	0.000635983	0.00877609
Chr2	+	8528481	3UTR	AT2G19790.1	AT2G19790	protein_coding_gene-mRNA	189	187	171	285	109	261	123.588	122.756	120.077	223.568	135.774	227.706	0.67711	0.002094	0.0222036
Chr2	+	8737763	3UTR	AT2G20260.1	AT2G20260	protein_coding_gene-mRNA	4326	4439	5164	4534	3743	7415	2828.8	2913.99	3626.19	3556.69	4662.41	6469.12	0.641427	0.000476002	0.00698344
Chr2	+	8832860	3UTR	AT2G20490.1	AT2G20490	protein_coding_gene-mRNA	298	302	263	142	87	99	194.864	198.248	184.68	111.392	108.37	86.3712	-0.90338	7.63151e-05	0.00160258
Chr2	+	8933182	intergenic.igt	AT2G20710.igt	AT2G20710.igt	protein_coding_gene-protein_coding_gene	2	0	3	8	21	18	1.30781	0	2.10662	6.27559	26.1583	15.7039	2.58616	0.00113212	0.0137979
Chr2	+	8989318	3UTR	AT2G20890.1	AT2G20890	protein_coding_gene-mRNA	1205	1482	1404	2041	1323	2347	787.958	972.861	985.896	1601.06	1647.97	2047.61	0.938701	2.60697e-08	1.74545e-06
Chr2	+	9005637	3UTR	AT2G20950.3	AT2G20950	protein_coding_gene-mRNA	12	20	23	1	1	3	7.84689	13.129	16.1507	0.784448	1.24563	2.61731	-2.225	0.00160583	0.018126
Chr2	+	9009767	3UTR	AT2G20960.1	AT2G20960	protein_coding_gene-mRNA	44	62	40	10	5	8	28.7719	40.7	28.0882	7.84448	6.22817	6.97949	-2.00562	4.12691e-05	0.000950093
Chr2	+	9018012	3UTR	AT2G20990.3	AT2G20990	protein_coding_gene-mRNA	680	679	728	528	239	256	444.657	445.73	511.205	414.189	297.707	223.344	-0.574353	0.00120829	0.0145235
Chr2	+	9082847	3UTR	AT2G21190.1	AT2G21190	protein_coding_gene-mRNA	1628	1547	1232	717	567	878	1064.56	1015.53	865.117	562.45	706.275	765.999	-0.530661	0.000703149	0.00952738
Chr2	+	9110158	3UTR	AT2G21270.2	AT2G21270	protein_coding_gene-mRNA	498	316	416	650	413	752	325.646	207.439	292.117	509.892	514.447	656.072	1.01499	5.33393e-08	3.31308e-06
Chr2	+	9113053	CDS	AT2G21290.1	AT2G21290	protein_coding_gene-mRNA	139	64	131	254	208	334	90.8931	42.0129	91.9889	199.25	259.092	291.394	1.67782	8.60762e-08	5.05418e-06
Chr2	+	9149273	3UTR	AT2G21380.1	AT2G21380	protein_coding_gene-mRNA	69	54	63	31	4	14	45.1196	35.4484	44.2389	24.3179	4.98254	12.2141	-1.42889	0.000762033	0.0101357
Chr2	+	9156858	3UTR	AT2G21390.1	AT2G21390	protein_coding_gene-mRNA	243	276	163	134	54	80	158.899	181.181	114.459	105.116	67.2643	69.7949	-0.874999	0.00320134	0.0301722
Chr2	+	9202293	3UTR	AT2G21470.2	AT2G21470	protein_coding_gene-mRNA	39	29	19	11	4	1	25.5024	19.0371	13.3419	8.62893	4.98254	0.872436	-1.69345	0.00395117	0.0353275
Chr2	+	9250195	3UTR	AT2G21620.1	AT2G21620	protein_coding_gene-mRNA	308	277	216	160	63	134	201.403	181.837	151.676	125.512	78.475	116.906	-0.713037	0.00314028	0.0297599
Chr2	+	9387942	CDS	AT2G22080.1	AT2G22080	protein_coding_gene-mRNA	82	110	63	96	143	194	53.6204	72.2096	44.2389	75.3071	178.126	169.253	1.25899	9.34848e-05	0.00188705
Chr2	+	9451616	3UTR	AT2G22230.1	AT2G22230	protein_coding_gene-mRNA	77	166	121	177	142	182	50.3509	108.971	84.9668	138.847	176.88	158.783	0.927102	0.00152749	0.0174413
Chr2	+	9500385	CDS	AT2G22360.1	AT2G22360	protein_coding_gene-mRNA	22	33	43	84	88	148	14.386	21.6629	30.1948	65.8937	109.616	129.121	2.11522	2.11386e-10	2.27542e-08
Chr2	+	9500521	3UTR	AT2G22360.1	AT2G22360	protein_coding_gene-mRNA	88	128	106	143	115	141	57.5438	84.0258	74.4338	112.176	143.248	123.014	0.783977	0.00494339	0.041656
Chr2	+	9514513	3UTR	AT2G22420.1	AT2G22420	protein_coding_gene-mRNA	115	81	50	185	126	197	75.1993	53.1725	35.1103	145.123	156.95	171.87	1.4814	2.65208e-06	9.62855e-05
Chr2	+	9638668	3UTR	AT2G22670.3	AT2G22670	protein_coding_gene-mRNA	138	235	289	398	166	454	90.2392	154.266	202.937	312.21	206.775	396.086	1.00719	0.000430474	0.00643639
Chr2	+	9660747	3UTR	AT2G22720.2	AT2G22720	protein_coding_gene-mRNA	111	94	126	30	26	37	72.5837	61.7064	88.4779	23.5335	32.3865	32.2801	-1.30113	3.44507e-05	0.000821369
Chr2	+	9790148	3UTR	AT2G22990.3	AT2G22990	protein_coding_gene-mRNA	381	340	496	127	118	207	249.139	223.193	348.294	99.625	146.985	180.594	-0.922501	0.000415712	0.0062629
Chr2	+	9795808	3UTR	AT2G23000.1	AT2G23000	protein_coding_gene-mRNA	1	15	3	38	10	37	0.653907	9.84677	2.10662	29.809	12.4563	32.2801	2.1683	0.000171073	0.00308458
Chr2	+	9795863	3UTR	AT2G23000.1	AT2G23000	protein_coding_gene-mRNA	39	73	65	179	117	199	25.5024	47.9209	45.6433	140.416	145.739	173.615	1.9074	1.22004e-14	3.1449e-12
Chr2	+	9842134	CDS	AT2G23120.1	AT2G23120	protein_coding_gene-mRNA	7	149	22	0	7	1	4.57735	97.8112	15.4485	0	8.71944	0.872436	-2.70985	0.000878792	0.0113718
Chr2	+	9845371	AMB	AT2G23130.x	AT2G23130	protein_coding_gene-mRNA	3	3	0	5	10	40	1.96172	1.96935	0	3.92224	12.4563	34.8975	2.69945	0.000128334	0.00243419
Chr2	+	9999056	3UTR	AT2G23460.1	AT2G23460	protein_coding_gene-mRNA	366	292	384	178	104	92	239.33	191.684	269.647	139.632	129.546	80.2641	-0.975	0.000902555	0.0115659
Chr2	+	10072936	3UTR	AT2G23690.1	AT2G23690	protein_coding_gene-mRNA	43	72	18	49	47	166	28.118	47.2645	12.6397	38.438	58.5448	144.824	1.363	0.000946297	0.0120339
Chr2	+	10142768	3UTR	AT2G23820.2	AT2G23820	protein_coding_gene-mRNA	45	46	42	109	50	71	29.4258	30.1968	29.4926	85.5049	62.2817	61.943	1.19574	0.000169093	0.00305875
Chr2	+	10243530	3UTR	AT2G24090.1	AT2G24090	protein_coding_gene-mRNA	718	1029	917	1459	899	1472	469.505	675.488	643.922	1144.51	1119.83	1284.23	0.967444	0.000108755	0.00214161
Chr2	+	10283723	3UTR	AT2G24180.1	AT2G24180	protein_coding_gene-mRNA	384	379	291	221	67	166	251.1	248.795	204.342	173.363	83.4575	144.824	-0.780383	0.00427051	0.037468
Chr2	+	10383280	3UTR	AT2G24420.2	AT2G24420	protein_coding_gene-mRNA	504	486	562	314	192	139	329.569	319.035	394.639	246.317	239.162	121.269	-0.766939	0.00260315	0.0258979
Chr2	+	10427576	3UTR	AT2G24540.1	AT2G24540	protein_coding_gene-mRNA	388	448	413	1318	920	1482	253.716	294.09	290.011	1033.9	1145.98	1292.95	2.01764	1.08227e-19	5.57951e-17
Chr2	+	10565098	3UTR	AT2G24765.1	AT2G24765	protein_coding_gene-mRNA	200	209	156	238	149	273	130.781	137.198	109.544	186.699	185.6	238.175	0.683481	0.00162129	0.0182498
Chr2	+	10576939	3UTR	AT2G24820.1	AT2G24820	protein_coding_gene-mRNA	989	866	946	596	363	520	646.714	568.487	664.286	467.531	452.165	453.667	-0.449226	0.00112337	0.0137107
Chr2	+	10609903	5UTR	AT2G24945.1	AT2G24945	protein_coding_gene-mRNA	2304	2056	1908	2949	2090	4456	1506.6	1349.66	1339.81	2313.34	2603.38	3887.58	1.05921	3.30506e-10	3.39421e-08
Chr2	+	10610047	5UTR	AT2G24945.1	AT2G24945	protein_coding_gene-mRNA	24	22	12	38	42	52	15.6938	14.4419	8.42646	29.809	52.3167	45.3667	1.5792	0.000721626	0.00973893
Chr2	+	10663083	3UTR	AT2G25060.1	AT2G25060	protein_coding_gene-mRNA	0	0	0	0	0	25	0	0	0	0	0	21.8109	2.33093	0.00429888	0.0376145
Chr2	+	10754723	3UTR	AT2G25250.1	AT2G25250	protein_coding_gene-mRNA	708	737	651	218	168	424	462.966	483.805	457.136	171.01	209.267	369.913	-0.884734	0.00031924	0.00511439
Chr2	+	10762470	3UTR	AT2G25270.1	AT2G25270	protein_coding_gene-mRNA	2	0	0	11	2	9	1.30781	0	0	8.62893	2.49127	7.85193	2.32099	0.00289408	0.0279508
Chr2	+	10907220	3UTR	AT2G25625.2	AT2G25625	protein_coding_gene-mRNA	555	569	471	697	482	961	362.919	373.521	330.739	546.761	600.396	838.411	0.867516	0.0046402	0.0397245
Chr2	+	11015801	3UTR	AT2G25820.1	AT2G25820	protein_coding_gene-mRNA	0	1	0	2	4	18	0	0.656451	0	1.5689	4.98254	15.7039	2.57911	0.00140878	0.0164169
Chr2	+	11043081	3UTR	AT2G25900.2	AT2G25900	protein_coding_gene-mRNA	115	72	268	15	5	52	75.1993	47.2645	188.191	11.7667	6.22817	45.3667	-1.9195	0.00263644	0.0261685
Chr2	+	11160834	intergenic.pm	AT2G26211.igt	AT2G26211.igt	miRNA-miRNA	27	25	19	0	4	1	17.6555	16.4113	13.3419	0	4.98254	0.872436	-2.42231	0.00101488	0.012646
Chr2	+	11216624	AMB	AT2G26340.x	AT2G26340	protein_coding_gene-mRNA	260	314	307	433	372	707	170.016	206.126	215.577	339.666	463.376	616.812	1.2389	1.55499e-07	8.40317e-06
Chr2	+	11270845	3UTR	AT2G26500.2	AT2G26500	protein_coding_gene-mRNA	1176	1423	1156	1650	1079	1961	768.995	934.13	811.749	1294.34	1344.04	1710.85	0.785352	2.93109e-08	1.93235e-06
Chr2	+	11271010	AMB	AT2G26500.x	AT2G26500	protein_coding_gene-mRNA	23	41	44	63	60	109	15.0399	26.9145	30.897	49.4203	74.7381	95.0956	1.49972	0.000172637	0.00310325
Chr2	+	11488041	3UTR	AT2G26910.1	AT2G26910	protein_coding_gene-mRNA	376	404	387	289	132	146	245.869	265.206	271.753	226.706	164.424	127.376	-0.581865	0.00426687	0.0374605
Chr2	+	11491663	3UTR	AT2G26920.1	AT2G26920	protein_coding_gene-mRNA	99	95	94	55	21	9	64.7368	62.3629	66.0073	43.1447	26.1583	7.85193	-1.23373	0.00264958	0.0262484
Chr2	+	11554729	3UTR	AT2G27060.1	AT2G27060	protein_coding_gene-mRNA	29	35	25	9	5	6	18.9633	22.9758	17.5551	7.06004	6.22817	5.23462	-1.48075	0.00421785	0.0372086
Chr2	+	11636709	3UTR	AT2G27210.2	AT2G27210	protein_coding_gene-mRNA	205	182	256	203	242	291	134.051	119.474	179.765	159.243	301.444	253.879	0.701885	0.00507768	0.0425235
Chr2	+	11670611	3UTR	AT2G27260.1	AT2G27260	protein_coding_gene-mRNA	168	242	179	281	174	468	109.856	158.861	125.695	220.43	216.74	408.3	1.06429	0.000750311	0.0100211
Chr2	+	11724355	3UTR	AT2G27402.1	AT2G27402	protein_coding_gene-mRNA	7	5	7	27	20	18	4.57735	3.28226	4.91544	21.1801	24.9127	15.7039	1.93776	0.000329699	0.00524607
Chr2	+	11858185	3UTR	AT2G27820.1	AT2G27820	protein_coding_gene-mRNA	79	104	85	189	105	259	51.6587	68.2709	59.6875	148.261	130.792	225.961	1.43513	1.88342e-05	0.000494893
Chr2	+	11861469	3UTR	AT2G27830.1	AT2G27830	protein_coding_gene-mRNA	291	210	387	101	38	122	190.287	137.855	271.753	79.2293	47.3341	106.437	-1.27653	0.00304609	0.0290811
Chr2	+	12016417	3UTR	AT2G28190.1	AT2G28190	protein_coding_gene-mRNA	639	531	359	988	525	1090	417.847	348.576	252.092	775.035	653.958	950.956	1.21061	1.26947e-10	1.44155e-08
Chr2	+	12025220	3UTR	AT2G28200.1	AT2G28200	protein_coding_gene-mRNA	37	80	60	144	94	114	24.1946	52.5161	42.1323	112.961	117.09	99.4577	1.41949	9.65666e-06	0.000286444
Chr2	+	12073020	3UTR	AT2G28290.1	AT2G28290	protein_coding_gene-mRNA	467	458	353	201	68	77	305.375	300.655	247.878	157.674	84.7032	67.1776	-1.41542	4.89153e-07	2.27597e-05
Chr2	+	12327679	3UTR	AT2G28720.1	AT2G28720	protein_coding_gene-mRNA	460	419	348	196	117	182	300.797	275.053	244.367	153.752	145.739	158.783	-0.822406	0.00116585	0.0141289
Chr2	+	12380548	3UTR	AT2G28840.2	AT2G28840	protein_coding_gene-mRNA	2	7	1	35	27	10	1.30781	4.59516	0.702205	27.4557	33.6321	8.72436	2.3566	0.00437265	0.0380404
Chr2	+	12543790	3UTR	AT2G29180.1	AT2G29180	protein_coding_gene-mRNA	211	253	258	346	348	583	137.974	166.082	181.169	271.419	433.481	508.63	1.28585	5.40311e-06	0.000177648
Chr2	+	12849649	3UTR	AT2G30100.1	AT2G30100	protein_coding_gene-mRNA	413	522	458	884	442	594	270.064	342.668	321.61	693.452	550.571	518.227	0.906649	6.95247e-07	3.07399e-05
Chr2	+	12875969	CDS	AT2G30150.1	AT2G30150	protein_coding_gene-mRNA	2	7	5	38	15	18	1.30781	4.59516	3.51103	29.809	18.6845	15.7039	2.30392	0.000135856	0.00254711
Chr2	+	12876260	3UTR	AT2G30150.1	AT2G30150	protein_coding_gene-mRNA	117	166	127	296	149	299	76.5072	108.971	89.1801	232.197	185.6	260.858	1.26648	2.67795e-05	0.000671494
Chr2	+	13035573	3UTR	AT2G30590.1	AT2G30590	protein_coding_gene-mRNA	175	172	112	275	186	385	114.434	112.91	78.647	215.723	231.688	335.888	1.32269	1.00953e-06	4.23999e-05
Chr2	+	13046471	3UTR	AT2G30620.2	AT2G30620	protein_coding_gene-mRNA	499	495	416	667	404	627	326.3	324.943	292.117	523.227	503.236	547.018	0.728207	0.00033598	0.00532329
Chr2	+	13110343	intergenic.igt	AT2G30766.igt	AT2G30766.igt	protein_coding_gene-protein_coding_gene	107	230	311	49	58	3	69.9681	150.984	218.386	38.438	72.2468	2.61731	-1.71575	0.00363731	0.0332597
Chr2	+	13142571	3UTR	AT2G30870.1	AT2G30870	protein_coding_gene-mRNA	1128	1509	1279	1693	1013	1572	737.608	990.585	898.121	1328.07	1261.83	1371.47	0.590439	2.90181e-06	0.000103601
Chr2	+	13163399	3UTR	AT2G30930.1	AT2G30930	protein_coding_gene-mRNA	205	150	139	34	35	101	134.051	98.4677	97.6065	26.6712	43.5972	88.1161	-1.01462	0.00575538	0.0466971
Chr2	+	13177188	3UTR	AT2G30950.1	AT2G30950	protein_coding_gene-mRNA	253	307	289	154	69	85	165.439	201.531	202.937	120.805	85.9488	74.1571	-0.991926	0.000152691	0.0027989
Chr2	+	13295067	3UTR	AT2G31200.1	AT2G31200	protein_coding_gene-mRNA	628	425	387	618	358	855	410.654	278.992	271.753	484.789	445.937	745.933	0.790697	0.000305212	0.00493512
Chr2	+	13346067	3UTR	AT2G31290.2	AT2G31290	protein_coding_gene-mRNA	43	24	37	9	3	0	28.118	15.7548	25.9816	7.06004	3.7369	0	-2.23454	0.000413412	0.00624649
Chr2	+	13430465	3UTR	AT2G31530.1	AT2G31530	protein_coding_gene-mRNA	47	80	63	92	66	117	30.7336	52.5161	44.2389	72.1693	82.2119	102.075	0.965912	0.00595692	0.0478354
Chr2	+	13446723	exon	AT2G31585.2	AT2G31585	other_RNA-ncRNA	194	156	139	63	37	77	126.858	102.406	97.6065	49.4203	46.0885	67.1776	-0.979094	0.000442294	0.00659017
Chr2	+	13499987	3UTR	AT2G31750.1	AT2G31750	protein_coding_gene-mRNA	812	686	510	860	754	1089	530.973	450.326	358.125	674.626	939.209	950.083	0.924231	7.41179e-07	3.24369e-05
Chr2	+	13520258	3UTR	AT2G31790.1	AT2G31790	protein_coding_gene-mRNA	367	466	495	714	385	527	239.984	305.906	347.592	560.096	479.569	459.774	0.738324	0.000198853	0.00348223
Chr2	+	13528470	3UTR	AT2G31810.3	AT2G31810	protein_coding_gene-mRNA	202	177	209	106	67	38	132.089	116.192	146.761	83.1515	83.4575	33.1526	-0.948778	0.00562187	0.0458157
Chr2	+	13600179	3UTR	AT2G31960.1	AT2G31960	protein_coding_gene-mRNA	974	834	855	240	153	51	636.906	547.48	600.386	188.268	190.582	44.4943	-1.99469	8.15581e-09	6.01786e-07
Chr2	+	13600336	3UTR	AT2G31960.1	AT2G31960	protein_coding_gene-mRNA	124	89	109	36	17	22	81.0845	58.4242	76.5404	28.2401	21.1758	19.1936	-1.55021	0.000191097	0.0033855
Chr2	+	13648800	3UTR	AT2G32100.1	AT2G32100	protein_coding_gene-mRNA	109	122	145	13	14	36	71.2759	80.087	101.82	10.1978	17.4389	31.4077	-1.95025	1.85743e-05	0.000489561
Chr2	+	13943802	3UTR	AT2G32860.1	AT2G32860	protein_coding_gene-mRNA	26	17	17	71	26	26	17.0016	11.1597	11.9375	55.6958	32.3865	22.6833	1.37502	0.00100548	0.0125664
Chr2	+	13962119	3UTR	AT2G32910.1	AT2G32910	protein_coding_gene-mRNA	152	125	143	49	29	39	99.3939	82.0564	100.415	38.438	36.1234	34.025	-1.34125	3.12389e-07	1.51647e-05
Chr2	+	14067442	3UTR	AT2G33180.1	AT2G33180	protein_coding_gene-mRNA	97	135	124	193	150	219	63.429	88.6209	87.0735	151.399	186.845	191.064	1.11129	0.000156988	0.00286999
Chr2	+	14098763	3UTR	AT2G33250.1	AT2G33250	protein_coding_gene-mRNA	257	274	264	419	286	359	168.054	179.868	185.382	328.684	356.252	313.205	0.891894	3.88365e-06	0.000133123
Chr2	+	14219179	3UTR	AT2G33570.1	AT2G33570	protein_coding_gene-mRNA	31	41	21	49	42	71	20.2711	26.9145	14.7463	38.438	52.3167	61.943	1.23815	0.000341622	0.00537935
Chr2	+	14306013	3UTR	AT2G33810.1	AT2G33810	protein_coding_gene-mRNA	33	41	35	172	113	83	21.5789	26.9145	24.5772	134.925	140.757	72.4122	2.15033	7.32226e-10	6.96479e-08
Chr2	+	14530844	3UTR	AT2G34460.1	AT2G34460	protein_coding_gene-mRNA	1012	1354	1402	1350	827	1794	661.754	888.835	984.492	1059.01	1030.14	1565.15	0.523388	0.00237324	0.0242359
Chr2	+	14734685	3UTR	AT2G34925.1	AT2G34925	protein_coding_gene-mRNA	3	0	5	8	14	42	1.96172	0	3.51103	6.27559	17.4389	36.6423	2.66729	0.000127839	0.00242838
Chr2	+	14775036	3UTR	AT2G35050.1	AT2G35050	protein_coding_gene-mRNA	446	302	296	191	109	73	291.643	198.248	207.853	149.83	135.774	63.6878	-0.977237	0.000221574	0.00380696
Chr2	+	14871934	3UTR	AT2G35330.2	AT2G35330	protein_coding_gene-mRNA	301	280	296	131	86	68	196.826	183.806	207.853	102.763	107.125	59.3257	-1.11613	5.93775e-07	2.68052e-05
Chr2	+	14892162	3UTR	AT2G35370.1	AT2G35370	protein_coding_gene-mRNA	1758	2428	2675	4505	2954	5600	1149.57	1593.86	1878.4	3533.94	3679.61	4885.64	1.37354	2.6775e-14	6.16232e-12
Chr2	+	14899728	3UTR	AT2G35410.1	AT2G35410	protein_coding_gene-mRNA	411	501	539	764	612	899	268.756	328.882	378.489	599.319	762.329	784.32	1.12363	3.85999e-10	3.91728e-08
Chr2	+	14916045	3UTR	AT2G35500.1	AT2G35500	protein_coding_gene-mRNA	48	71	44	72	66	124	31.3876	46.608	30.897	56.4803	82.2119	108.182	1.14122	9.16489e-05	0.00185872
Chr2	+	14947219	3UTR	AT2G35605.1	AT2G35605	protein_coding_gene-mRNA	44	63	57	80	61	100	28.7719	41.3564	40.0257	62.7559	75.9837	87.2436	1.00793	0.000428038	0.00640739
Chr2	+	14982051	3UTR	AT2G35635.1	AT2G35635	protein_coding_gene-mRNA	606	689	632	820	569	986	396.268	452.295	443.794	643.248	708.766	860.222	0.768717	3.06719e-06	0.000109052
Chr2	+	15053277	3UTR	AT2G35830.1	AT2G35830	protein_coding_gene-mRNA	2007	2127	2186	2812	1887	4005	1312.39	1396.27	1535.02	2205.87	2350.51	3494.11	0.915003	1.05722e-07	6.04259e-06
Chr2	+	15056006	AMB	AT2G35840.x	AT2G35840	protein_coding_gene-mRNA	670	634	686	1171	637	970	438.118	416.19	481.713	918.589	793.469	846.263	0.93386	5.38639e-13	9.50994e-11
Chr2	+	15057107	AMB	AT2G35840.x	AT2G35840	protein_coding_gene-mRNA	30	45	29	75	36	92	19.6172	29.5403	20.364	58.8336	44.8429	80.2641	1.30681	0.00357475	0.0328273
Chr2	+	15061996	3UTR	AT2G35860.1	AT2G35860	protein_coding_gene-mRNA	88	133	70	152	194	188	57.5438	87.308	49.1544	119.236	241.653	164.018	1.38664	1.23329e-06	5.02221e-05
Chr2	+	15062111	3UTR	AT2G35860.1	AT2G35860	protein_coding_gene-mRNA	65	91	70	248	186	268	42.504	59.7371	49.1544	194.543	231.688	233.813	2.06385	2.22353e-13	4.34211e-11
Chr2	+	15091753	exon	AT2G35945.1	AT2G35945	other_RNA-ncRNA	387	323	258	326	337	646	253.062	212.034	181.169	255.73	419.779	563.594	0.913824	0.0010751	0.0132558
Chr2	+	15166235	CDS	AT2G36120.1	AT2G36120	protein_coding_gene-mRNA	0	0	9	35	26	66	0	0	6.31985	27.4557	32.3865	57.5808	3.27962	7.61487e-06	0.000235076
Chr2	+	15166465	3UTR	AT2G36120.1	AT2G36120	protein_coding_gene-mRNA	967	678	794	3206	2813	2921	632.328	445.074	557.551	2514.94	3503.97	2548.39	2.35407	2.10892e-29	2.71808e-26
Chr2	+	15168424	3UTR	AT2G36130.1	AT2G36130	protein_coding_gene-mRNA	273	243	202	364	200	316	178.517	159.518	141.845	285.539	249.127	275.69	0.750108	1.95841e-05	0.000511987
Chr2	+	15169507	3UTR	AT2G36145.1	AT2G36145	protein_coding_gene-mRNA	179	290	287	462	292	687	117.049	190.371	201.533	362.415	363.725	599.364	1.35936	1.91183e-09	1.65373e-07
Chr2	+	15243434	3UTR	AT2G36355.3	AT2G36355	protein_coding_gene-mRNA	0	0	0	8	2	7	0	0	0	6.27559	2.49127	6.10705	2.59422	0.00147325	0.0170144
Chr2	+	15263763	3UTR	AT2G36380.1	AT2G36380	protein_coding_gene-mRNA	84	38	39	9	3	10	54.9282	24.9451	27.386	7.06004	3.7369	8.72436	-2.16905	4.01021e-05	0.000931221
Chr2	+	15446465	3UTR	AT2G36830.1	AT2G36830	protein_coding_gene-mRNA	777	1577	1386	1721	1212	2577	508.086	1035.22	973.257	1350.04	1509.71	2248.27	0.998708	9.8771e-05	0.00197213
Chr2	+	15516406	CDS	AT2G36950.1	AT2G36950	protein_coding_gene-mRNA	19	20	2	77	44	14	12.4242	13.129	1.40441	60.4025	54.8079	12.2141	1.87048	0.00235404	0.0241272
Chr2	+	15592143	3UTR	AT2G37100.1	AT2G37100	protein_coding_gene-mRNA	4	1	4	20	11	2	2.61563	0.656451	2.80882	15.689	13.702	1.74487	1.8347	0.00587216	0.0474246
Chr2	+	15619073	3UTR	AT2G37180.1	AT2G37180	protein_coding_gene-mRNA	51	190	107	241	125	360	33.3493	124.726	75.136	189.052	155.704	314.077	1.42377	0.000172502	0.003103
Chr2	+	15833921	3UTR	AT2G37760.1	AT2G37760	protein_coding_gene-mRNA	334	244	225	384	209	434	218.405	160.174	157.996	301.228	260.338	378.637	0.797216	0.000463489	0.00685056
Chr2	+	15858919	3UTR	AT2G37860.3	AT2G37860	protein_coding_gene-mRNA	177	226	180	205	165	282	115.742	148.358	126.397	160.812	205.53	246.027	0.636718	0.00441071	0.0382168
Chr2	+	15891502	CDS	AT2G37970.1	AT2G37970	protein_coding_gene-mRNA	1	3	0	39	16	19	0.653907	1.96935	0	30.5935	19.9302	16.5763	2.71758	0.000975045	0.0122843
Chr2	+	15909921	3UTR	AT2G38010.2	AT2G38010	protein_coding_gene-mRNA	78	113	103	156	118	211	51.0048	74.179	72.3271	122.374	146.985	184.084	1.17197	5.20826e-06	0.000172341
Chr2	+	15937531	3UTR	AT2G38080.1	AT2G38080	protein_coding_gene-mRNA	0	2	0	5	10	5	0	1.3129	0	3.92224	12.4563	4.36218	2.4678	0.000553717	0.00786181
Chr2	+	16002767	AMB	AT2G38195.x	AT2G38195	protein_coding_gene-mRNA	28	34	53	51	67	112	18.3094	22.3193	37.2169	40.0069	83.4575	97.7129	1.40273	0.00154552	0.0176122
Chr2	+	16007563	3UTR	AT2G38210.1	AT2G38210	protein_coding_gene-mRNA	387	572	434	934	567	987	253.062	375.49	304.757	732.675	706.275	861.095	1.26535	1.09344e-05	0.000315982
Chr2	+	16012508	3UTR	AT2G38230.1	AT2G38230	protein_coding_gene-mRNA	1951	2650	2168	4516	2851	5709	1275.77	1739.6	1522.38	3542.57	3551.31	4980.74	1.39458	5.02175e-13	8.92729e-11
Chr2	+	16067435	3UTR	AT2G38330.1	AT2G38330	protein_coding_gene-mRNA	294	290	313	362	258	370	192.249	190.371	219.79	283.97	321.374	322.801	0.615356	0.00107393	0.0132517
Chr2	+	16129147	3UTR	AT2G38530.1	AT2G38530	protein_coding_gene-mRNA	146	104	166	395	336	445	95.4705	68.2709	116.566	309.857	418.533	388.234	1.87637	4.73193e-06	0.000157999
Chr2	+	16131108	3UTR	AT2G38540.1	AT2G38540	protein_coding_gene-mRNA	1796	1553	2168	2800	2315	4668	1174.42	1019.47	1522.38	2196.46	2883.64	4072.53	1.28167	6.68864e-10	6.45741e-08
Chr2	+	16214214	3UTR	AT2G38780.1	AT2G38780	protein_coding_gene-mRNA	78	48	57	107	65	81	51.0048	31.5097	40.0257	83.936	80.9663	70.6673	0.906776	0.00562414	0.0458197
Chr2	+	16265142	3UTR	AT2G38950.1	AT2G38950	protein_coding_gene-mRNA	41	61	48	17	8	7	26.8102	40.0435	33.7059	13.3356	9.96508	6.10705	-1.64796	0.000111177	0.00217601
Chr2	+	16276870	3UTR	AT2G38970.1	AT2G38970	protein_coding_gene-mRNA	15	21	14	43	35	40	9.80861	13.7855	9.83087	33.7313	43.5972	34.8975	1.6444	5.43647e-06	0.000178517
Chr2	+	16293996	3UTR	AT2G39010.1	AT2G39010	protein_coding_gene-mRNA	4962	6529	5644	7577	7017	13010	3244.69	4285.97	3963.25	5943.77	8740.62	11350.4	1.16668	1.09359e-10	1.27554e-08
Chr2	+	16355957	3UTR	AT2G39190.2	AT2G39190	protein_coding_gene-mRNA	249	261	299	197	72	75	162.823	171.334	209.959	154.536	89.6857	65.4327	-0.784223	0.00423676	0.0372861
Chr2	+	16405918	intergenic.pm	AT2G39270.igt	AT2G39270.igt	protein_coding_gene-protein_coding_gene	0	0	1	27	7	0	0	0	0.702205	21.1801	8.71944	0	2.79513	0.000820974	0.0107579
Chr2	+	16454798	3UTR	AT2G39400.1	AT2G39400	protein_coding_gene-mRNA	146	166	252	39	13	70	95.4705	108.971	176.956	30.5935	16.1933	61.0705	-1.64705	0.00218369	0.0228632
Chr2	+	16463022	3UTR	AT2G39420.1	AT2G39420	protein_coding_gene-mRNA	67	92	122	25	11	25	43.8118	60.3935	85.669	19.6112	13.702	21.8109	-1.58626	0.0038132	0.0344766
Chr2	+	16477755	3UTR	AT2G39470.1	AT2G39470	protein_coding_gene-mRNA	368	689	614	1084	792	1220	240.638	452.295	431.154	850.342	986.543	1064.37	1.34595	8.07234e-10	7.49317e-08
Chr2	+	16510116	3UTR	AT2G39570.1	AT2G39570	protein_coding_gene-mRNA	197	207	238	117	35	92	128.82	135.885	167.125	91.7805	43.5972	80.2641	-0.952549	0.00325952	0.0305802
Chr2	+	16557409	3UTR	AT2G39705.1	AT2G39705	protein_coding_gene-mRNA	56	17	26	2	1	1	36.6188	11.1597	18.2573	1.5689	1.24563	0.872436	-2.99217	0.000104454	0.00206797
Chr2	+	16557577	3UTR	AT2G39705.1	AT2G39705	protein_coding_gene-mRNA	71	33	58	7	4	11	46.4274	21.6629	40.7279	5.49114	4.98254	9.5968	-2.14459	0.000168354	0.00304752
Chr2	+	16645378	3UTR	AT2G39870.1	AT2G39870	protein_coding_gene-mRNA	30	43	26	47	108	156	19.6172	28.2274	18.2573	36.8691	134.529	136.1	2.06823	1.65532e-06	6.4455e-05
Chr2	+	16713031	3UTR	AT2G40020.1	AT2G40020	protein_coding_gene-mRNA	253	291	361	503	284	341	165.439	191.027	253.496	394.578	353.76	297.501	0.761522	0.00280345	0.0273109
Chr2	+	16747288	AMB	AT2G40100.x	AT2G40100	protein_coding_gene-mRNA	86	82	47	394	132	480	56.236	53.829	33.0036	309.073	164.424	418.769	2.45311	1.64916e-08	1.14276e-06
Chr2	+	16901267	3UTR	AT2G40460.1	AT2G40460	protein_coding_gene-mRNA	568	772	656	1242	921	1898	371.419	506.78	460.647	974.285	1147.23	1655.88	1.46926	3.3917e-10	3.46936e-08
Chr2	+	16934561	3UTR	AT2G40540.2	AT2G40540	protein_coding_gene-mRNA	341	361	324	564	372	247	222.982	236.979	227.515	442.429	463.376	215.492	0.691767	0.00163054	0.0183299
Chr2	+	17013293	3UTR	AT2G40765.1	AT2G40765	protein_coding_gene-mRNA	338	229	279	388	270	441	221.021	150.327	195.915	304.366	336.321	384.744	0.844781	2.73348e-06	9.84092e-05
Chr2	+	17050943	3UTR	AT2G40840.1	AT2G40840	protein_coding_gene-mRNA	294	318	351	134	64	95	192.249	208.751	246.474	105.116	79.7206	82.8814	-1.23561	8.01134e-06	0.000244968
Chr2	+	17123156	3UTR	AT2G41040.1	AT2G41040	protein_coding_gene-mRNA	160	173	147	327	218	385	104.625	113.566	103.224	256.515	271.548	335.888	1.39233	1.87518e-07	9.84449e-06
Chr2	+	17153631	3UTR	AT2G41140.1	AT2G41140	protein_coding_gene-mRNA	400	458	327	572	414	578	261.563	300.655	229.621	448.705	515.693	504.268	0.873445	0.000241377	0.00409341
Chr2	+	17224816	intergenic.pm	AT2G41310.igt	AT2G41310.igt	protein_coding_gene-protein_coding_gene	194	178	132	290	201	421	126.858	116.848	92.6911	227.49	250.373	367.296	1.30674	8.5129e-09	6.21635e-07
Chr2	+	17226045	AMB	AT2G41312.x	AT2G41312	other_RNA-ncRNA	126	136	108	174	144	536	82.3923	89.2774	75.8382	136.494	179.371	467.626	1.59225	6.08367e-06	0.000195535
Chr2	+	17270538	3UTR	AT2G41430.2	AT2G41430	protein_coding_gene-mRNA	1710	1407	2461	628	260	702	1118.18	923.627	1728.13	492.634	323.865	612.45	-1.36061	1.25389e-06	5.08392e-05
Chr2	+	17288929	AMB	AT2G41460.x	AT2G41460	protein_coding_gene-mRNA	35	51	48	15	3	0	22.8868	33.479	33.7059	11.7667	3.7369	0	-2.05672	0.00205673	0.0218804
Chr2	+	17424372	3UTR	AT2G41760.1	AT2G41760	protein_coding_gene-mRNA	94	118	95	48	13	38	61.4673	77.4612	66.7095	37.6535	16.1933	33.1526	-1.15612	0.00245693	0.0247876
Chr2	+	17568058	AMB	AT2G42130.x	AT2G42130	protein_coding_gene-mRNA	276	371	270	413	225	493	180.478	243.543	189.595	323.977	280.268	430.111	0.744852	0.000352083	0.00551375
Chr2	+	17591741	3UTR	AT2G42210.2	AT2G42210	protein_coding_gene-mRNA	6	5	7	25	11	52	3.92344	3.28226	4.91544	19.6112	13.702	45.3667	2.37892	2.16458e-05	0.000559082
Chr2	+	17591790	3UTR	AT2G42210.2	AT2G42210	protein_coding_gene-mRNA	525	509	470	3609	3809	7410	343.301	334.134	330.036	2831.07	4744.62	6464.75	3.74643	1.94945e-74	1.67503e-70
Chr2	+	17599110	3UTR	AT2G42240.1	AT2G42240	protein_coding_gene-mRNA	406	377	297	122	132	135	265.486	247.482	208.555	95.7027	164.424	117.779	-0.919219	0.000741753	0.00994289
Chr2	+	17625848	3UTR	AT2G42310.1	AT2G42310	protein_coding_gene-mRNA	462	402	414	559	400	801	302.105	263.893	290.713	438.507	498.254	698.821	0.925325	1.40186e-08	9.79287e-07
Chr2	+	17690971	exon	AT2G42485.1	AT2G42485	other_RNA-ncRNA	41	55	63	131	51	107	26.8102	36.1048	44.2389	102.763	63.5274	93.3507	1.22122	0.00105647	0.0130612
Chr2	+	17802815	3UTR	AT2G42780.2	AT2G42780	protein_coding_gene-mRNA	165	169	137	49	30	60	107.895	110.94	96.2021	38.438	37.369	52.3462	-1.25366	4.56671e-05	0.00104081
Chr2	+	17874921	3UTR	AT2G42975.1	AT2G42975	protein_coding_gene-mRNA	271	314	276	416	238	553	177.209	206.126	193.809	326.331	296.461	482.457	0.925442	1.55334e-05	0.000422368
Chr2	+	17921525	3UTR	AT2G43100.1	AT2G43100	protein_coding_gene-mRNA	111	78	87	199	121	343	72.5837	51.2032	61.0919	156.105	150.722	299.246	1.65608	1.79859e-07	9.49296e-06
Chr2	+	17921621	3UTR	AT2G43100.1	AT2G43100	protein_coding_gene-mRNA	651	522	713	883	527	788	425.694	342.668	500.672	692.668	656.45	687.48	0.673273	0.00116851	0.0141544
Chr2	+	18004081	3UTR	AT2G43330.1	AT2G43330	protein_coding_gene-mRNA	365	331	328	430	285	519	238.676	217.285	230.323	337.313	355.006	452.794	0.725465	0.00199863	0.0214572
Chr2	+	18008662	3UTR	AT2G43340.1	AT2G43340	protein_coding_gene-mRNA	130	171	107	280	197	427	85.008	112.253	75.136	219.646	245.39	372.53	1.58975	1.57293e-11	2.21559e-09
Chr2	+	18103318	3UTR	AT2G43650.1	AT2G43650	protein_coding_gene-mRNA	77	56	77	29	6	0	50.3509	36.7613	54.0698	22.749	7.47381	0	-1.86005	0.00306915	0.0292413
Chr2	+	18151295	3UTR	AT2G43810.2	AT2G43810	protein_coding_gene-mRNA	0	1	2	6	15	10	0	0.656451	1.40441	4.70669	18.6845	8.72436	2.43221	0.00268941	0.026541
Chr2	+	18153908	3UTR	AT2G43820.1	AT2G43820	protein_coding_gene-mRNA	237	127	346	36	25	82	154.976	83.3693	242.963	28.2401	31.1409	71.5398	-1.70593	0.00065219	0.0089513
Chr2	+	18227895	intron	AT2G44060.2	AT2G44060	protein_coding_gene-mRNA	11	4	3	54	11	43	7.19298	2.6258	2.10662	42.3602	13.702	37.5148	2.19783	0.00184027	0.0201087
Chr2	+	18228154	3UTR	AT2G44060.2	AT2G44060	protein_coding_gene-mRNA	885	900	880	1158	666	1022	578.708	590.806	617.941	908.391	829.593	891.63	0.556018	1.08262e-06	4.50106e-05
Chr2	+	18238167	3UTR	AT2G44080.1	AT2G44080	protein_coding_gene-mRNA	57	18	41	13	0	4	37.2727	11.8161	28.7904	10.1978	0	3.48975	-1.97186	0.00329148	0.0307742
Chr2	+	18261419	3UTR	AT2G44150.1	AT2G44150	protein_coding_gene-mRNA	77	43	71	14	13	3	50.3509	28.2274	49.8566	10.9823	16.1933	2.61731	-1.95894	2.95742e-05	0.000723963
Chr2	+	18265345	3UTR	AT2G44160.1	AT2G44160	protein_coding_gene-mRNA	355	392	404	473	320	365	232.137	257.329	283.691	371.044	398.603	318.439	0.486657	0.00356975	0.0327973
Chr2	+	18278372	3UTR	AT2G44200.1	AT2G44200	protein_coding_gene-mRNA	132	103	105	43	22	11	86.3158	67.6145	73.7316	33.7313	27.404	9.5968	-1.61074	5.16328e-06	0.000171072
Chr2	+	18309827	3UTR	AT2G44310.1	AT2G44310	protein_coding_gene-mRNA	384	504	359	648	432	614	251.1	330.851	252.092	508.323	538.114	535.676	0.915135	7.54128e-09	5.61825e-07
Chr2	+	18367634	3UTR	AT2G44490.1	AT2G44490	protein_coding_gene-mRNA	776	721	748	466	234	427	507.432	473.301	525.25	365.553	291.479	372.53	-0.539479	0.00186657	0.0203272
Chr2	+	18386140	3UTR	AT2G44530.1	AT2G44530	protein_coding_gene-mRNA	182	180	166	277	158	188	119.011	118.161	116.566	217.292	196.81	164.018	0.697323	0.00163237	0.0183425
Chr2	+	18426050	3UTR	AT2G44670.1	AT2G44670	protein_coding_gene-mRNA	1540	1465	930	2045	1903	3148	1007.02	961.701	653.051	1604.2	2370.44	2746.43	1.33095	4.06129e-08	2.57852e-06
Chr2	+	18437128	3UTR	AT2G44710.1	AT2G44710	protein_coding_gene-mRNA	150	214	176	93	57	64	98.0861	140.481	123.588	72.9537	71.0012	55.8359	-0.840885	0.000891243	0.0114714
Chr2	+	18446773	intergenic.igt	AT2G44735.igt	AT2G44735.igt	protein_coding_gene-protein_coding_gene	0	0	1	3	18	11	0	0	0.702205	2.35335	22.4214	9.5968	2.71105	0.00145851	0.0168819
Chr2	+	18526717	3UTR	AT2G44920.2	AT2G44920	protein_coding_gene-mRNA	321	376	378	405	283	586	209.904	246.826	265.434	317.702	352.515	511.248	0.698684	0.00227685	0.0235369
Chr2	+	18613257	3UTR	AT2G45140.1	AT2G45140	protein_coding_gene-mRNA	431	276	347	168	106	123	281.834	181.181	243.665	131.787	132.037	107.31	-0.897381	0.00548435	0.0449937
Chr2	+	18841235	3UTR	AT2G45740.1	AT2G45740	protein_coding_gene-mRNA	631	769	708	721	569	1062	412.616	504.811	497.161	565.587	708.766	926.527	0.626416	0.00632175	0.0499704
Chr2	+	18898515	3UTR	AT2G45910.1	AT2G45910	protein_coding_gene-mRNA	88	48	57	9	14	15	57.5438	31.5097	40.0257	7.06004	17.4389	13.0865	-1.62374	0.0024785	0.0249563
Chr2	+	18911870	3UTR	AT2G45960.3	AT2G45960	protein_coding_gene-mRNA	8020	8403	8258	9214	5691	6695	5244.34	5516.16	5798.81	7227.91	7088.91	5840.96	0.282631	0.0052241	0.0434112
Chr2	+	18931951	3UTR	AT2G46020.1	AT2G46020	protein_coding_gene-mRNA	373	376	380	213	105	119	243.907	246.826	266.838	167.088	130.792	103.82	-0.896963	5.43784e-05	0.00119907
Chr2	+	18954609	3UTR	AT2G46100.1	AT2G46100	protein_coding_gene-mRNA	571	662	591	836	511	1258	373.381	434.571	415.003	655.799	636.519	1097.52	0.951262	2.19609e-05	0.00056552
Chr2	+	18960525	3UTR	AT2G46140.1	AT2G46140	protein_coding_gene-mRNA	1	6	3	52	20	14	0.653907	3.93871	2.10662	40.7913	24.9127	12.2141	2.83269	1.53461e-05	0.0004186
Chr2	+	19110498	3UTR	AT2G46535.1	AT2G46535	protein_coding_gene-mRNA	19	20	15	57	30	99	12.4242	13.129	10.5331	44.7136	37.369	86.3712	2.07632	8.88531e-07	3.84289e-05
Chr2	+	19152597	3UTR	AT2G46650.1	AT2G46650	protein_coding_gene-mRNA	922	1288	1051	1329	847	2466	602.903	845.509	738.018	1042.53	1055.05	2151.43	0.935524	0.000515536	0.00741571
Chr2	+	19239405	3UTR	AT2G46800.2	AT2G46800	protein_coding_gene-mRNA	387	448	394	459	339	473	253.062	294.09	276.669	360.062	422.27	412.662	0.53062	0.000139122	0.00259866
Chr2	+	19245116	3UTR	AT2G46820.2	AT2G46820	protein_coding_gene-mRNA	3934	5626	6164	8733	4915	10858	2572.47	3693.19	4328.39	6850.59	6122.3	9472.91	1.07028	1.91439e-08	1.30204e-06
Chr2	+	19273965	3UTR	AT2G46910.1	AT2G46910	protein_coding_gene-mRNA	135	184	241	253	222	288	88.2775	120.787	169.231	198.465	276.531	251.262	0.92317	3.41704e-05	0.000816321
Chr2	+	19321015	exon	AT2G47015.1	AT2G47015	miRNA-miRNA	5	6	3	9	6	25	3.26954	3.93871	2.10662	7.06004	7.47381	21.8109	1.66894	0.00540964	0.0445082
Chr2	+	19382388	3UTR	AT2G47210.1	AT2G47210	protein_coding_gene-mRNA	96	96	109	42	15	19	62.7751	63.0193	76.5404	32.9468	18.6845	16.5763	-1.48467	1.30757e-05	0.000365566
Chr2	+	19428929	3UTR	AT2G47320.1	AT2G47320	protein_coding_gene-mRNA	384	342	324	478	393	492	251.1	224.506	227.515	374.966	489.535	429.239	0.866109	7.58748e-06	0.000234511
Chr2	+	19473915	3UTR	AT2G47450.1	AT2G47450	protein_coding_gene-mRNA	736	865	928	1504	1495	2780	481.276	567.83	651.647	1179.81	1862.22	2425.37	1.65106	1.12885e-11	1.63158e-09
Chr2	+	19489606	3UTR	AT2G47490.1	AT2G47490	protein_coding_gene-mRNA	100	112	65	157	132	134	65.3907	73.5225	45.6433	123.158	164.424	116.906	1.09042	0.00037347	0.00576119
Chr2	+	19523895	3UTR	AT2G47590.1	AT2G47590	protein_coding_gene-mRNA	261	331	310	464	208	522	170.67	217.285	217.684	363.984	259.092	455.412	0.823167	0.000170056	0.00307185
Chr2	+	19602217	3UTR	AT2G47860.3	AT2G47860	protein_coding_gene-mRNA	9	6	13	0	0	0	5.88517	3.93871	9.12867	0	0	0	-2.54613	0.0022255	0.0231955
Chr2	+	19605664	3UTR	AT2G47880.1	AT2G47880	protein_coding_gene-mRNA	27	42	61	60	49	208	17.6555	27.571	42.8345	47.0669	61.0361	181.467	1.51993	0.00591916	0.0475802
Chr2	+	19615659	3UTR	AT2G47910.1	AT2G47910	protein_coding_gene-mRNA	242	259	251	366	365	583	158.246	170.021	176.254	287.108	454.657	508.63	1.28903	2.84788e-10	2.96007e-08
Chr2	+	19664013	AMB	AT2G48070.x	AT2G48070	protein_coding_gene-mRNA	194	206	156	272	291	236	126.858	135.229	109.544	213.37	362.48	205.895	1.04603	3.2934e-06	0.000116293
Chr2	+	19673044	3UTR	AT2G48100.1	AT2G48100	protein_coding_gene-mRNA	87	131	85	60	22	27	56.8899	85.9951	59.6875	47.0669	27.404	23.5558	-0.992335	0.00481102	0.0408343
Chr2	-	3752	intergenic.igt	AT2G01023.igt	AT2G01023.igt	protein_coding_gene-protein_coding_gene	1	0	0	259	235	26	0.653907	0	0	203.172	292.724	22.6833	5.74154	2.75323e-14	6.28052e-12
Chr2	-	4724	intergenic.igt	AT2G01023.igt	AT2G01023.igt	protein_coding_gene-protein_coding_gene	1	0	5	76	70	11	0.653907	0	3.51103	59.6181	87.1944	9.5968	3.17562	0.000171377	0.00308707
Chr2	-	6184	intergenic.igt	AT2G01023.igt	AT2G01023.igt	protein_coding_gene-protein_coding_gene	7	5	4	335	107	15	4.57735	3.28226	2.80882	262.79	133.283	13.0865	3.28344	5.30174e-05	0.00117509
Chr2	-	6487	intergenic.igt	AT2G01023.igt	AT2G01023.igt	protein_coding_gene-protein_coding_gene	0	0	2	18	27	0	0	0	1.40441	14.1201	33.6321	0	2.39081	0.00602986	0.0482108
Chr2	-	6942	intergenic.igt	AT2G01023.igt	AT2G01023.igt	protein_coding_gene-protein_coding_gene	0	0	0	29	18	0	0	0	0	22.749	22.4214	0	2.61048	0.00249099	0.0250528
Chr2	-	7438	intergenic.igt	AT2G01023.igt	AT2G01023.igt	protein_coding_gene-protein_coding_gene	0	0	1	95	18	16	0	0	0.702205	74.5226	22.4214	13.959	4.11276	5.02454e-07	2.329e-05
Chr2	-	7525	intergenic.igt	AT2G01023.igt	AT2G01023.igt	protein_coding_gene-protein_coding_gene	0	3	0	80	110	71	0	1.96935	0	62.7559	137.02	61.943	5.05324	1.37608e-12	2.27379e-10
Chr2	-	7804	intergenic.igt	AT2G01023.igt	AT2G01023.igt	protein_coding_gene-protein_coding_gene	0	0	0	34	9	2	0	0	0	26.6712	11.2107	1.74487	3.12251	0.00027326	0.00454733
Chr2	-	8028	intergenic.igt	AT2G01023.igt	AT2G01023.igt	protein_coding_gene-protein_coding_gene	3	2	0	44	10	3	1.96172	1.3129	0	34.5157	12.4563	2.61731	2.42734	0.00457673	0.0393641
Chr2	-	8522	intergenic.igt	AT2G01023.igt	AT2G01023.igt	protein_coding_gene-protein_coding_gene	0	1	0	17	19	3	0	0.656451	0	13.3356	23.6671	2.61731	2.7261	0.00149122	0.0171562
Chr2	-	9156	intergenic.igt	AT2G01023.igt	AT2G01023.igt	protein_coding_gene-protein_coding_gene	0	0	2	71	45	1	0	0	1.40441	55.6958	56.0536	0.872436	3.43216	5.07605e-05	0.00113581
Chr2	-	83613	3UTR	AT2G01110.1	AT2G01110	protein_coding_gene-mRNA	758	978	886	890	689	1424	495.662	642.009	622.154	698.159	858.242	1242.35	0.660781	0.000870907	0.0112924
Chr2	-	88559	3UTR	AT2G01130.1	AT2G01130	protein_coding_gene-mRNA	102	108	70	46	27	19	66.6986	70.8967	49.1544	36.0846	33.6321	16.5763	-1.05933	0.00601751	0.048142
Chr2	-	135264	3UTR	AT2G01260.3	AT2G01260	protein_coding_gene-mRNA	214	231	190	427	300	268	139.936	151.64	133.419	334.96	373.69	233.813	1.11918	2.77057e-05	0.000689353
Chr2	-	148942	3UTR	AT2G01290.1	AT2G01290	protein_coding_gene-mRNA	631	654	508	1579	1081	1855	412.616	429.319	356.72	1238.64	1346.53	1618.37	1.78489	2.9104e-18	1.25036e-15
Chr2	-	165145	3UTR	AT2G01350.4	AT2G01350	protein_coding_gene-mRNA	321	256	353	928	572	432	209.904	168.052	247.878	727.968	712.503	376.892	1.50162	1.1955e-08	8.44286e-07
Chr2	-	199519	3UTR	AT2G01450.1	AT2G01450	protein_coding_gene-mRNA	380	291	403	178	71	91	248.485	191.027	282.989	139.632	88.4401	79.3917	-1.18617	0.000135546	0.00254669
Chr2	-	273895	3UTR	AT2G01610.1	AT2G01610	protein_coding_gene-mRNA	3	5	4	43	13	43	1.96172	3.28226	2.80882	33.7313	16.1933	37.5148	2.63801	0.000382457	0.0058752
Chr2	-	284672	3UTR	AT2G01650.1	AT2G01650	protein_coding_gene-mRNA	106	80	47	17	10	15	69.3142	52.5161	33.0036	13.3356	12.4563	13.0865	-1.86273	2.17506e-05	0.000560664
Chr2	-	424137	3UTR	AT2G01918.1	AT2G01918	protein_coding_gene-mRNA	2	23	14	52	22	69	1.30781	15.0984	9.83087	40.7913	27.404	60.1981	2.004	0.0005535	0.00786181
Chr2	-	518158	3UTR	AT2G02080.1	AT2G02080	protein_coding_gene-mRNA	282	234	240	136	48	85	184.402	153.61	168.529	106.685	59.7905	74.1571	-1.03887	1.20969e-05	0.000342284
Chr2	-	518230	3UTR	AT2G02080.1	AT2G02080	protein_coding_gene-mRNA	93	122	124	17	30	46	60.8134	80.087	87.0735	13.3356	37.369	40.1321	-1.27374	0.000858249	0.0111676
Chr2	-	556514	3UTR	AT2G02170.1	AT2G02170	protein_coding_gene-mRNA	26	20	26	2	2	6	17.0016	13.129	18.2573	1.5689	2.49127	5.23462	-1.98194	0.000497288	0.00724214
Chr2	-	583985	3UTR	AT2G02220.1	AT2G02220	protein_coding_gene-mRNA	98	54	54	19	19	7	64.0829	35.4484	37.9191	14.9045	23.6671	6.10705	-1.50111	0.00238863	0.0243463
Chr2	-	697965	AMB	AT2G02570.x	AT2G02570	protein_coding_gene-mRNA	53	28	30	6	0	1	34.6571	18.3806	21.0662	4.70669	0	0.872436	-2.87243	9.81402e-06	0.000289778
Chr2	-	698208	AMB	AT2G02570.x	AT2G02570	protein_coding_gene-mRNA	145	115	93	49	35	18	94.8166	75.4919	65.3051	38.438	43.5972	15.7039	-1.21431	0.00163609	0.0183597
Chr2	-	916853	3UTR	AT2G03090.1	AT2G03090	protein_coding_gene-mRNA	3	0	4	14	2	37	1.96172	0	2.80882	10.9823	2.49127	32.2801	2.43877	0.000426989	0.00640658
Chr2	-	1006271	3UTR	AT2G03310.1	AT2G03310	protein_coding_gene-mRNA	80	90	90	39	13	11	52.3126	59.0806	63.1985	30.5935	16.1933	9.5968	-1.47182	0.00503919	0.0423249
Chr2	-	1030422	3UTR	AT2G03390.1	AT2G03390	protein_coding_gene-mRNA	342	354	359	142	81	59	223.636	232.384	252.092	111.392	100.896	51.4737	-1.39666	3.73488e-08	2.38894e-06
Chr2	-	1035024	3UTR	AT2G03420.1	AT2G03420	protein_coding_gene-mRNA	15	35	16	76	46	108	9.80861	22.9758	11.2353	59.6181	57.2992	94.2231	2.06358	1.70803e-05	0.000457672
Chr2	-	1039244	3UTR	AT2G03440.1	AT2G03440	protein_coding_gene-mRNA	1255	1162	1560	695	499	736	820.654	762.796	1095.44	545.192	621.572	642.113	-0.559978	0.00373022	0.0339334
Chr2	-	1046070	CDS	AT2G03470.1	AT2G03470	protein_coding_gene-mRNA	9	5	11	1	0	0	5.88517	3.28226	7.72426	0.784448	0	0	-2.17219	0.00333937	0.0311091
Chr2	-	1137634	3UTR	AT2G03730.1	AT2G03730	protein_coding_gene-mRNA	374	536	528	265	145	137	244.561	351.858	370.764	207.879	180.617	119.524	-0.906669	0.000609937	0.00847566
Chr2	-	1164956	3UTR	AT2G03820.1	AT2G03820	protein_coding_gene-mRNA	302	355	287	197	119	98	197.48	233.04	201.533	154.536	148.231	85.4988	-0.693165	0.00342008	0.031712
Chr2	-	1533770	3UTR	AT2G04410.1	AT2G04410	protein_coding_gene-mRNA	1671	1426	1407	1722	1199	2249	1092.68	936.099	988.003	1350.82	1493.52	1962.11	0.666203	4.43439e-05	0.00101334
Chr2	-	1604517	intergenic.igt	AT2G04590.igt	AT2G04590.igt	transposable_element_gene-transposable_element_gene	8	1	3	30	31	44	5.23126	0.656451	2.10662	23.5335	38.6147	38.3872	2.72806	0.000509044	0.00736304
Chr2	-	1933274	3UTR	AT2G05310.1	AT2G05310	protein_coding_gene-mRNA	840	932	1046	923	653	1481	549.282	611.813	734.507	724.046	813.4	1292.08	0.570443	0.0055044	0.0451021
Chr2	-	2081088	3UTR	AT2G05620.1	AT2G05620	protein_coding_gene-mRNA	2225	2749	2661	3733	2544	3795	1454.94	1804.58	1868.57	2928.35	3168.9	3310.9	0.87154	7.36124e-14	1.55533e-11
Chr2	-	2269586	3UTR	AT2G05920.1	AT2G05920	protein_coding_gene-mRNA	679	664	482	1162	712	1107	444.003	435.884	338.463	911.529	886.892	965.787	1.16439	3.02497e-08	1.98409e-06
Chr2	-	2588588	3UTR	AT2G06530.1	AT2G06530	protein_coding_gene-mRNA	594	564	604	361	224	274	388.421	370.238	424.132	283.186	279.022	239.048	-0.556505	0.00199785	0.0214572
Chr2	-	2981090	CDS	AT2G07180.1	AT2G07180	protein_coding_gene-mRNA	0	0	0	12	19	7	0	0	0	9.41338	23.6671	6.10705	3.08051	0.000270949	0.00451763
Chr2	-	3303822	3UTR	AT2G07774.1	AT2G07774	protein_coding_gene-mRNA	258	178	133	247	148	500	168.708	116.848	93.3933	193.759	184.354	436.218	1.05783	0.00310543	0.0295383
Chr2	-	3671930	AMB	AT2G09795.x	AT2G09795	other_RNA-ncRNA	174	184	135	170	164	265	113.78	120.787	94.7977	133.356	204.284	231.196	0.767542	0.0029664	0.0284998
Chr2	-	4310430	3UTR	AT2G10940.1	AT2G10940	protein_coding_gene-mRNA	0	1	0	11	2	1	0	0.656451	0	8.62893	2.49127	0.872436	2.14264	0.00430294	0.0376369
Chr2	-	4310577	3UTR	AT2G10940.1	AT2G10940	protein_coding_gene-mRNA	25	106	27	267	300	604	16.3477	69.5838	18.9595	209.448	373.69	526.952	2.64415	4.87288e-05	0.00109981
Chr2	-	5539257	3UTR	AT2G13360.2	AT2G13360	protein_coding_gene-mRNA	11850	12777	13440	15799	9675	21225	7748.8	8387.48	9437.64	12393.5	12051.5	18517.5	0.742954	7.01492e-07	3.09629e-05
Chr2	-	5544181	3UTR	AT2G13370.1	AT2G13370	protein_coding_gene-mRNA	107	85	87	28	23	21	69.9681	55.7984	61.0919	21.9646	28.6496	18.3212	-1.37532	0.000347186	0.00545459
Chr2	-	5852682	intergenic.pm	AT2G13975.igt	AT2G13975.igt	transposable_element_gene-transposable_element_gene	40	34	47	7	4	4	26.1563	22.3193	33.0036	5.49114	4.98254	3.48975	-2.29372	1.03125e-05	0.000301732
Chr2	-	6241811	3UTR	AT2G14610.1	AT2G14610	protein_coding_gene-mRNA	1629	226	12	38	13	69	1065.22	148.358	8.42646	29.809	16.1933	60.1981	-2.56076	0.00176718	0.019467
Chr2	-	6406653	3UTR	AT2G14910.1	AT2G14910	protein_coding_gene-mRNA	1545	1742	1538	1894	1763	3084	1010.29	1143.54	1079.99	1485.75	2196.05	2690.59	0.965702	9.21495e-07	3.94575e-05
Chr2	-	6491590	3UTR	AT2G15020.1	AT2G15020	protein_coding_gene-mRNA	2694	3445	2616	5441	3399	4822	1761.63	2261.47	1836.97	4268.18	4233.91	4206.89	1.09736	1.70235e-06	6.59525e-05
Chr2	-	6492072	CDS	AT2G15020.1	AT2G15020	protein_coding_gene-mRNA	61	101	72	257	262	320	39.8883	66.3016	50.5588	201.603	326.356	279.18	2.17622	5.25909e-06	0.000173577
Chr2	-	6642399	3UTR	AT2G15290.1	AT2G15290	protein_coding_gene-mRNA	62	117	97	123	83	124	40.5423	76.8048	68.1139	96.4872	103.388	108.182	0.715823	0.0050527	0.0423832
Chr2	-	6666419	3UTR	AT2G15320.1	AT2G15320	protein_coding_gene-mRNA	152	210	186	384	194	290	99.3939	137.855	130.61	301.228	241.653	253.007	1.09094	1.7823e-05	0.000473284
Chr2	-	6833923	3UTR	AT2G15695.1	AT2G15695	protein_coding_gene-mRNA	478	457	415	767	453	516	312.568	299.998	291.415	601.672	564.273	450.177	0.825277	0.000106261	0.00210054
Chr2	-	6921020	3UTR	AT2G15890.1	AT2G15890	protein_coding_gene-mRNA	74	49	207	17	13	17	48.3891	32.1661	145.356	13.3356	16.1933	14.8314	-2.06392	0.000740669	0.00993869
Chr2	-	6973638	5UTR	AT2G16018.1	AT2G16018	protein_coding_gene-mRNA	22	18	40	8	4	3	14.386	11.8161	28.0882	6.27559	4.98254	2.61731	-1.70195	0.00393971	0.0352618
Chr2	-	7120430	3UTR	AT2G16430.1	AT2G16430	protein_coding_gene-mRNA	462	353	230	661	475	558	302.105	231.727	161.507	518.52	591.677	486.819	1.17672	2.67269e-07	1.32234e-05
Chr2	-	7150633	3UTR	AT2G16500.1	AT2G16500	protein_coding_gene-mRNA	573	701	713	1462	812	1216	374.689	460.172	500.672	1146.86	1011.46	1060.88	1.25888	1.52595e-14	3.74613e-12
Chr2	-	7159697	3UTR	AT2G16510.1	AT2G16510	protein_coding_gene-mRNA	852	885	865	731	768	1104	557.129	580.959	607.408	573.432	956.648	963.17	0.506729	0.00599865	0.0480657
Chr2	-	7303921	3UTR	AT2G16860.1	AT2G16860	protein_coding_gene-mRNA	146	131	154	69	34	54	95.4705	85.9951	108.14	54.1269	42.3516	47.1116	-0.982005	6.64025e-05	0.00142757
Chr2	-	7342612	3UTR	AT2G16940.2	AT2G16940	protein_coding_gene-mRNA	349	391	389	178	134	130	228.214	256.672	273.158	139.632	166.915	113.417	-0.847012	3.95249e-05	0.000922951
Chr2	-	7481960	3UTR	AT2G17200.1	AT2G17200	protein_coding_gene-mRNA	852	588	593	768	541	1115	557.129	385.993	416.408	602.456	673.888	972.766	0.71605	0.000564359	0.00797559
Chr2	-	7487651	3UTR	AT2G17220.2	AT2G17220	protein_coding_gene-mRNA	180	200	196	110	44	59	117.703	131.29	137.632	86.2893	54.8079	51.4737	-0.968304	0.0006525	0.0089513
Chr2	-	7522263	intergenic.igt	AT2G17300.igt	AT2G17300.igt	protein_coding_gene-protein_coding_gene	24	48	42	66	40	110	15.6938	31.5097	29.4926	51.7736	49.8254	95.968	1.29722	0.000811812	0.0106711
Chr2	-	7522322	3UTR	AT2G17300.1	AT2G17300	protein_coding_gene-mRNA	1	4	0	16	22	14	0.653907	2.6258	0	12.5512	27.404	12.2141	2.86797	0.000144957	0.00268431
Chr2	-	7545553	3UTR	AT2G17350.1	AT2G17350	protein_coding_gene-mRNA	410	261	264	429	349	428	268.102	171.334	185.382	336.528	434.727	373.403	0.857866	4.0498e-05	0.000936248
Chr2	-	7576473	3UTR	AT2G17450.1	AT2G17450	protein_coding_gene-mRNA	95	107	155	39	8	40	62.1212	70.2403	108.842	30.5935	9.96508	34.8975	-1.528	0.00161468	0.0181861
Chr2	-	7755709	3UTR	AT2G17840.1	AT2G17840	protein_coding_gene-mRNA	333	1080	713	65	75	121	217.751	708.967	500.672	50.9892	93.4226	105.565	-2.14703	0.00046411	0.0068558
Chr2	-	7784330	3UTR	AT2G17930.1	AT2G17930	protein_coding_gene-mRNA	370	318	259	192	107	91	241.946	208.751	181.871	150.614	133.283	79.3917	-0.786767	0.000687183	0.00936232
Chr2	-	7898255	3UTR	AT2G18160.1	AT2G18160	protein_coding_gene-mRNA	1317	1409	1153	1359	1089	2481	861.196	924.94	809.643	1066.07	1356.5	2164.51	0.807339	0.000381041	0.00585694
Chr2	-	7952677	AMB	AT2G18300.x	AT2G18300	protein_coding_gene-mRNA	41	56	109	5	12	8	26.8102	36.7613	76.5404	3.92224	14.9476	6.97949	-1.98542	0.00374744	0.0339935
Chr2	-	7995738	AMB	AT2G18440.x	AT2G18440	other_RNA-ncRNA	489	486	397	275	190	262	319.761	319.035	278.776	215.723	236.671	228.578	-0.430172	0.00386955	0.0348027
Chr2	-	8031229	3UTR	AT2G18510.1	AT2G18510	protein_coding_gene-mRNA	143	177	147	194	165	228	93.5088	116.192	103.224	152.183	205.53	198.915	0.814303	8.27138e-05	0.00171117
Chr2	-	8314004	3UTR	AT2G19170.1	AT2G19170	protein_coding_gene-mRNA	2	6	8	22	20	14	1.30781	3.93871	5.61764	17.2579	24.9127	12.2141	1.87727	0.00424278	0.0373009
Chr2	-	8472185	3UTR	AT2G19580.1	AT2G19580	protein_coding_gene-mRNA	53	54	52	93	67	161	34.6571	35.4484	36.5147	72.9537	83.4575	140.462	1.39551	0.000564912	0.00797723
Chr2	-	8878158	AMB	AT2G20610.x	AT2G20610	protein_coding_gene-mRNA	7	2	1	26	13	8	4.57735	1.3129	0.702205	20.3957	16.1933	6.97949	2.02316	0.00560144	0.0456903
Chr2	-	8932630	intergenic.pm	AT2G20724.igt	AT2G20724.igt	pseudogene-pseudogene	118	146	147	167	152	221	77.1611	95.8419	103.224	131.003	189.337	192.808	0.864567	0.00374312	0.0339867
Chr2	-	8968288	3UTR	AT2G20830.1	AT2G20830	protein_coding_gene-mRNA	149	134	146	231	133	265	97.4322	87.9645	102.522	181.208	165.669	231.196	0.98684	7.39817e-05	0.00156058
Chr2	-	9060682	3UTR	AT2G21140.1	AT2G21140	protein_coding_gene-mRNA	7	0	8	20	20	9	4.57735	0	5.61764	15.689	24.9127	7.85193	1.9207	0.00037283	0.0057582
Chr2	-	9070797	3UTR	AT2G21170.2	AT2G21170	protein_coding_gene-mRNA	1192	1423	1277	1990	1309	1959	779.458	934.13	896.716	1561.05	1630.54	1709.1	0.902822	1.2258e-10	1.4106e-08
Chr2	-	9128308	3UTR	AT2G21330.1	AT2G21330	protein_coding_gene-mRNA	19149	24947	23611	39127	25790	56371	12521.7	16376.5	16579.8	30693.1	32124.9	49180.1	1.28672	3.60901e-13	6.69362e-11
Chr2	-	9137472	3UTR	AT2G21370.1	AT2G21370	protein_coding_gene-mRNA	168	234	260	335	171	252	109.856	153.61	182.573	262.79	213.004	219.854	0.634902	0.00295404	0.0284022
Chr2	-	9207620	3UTR	AT2G21500.2	AT2G21500	protein_coding_gene-mRNA	78	85	84	22	27	17	51.0048	55.7984	58.9852	17.2579	33.6321	14.8314	-1.2909	0.00198724	0.0213705
Chr2	-	9318251	3UTR	AT2G21860.1	AT2G21860	protein_coding_gene-mRNA	154	195	156	287	163	319	100.702	128.008	109.544	225.137	203.038	278.307	1.05542	2.06695e-09	1.76423e-07
Chr2	-	9320227	3UTR	AT2G21870.2	AT2G21870	protein_coding_gene-mRNA	229	256	223	136	89	97	149.745	168.052	156.592	106.685	110.862	84.6263	-0.642906	0.00433624	0.0377747
Chr2	-	9357022	3UTR	AT2G21970.1	AT2G21970	protein_coding_gene-mRNA	1541	1694	1678	2181	1237	3256	1007.67	1112.03	1178.3	1710.88	1540.85	2840.65	0.874316	1.21341e-05	0.000342962
Chr2	-	9426882	3UTR	AT2G22170.1	AT2G22170	protein_coding_gene-mRNA	72	88	52	652	329	710	47.0813	57.7677	36.5147	511.46	409.814	619.43	3.37819	1.36485e-48	5.02596e-45
Chr2	-	9451695	3UTR	AT2G22240.2	AT2G22240	protein_coding_gene-mRNA	178	305	290	602	460	841	116.396	200.218	203.64	472.238	572.992	733.719	1.7295	1.40327e-10	1.57957e-08
Chr2	-	9504719	3UTR	AT2G22400.1	AT2G22400	protein_coding_gene-mRNA	6	14	12	2	0	0	3.92344	9.19032	8.42646	1.5689	0	0	-2.15587	0.00562788	0.0458357
Chr2	-	9526217	3UTR	AT2G22430.1	AT2G22430	protein_coding_gene-mRNA	1871	1852	1570	2177	2242	4181	1223.46	1215.75	1102.46	1707.74	2792.71	3647.66	1.17713	2.14585e-06	8.01646e-05
Chr2	-	9538196	3UTR	AT2G22470.1	AT2G22470	protein_coding_gene-mRNA	22	28	6	57	22	131	14.386	18.3806	4.21323	44.7136	27.404	114.289	2.02832	0.000390312	0.00596036
Chr2	-	9823971	3UTR	AT2G23070.1	AT2G23070	protein_coding_gene-mRNA	236	314	322	123	54	109	154.322	206.126	226.11	96.4872	67.2643	95.0956	-1.14682	1.30639e-06	5.26993e-05
Chr2	-	9845488	AMB	AT2G23140.x	AT2G23140	protein_coding_gene-mRNA	50	44	56	11	8	15	32.6954	28.8839	39.3235	8.62893	9.96508	13.0865	-1.53023	0.00144793	0.0167745
Chr2	-	9863995	3UTR	AT2G23170.1	AT2G23170	protein_coding_gene-mRNA	40	8	3	1	0	0	26.1563	5.25161	2.10662	0.784448	0	0	-2.57299	0.00243836	0.0246484
Chr2	-	9988753	3UTR	AT2G23450.1	AT2G23450	protein_coding_gene-mRNA	129	161	190	67	20	24	84.3541	105.689	133.419	52.558	24.9127	20.9385	-1.61509	3.48724e-05	0.000827721
Chr2	-	10044276	3UTR	AT2G23610.1	AT2G23610	protein_coding_gene-mRNA	287	309	268	2813	3254	2762	187.671	202.843	188.191	2206.65	4053.3	2409.67	3.84501	5.27467e-74	3.39913e-70
Chr2	-	10063252	3UTR	AT2G23670.1	AT2G23670	protein_coding_gene-mRNA	1052	1353	1334	2076	1373	2263	687.911	888.178	936.742	1628.52	1710.26	1974.32	1.07219	1.90108e-12	3.08202e-10
Chr2	-	10108192	CDS	AT2G23760.2	AT2G23760	protein_coding_gene-mRNA	7	9	1	22	10	25	4.57735	5.90806	0.702205	17.2579	12.4563	21.8109	1.87276	0.00118029	0.0142704
Chr2	-	10201154	3UTR	AT2G23980.1	AT2G23980	protein_coding_gene-mRNA	139	129	144	46	14	32	90.8931	84.6822	101.118	36.0846	17.4389	27.918	-1.67187	8.24569e-07	3.59036e-05
Chr2	-	10217730	3UTR	AT2G24020.1	AT2G24020	protein_coding_gene-mRNA	305	421	410	526	357	494	199.442	276.366	287.904	412.62	444.692	430.984	0.743229	0.000340067	0.00536468
Chr2	-	10286846	3UTR	AT2G24200.3	AT2G24200	protein_coding_gene-mRNA	1774	1379	1293	2044	1338	1425	1160.03	905.246	907.951	1603.41	1666.66	1243.22	0.59538	0.000722777	0.00974935
Chr2	-	10444860	3UTR	AT2G24580.1	AT2G24580	protein_coding_gene-mRNA	470	490	487	706	459	1209	307.336	321.661	341.974	553.821	571.746	1054.78	1.15043	7.64123e-08	4.56752e-06
Chr2	-	10483318	3UTR	AT2G24650.1	AT2G24650	protein_coding_gene-mRNA	11	14	29	3	1	0	7.19298	9.19032	20.364	2.35335	1.24563	0	-2.2468	0.00301835	0.0288698
Chr2	-	10829993	3UTR	AT2G25450.1	AT2G25450	protein_coding_gene-mRNA	1920	1695	2397	641	482	751	1255.5	1112.68	1683.19	502.831	600.396	655.2	-1.1842	1.64139e-07	8.74332e-06
Chr2	-	10902941	3UTR	AT2G25620.1	AT2G25620	protein_coding_gene-mRNA	40	68	36	100	84	132	26.1563	44.6387	25.2794	78.4448	104.633	115.162	1.57016	2.09454e-06	7.84753e-05
Chr2	-	10975236	3UTR	AT2G25735.1	AT2G25735	protein_coding_gene-mRNA	10	16	52	1	1	2	6.53907	10.5032	36.5147	0.784448	1.24563	1.74487	-2.59955	0.000943882	0.012018
Chr2	-	11017519	intergenic.igt	AT2G25830.igt	AT2G25830.igt	protein_coding_gene-protein_coding_gene	58	65	69	16	5	10	37.9266	42.6693	48.4522	12.5512	6.22817	8.72436	-2.01562	3.55303e-05	0.000842561
Chr2	-	11109127	3UTR	AT2G26080.1	AT2G26080	protein_coding_gene-mRNA	2877	3950	3485	5385	3737	4766	1881.29	2592.98	2447.19	4224.26	4654.94	4158.03	0.906723	7.97249e-10	7.4459e-08
Chr2	-	11131577	3UTR	AT2G26140.1	AT2G26140	protein_coding_gene-mRNA	676	652	644	438	219	221	442.041	428.006	452.22	343.588	272.794	192.808	-0.699149	0.000116659	0.00225125
Chr2	-	11259170	3UTR	AT2G26470.1	AT2G26470	protein_coding_gene-mRNA	79	97	78	40	17	20	51.6587	63.6758	54.772	31.3779	21.1758	17.4487	-1.20706	0.00138063	0.0161617
Chr2	-	11311050	3UTR	AT2G26590.2	AT2G26590	protein_coding_gene-mRNA	139	105	112	132	94	190	90.8931	68.9274	78.647	103.547	117.09	165.763	0.683374	0.00540195	0.0444875
Chr2	-	11343796	3UTR	AT2G26680.1	AT2G26680	protein_coding_gene-mRNA	83	82	55	160	81	80	54.2743	53.829	38.6213	125.512	100.896	69.7949	0.985796	0.000462671	0.00685023
Chr2	-	11347246	3UTR	AT2G26690.1	AT2G26690	protein_coding_gene-mRNA	525	607	650	641	666	1164	343.301	398.466	456.433	502.831	829.593	1015.52	0.950924	8.00993e-05	0.00166913
Chr2	-	11457004	3UTR	AT2G26870.1	AT2G26870	protein_coding_gene-mRNA	0	0	7	16	20	24	0	0	4.91544	12.5512	24.9127	20.9385	2.59958	0.000285029	0.00470671
Chr2	-	11474956	3UTR	AT2G26900.1	AT2G26900	protein_coding_gene-mRNA	567	641	762	436	163	365	370.765	420.785	535.08	342.02	203.038	318.439	-0.603814	0.00482419	0.040918
Chr2	-	11509758	3UTR	AT2G26970.1	AT2G26970	protein_coding_gene-mRNA	106	99	85	114	93	172	69.3142	64.9887	59.6875	89.4271	115.844	150.059	0.850709	0.00147884	0.0170693
Chr2	-	11528362	3UTR	AT2G27020.1	AT2G27020	protein_coding_gene-mRNA	861	677	671	1308	842	1000	563.014	444.417	471.18	1026.06	1048.82	872.436	0.988364	1.00839e-13	2.05485e-11
Chr2	-	11609121	3UTR	AT2G27170.2	AT2G27170	protein_coding_gene-mRNA	147	86	119	54	24	1	96.1244	56.4548	83.5624	42.3602	29.8952	0.872436	-1.50525	0.005127	0.0428115
Chr2	-	11678447	3UTR	AT2G27290.1	AT2G27290	protein_coding_gene-mRNA	852	1033	1047	1905	1611	3169	557.129	678.114	735.209	1494.37	2006.72	2764.75	1.65041	1.90099e-19	9.42343e-17
Chr2	-	11726193	3UTR	AT2G27420.1	AT2G27420	protein_coding_gene-mRNA	121	439	209	2007	1773	2972	79.1228	288.182	146.761	1574.39	2208.51	2592.88	3.35355	3.753e-13	6.86107e-11
Chr2	-	11726401	CDS	AT2G27420.1	AT2G27420	protein_coding_gene-mRNA	0	3	1	38	93	71	0	1.96935	0.702205	29.809	115.844	61.943	4.2092	3.05827e-08	2.00083e-06
Chr2	-	11752234	3UTR	AT2G27500.2	AT2G27500	protein_coding_gene-mRNA	160	136	242	195	118	512	104.625	89.2774	169.934	152.967	146.985	446.687	0.996422	0.0045909	0.0394203
Chr2	-	11776505	3UTR	AT2G27580.2	AT2G27580	protein_coding_gene-mRNA	443	461	362	467	329	637	289.681	302.624	254.198	366.337	409.814	555.742	0.645933	0.000870823	0.0112924
Chr2	-	11803895	3UTR	AT2G27680.1	AT2G27680	protein_coding_gene-mRNA	771	935	841	1119	940	1160	504.163	613.782	590.555	877.798	1170.9	1012.03	0.831284	1.80616e-06	6.90762e-05
Chr2	-	11819842	3UTR	AT2G27730.1	AT2G27730	protein_coding_gene-mRNA	486	564	387	589	417	1033	317.799	370.238	271.753	462.04	519.43	901.227	0.953699	7.21887e-05	0.00152901
Chr2	-	12225949	AMB	AT2G28550.x	AT2G28550	protein_coding_gene-mRNA	402	505	340	188	137	150	262.871	331.508	238.75	147.476	170.652	130.865	-0.877287	0.000425912	0.00639413
Chr2	-	12329492	3UTR	AT2G28740.1	AT2G28740	protein_coding_gene-mRNA	55	88	76	227	114	383	35.9649	57.7677	53.3676	178.07	142.002	334.143	2.07898	6.02991e-11	7.50884e-09
Chr2	-	12356458	AMB	AT2G28800.x	AT2G28800	protein_coding_gene-mRNA	1345	1453	1362	1811	1213	1535	879.505	953.824	956.404	1420.64	1510.96	1339.19	0.610937	1.32673e-07	7.37051e-06
Chr2	-	12414297	3UTR	AT2G28900.1	AT2G28900	protein_coding_gene-mRNA	265	316	218	161	105	123	173.285	207.439	153.081	126.296	130.792	107.31	-0.548106	0.00256632	0.0255808
Chr2	-	12431419	3UTR	AT2G28950.1	AT2G28950	protein_coding_gene-mRNA	136	154	143	322	260	355	88.9314	101.093	100.415	252.592	323.865	309.715	1.5771	2.5029e-11	3.34286e-09
Chr2	-	12431717	3UTR	AT2G28950.1	AT2G28950	protein_coding_gene-mRNA	91	73	129	147	128	161	59.5056	47.9209	90.5845	115.314	159.441	140.462	1.03731	0.00019693	0.00345795
Chr2	-	12511347	3UTR	AT2G29120.1	AT2G29120	protein_coding_gene-mRNA	274	203	169	125	41	54	179.171	133.26	118.673	98.0561	51.071	47.1116	-1.07913	0.00335526	0.031198
Chr2	-	12631456	3UTR	AT2G29490.1	AT2G29490	protein_coding_gene-mRNA	22	12	13	0	1	2	14.386	7.87741	9.12867	0	1.24563	1.74487	-2.51446	0.00112744	0.0137539
Chr2	-	12654457	3UTR	AT2G29590.1	AT2G29590	protein_coding_gene-mRNA	109	114	111	53	28	46	71.2759	74.8354	77.9448	41.5758	34.8778	40.1321	-0.903039	0.00495208	0.0417156
Chr2	-	12673408	3UTR	AT2G29650.3	AT2G29650	protein_coding_gene-mRNA	665	682	846	336	246	295	434.848	447.7	594.066	263.575	306.426	257.369	-0.827541	2.14189e-05	0.000553776
Chr2	-	12769057	3UTR	AT2G29960.2	AT2G29960	protein_coding_gene-mRNA	290	260	292	541	332	501	189.633	170.677	205.044	424.387	413.551	437.091	1.16634	1.13179e-15	3.51496e-13
Chr2	-	12951044	3UTR	AT2G30390.2	AT2G30390	protein_coding_gene-mRNA	435	456	492	640	355	505	284.45	299.342	345.485	502.047	442.2	440.58	0.573123	0.000147305	0.00271803
Chr2	-	12951362	CDS	AT2G30390.1	AT2G30390	protein_coding_gene-mRNA	11	7	12	39	30	100	7.19298	4.59516	8.42646	30.5935	37.369	87.2436	2.63057	8.59692e-07	3.73069e-05
Chr2	-	12976193	3UTR	AT2G30460.2	AT2G30460	protein_coding_gene-mRNA	103	76	62	160	85	170	67.3525	49.8903	43.5367	125.512	105.879	148.314	1.20272	8.22065e-05	0.00170337
Chr2	-	12993699	3UTR	AT2G30490.1	AT2G30490	protein_coding_gene-mRNA	458	462	435	870	554	1128	299.49	303.28	305.459	682.47	690.082	984.108	1.36176	1.85977e-14	4.48032e-12
Chr2	-	13002754	3UTR	AT2G30520.1	AT2G30520	protein_coding_gene-mRNA	1504	1566	1642	770	496	818	983.477	1028	1153.02	604.025	617.835	713.653	-0.695543	0.00355562	0.0327099
Chr2	-	13019191	3UTR	AT2G30570.1	AT2G30570	protein_coding_gene-mRNA	13330	15377	18890	19117	12485	25366	8716.59	10094.3	13264.7	14996.3	15551.8	22130.2	0.709006	2.71459e-05	0.000677387
Chr2	-	13081846	3UTR	AT2G30700.1	AT2G30700	protein_coding_gene-mRNA	236	244	208	335	177	304	154.322	160.174	146.059	262.79	220.477	265.221	0.692822	0.000958982	0.0121493
Chr2	-	13142664	3UTR	AT2G30880.1	AT2G30880	protein_coding_gene-mRNA	37	57	50	10	6	8	24.1946	37.4177	35.1103	7.84448	7.47381	6.97949	-1.88869	0.000389011	0.005944
Chr2	-	13178202	CDS	AT2G30960.1	AT2G30960	protein_coding_gene-mRNA	2	1	0	13	15	0	1.30781	0.656451	0	10.1978	18.6845	0	2.41527	0.00156978	0.0177883
Chr2	-	13213231	3UTR	AT2G31060.2	AT2G31060	protein_coding_gene-mRNA	87	86	105	34	25	38	56.8899	56.4548	73.7316	26.6712	31.1409	33.1526	-1.00112	0.004282	0.0375177
Chr2	-	13353855	3UTR	AT2G31320.1	AT2G31320	protein_coding_gene-mRNA	2	19	7	0	0	0	1.30781	12.4726	4.91544	0	0	0	-2.42955	0.00226899	0.0234796
Chr2	-	13392411	CDS	AT2G31410.1	AT2G31410	protein_coding_gene-mRNA	98	129	118	208	216	252	64.0829	84.6822	82.8602	163.165	269.057	219.854	1.44664	5.17371e-07	2.38371e-05
Chr2	-	13416644	3UTR	AT2G31510.1	AT2G31510	protein_coding_gene-mRNA	118	126	109	44	33	26	77.1611	82.7129	76.5404	34.5157	41.106	22.6833	-1.22409	0.000399652	0.00607778
Chr2	-	13472550	3UTR	AT2G31670.1	AT2G31670	protein_coding_gene-mRNA	394	482	408	520	359	595	257.64	316.409	286.5	407.913	447.183	519.1	0.669217	4.0485e-05	0.000936248
Chr2	-	13642293	3UTR	AT2G32080.1	AT2G32080	protein_coding_gene-mRNA	731	587	553	635	528	921	478.006	385.337	388.32	498.125	657.695	803.514	0.636798	0.00191007	0.0206961
Chr2	-	13788519	3UTR	AT2G32480.1	AT2G32480	protein_coding_gene-mRNA	739	617	630	956	683	1143	483.238	405.03	442.389	749.933	850.769	997.195	0.958666	9.14297e-12	1.33908e-09
Chr2	-	13795259	3UTR	AT2G32500.1	AT2G32500	protein_coding_gene-mRNA	145	177	153	287	262	257	94.8166	116.192	107.437	225.137	326.356	224.216	1.24713	7.7045e-06	0.000237275
Chr2	-	13863729	3UTR	AT2G32690.1	AT2G32690	protein_coding_gene-mRNA	4664	3708	4921	9537	6648	12339	3049.82	2434.12	3455.55	7481.29	8280.98	10765	1.54935	1.64384e-15	4.92712e-13
Chr2	-	13863993	CDS	AT2G32690.4	AT2G32690	protein_coding_gene-mRNA	0	1	0	13	18	8	0	0.656451	0	10.1978	22.4214	6.97949	2.90942	0.000498074	0.00724595
Chr2	-	13919135	3UTR	AT2G32810.2	AT2G32810	protein_coding_gene-mRNA	143	143	135	73	24	49	93.5088	93.8725	94.7977	57.2647	29.8952	42.7494	-1.0618	0.00081397	0.0106886
Chr2	-	13962339	3UTR	AT2G32920.1	AT2G32920	protein_coding_gene-mRNA	258	263	184	280	166	305	168.708	172.647	129.206	219.646	206.775	266.093	0.55144	0.00605105	0.0483653
Chr2	-	14126265	3UTR	AT2G33340.2	AT2G33340	protein_coding_gene-mRNA	723	608	531	416	235	253	472.775	399.122	372.871	326.331	292.724	220.726	-0.56336	0.000445775	0.00663821
Chr2	-	14153076	3UTR	AT2G33400.1	AT2G33400	protein_coding_gene-mRNA	3	0	0	5	3	21	1.96172	0	0	3.92224	3.7369	18.3212	2.35172	0.00373012	0.0339334
Chr2	-	14223274	3UTR	AT2G33585.1	AT2G33585	protein_coding_gene-mRNA	66	62	72	120	87	109	43.1579	40.7	50.5588	94.1338	108.37	95.0956	1.10601	0.000438554	0.00653823
Chr2	-	14265462	3UTR	AT2G33730.1	AT2G33730	protein_coding_gene-mRNA	214	173	182	117	44	47	139.936	113.566	127.801	91.7805	54.8079	41.0045	-0.981257	0.00149152	0.0171562
Chr2	-	14324613	3UTR	AT2G33855.1	AT2G33855	protein_coding_gene-mRNA	352	441	424	705	465	822	230.175	289.495	297.735	553.036	579.22	717.143	1.15885	1.92587e-07	1.00696e-05
Chr2	-	14419294	3UTR	AT2G34150.1	AT2G34150	protein_coding_gene-mRNA	8	9	7	51	12	20	5.23126	5.90806	4.91544	40.0069	14.9476	17.4487	1.87156	0.00159016	0.0179936
Chr2	-	14477844	3UTR	AT2G34310.2	AT2G34310	protein_coding_gene-mRNA	3	7	10	31	24	66	1.96172	4.59516	7.02205	24.3179	29.8952	57.5808	2.58159	2.86967e-05	0.000708538
Chr2	-	14530735	3UTR	AT2G34470.2	AT2G34470	protein_coding_gene-mRNA	680	525	423	870	498	688	444.657	344.637	297.033	682.47	620.326	600.236	0.796336	0.000212799	0.00368638
Chr2	-	14532736	3UTR	AT2G34480.1	AT2G34480	protein_coding_gene-mRNA	1596	1895	1732	1909	1602	2006	1043.64	1243.98	1216.22	1497.51	1995.51	1750.11	0.572745	0.00536307	0.0442522
Chr2	-	14616775	3UTR	AT2G34680.1	AT2G34680	protein_coding_gene-mRNA	76	88	57	21	15	7	49.697	57.7677	40.0257	16.4734	18.6845	6.10705	-1.72115	5.91589e-05	0.00129452
Chr2	-	14660307	3UTR	AT2G34750.1	AT2G34750	protein_coding_gene-mRNA	235	242	174	127	44	71	153.668	158.861	122.184	99.625	54.8079	61.943	-0.971221	8.67218e-05	0.00178264
Chr2	-	14737061	3UTR	AT2G34930.1	AT2G34930	protein_coding_gene-mRNA	22	283	78	34	2	13	14.386	185.776	54.772	26.6712	2.49127	11.3417	-2.08255	0.00254652	0.0254425
Chr2	-	14795816	3UTR	AT2G35110.1	AT2G35110	protein_coding_gene-mRNA	113	119	96	57	25	8	73.8915	78.1177	67.4117	44.7136	31.1409	6.97949	-1.32455	0.000783412	0.0103506
Chr2	-	14894365	intergenic.igt	AT2G35382.igt	AT2G35382.igt	snoRNA-snoRNA	17	22	11	39	32	66	11.1164	14.4419	7.72426	30.5935	39.8603	57.5808	1.82765	4.1799e-06	0.000141213
Chr2	-	14903049	3UTR	AT2G35450.1	AT2G35450	protein_coding_gene-mRNA	116	146	150	222	159	230	75.8533	95.8419	105.331	174.148	198.056	200.66	1.03139	1.31455e-06	5.29456e-05
Chr2	-	14912207	3UTR	AT2G35490.1	AT2G35490	protein_coding_gene-mRNA	776	860	844	1249	851	1343	507.432	564.548	592.661	979.776	1060.04	1171.68	0.943962	2.78645e-16	9.20851e-14
Chr2	-	15063328	CDS	AT2G35880.1	AT2G35880	protein_coding_gene-mRNA	34	11	17	0	0	0	22.2329	7.22096	11.9375	0	0	0	-2.83038	0.000775539	0.010272
Chr2	-	15148380	AMB	AT2G36080.x	AT2G36080	protein_coding_gene-mRNA	24	5	31	0	0	0	15.6938	3.28226	21.7684	0	0	0	-3.13511	0.000241309	0.00409341
Chr2	-	15197382	3UTR	AT2G36250.1	AT2G36250	protein_coding_gene-mRNA	346	361	388	530	388	408	226.252	236.979	272.456	415.758	483.306	355.954	0.758981	7.65299e-05	0.00160513
Chr2	-	15208667	3UTR	AT2G36290.1	AT2G36290	protein_coding_gene-mRNA	97	75	82	168	75	156	63.429	49.2338	57.5808	131.787	93.4226	136.1	1.06624	6.2139e-05	0.00134942
Chr2	-	15352494	3UTR	AT2G36630.1	AT2G36630	protein_coding_gene-mRNA	407	484	355	804	586	903	266.14	317.722	249.283	630.697	729.942	787.81	1.35148	2.09345e-14	4.99655e-12
Chr2	-	15449613	3UTR	AT2G36835.1	AT2G36835	protein_coding_gene-mRNA	737	1082	737	937	757	1294	481.93	710.28	517.525	735.028	942.946	1128.93	0.702419	0.00208225	0.0221154
Chr2	-	15472607	AMB	AT2G36870.x	AT2G36870	protein_coding_gene-mRNA	8	23	34	48	47	138	5.23126	15.0984	23.875	37.6535	58.5448	120.396	2.08885	2.01346e-05	0.000525313
Chr2	-	15472810	AMB	AT2G36870.x	AT2G36870	protein_coding_gene-mRNA	11	22	34	105	60	117	7.19298	14.4419	23.875	82.3671	74.7381	102.075	2.40123	1.84886e-11	2.54856e-09
Chr2	-	15479511	3UTR	AT2G36880.2	AT2G36880	protein_coding_gene-mRNA	327	375	325	530	443	521	213.828	246.169	228.217	415.758	551.816	454.539	1.03449	1.44799e-11	2.06215e-09
Chr2	-	15482003	3UTR	AT2G36885.2	AT2G36885	protein_coding_gene-mRNA	9	9	11	42	22	32	5.88517	5.90806	7.72426	32.9468	27.404	27.918	2.04698	9.93456e-08	5.74178e-06
Chr2	-	15489065	3UTR	AT2G36895.1	AT2G36895	protein_coding_gene-mRNA	810	780	854	1085	686	1663	529.665	512.032	599.683	851.127	854.506	1450.86	0.930706	7.03163e-06	0.000220504
Chr2	-	15639925	3UTR	AT2G37240.1	AT2G37240	protein_coding_gene-mRNA	352	363	435	446	357	644	230.175	238.292	305.459	349.864	444.692	561.849	0.796882	0.000233553	0.0039843
Chr2	-	15640134	3UTR	AT2G37240.1	AT2G37240	protein_coding_gene-mRNA	137	109	151	208	131	238	89.5853	71.5532	106.033	163.165	163.178	207.64	0.975745	0.000360174	0.0056302
Chr2	-	15697856	AMB	AT2G37410.x	AT2G37410	protein_coding_gene-mRNA	721	626	588	309	163	320	471.467	410.938	412.897	242.395	203.038	279.18	-0.822846	9.74003e-05	0.00194778
Chr2	-	15751607	3UTR	AT2G37540.1	AT2G37540	protein_coding_gene-mRNA	278	291	180	291	186	380	181.786	191.027	126.397	228.275	231.688	331.526	0.654419	0.00374789	0.0339935
Chr2	-	15764677	intergenic.pm	AT2G37600.igt	AT2G37600.igt	protein_coding_gene-protein_coding_gene	37	52	25	92	60	122	24.1946	34.1355	17.5551	72.1693	74.7381	106.437	1.63125	0.000123859	0.002372
Chr2	-	16031267	3UTR	AT2G38270.1	AT2G38270	protein_coding_gene-mRNA	179	243	185	320	210	355	117.049	159.518	129.908	251.024	261.583	309.715	1.00305	6.02659e-07	2.71587e-05
Chr2	-	16184371	3UTR	AT2G38710.1	AT2G38710	protein_coding_gene-mRNA	251	223	288	383	191	551	164.131	146.389	202.235	300.444	237.916	480.712	0.978745	1.13287e-05	0.000324467
Chr2	-	16309843	3UTR	AT2G39080.1	AT2G39080	protein_coding_gene-mRNA	154	149	162	220	141	204	100.702	97.8112	113.757	172.579	175.635	177.977	0.738182	0.00227726	0.0235369
Chr2	-	16334629	3UTR	AT2G39170.1	AT2G39170	protein_coding_gene-mRNA	222	247	180	319	329	321	145.167	162.143	126.397	250.239	409.814	280.052	1.09	4.10025e-06	0.000139069
Chr2	-	16337177	intergenic.pm	AT2G39180.igt	AT2G39180.igt	protein_coding_gene-protein_coding_gene	33	22	27	6	4	7	21.5789	14.4419	18.9595	4.70669	4.98254	6.10705	-1.59929	0.0031505	0.0298129
Chr2	-	16388904	3UTR	AT2G39250.1	AT2G39250	protein_coding_gene-mRNA	304	277	291	96	64	69	198.788	181.837	204.342	75.3071	79.7206	60.1981	-1.3894	5.04759e-05	0.00113042
Chr2	-	16419627	3UTR	AT2G39330.1	AT2G39330	protein_coding_gene-mRNA	198	190	206	499	190	324	129.474	124.726	144.654	391.44	236.671	282.669	1.13269	0.00303325	0.0289908
Chr2	-	16471635	3UTR	AT2G39450.1	AT2G39450	protein_coding_gene-mRNA	473	560	467	696	398	617	309.298	367.613	327.93	545.976	495.763	538.293	0.646294	0.0005137	0.00739882
Chr2	-	16540120	exon	AT2G39681.1	AT2G39681	other_RNA-ncRNA	35	22	38	1	0	0	22.8868	14.4419	26.6838	0.784448	0	0	-3.71597	2.16683e-06	8.08312e-05
Chr2	-	16543863	3UTR	AT2G39700.1	AT2G39700	protein_coding_gene-mRNA	97	102	100	1150	612	1026	63.429	66.958	70.2205	902.116	762.329	895.12	3.59417	5.93978e-45	1.91387e-41
Chr2	-	16544121	3UTR	AT2G39700.1	AT2G39700	protein_coding_gene-mRNA	1	0	2	23	10	15	0.653907	0	1.40441	18.0423	12.4563	13.0865	3.25173	6.31138e-06	0.000201657
Chr2	-	16561949	3UTR	AT2G39710.1	AT2G39710	protein_coding_gene-mRNA	2	0	1	4	12	20	1.30781	0	0.702205	3.13779	14.9476	17.4487	2.36328	0.00422769	0.037272
Chr2	-	16567206	3UTR	AT2G39720.1	AT2G39720	protein_coding_gene-mRNA	45	27	41	40	50	107	29.4258	17.7242	28.7904	31.3779	62.2817	93.3507	1.22352	0.0027834	0.0271771
Chr2	-	16567341	3UTR	AT2G39720.1	AT2G39720	protein_coding_gene-mRNA	219	193	173	212	163	386	143.206	126.695	121.482	166.303	203.038	336.76	0.834074	0.000857591	0.0111647
Chr2	-	16571780	CDS	AT2G39730.2	AT2G39730	protein_coding_gene-mRNA	16	16	10	1	0	2	10.4625	10.5032	7.02205	0.784448	0	1.74487	-2.30979	0.00146068	0.0168968
Chr2	-	16770991	intergenic.igt	AT2G40170.igt	AT2G40170.igt	protein_coding_gene-protein_coding_gene	20	22	30	3	4	2	13.0781	14.4419	21.0662	2.35335	4.98254	1.74487	-2.05035	0.0020423	0.0217809
Chr2	-	16831342	3UTR	AT2G40300.1	AT2G40300	protein_coding_gene-mRNA	212	144	101	413	175	515	138.628	94.529	70.9227	323.977	217.986	449.305	1.6573	9.02381e-09	6.5339e-07
Chr2	-	16852986	3UTR	AT2G40360.1	AT2G40360	protein_coding_gene-mRNA	234	288	245	93	44	33	153.014	189.058	172.04	72.9537	54.8079	28.7904	-1.64526	1.70401e-06	6.59525e-05
Chr2	-	17013268	3UTR	AT2G40770.1	AT2G40770	protein_coding_gene-mRNA	55	52	38	25	5	9	35.9649	34.1355	26.6838	19.6112	6.22817	7.85193	-1.35287	0.0061269	0.0488201
Chr2	-	17198208	3UTR	AT2G41240.2	AT2G41240	protein_coding_gene-mRNA	0	0	1	8	11	5	0	0	0.702205	6.27559	13.702	4.36218	2.35244	0.00591672	0.0475802
Chr2	-	17200658	3UTR	AT2G41250.1	AT2G41250	protein_coding_gene-mRNA	2624	1548	1843	615	570	370	1715.85	1016.19	1294.16	482.436	710.012	322.801	-1.37738	4.45075e-07	2.09739e-05
Chr2	-	17210571	3UTR	AT2G41290.1	AT2G41290	protein_coding_gene-mRNA	135	135	225	296	239	417	88.2775	88.6209	157.996	232.197	297.707	363.806	1.37378	3.70711e-06	0.000128094
Chr2	-	17261892	3UTR	AT2G41410.1	AT2G41410	protein_coding_gene-mRNA	1721	1713	1866	677	367	761	1125.37	1124.5	1310.32	531.072	457.148	663.924	-1.08112	4.58391e-05	0.00104381
Chr2	-	17332105	3UTR	AT2G41560.1	AT2G41560	protein_coding_gene-mRNA	280	339	283	106	81	18	183.094	222.537	198.724	83.1515	100.896	15.7039	-1.47949	0.00179222	0.0196755
Chr2	-	17429308	3UTR	AT2G41790.1	AT2G41790	protein_coding_gene-mRNA	542	428	434	735	351	407	354.418	280.961	304.757	576.57	437.218	355.082	0.5375	0.00342398	0.031727
Chr2	-	17436631	3UTR	AT2G41800.1	AT2G41800	protein_coding_gene-mRNA	39	53	20	235	76	251	25.5024	34.7919	14.0441	184.345	94.6683	218.982	2.40066	7.27615e-05	0.00153988
Chr2	-	17514127	3UTR	AT2G41960.1	AT2G41960	protein_coding_gene-mRNA	184	193	172	73	28	27	120.319	126.695	120.779	57.2647	34.8778	23.5558	-1.609	4.78831e-09	3.71772e-07
Chr2	-	17563135	3UTR	AT2G42120.1	AT2G42120	protein_coding_gene-mRNA	15	24	21	7	2	2	9.80861	15.7548	14.7463	5.49114	2.49127	1.74487	-1.72722	0.00387087	0.0348027
Chr2	-	17654279	3UTR	AT2G42400.1	AT2G42400	protein_coding_gene-mRNA	48	80	43	15	11	20	31.3876	52.5161	30.1948	11.7667	13.702	17.4487	-1.31957	0.00201159	0.0215694
Chr2	-	17709097	3UTR	AT2G42530.1	AT2G42530	protein_coding_gene-mRNA	461	831	904	253	133	203	301.451	545.511	634.794	198.465	165.669	177.105	-1.40936	1.3773e-06	5.49576e-05
Chr2	-	17711082	3UTR	AT2G42540.1	AT2G42540	protein_coding_gene-mRNA	6247	11430	10935	2047	1231	2653	4084.96	7503.24	7678.62	1605.77	1533.38	2314.57	-1.69779	0.00011668	0.00225125
Chr2	-	17717430	3UTR	AT2G42570.1	AT2G42570	protein_coding_gene-mRNA	4	14	2	65	31	183	2.61563	9.19032	1.40441	50.9892	38.6147	159.656	3.64217	1.05453e-09	9.53776e-08
Chr2	-	17817356	3UTR	AT2G42820.1	AT2G42820	protein_coding_gene-mRNA	0	0	0	11	7	1	0	0	0	8.62893	8.71944	0.872436	2.73995	0.000543716	0.00775615
Chr2	-	18035387	3UTR	AT2G43430.2	AT2G43430	protein_coding_gene-mRNA	115	110	86	38	18	41	75.1993	72.2096	60.3897	29.809	22.4214	35.7699	-1.17599	0.000839679	0.0109536
Chr2	-	18073867	3UTR	AT2G43560.1	AT2G43560	protein_coding_gene-mRNA	400	604	680	2378	2985	4799	261.563	396.497	477.5	1865.42	3718.22	4186.82	3.03788	1.85783e-33	3.42066e-30
Chr2	-	18076223	3UTR	AT2G43570.1	AT2G43570	protein_coding_gene-mRNA	241	39	42	19	10	15	157.592	25.6016	29.4926	14.9045	12.4563	13.0865	-1.92233	0.00619488	0.0491793
Chr2	-	18205488	3UTR	AT2G43970.1	AT2G43970	protein_coding_gene-mRNA	866	618	623	1117	1135	885	566.284	405.687	437.474	876.229	1413.8	772.106	1.10031	2.18467e-07	1.10855e-05
Chr2	-	18307308	3UTR	AT2G44300.1	AT2G44300	protein_coding_gene-mRNA	5	0	3	20	20	23	3.26954	0	2.10662	15.689	24.9127	20.066	2.61593	8.21963e-05	0.00170337
Chr2	-	18419413	3UTR	AT2G44650.1	AT2G44650	protein_coding_gene-mRNA	352	381	359	407	290	514	230.175	250.108	252.092	319.271	361.234	448.432	0.615564	0.00280136	0.0273109
Chr2	-	18500833	3UTR	AT2G44860.2	AT2G44860	protein_coding_gene-mRNA	230	285	170	73	70	84	150.399	187.089	119.375	57.2647	87.1944	73.2846	-1.04884	0.000311565	0.00500698
Chr2	-	18511485	3UTR	AT2G44900.1	AT2G44900	protein_coding_gene-mRNA	54	112	82	31	10	19	35.311	73.5225	57.5808	24.3179	12.4563	16.5763	-1.48802	0.00236819	0.024212
Chr2	-	18682668	intron	AT2G45315.1	AT2G45315	other_RNA-ncRNA	11	11	5	32	26	54	7.19298	7.22096	3.51103	25.1024	32.3865	47.1116	2.26642	2.65817e-05	0.000667832
Chr2	-	18699431	3UTR	AT2G45380.1	AT2G45380	protein_coding_gene-mRNA	356	308	302	119	106	137	232.791	202.187	212.066	93.3494	132.037	119.524	-0.88881	0.00139449	0.0162798
Chr2	-	18733306	3UTR	AT2G45450.1	AT2G45450	protein_coding_gene-mRNA	73	67	37	95	90	208	47.7352	43.9822	25.9816	74.5226	112.107	181.467	1.5524	9.37535e-05	0.00188804
Chr2	-	18776039	AMB	AT2G45560.x	AT2G45560	protein_coding_gene-mRNA	7	13	10	0	0	1	4.57735	8.53387	7.02205	0	0	0.872436	-2.48126	0.00121862	0.0146309
Chr2	-	18799711	3UTR	AT2G45640.2	AT2G45640	protein_coding_gene-mRNA	369	363	314	358	306	461	241.292	238.292	220.492	280.833	381.164	402.193	0.594891	0.000866007	0.0112402
Chr2	-	18862969	3UTR	AT2G45820.1	AT2G45820	protein_coding_gene-mRNA	1081	1494	1502	599	411	531	706.874	980.738	1054.71	469.885	511.956	463.264	-0.912977	3.7036e-06	0.000128094
Chr2	-	18866016	intergenic.pm	AT2G45850.igt	AT2G45850.igt	protein_coding_gene-protein_coding_gene	9	3	9	31	34	108	5.88517	1.96935	6.31985	24.3179	42.3516	94.2231	2.91352	5.30206e-06	0.000174548
Chr2	-	18904409	3UTR	AT2G45950.2	AT2G45950	protein_coding_gene-mRNA	14	25	37	65	39	46	9.1547	16.4113	25.9816	50.9892	48.5798	40.1321	1.3548	0.000977664	0.0122933
Chr2	-	18948132	3UTR	AT2G46080.1	AT2G46080	protein_coding_gene-mRNA	144	159	126	527	258	487	94.1627	104.376	88.4779	413.404	321.374	424.876	1.97154	7.95146e-15	2.13505e-12
Chr2	-	19003511	3UTR	AT2G46280.3	AT2G46280	protein_coding_gene-mRNA	449	467	427	210	156	87	293.604	306.563	299.842	164.734	194.319	75.902	-1.02001	0.00097286	0.0122628
Chr2	-	19042303	3UTR	AT2G46390.1	AT2G46390	protein_coding_gene-mRNA	1257	1204	1145	1466	916	1594	821.962	790.367	804.025	1150	1141	1390.66	0.605182	9.1547e-07	3.92647e-05
Chr2	-	19042927	CDS	AT2G46390.1	AT2G46390	protein_coding_gene-mRNA	7	9	2	11	13	41	4.57735	5.90806	1.40441	8.62893	16.1933	35.7699	1.87945	0.00383839	0.0346194
Chr2	-	19110549	3UTR	AT2G46540.1	AT2G46540	protein_coding_gene-mRNA	138	136	158	247	129	267	90.2392	89.2774	110.948	193.759	160.687	232.94	1.00982	2.051e-07	1.05639e-05
Chr2	-	19112105	3UTR	AT2G46550.1	AT2G46550	protein_coding_gene-mRNA	86	61	136	33	17	10	56.236	40.0435	95.4999	25.8868	21.1758	8.72436	-1.63257	0.000982084	0.0123368
Chr2	-	19115392	3UTR	AT2G46560.1	AT2G46560	protein_coding_gene-mRNA	150	124	120	79	27	27	98.0861	81.3999	84.2646	61.9714	33.6321	23.5558	-1.07771	0.00468416	0.0400078
Chr2	-	19165432	3UTR	AT2G46680.2	AT2G46680	protein_coding_gene-mRNA	166	109	147	36	22	25	108.549	71.5532	103.224	28.2401	27.404	21.8109	-1.78275	3.79359e-06	0.000130557
Chr2	-	19357509	3UTR	AT2G47160.2	AT2G47160	protein_coding_gene-mRNA	20	26	11	80	45	24	13.0781	17.0677	7.72426	62.7559	56.0536	20.9385	1.71766	0.000332986	0.00528637
Chr2	-	19438998	3UTR	AT2G47370.1	AT2G47370	protein_coding_gene-mRNA	161	229	139	233	187	452	105.279	150.327	97.6065	182.776	232.934	394.341	1.16613	2.89035e-05	0.000712281
Chr2	-	19511701	3UTR	AT2G47560.1	AT2G47560	protein_coding_gene-mRNA	207	162	150	153	193	702	135.359	106.345	105.331	120.021	240.408	612.45	1.40818	0.000387057	0.00592388
Chr2	-	19554854	3UTR	AT2G47710.1	AT2G47710	protein_coding_gene-mRNA	2491	2452	2215	3022	1379	3465	1628.88	1609.62	1555.38	2370.6	1717.73	3022.99	0.564022	0.00128543	0.0152412
Chr3	+	44459	intergenic.igt	AT3G01085.igt	AT3G01085.igt	protein_coding_gene-protein_coding_gene	20	27	31	4	2	5	13.0781	17.7242	21.7684	3.13779	2.49127	4.36218	-2.05744	0.000300744	0.00488486
Chr3	+	245269	3UTR	AT3G01650.1	AT3G01650	protein_coding_gene-mRNA	31	27	18	3	0	7	20.2711	17.7242	12.6397	2.35335	0	6.10705	-1.92339	0.0063236	0.0499704
Chr3	+	250471	3UTR	AT3G01670.1	AT3G01670	protein_coding_gene-mRNA	4	2	6	42	16	18	2.61563	1.3129	4.21323	32.9468	19.9302	15.7039	2.57814	7.00931e-06	0.000220072
Chr3	+	258511	3UTR	AT3G01690.1	AT3G01690	protein_coding_gene-mRNA	1069	918	1175	1294	847	949	699.027	602.622	825.091	1015.08	1055.05	827.942	0.442662	0.00256469	0.0255745
Chr3	+	354343	3UTR	AT3G02050.1	AT3G02050	protein_coding_gene-mRNA	405	450	354	533	375	505	264.832	295.403	248.581	418.111	467.113	440.58	0.702416	0.000414374	0.0062557
Chr3	+	392722	3UTR	AT3G02150.2	AT3G02150	protein_coding_gene-mRNA	134	120	129	48	23	49	87.6236	78.7741	90.5845	37.6535	28.6496	42.7494	-1.17012	0.00151134	0.0173222
Chr3	+	405572	3UTR	AT3G02180.2	AT3G02180	protein_coding_gene-mRNA	332	288	289	406	262	338	217.097	189.058	202.937	318.486	326.356	294.883	0.620038	8.69622e-06	0.000261872
Chr3	+	491277	CDS	AT3G02400.1	AT3G02400	protein_coding_gene-mRNA	28	4	22	0	1	0	18.3094	2.6258	15.4485	0	1.24563	0	-2.78332	0.000287497	0.00473832
Chr3	+	588174	3UTR	AT3G02720.1	AT3G02720	protein_coding_gene-mRNA	284	420	458	560	346	595	185.71	275.71	321.61	439.291	430.99	519.1	0.818887	1.59782e-05	0.00043173
Chr3	+	619685	3UTR	AT3G02840.1	AT3G02840	protein_coding_gene-mRNA	4	0	10	48	40	8	2.61563	0	7.02205	37.6535	49.8254	6.97949	2.379	0.00216303	0.0226929
Chr3	+	650776	3UTR	AT3G02910.1	AT3G02910	protein_coding_gene-mRNA	197	190	136	268	132	243	128.82	124.726	95.4999	210.232	164.424	212.002	0.741799	0.000494058	0.00720324
Chr3	+	795917	CDS	AT3G03360.1	AT3G03360	protein_coding_gene-mRNA	38	50	23	3	7	0	24.8485	32.8226	16.1507	2.35335	8.71944	0	-2.35582	0.000155	0.00283767
Chr3	+	813889	3UTR	AT3G03420.1	AT3G03420	protein_coding_gene-mRNA	37	36	62	17	8	8	24.1946	23.6322	43.5367	13.3356	9.96508	6.97949	-1.44146	0.00439155	0.0381079
Chr3	+	983679	3UTR	AT3G03850.1	AT3G03850	protein_coding_gene-mRNA	0	0	0	8	4	9	0	0	0	6.27559	4.98254	7.85193	3.00225	0.000155617	0.00284694
Chr3	+	1080406	3UTR	AT3G04110.1	AT3G04110	protein_coding_gene-mRNA	102	87	82	36	18	16	66.6986	57.1113	57.5808	28.2401	22.4214	13.959	-1.42398	6.30099e-05	0.00136373
Chr3	+	1083360	3UTR	AT3G04120.1	AT3G04120	protein_coding_gene-mRNA	2167	2319	1980	1343	685	1347	1417.02	1522.31	1390.37	1053.51	853.26	1175.17	-0.48489	0.00168032	0.0187343
Chr3	+	1089128	3UTR	AT3G04140.1	AT3G04140	protein_coding_gene-mRNA	207	340	284	427	246	340	135.359	223.193	199.426	334.96	306.426	296.628	0.732471	0.00551018	0.0451051
Chr3	+	1226770	CDS	AT3G04550.1	AT3G04550	protein_coding_gene-mRNA	39	68	62	181	81	180	25.5024	44.6387	43.5367	141.985	100.896	157.039	1.75078	5.78473e-08	3.57585e-06
Chr3	+	1226896	CDS	AT3G04550.1	AT3G04550	protein_coding_gene-mRNA	22	20	18	90	74	93	14.386	13.129	12.6397	70.6004	92.177	81.1366	2.46946	6.54995e-12	9.70333e-10
Chr3	+	1227403	3UTR	AT3G04550.1	AT3G04550	protein_coding_gene-mRNA	325	500	410	1087	659	1234	212.52	328.226	287.904	852.696	820.873	1076.59	1.7072	5.91392e-17	2.14709e-14
Chr3	+	1281119	3UTR	AT3G04710.2	AT3G04710	protein_coding_gene-mRNA	105	126	75	43	27	16	68.6603	82.7129	52.6654	33.7313	33.6321	13.959	-1.26169	0.00154697	0.0176174
Chr3	+	1314296	3UTR	AT3G04790.1	AT3G04790	protein_coding_gene-mRNA	736	1061	851	1476	853	1620	481.276	696.495	597.577	1157.85	1062.53	1413.35	1.01308	3.15327e-05	0.000763238
Chr3	+	1391666	3UTR	AT3G05010.1	AT3G05010	protein_coding_gene-mRNA	178	155	144	222	192	303	116.396	101.75	101.118	174.148	239.162	264.348	1.06199	1.0871e-05	0.000314857
Chr3	+	1490449	CDS	AT3G05220.2	AT3G05220	protein_coding_gene-mRNA	58	84	74	91	79	226	37.9266	55.1419	51.9632	71.3848	98.4052	197.171	1.28654	0.000134356	0.0025298
Chr3	+	1592004	3UTR	AT3G05490.1	AT3G05490	protein_coding_gene-mRNA	3	2	2	16	5	19	1.96172	1.3129	1.40441	12.5512	6.22817	16.5763	2.22911	0.00266319	0.0263326
Chr3	+	1606132	3UTR	AT3G05530.1	AT3G05530	protein_coding_gene-mRNA	612	645	607	291	203	178	400.191	423.411	426.239	228.275	252.864	155.294	-0.962898	5.90805e-06	0.000191081
Chr3	+	1657920	intergenic.igt	AT3G05670.igt	AT3G05670.igt	protein_coding_gene-protein_coding_gene	48	35	38	45	47	128	31.3876	22.9758	26.6838	35.3002	58.5448	111.672	1.24968	0.00464758	0.0397744
Chr3	+	1696708	3UTR	AT3G05730.1	AT3G05730	protein_coding_gene-mRNA	215	349	316	488	489	833	140.59	229.101	221.897	382.811	609.115	726.739	1.50193	7.09899e-09	5.3506e-07
Chr3	+	1707551	3UTR	AT3G05750.2	AT3G05750	protein_coding_gene-mRNA	11	22	19	49	33	18	7.19298	14.4419	13.3419	38.438	41.106	15.7039	1.32817	0.00278283	0.0271771
Chr3	+	1710031	3UTR	AT3G05760.1	AT3G05760	protein_coding_gene-mRNA	316	281	320	356	289	358	206.635	184.463	224.706	279.264	359.988	312.332	0.618246	8.19947e-05	0.00170198
Chr3	+	1728221	3UTR	AT3G05800.1	AT3G05800	protein_coding_gene-mRNA	0	6	1	24	16	2	0	3.93871	0.702205	18.8268	19.9302	1.74487	2.17864	0.00387663	0.0348423
Chr3	+	1919865	3UTR	AT3G06330.2	AT3G06330	protein_coding_gene-mRNA	215	201	175	112	46	61	140.59	131.947	122.886	87.8582	57.2992	53.2186	-0.962952	0.000287678	0.00473832
Chr3	+	1946842	3UTR	AT3G06400.3	AT3G06400	protein_coding_gene-mRNA	226	312	261	128	66	43	147.783	204.813	183.276	100.409	82.2119	37.5148	-1.23947	8.74905e-05	0.00179415
Chr3	+	2087765	3UTR	AT3G66652.2	AT3G66652	protein_coding_gene-mRNA	15	29	11	1	3	0	9.80861	19.0371	7.72426	0.784448	3.7369	0	-2.23364	0.00282012	0.0274216
Chr3	+	2166296	3UTR	AT3G06860.1	AT3G06860	protein_coding_gene-mRNA	621	541	469	1199	1186	1522	406.076	355.14	329.334	940.554	1477.32	1327.85	1.75731	1.91982e-20	1.15086e-17
Chr3	+	2300268	3UTR	AT3G07230.1	AT3G07230	protein_coding_gene-mRNA	873	1016	858	873	855	1094	570.861	666.954	602.492	684.824	1065.02	954.445	0.547474	0.00194749	0.0210131
Chr3	+	2372321	3UTR	AT3G07400.1	AT3G07400	protein_coding_gene-mRNA	100	82	102	42	33	28	65.3907	53.829	71.6249	32.9468	41.106	24.4282	-0.93806	0.00271215	0.0267244
Chr3	+	2389717	3UTR	AT3G07480.1	AT3G07480	protein_coding_gene-mRNA	581	631	515	802	444	757	379.92	414.221	361.636	629.128	553.062	660.434	0.668327	4.12548e-05	0.000950093
Chr3	+	2484143	3UTR	AT3G07770.1	AT3G07770	protein_coding_gene-mRNA	122	171	104	36	24	6	79.7767	112.253	73.0294	28.2401	29.8952	5.23462	-1.91978	2.92783e-05	0.000718236
Chr3	+	2487023	3UTR	AT3G07780.1	AT3G07780	protein_coding_gene-mRNA	505	325	368	188	113	151	330.223	213.347	258.412	147.476	140.757	131.738	-0.917657	4.23256e-05	0.000970664
Chr3	+	2565955	3UTR	AT3G08030.2	AT3G08030	protein_coding_gene-mRNA	227	402	347	563	326	627	148.437	263.893	243.665	441.645	406.077	547.018	1.0609	0.000132483	0.00250367
Chr3	+	2624121	3UTR	AT3G08640.1	AT3G08640	protein_coding_gene-mRNA	56	57	46	93	51	81	36.6188	37.4177	32.3014	72.9537	63.5274	70.6673	0.942679	0.000333051	0.00528637
Chr3	+	2642670	3UTR	AT3G08690.1	AT3G08690	protein_coding_gene-mRNA	708	592	575	579	479	1005	462.966	388.619	403.768	454.196	596.659	876.798	0.608514	0.00627999	0.0497172
Chr3	+	2718784	3UTR	AT3G08940.2	AT3G08940	protein_coding_gene-mRNA	28614	31699	44228	7431	5039	11388	18710.9	20808.8	31057.1	5829.24	6276.75	9935.3	-1.65154	7.72386e-14	1.61868e-11
Chr3	+	2782684	3UTR	AT3G09085.1	AT3G09085	protein_coding_gene-mRNA	114	81	114	168	73	234	74.5454	53.1725	80.0514	131.787	90.9313	204.15	1.01269	0.000906779	0.0115943
Chr3	+	2910101	3UTR	AT3G09450.1	AT3G09450	protein_coding_gene-mRNA	38	44	22	147	54	30	24.8485	28.8839	15.4485	115.314	67.2643	26.1731	1.48682	0.000709853	0.00959511
Chr3	+	2954896	CDS	AT3G09630.2	AT3G09630	protein_coding_gene-mRNA	33	13	10	43	25	91	21.5789	8.53387	7.02205	33.7313	31.1409	79.3917	1.71353	0.00300236	0.0287275
Chr3	+	3103997	3UTR	AT3G10060.1	AT3G10060	protein_coding_gene-mRNA	641	698	630	720	475	911	419.155	458.203	442.389	564.803	591.677	794.789	0.55998	0.000603633	0.00841528
Chr3	+	3130846	3UTR	AT3G10120.1	AT3G10120	protein_coding_gene-mRNA	26	14	68	7	1	1	17.0016	9.19032	47.75	5.49114	1.24563	0.872436	-2.54157	0.000179757	0.00321006
Chr3	+	3146341	3UTR	AT3G10185.1	AT3G10185	protein_coding_gene-mRNA	0	0	0	0	14	13	0	0	0	0	17.4389	11.3417	3.13389	2.50539e-05	0.000632704
Chr3	+	3201856	3UTR	AT3G10330.1	AT3G10330	protein_coding_gene-mRNA	35	48	45	109	81	81	22.8868	31.5097	31.5992	85.5049	100.896	70.6673	1.52273	8.33168e-07	3.62168e-05
Chr3	+	3210927	3UTR	AT3G10350.2	AT3G10350	protein_coding_gene-mRNA	284	280	277	361	266	346	185.71	183.806	194.511	283.186	331.339	301.863	0.690367	0.00011965	0.00230338
Chr3	+	3249181	3UTR	AT3G10440.1	AT3G10440	protein_coding_gene-mRNA	64	11	21	4	2	8	41.8501	7.22096	14.7463	3.13779	2.49127	6.97949	-1.8527	0.00505155	0.0423832
Chr3	+	3371228	3UTR	AT3G10760.1	AT3G10760	protein_coding_gene-mRNA	202	239	281	121	98	85	132.089	156.892	197.32	94.9183	122.072	74.1571	-0.730641	0.00577489	0.0468111
Chr3	+	3419756	3UTR	AT3G10920.2	AT3G10920	protein_coding_gene-mRNA	665	706	596	805	551	779	434.848	463.455	418.514	631.481	686.345	679.628	0.59556	0.000114498	0.00222244
Chr3	+	3481418	3UTR	AT3G11120.1	AT3G11120	protein_coding_gene-mRNA	1016	1342	1132	1609	1298	1614	664.37	880.958	794.896	1262.18	1616.83	1408.11	0.856303	0.000320355	0.00512587
Chr3	+	3502302	3UTR	AT3G11170.1	AT3G11170	protein_coding_gene-mRNA	507	940	908	1198	800	957	331.531	617.064	637.602	939.769	996.508	834.922	0.793216	0.000128707	0.00243767
Chr3	+	3674071	3UTR	AT3G11630.1	AT3G11630	protein_coding_gene-mRNA	779	1203	1069	1580	957	1311	509.394	789.711	750.657	1239.43	1192.07	1143.76	0.785111	0.00199802	0.0214572
Chr3	+	3701440	3UTR	AT3G11700.1	AT3G11700	protein_coding_gene-mRNA	96	75	70	133	152	193	62.7751	49.2338	49.1544	104.332	189.337	168.38	1.46916	3.97835e-07	1.89556e-05
Chr3	+	3721252	3UTR	AT3G11760.1	AT3G11760	protein_coding_gene-mRNA	36	37	43	18	4	0	23.5407	24.2887	30.1948	14.1201	4.98254	0	-1.71595	0.00300105	0.0287256
Chr3	+	3777688	3UTR	AT3G11930.4	AT3G11930	protein_coding_gene-mRNA	1442	1084	1007	1506	1208	1872	942.934	711.593	707.121	1181.38	1504.73	1633.2	0.862323	2.16617e-07	1.1035e-05
Chr3	+	4056975	3UTR	AT3G12760.1	AT3G12760	protein_coding_gene-mRNA	192	208	187	329	304	598	125.55	136.542	131.312	258.084	378.673	521.717	1.51959	1.83053e-08	1.25828e-06
Chr3	+	4074182	3UTR	AT3G12810.1	AT3G12810	protein_coding_gene-mRNA	32	45	45	15	3	3	20.925	29.5403	31.5992	11.7667	3.7369	2.61731	-1.87671	0.000337539	0.00533787
Chr3	+	4186912	AMB	AT3G13062.x	AT3G13062	protein_coding_gene-mRNA	1196	721	1067	473	268	543	782.073	473.301	749.253	371.044	333.83	473.733	-0.75159	0.00107843	0.0132817
Chr3	+	4303292	3UTR	AT3G13290.1	AT3G13290	protein_coding_gene-mRNA	40	54	34	20	5	6	26.1563	35.4484	23.875	15.689	6.22817	5.23462	-1.45404	0.00540894	0.0445082
Chr3	+	4406011	3UTR	AT3G13510.1	AT3G13510	protein_coding_gene-mRNA	123	129	139	280	159	181	80.4306	84.6822	97.6065	219.646	198.056	157.911	1.09752	0.000234676	0.00399817
Chr3	+	4409438	3UTR	AT3G13520.1	AT3G13520	protein_coding_gene-mRNA	184	241	131	568	356	1001	120.319	158.205	91.9889	445.567	443.446	873.309	2.16353	3.76672e-11	4.90378e-09
Chr3	+	4435277	3UTR	AT3G13580.2	AT3G13580	protein_coding_gene-mRNA	585	531	485	325	190	161	382.536	348.576	340.57	254.946	236.671	140.462	-0.751297	0.000526249	0.00755296
Chr3	+	4547411	3UTR	AT3G13810.2	AT3G13810	protein_coding_gene-mRNA	508	436	323	227	123	136	332.185	286.213	226.812	178.07	153.213	118.651	-0.889014	0.00067731	0.00926208
Chr3	+	4605450	3UTR	AT3G13950.1	AT3G13950	protein_coding_gene-mRNA	71	5	8	1	0	0	46.4274	3.28226	5.61764	0.784448	0	0	-2.94729	0.000700397	0.00950218
Chr3	+	4640971	AMB	AT3G14010.x	AT3G14010	protein_coding_gene-mRNA	139	104	92	41	38	42	90.8931	68.2709	64.6029	32.1624	47.3341	36.6423	-0.927456	0.00416488	0.0367917
Chr3	+	4676162	3UTR	AT3G14100.1	AT3G14100	protein_coding_gene-mRNA	1106	1027	1115	426	304	516	723.222	674.175	782.959	334.175	378.673	450.177	-0.892775	3.93788e-05	0.000921115
Chr3	+	4731702	3UTR	AT3G14210.1	AT3G14210	protein_coding_gene-mRNA	2487	2955	2074	5037	4141	5341	1626.27	1939.81	1456.37	3951.27	5158.17	4659.68	1.42068	5.87211e-08	3.61792e-06
Chr3	+	4821003	3UTR	AT3G14415.3	AT3G14415	protein_coding_gene-mRNA	5241	6046	5870	6752	4605	6275	3427.13	3968.9	4121.95	5296.6	5736.15	5474.54	0.517347	2.05688e-07	1.05639e-05
Chr3	+	4824102	3UTR	AT3G14420.6	AT3G14420	protein_coding_gene-mRNA	13349	15073	13218	17815	9424	12181	8729.01	9894.69	9281.75	13974.9	11738.9	10627.1	0.379826	0.00024766	0.00418071
Chr3	+	4949043	3UTR	AT3G14720.1	AT3G14720	protein_coding_gene-mRNA	292	562	387	689	436	540	190.941	368.926	271.753	540.485	543.097	471.116	0.875114	0.00329959	0.0308388
Chr3	+	4967060	3UTR	AT3G14790.1	AT3G14790	protein_coding_gene-mRNA	108	148	87	38	19	23	70.622	97.1548	61.0919	29.809	23.6671	20.066	-1.55457	1.70653e-05	0.000457672
Chr3	+	4994005	AMB	AT3G14840.x	AT3G14840	protein_coding_gene-mRNA	91	73	79	38	13	11	59.5056	47.9209	55.4742	29.809	16.1933	9.5968	-1.41698	0.00221764	0.023134
Chr3	+	4997694	3UTR	AT3G14850.1	AT3G14850	protein_coding_gene-mRNA	16	17	10	61	32	78	10.4625	11.1597	7.02205	47.8514	39.8603	68.05	2.27736	7.89117e-08	4.67611e-06
Chr3	+	5058132	3UTR	AT3G15020.1	AT3G15020	protein_coding_gene-mRNA	16	13	26	44	23	57	10.4625	8.53387	18.2573	34.5157	28.6496	49.7289	1.48906	0.00100572	0.0125664
Chr3	+	5117544	3UTR	AT3G15190.1	AT3G15190	protein_coding_gene-mRNA	799	1242	1198	1238	916	1677	522.472	815.312	841.242	971.147	1141	1463.08	0.699189	0.00542021	0.044581
Chr3	+	5189551	3UTR	AT3G15360.1	AT3G15360	protein_coding_gene-mRNA	249	324	287	478	290	615	162.823	212.69	201.533	374.966	361.234	536.548	1.13147	2.06431e-10	2.24522e-08
Chr3	+	5214120	3UTR	AT3G15450.1	AT3G15450	protein_coding_gene-mRNA	71	43	309	12	23	13	46.4274	28.2274	216.981	9.41338	28.6496	11.3417	-2.08155	0.0018152	0.0198855
Chr3	+	5245407	3UTR	AT3G15510.1	AT3G15510	protein_coding_gene-mRNA	237	232	185	85	55	51	154.976	152.297	129.908	66.6781	68.5099	44.4943	-1.25454	3.98566e-05	0.000928919
Chr3	+	5265582	3UTR	AT3G15540.1	AT3G15540	protein_coding_gene-mRNA	2	0	2	1	22	10	1.30781	0	1.40441	0.784448	27.404	8.72436	2.42853	0.00151823	0.0173858
Chr3	+	5316465	3UTR	AT3G15680.1	AT3G15680	protein_coding_gene-mRNA	2	0	2	16	3	9	1.30781	0	1.40441	12.5512	3.7369	7.85193	2.35386	0.000274542	0.00456572
Chr3	+	5333727	3UTR	AT3G15730.1	AT3G15730	protein_coding_gene-mRNA	1055	1015	905	574	251	426	689.872	666.298	635.496	450.273	312.654	371.658	-0.798376	2.84953e-05	0.000705594
Chr3	+	5342512	3UTR	AT3G15780.1	AT3G15780	protein_coding_gene-mRNA	380	432	471	600	474	884	248.485	283.587	330.739	470.669	590.431	771.234	1.07103	3.22034e-07	1.56035e-05
Chr3	+	5506937	3UTR	AT3G16240.1	AT3G16240	protein_coding_gene-mRNA	105	437	237	454	750	976	68.6603	286.869	166.423	356.14	934.226	851.498	1.70595	0.00517051	0.043063
Chr3	+	5546446	3UTR	AT3G16340.1	AT3G16340	protein_coding_gene-mRNA	1	8	5	32	18	20	0.653907	5.25161	3.51103	25.1024	22.4214	17.4487	2.13029	0.00181145	0.0198613
Chr3	+	5568531	3UTR	AT3G16400.2	AT3G16400	protein_coding_gene-mRNA	163	177	219	364	180	547	106.587	116.192	153.783	285.539	224.214	477.223	1.3435	3.19551e-05	0.00077054
Chr3	+	5580867	AMB	AT3G16420.x	AT3G16420	protein_coding_gene-mRNA	643	767	625	188	89	98	420.462	503.498	438.878	147.476	110.862	85.4988	-1.87388	4.55929e-06	0.000153027
Chr3	+	5595703	3UTR	AT3G16460.1	AT3G16460	protein_coding_gene-mRNA	152	128	123	33	7	15	99.3939	84.0258	86.3713	25.8868	8.71944	13.0865	-2.21059	7.3417e-05	0.00154993
Chr3	+	5675306	3UTR	AT3G16650.1	AT3G16650	protein_coding_gene-mRNA	11	7	27	3	0	0	7.19298	4.59516	18.9595	2.35335	0	0	-2.29973	0.00448237	0.0387075
Chr3	+	5678005	3UTR	AT3G16660.1	AT3G16660	protein_coding_gene-mRNA	210	221	160	271	167	266	137.321	145.076	112.353	212.586	208.021	232.068	0.713659	0.0012538	0.0149974
Chr3	+	5682332	3UTR	AT3G16670.1	AT3G16670	protein_coding_gene-mRNA	3	0	0	32	11	30	1.96172	0	0	25.1024	13.702	26.1731	3.53269	2.73339e-10	2.85888e-08
Chr3	+	5706930	3UTR	AT3G16770.1	AT3G16770	protein_coding_gene-mRNA	3157	2910	2833	362	713	681	2064.39	1910.27	1989.35	283.97	888.138	594.129	-1.70305	3.28678e-08	2.13409e-06
Chr3	+	5737665	3UTR	AT3G16830.1	AT3G16830	protein_coding_gene-mRNA	248	269	226	158	81	46	162.169	176.585	158.698	123.943	100.896	40.1321	-0.881709	0.00330653	0.0308782
Chr3	+	5751215	3UTR	AT3G16850.1	AT3G16850	protein_coding_gene-mRNA	146	125	127	154	150	143	95.4705	82.0564	89.1801	120.805	186.845	124.758	0.674082	0.00577454	0.0468111
Chr3	+	5816590	exon	AT3G17050.1	AT3G17050	transposable_element_gene-mRNA	732	1001	956	1972	2896	3603	478.66	657.108	671.308	1546.93	3607.36	3143.39	2.14942	1.0842e-16	3.77669e-14
Chr3	+	5816604	intergenic.igt	AT3G17050.igt	AT3G17050.igt	transposable_element_gene-transposable_element_gene	2216	3049	2821	5580	6953	8381	1449.06	2001.52	1980.92	4377.22	8660.9	7311.89	1.8715	6.1854e-16	1.99301e-13
Chr3	+	5832377	3UTR	AT3G17100.2	AT3G17100	protein_coding_gene-mRNA	158	141	134	203	145	238	103.317	92.5596	94.0955	159.243	180.617	207.64	0.902981	1.30725e-05	0.000365566
Chr3	+	5843482	3UTR	AT3G17120.1	AT3G17120	protein_coding_gene-mRNA	69	133	68	203	93	227	45.1196	87.308	47.75	159.243	115.844	198.043	1.35341	6.01366e-06	0.00019401
Chr3	+	5845198	intergenic.igt	AT3G17120.igt	AT3G17120.igt	protein_coding_gene-protein_coding_gene	13	10	3	47	20	103	8.5008	6.56451	2.10662	36.8691	24.9127	89.8609	2.60192	3.90959e-05	0.00091545
Chr3	+	5959087	3UTR	AT3G17410.1	AT3G17410	protein_coding_gene-mRNA	513	496	410	260	164	215	335.454	325.6	287.904	203.957	204.284	187.574	-0.663374	0.00104098	0.0129255
Chr3	+	6024690	3UTR	AT3G17609.1	AT3G17609	protein_coding_gene-mRNA	229	197	125	380	193	235	149.745	129.321	87.7757	298.09	240.408	205.023	0.981997	0.00277587	0.0271448
Chr3	+	6037225	3UTR	AT3G17650.1	AT3G17650	protein_coding_gene-mRNA	568	521	528	303	182	177	371.419	342.011	370.764	237.688	226.706	154.421	-0.799815	7.18359e-05	0.0015253
Chr3	+	6052506	3UTR	AT3G17700.1	AT3G17700	protein_coding_gene-mRNA	493	347	298	127	62	86	322.376	227.789	209.257	99.625	77.2294	75.0295	-1.55378	1.19132e-09	1.06627e-07
Chr3	+	6061997	intergenic.pm	AT3G17715.igt	AT3G17715.igt	pseudogene-pseudogene	26	15	26	6	2	1	17.0016	9.84677	18.2573	4.70669	2.49127	0.872436	-1.94155	0.00431644	0.0376786
Chr3	+	6099596	3UTR	AT3G17820.1	AT3G17820	protein_coding_gene-mRNA	33	26	51	10	4	13	21.5789	17.0677	35.8125	7.84448	4.98254	11.3417	-1.45407	0.00205544	0.0218757
Chr3	+	6108673	3UTR	AT3G17840.1	AT3G17840	protein_coding_gene-mRNA	10	21	20	19	32	70	6.53907	13.7855	14.0441	14.9045	39.8603	61.0705	1.61571	0.000296533	0.00484393
Chr3	+	6174645	intergenic.pm	AT3G18020.igt	AT3G18020.igt	protein_coding_gene-protein_coding_gene	16	24	16	5	3	0	10.4625	15.7548	11.2353	3.92224	3.7369	0	-1.8681	0.00328904	0.0307737
Chr3	+	6234061	3UTR	AT3G18190.1	AT3G18190	protein_coding_gene-mRNA	205	223	201	98	30	56	134.051	146.389	141.143	76.876	37.369	48.8564	-1.30941	1.57498e-05	0.000426902
Chr3	+	6324572	AMB	AT3G18410.x	AT3G18410	protein_coding_gene-mRNA	387	352	356	736	481	782	253.062	231.071	249.985	577.354	599.15	682.245	1.32736	7.4187e-15	2.01297e-12
Chr3	+	6538655	3UTR	AT3G18950.1	AT3G18950	protein_coding_gene-mRNA	74	90	48	252	129	278	48.3891	59.0806	33.7059	197.681	160.687	242.537	1.98425	2.21611e-07	1.12009e-05
Chr3	+	6713650	3UTR	AT3G19370.3	AT3G19370	protein_coding_gene-mRNA	43	35	23	136	38	53	28.118	22.9758	16.1507	106.685	47.3341	46.2391	1.5068	3.01194e-05	0.000735187
Chr3	+	6747150	3UTR	AT3G19450.1	AT3G19450	protein_coding_gene-mRNA	755	938	761	1705	1180	1501	493.7	615.751	534.378	1337.48	1469.85	1309.53	1.31053	5.79285e-14	1.24435e-11
Chr3	+	6823285	3UTR	AT3G19640.1	AT3G19640	protein_coding_gene-mRNA	156	184	155	186	131	226	102.01	120.787	108.842	145.907	163.178	197.171	0.600336	0.00623672	0.0494506
Chr3	+	6911214	3UTR	AT3G19870.1	AT3G19870	protein_coding_gene-mRNA	65	57	59	84	64	89	42.504	37.4177	41.4301	65.8937	79.7206	77.6468	0.852104	0.00243832	0.0246484
Chr3	+	7230107	3UTR	AT3G20670.1	AT3G20670	protein_coding_gene-mRNA	22	45	19	116	44	120	14.386	29.5403	13.3419	90.996	54.8079	104.692	1.96456	1.66806e-05	0.000447892
Chr3	+	7271217	3UTR	AT3G20790.1	AT3G20790	protein_coding_gene-mRNA	72	104	128	238	112	197	47.0813	68.2709	89.8823	186.699	139.511	171.87	1.26032	1.81813e-07	9.56447e-06
Chr3	+	7380027	3UTR	AT3G21060.1	AT3G21060	protein_coding_gene-mRNA	37	45	66	22	6	8	24.1946	29.5403	46.3456	17.2579	7.47381	6.97949	-1.48054	0.0020285	0.0216965
Chr3	+	7534504	3UTR	AT3G21390.1	AT3G21390	protein_coding_gene-mRNA	182	199	200	357	185	400	119.011	130.634	140.441	280.048	230.442	348.975	1.12655	1.07067e-07	6.07899e-06
Chr3	+	7597180	CDS	AT3G21560.1	AT3G21560	protein_coding_gene-mRNA	9	3	3	31	16	22	5.88517	1.96935	2.10662	24.3179	19.9302	19.1936	2.25258	0.000226294	0.00387844
Chr3	+	7597441	3UTR	AT3G21560.1	AT3G21560	protein_coding_gene-mRNA	13	23	7	73	19	46	8.5008	15.0984	4.91544	57.2647	23.6671	40.1321	1.84038	0.000954867	0.0121249
Chr3	+	7597569	3UTR	AT3G21560.1	AT3G21560	protein_coding_gene-mRNA	50	89	41	300	119	160	32.6954	58.4242	28.7904	235.335	148.231	139.59	2.02293	3.78362e-08	2.41412e-06
Chr3	+	7646568	intergenic.pm	AT3G21700.igt	AT3G21700.igt	protein_coding_gene-protein_coding_gene	14	4	16	45	14	35	9.1547	2.6258	11.2353	35.3002	17.4389	30.5353	1.63817	0.0045783	0.0393645
Chr3	+	7666166	3UTR	AT3G21750.1	AT3G21750	protein_coding_gene-mRNA	344	296	297	729	366	877	224.944	194.31	208.555	571.863	455.902	765.127	1.49797	4.47978e-15	1.26896e-12
Chr3	+	7668725	3UTR	AT3G21760.1	AT3G21760	protein_coding_gene-mRNA	215	352	254	548	350	442	140.59	231.071	178.36	429.878	435.972	385.617	1.16182	2.06185e-06	7.73629e-05
Chr3	+	7736395	3UTR	AT3G21950.1	AT3G21950	protein_coding_gene-mRNA	0	2	0	11	1	18	0	1.3129	0	8.62893	1.24563	15.7039	2.5711	0.00087504	0.0113289
Chr3	+	7913162	5UTR	AT3G22380.1	AT3G22380	protein_coding_gene-mRNA	96	85	66	182	136	91	62.7751	55.7984	46.3456	142.77	169.406	79.3917	1.19003	0.000520742	0.00748225
Chr3	+	7962160	3UTR	AT3G22440.1	AT3G22440	protein_coding_gene-mRNA	1526	1336	1489	6264	4386	4785	997.863	877.019	1045.58	4913.79	5463.35	4174.61	2.29785	4.85919e-49	2.08759e-45
Chr3	+	7977589	3UTR	AT3G22520.1	AT3G22520	protein_coding_gene-mRNA	50	87	86	34	3	18	32.6954	57.1113	60.3897	26.6712	3.7369	15.7039	-1.52886	0.000741555	0.00994289
Chr3	+	8114957	3UTR	AT3G22890.1	AT3G22890	protein_coding_gene-mRNA	3052	3042	3210	3938	2412	3348	1995.73	1996.92	2254.08	3089.16	3004.47	2920.92	0.527098	2.60334e-06	9.4783e-05
Chr3	+	8116251	3UTR	AT3G22900.1	AT3G22900	protein_coding_gene-mRNA	4	10	2	20	34	12	2.61563	6.56451	1.40441	15.689	42.3516	10.4692	2.13127	0.00202052	0.0216471
Chr3	+	8141969	3UTR	AT3G22960.1	AT3G22960	protein_coding_gene-mRNA	508	478	410	222	102	170	332.185	313.784	287.904	174.148	127.055	148.314	-1.03405	1.9514e-07	1.01618e-05
Chr3	+	8154095	3UTR	AT3G22968.1	AT3G22968	protein_coding_gene-mRNA	55	56	46	12	11	16	35.9649	36.7613	32.3014	9.41338	13.702	13.959	-1.40694	0.00295607	0.0284111
Chr3	+	8174042	3UTR	AT3G23000.1	AT3G23000	protein_coding_gene-mRNA	3364	3815	2756	4539	2417	3855	2199.74	2504.36	1935.28	3560.61	3010.7	3363.24	0.575104	0.00170925	0.0189993
Chr3	+	8196917	AMB	AT3G23050.x	AT3G23050	protein_coding_gene-mRNA	224	262	303	374	269	376	146.475	171.99	212.768	293.384	335.076	328.036	0.838696	2.58518e-06	9.42549e-05
Chr3	+	8324386	3UTR	AT3G23280.2	AT3G23280	protein_coding_gene-mRNA	320	248	241	143	61	108	209.25	162.8	169.231	112.176	75.9837	94.2231	-0.912663	0.000219921	0.00378685
Chr3	+	8376363	3UTR	AT3G23390.1	AT3G23390	protein_coding_gene-mRNA	1002	1247	985	1252	1087	1516	655.215	818.595	691.672	982.13	1354.01	1322.61	0.740611	0.00273808	0.0269182
Chr3	+	8410948	CDS	AT3G23450.1	AT3G23450	protein_coding_gene-mRNA	220	145	43	272	469	390	143.86	95.1854	30.1948	213.37	584.203	340.25	1.95673	1.74629e-06	6.71854e-05
Chr3	+	8411368	CDS	AT3G23450.1	AT3G23450	protein_coding_gene-mRNA	129	42	33	210	157	248	84.3541	27.571	23.1728	164.734	195.565	216.364	1.95316	1.16234e-05	0.000331434
Chr3	+	8411655	CDS	AT3G23450.1	AT3G23450	protein_coding_gene-mRNA	118	61	106	245	340	449	77.1611	40.0435	74.4338	192.19	423.516	391.724	2.29037	1.26544e-10	1.44155e-08
Chr3	+	8412031	3UTR	AT3G23450.1	AT3G23450	protein_coding_gene-mRNA	2719	1924	2448	3368	4207	5634	1777.97	1263.01	1719	2642.02	5240.39	4915.31	1.40442	7.48298e-11	9.09853e-09
Chr3	+	8422865	AMB	AT3G23480.x	AT3G23480	protein_coding_gene-mRNA	121	87	110	50	16	35	79.1228	57.1113	77.2426	39.2224	19.9302	30.5353	-1.1629	0.00463282	0.0396836
Chr3	+	8551335	3UTR	AT3G23730.1	AT3G23730	protein_coding_gene-mRNA	4	4	4	16	5	16	2.61563	2.6258	2.80882	12.5512	6.22817	13.959	1.7215	0.00240807	0.0244901
Chr3	+	8586998	3UTR	AT3G23805.1	AT3G23805	protein_coding_gene-mRNA	72	86	76	167	104	228	47.0813	56.4548	53.3676	131.003	129.546	198.915	1.51743	5.2756e-09	4.05937e-07
Chr3	+	8605423	3UTR	AT3G23820.1	AT3G23820	protein_coding_gene-mRNA	1292	1807	1550	2406	2317	3195	844.848	1186.21	1088.42	1887.38	2886.14	2787.43	1.25691	6.22135e-09	4.73061e-07
Chr3	+	8612676	3UTR	AT3G23840.1	AT3G23840	protein_coding_gene-mRNA	14	15	23	25	26	76	9.1547	9.84677	16.1507	19.6112	32.3865	66.3052	1.61495	0.000237727	0.00404481
Chr3	+	8652559	3UTR	AT3G23940.1	AT3G23940	protein_coding_gene-mRNA	67	59	55	21	18	6	43.8118	38.7306	38.6213	16.4734	22.4214	5.23462	-1.35209	0.00492404	0.0415609
Chr3	+	8704229	3UTR	AT3G24100.1	AT3G24100	protein_coding_gene-mRNA	481	471	461	586	305	654	314.529	309.189	323.717	459.687	379.919	570.573	0.569509	0.00282992	0.0274857
Chr3	+	8747853	3UTR	AT3G24190.1	AT3G24190	protein_coding_gene-mRNA	1041	1262	1162	1515	970	1410	680.718	828.441	815.963	1188.44	1208.27	1230.14	0.635924	8.11822e-05	0.00169033
Chr3	+	8911980	CDS	AT3G24490.1	AT3G24490	protein_coding_gene-mRNA	1	15	2	17	33	47	0.653907	9.84677	1.40441	13.3356	41.106	41.0045	2.40604	0.000447928	0.00666258
Chr3	+	8972125	3UTR	AT3G24590.1	AT3G24590	protein_coding_gene-mRNA	172	254	194	254	216	535	112.472	166.739	136.228	199.25	269.057	466.753	1.13678	0.000103814	0.0020569
Chr3	+	9047241	3UTR	AT3G24770.1	AT3G24770	protein_coding_gene-mRNA	131	157	103	194	84	219	85.6619	103.063	72.3271	152.183	104.633	191.064	0.773121	0.000671606	0.00919383
Chr3	+	9123499	3UTR	AT3G25030.2	AT3G25030	protein_coding_gene-mRNA	22	55	21	75	48	100	14.386	36.1048	14.7463	58.8336	59.7905	87.2436	1.57421	2.05659e-05	0.000534402
Chr3	+	9126295	3UTR	AT3G25040.1	AT3G25040	protein_coding_gene-mRNA	164	192	123	198	208	277	107.241	126.039	86.3713	155.321	259.092	241.665	1.0111	3.15313e-05	0.000763238
Chr3	+	9191377	3UTR	AT3G25230.2	AT3G25230	protein_coding_gene-mRNA	93	132	111	64	29	19	60.8134	86.6516	77.9448	50.2047	36.1234	16.5763	-1.07613	0.00277311	0.0271448
Chr3	+	9223770	3UTR	AT3G25430.1	AT3G25430	protein_coding_gene-mRNA	39	74	65	12	15	11	25.5024	48.5774	45.6433	9.41338	18.6845	9.5968	-1.56996	0.00103441	0.0128563
Chr3	+	9303618	3UTR	AT3G25590.1	AT3G25590	protein_coding_gene-mRNA	60	50	44	73	70	191	39.2344	32.8226	30.897	57.2647	87.1944	166.635	1.48809	0.000727796	0.00980167
Chr3	+	9357892	3UTR	AT3G25690.1	AT3G25690	protein_coding_gene-mRNA	333	296	329	158	68	81	217.751	194.31	231.026	123.943	84.7032	70.6673	-1.17256	9.49321e-07	4.04374e-05
Chr3	+	9519502	3UTR	AT3G26030.1	AT3G26030	protein_coding_gene-mRNA	204	162	180	104	49	67	133.397	106.345	126.397	81.5826	61.0361	58.4532	-0.839454	0.0016272	0.0183004
Chr3	+	9526245	3UTR	AT3G26060.2	AT3G26060	protein_coding_gene-mRNA	304	638	638	1046	513	857	198.788	418.816	448.007	820.533	639.011	747.678	1.02123	0.000398572	0.00606493
Chr3	+	9528331	3UTR	AT3G26070.1	AT3G26070	protein_coding_gene-mRNA	1275	1412	1371	1463	1032	1473	833.732	926.909	962.723	1147.65	1285.5	1285.1	0.446781	2.91098e-05	0.000715995
Chr3	+	9759350	CDS	AT3G26580.1	AT3G26580	protein_coding_gene-mRNA	49	39	42	88	69	114	32.0415	25.6016	29.4926	69.0315	85.9488	99.4577	1.49075	3.45912e-06	0.000121149
Chr3	+	9796988	3UTR	AT3G26650.1	AT3G26650	protein_coding_gene-mRNA	13473	14667	14481	21995	14588	24565	8810.09	9628.17	10168.6	17253.9	18171.3	21431.4	0.985148	1.57499e-13	3.12297e-11
Chr3	+	9814554	CDS	AT3G26710.1	AT3G26710	protein_coding_gene-mRNA	2	0	5	11	13	36	1.30781	0	3.51103	8.62893	16.1933	31.4077	2.31531	0.00594424	0.0477484
Chr3	+	9828552	3UTR	AT3G26740.1	AT3G26740	protein_coding_gene-mRNA	1491	980	1989	208	190	543	974.976	643.322	1396.69	163.165	236.671	473.733	-1.70338	5.81559e-06	0.000188564
Chr3	+	9870641	3UTR	AT3G26810.1	AT3G26810	protein_coding_gene-mRNA	289	357	289	344	248	471	188.979	234.353	202.937	269.85	308.917	410.917	0.650546	0.00210631	0.0222906
Chr3	+	9991827	3UTR	AT3G27090.1	AT3G27090	protein_coding_gene-mRNA	1727	1858	1686	1919	1382	2144	1129.3	1219.69	1183.92	1505.36	1721.47	1870.5	0.524632	0.000527052	0.00756027
Chr3	+	10000230	3UTR	AT3G27110.2	AT3G27110	protein_coding_gene-mRNA	284	268	233	405	253	242	185.71	175.929	163.614	317.702	315.146	211.13	0.673771	0.000336149	0.00532329
Chr3	+	10018996	3UTR	AT3G27160.1	AT3G27160	protein_coding_gene-mRNA	508	657	637	776	500	1021	332.185	431.288	447.305	608.732	622.817	890.757	0.790383	0.00320278	0.0301748
Chr3	+	10123036	3UTR	AT3G27340.3	AT3G27340	protein_coding_gene-mRNA	10	7	15	54	32	53	6.53907	4.59516	10.5331	42.3602	39.8603	46.2391	2.39969	2.50639e-08	1.68248e-06
Chr3	+	10143117	3UTR	AT3G27400.1	AT3G27400	protein_coding_gene-mRNA	5	11	5	39	11	54	3.26954	7.22096	3.51103	30.5935	13.702	47.1116	2.10098	0.00492874	0.041587
Chr3	+	10143234	3UTR	AT3G27400.1	AT3G27400	protein_coding_gene-mRNA	37	53	19	159	34	165	24.1946	34.7919	13.3419	124.727	42.3516	143.952	1.87135	0.000897183	0.011523
Chr3	+	10207252	3UTR	AT3G27540.1	AT3G27540	protein_coding_gene-mRNA	25	25	24	51	24	56	16.3477	16.4113	16.8529	40.0069	29.8952	48.8564	1.18208	0.00590986	0.0475584
Chr3	+	10253294	3UTR	AT3G27670.1	AT3G27670	protein_coding_gene-mRNA	56	70	28	11	1	4	36.6188	45.9516	19.6617	8.62893	1.24563	3.48975	-2.41565	0.00014428	0.0026737
Chr3	+	10285548	3UTR	AT3G27750.1	AT3G27750	protein_coding_gene-mRNA	138	142	191	245	143	253	90.2392	93.2161	134.121	192.19	178.126	220.726	0.881333	0.000295557	0.00483412
Chr3	+	10319061	CDS	AT3G27830.1	AT3G27830	protein_coding_gene-mRNA	2	4	6	28	31	48	1.30781	2.6258	4.21323	21.9646	38.6147	41.8769	2.80614	4.01722e-05	0.000931221
Chr3	+	10319282	3UTR	AT3G27830.1	AT3G27830	protein_coding_gene-mRNA	1528	2233	1863	2564	1599	3086	999.17	1465.86	1308.21	2011.33	1991.77	2692.34	0.813897	0.000244694	0.00414148
Chr3	+	10325378	CDS	AT3G27850.1	AT3G27850	protein_coding_gene-mRNA	3	5	8	20	29	40	1.96172	3.28226	5.61764	15.689	36.1234	34.8975	2.30782	0.000783876	0.0103514
Chr3	+	10438424	3UTR	AT3G28040.1	AT3G28040	protein_coding_gene-mRNA	266	297	280	137	100	126	173.939	194.966	196.617	107.469	124.563	109.927	-0.720167	0.00036269	0.00565239
Chr3	+	10450838	AMB	AT3G28070.x	AT3G28070	protein_coding_gene-mRNA	3	4	5	20	23	27	1.96172	2.6258	3.51103	15.689	28.6496	23.5558	2.41771	0.000340876	0.00537416
Chr3	+	10455064	CDS	AT3G28080.1	AT3G28080	protein_coding_gene-mRNA	31	46	36	109	56	80	20.2711	30.1968	25.2794	85.5049	69.7556	69.7949	1.52932	1.77497e-07	9.39493e-06
Chr3	+	10509235	3UTR	AT3G28180.1	AT3G28180	protein_coding_gene-mRNA	40	46	43	131	95	103	26.1563	30.1968	30.1948	102.763	118.335	89.8609	1.7907	6.40834e-11	7.94172e-09
Chr3	+	10519165	3UTR	AT3G28200.1	AT3G28200	protein_coding_gene-mRNA	259	260	189	323	174	510	169.362	170.677	132.717	253.377	216.74	444.943	0.931233	0.000650271	0.00893023
Chr3	+	10526725	3UTR	AT3G28220.1	AT3G28220	protein_coding_gene-mRNA	388	668	355	841	812	1183	253.716	438.509	249.283	659.721	1011.46	1032.09	1.45345	6.00644e-05	0.0013121
Chr3	+	10539746	CDS	AT3G28270.2	AT3G28270	protein_coding_gene-mRNA	105	71	50	133	90	179	68.6603	46.608	35.1103	104.332	112.107	156.166	1.22077	0.0053427	0.0441265
Chr3	+	10738553	intergenic.igt	AT3G28650.igt	AT3G28650.igt	protein_coding_gene-protein_coding_gene	23	32	23	106	75	82	15.0399	21.0064	16.1507	83.1515	93.4226	71.5398	2.06885	1.11597e-05	0.000320338
Chr3	+	11099372	intergenic.igt	AT3G29120.igt	AT3G29120.igt	transposable_element_gene-transposable_element_gene	17	15	4	0	1	0	11.1164	9.84677	2.80882	0	1.24563	0	-2.43359	0.00341207	0.0316719
Chr3	+	11192983	3UTR	AT3G29240.2	AT3G29240	protein_coding_gene-mRNA	3047	1400	2025	2216	1851	3225	1992.46	919.032	1421.97	1738.34	2305.67	2813.61	0.651403	0.00292699	0.0282369
Chr3	+	11257763	3UTR	AT3G29320.1	AT3G29320	protein_coding_gene-mRNA	131	116	127	78	16	44	85.6619	76.1483	89.1801	61.187	19.9302	38.3872	-0.999139	0.00319839	0.0301554
Chr3	+	12357264	intergenic.igt	AT3G30725.igt	AT3G30725.igt	protein_coding_gene-protein_coding_gene	13	11	18	1	0	3	8.5008	7.22096	12.6397	0.784448	0	2.61731	-2.10206	0.00553479	0.0452491
Chr3	+	14193082	intergenic.igt	AT3G39935.igt	AT3G39935.igt	transposable_element_gene-transposable_element_gene	1655	1459	1373	1679	1152	2927	1082.22	957.762	964.128	1317.09	1434.97	2553.62	0.810447	3.60321e-05	0.000852893
Chr3	+	14195597	intergenic.pm	AT3G39935.igt	AT3G39935.igt	transposable_element_gene-transposable_element_gene	369	225	242	92	42	126	241.292	147.702	169.934	72.1693	52.3167	109.927	-1.17678	0.00549164	0.0450391
Chr3	+	14198811	exon	AT3G41768.1	AT3G41768	rRNA-rRNA	5578	4788	5674	12479	13333	11833	3647.5	3143.09	3984.31	9789.13	16608	10323.5	1.73114	6.43638e-12	9.59021e-10
Chr3	+	14199676	intergenic.pm	AT3G41768.igt	AT3G41768.igt	rRNA-rRNA	6372	6162	5950	2274	1122	3640	4166.7	4045.05	4178.12	1783.84	1397.6	3175.67	-0.942661	0.000123323	0.00236417
Chr3	+	14199915	exon	AT3G41979.1	AT3G41979	rRNA-rRNA	166	164	166	223	134	303	108.549	107.658	116.566	174.932	166.915	264.348	0.848302	0.001023	0.0127268
Chr3	+	15209766	3UTR	AT3G43230.1	AT3G43230	protein_coding_gene-mRNA	390	236	342	121	64	125	255.024	154.922	240.154	94.9183	79.7206	109.055	-1.16628	2.66751e-06	9.67096e-05
Chr3	+	15760957	3UTR	AT3G43920.2	AT3G43920	protein_coding_gene-mRNA	19	14	22	2	2	0	12.4242	9.19032	15.4485	1.5689	2.49127	0	-2.46903	0.000109576	0.00215607
Chr3	+	16010958	3UTR	AT3G44330.1	AT3G44330	protein_coding_gene-mRNA	80	146	100	186	113	136	52.3126	95.8419	70.2205	145.907	140.757	118.651	0.873945	0.000292988	0.00479819
Chr3	+	16069587	3UTR	AT3G44430.1	AT3G44430	protein_coding_gene-mRNA	204	236	193	82	65	72	133.397	154.922	135.526	64.3248	80.9663	62.8154	-0.991352	0.00374716	0.0339935
Chr3	+	16201123	AMB	AT3G44630.x	AT3G44630	protein_coding_gene-mRNA	538	512	339	316	154	176	351.802	336.103	238.048	247.886	191.828	153.549	-0.630289	0.00411636	0.0365322
Chr3	+	16388420	3UTR	AT3G44890.1	AT3G44890	protein_coding_gene-mRNA	265	556	401	586	555	592	173.285	364.987	281.584	459.687	691.327	516.482	0.994624	0.000448948	0.00667389
Chr3	+	16525958	intron	AT3G45140.1	AT3G45140	protein_coding_gene-mRNA	19	22	21	4	1	2	12.4242	14.4419	14.7463	3.13779	1.24563	1.74487	-2.20142	0.00147238	0.0170144
Chr3	+	16758692	3UTR	AT3G45640.1	AT3G45640	protein_coding_gene-mRNA	1081	856	861	361	130	180	706.874	561.922	604.599	283.186	161.933	157.039	-1.59794	2.55337e-10	2.68646e-08
Chr3	+	16824054	3UTR	AT3G45780.2	AT3G45780	protein_coding_gene-mRNA	719	592	682	297	182	119	470.159	388.619	478.904	232.981	226.706	103.82	-1.223	1.55098e-06	6.09446e-05
Chr3	+	16845470	3UTR	AT3G45830.1	AT3G45830	protein_coding_gene-mRNA	141	114	111	68	17	22	92.2009	74.8354	77.9448	53.3425	21.1758	19.1936	-1.29878	0.000370009	0.00572837
Chr3	+	16883806	3UTR	AT3G45930.1	AT3G45930	protein_coding_gene-mRNA	52	107	55	131	75	226	34.0032	70.2403	38.6213	102.763	93.4226	197.171	1.36514	0.00148197	0.0170844
Chr3	+	16897269	3UTR	AT3G45970.1	AT3G45970	protein_coding_gene-mRNA	68	64	60	63	84	612	44.4657	42.0129	42.1323	49.4203	104.633	533.931	1.9356	0.00438012	0.0380926
Chr3	+	16919991	3UTR	AT3G46060.1	AT3G46060	protein_coding_gene-mRNA	598	649	499	646	378	760	391.037	426.037	350.4	506.754	470.85	663.052	0.487791	0.00394242	0.0352738
Chr3	+	16984140	3UTR	AT3G46220.1	AT3G46220	protein_coding_gene-mRNA	67	53	60	15	6	10	43.8118	34.7919	42.1323	11.7667	7.47381	8.72436	-1.88131	0.000310587	0.00499438
Chr3	+	17156162	3UTR	AT3G46590.1	AT3G46590	protein_coding_gene-mRNA	206	163	263	76	59	69	134.705	107.002	184.68	59.6181	73.4925	60.1981	-1.12275	1.62164e-05	0.000436335
Chr3	+	17290964	3UTR	AT3G46950.1	AT3G46950	protein_coding_gene-mRNA	19	28	24	4	0	0	12.4242	18.3806	16.8529	3.13779	0	0	-2.69759	0.00037329	0.00576119
Chr3	+	17423586	3UTR	AT3G47290.1	AT3G47290	protein_coding_gene-mRNA	138	128	96	155	140	126	90.2392	84.0258	67.4117	121.59	174.389	109.927	0.722864	0.00322375	0.0303277
Chr3	+	17428446	3UTR	AT3G47295.1	AT3G47295	protein_coding_gene-mRNA	218	227	246	389	274	545	142.552	149.014	172.743	305.15	341.304	475.478	1.25515	1.14376e-09	1.03086e-07
Chr3	+	17446423	intergenic.pm	AT3G47348.igt	AT3G47348.igt	snoRNA-snoRNA	455	465	385	201	139	241	297.528	305.25	270.349	157.674	173.143	210.257	-0.676901	0.00611491	0.0487636
Chr3	+	17481782	3UTR	AT3G47430.1	AT3G47430	protein_coding_gene-mRNA	819	1130	887	1401	1029	1616	535.55	741.79	622.856	1099.01	1281.76	1409.86	0.977601	3.41699e-05	0.000816321
Chr3	+	17522169	AMB	AT3G47540.x	AT3G47540	protein_coding_gene-mRNA	64	35	45	96	75	69	41.8501	22.9758	31.5992	75.3071	93.4226	60.1981	1.1904	0.000517463	0.00743929
Chr3	+	17522270	AMB	AT3G47540.x	AT3G47540	protein_coding_gene-mRNA	31	40	23	75	60	67	20.2711	26.258	16.1507	58.8336	74.7381	58.4532	1.49835	0.000883818	0.0114149
Chr3	+	17525509	3UTR	AT3G47550.6	AT3G47550	protein_coding_gene-mRNA	137	123	113	57	21	32	89.5853	80.7435	79.3492	44.7136	26.1583	27.918	-1.26956	0.000288443	0.00474184
Chr3	+	17560768	3UTR	AT3G47620.1	AT3G47620	protein_coding_gene-mRNA	212	228	295	54	34	75	138.628	149.671	207.151	42.3602	42.3516	65.4327	-1.65465	9.84477e-07	4.16014e-05
Chr3	+	17570422	3UTR	AT3G47650.1	AT3G47650	protein_coding_gene-mRNA	696	810	803	1205	651	1452	455.12	531.725	563.871	945.26	810.908	1266.78	0.951426	1.83758e-06	7.00701e-05
Chr3	+	17752252	AMB	AT3G48070.x	AT3G48070	protein_coding_gene-mRNA	190	196	194	350	212	413	124.242	128.664	136.228	274.557	264.075	360.316	1.18798	2.7323e-07	1.34924e-05
Chr3	+	17868119	3UTR	AT3G48240.1	AT3G48240	protein_coding_gene-mRNA	90	81	52	142	112	139	58.8517	53.1725	36.5147	111.392	139.511	121.269	1.26651	0.000291687	0.00477992
Chr3	+	17868474	3UTR	AT3G48240.1	AT3G48240	protein_coding_gene-mRNA	25	29	27	95	46	158	16.3477	19.0371	18.9595	74.5226	57.2992	137.845	2.1274	9.27986e-06	0.000277181
Chr3	+	17931662	3UTR	AT3G48420.1	AT3G48420	protein_coding_gene-mRNA	150	322	234	415	274	370	98.0861	211.377	164.316	325.546	341.304	322.801	1.0398	3.24042e-05	0.000779181
Chr3	+	17951128	3UTR	AT3G48460.1	AT3G48460	protein_coding_gene-mRNA	253	544	421	1103	800	1123	165.439	357.109	295.628	865.247	996.508	979.746	1.7499	2.36327e-10	2.51728e-08
Chr3	+	17956866	3UTR	AT3G48470.1	AT3G48470	protein_coding_gene-mRNA	24	16	4	3	0	0	15.6938	10.5032	2.80882	2.35335	0	0	-2.19118	0.00396901	0.0354502
Chr3	+	18131551	3UTR	AT3G48890.1	AT3G48890	protein_coding_gene-mRNA	509	451	416	547	327	499	332.839	296.059	292.117	429.093	407.323	435.346	0.464764	6.83124e-05	0.00146248
Chr3	+	18371986	3UTR	AT3G49560.1	AT3G49560	protein_coding_gene-mRNA	92	82	90	166	153	113	60.1595	53.829	63.1985	130.218	190.582	98.5853	1.19592	0.000110944	0.00217311
Chr3	+	18421089	3UTR	AT3G49670.1	AT3G49670	protein_coding_gene-mRNA	182	251	189	347	161	200	119.011	164.769	132.717	272.204	200.547	174.487	0.628289	0.00458766	0.0394178
Chr3	+	18425752	3UTR	AT3G49680.2	AT3G49680	protein_coding_gene-mRNA	7	19	4	1	0	0	4.57735	12.4726	2.80882	0.784448	0	0	-2.22388	0.00564021	0.0459071
Chr3	+	18536884	3UTR	AT3G50000.1	AT3G50000	protein_coding_gene-mRNA	296	274	275	313	240	389	193.557	179.868	193.106	245.532	298.952	339.378	0.632007	0.0016651	0.0185994
Chr3	+	18800579	CDS	AT3G50630.1	AT3G50630	protein_coding_gene-mRNA	0	3	1	12	19	11	0	1.96935	0.702205	9.41338	23.6671	9.5968	2.73689	0.000638438	0.00880525
Chr3	+	18874781	3UTR	AT3G50770.1	AT3G50770	protein_coding_gene-mRNA	895	514	1074	60	35	24	585.247	337.416	754.168	47.0669	43.5972	20.9385	-3.25084	4.0135e-06	0.000136666
Chr3	+	18917242	3UTR	AT3G50890.1	AT3G50890	protein_coding_gene-mRNA	16	6	10	19	19	26	10.4625	3.93871	7.02205	14.9045	23.6671	22.6833	1.37811	0.00293626	0.0283131
Chr3	+	18922298	3UTR	AT3G50910.1	AT3G50910	protein_coding_gene-mRNA	187	271	200	300	221	225	122.281	177.898	140.441	235.335	275.285	196.298	0.668118	0.00130969	0.0154862
Chr3	+	19026496	CDS	AT3G51240.2	AT3G51240	protein_coding_gene-mRNA	24	16	12	37	38	72	15.6938	10.5032	8.42646	29.0246	47.3341	62.8154	1.72664	0.00327786	0.0306914
Chr3	+	19026795	3UTR	AT3G51240.2	AT3G51240	protein_coding_gene-mRNA	290	426	296	1045	463	755	189.633	279.648	207.853	819.749	576.729	658.689	1.55851	3.26821e-08	2.12739e-06
Chr3	+	19030625	3UTR	AT3G51250.1	AT3G51250	protein_coding_gene-mRNA	159	146	175	103	37	62	103.971	95.8419	122.886	80.7982	46.0885	54.091	-0.798034	0.00540841	0.0445082
Chr3	+	19033017	3UTR	AT3G51260.2	AT3G51260	protein_coding_gene-mRNA	599	466	375	508	378	663	391.691	305.906	263.327	398.5	470.85	578.425	0.584236	0.00108508	0.0133128
Chr3	+	19053990	intergenic.igt	AT3G51325.igt	AT3G51325.igt	protein_coding_gene-protein_coding_gene	26	26	68	0	0	0	17.0016	17.0677	47.75	0	0	0	-4.58703	8.84862e-09	6.42509e-07
Chr3	+	19072126	3UTR	AT3G51370.1	AT3G51370	protein_coding_gene-mRNA	665	670	497	259	178	398	434.848	439.822	348.996	203.172	221.723	347.23	-0.651843	0.00412004	0.0365333
Chr3	+	19152062	3UTR	AT3G51632.1	AT3G51632	protein_coding_gene-mRNA	189	219	193	128	54	87	123.588	143.763	135.526	100.409	67.2643	75.902	-0.700775	0.00567558	0.0461111
Chr3	+	19242792	3UTR	AT3G51860.1	AT3G51860	protein_coding_gene-mRNA	1721	962	1469	314	215	131	1125.37	631.506	1031.54	246.317	267.812	114.289	-1.85652	0.00512241	0.0428007
Chr3	+	19304370	3UTR	AT3G52030.1	AT3G52030	protein_coding_gene-mRNA	11	9	18	1	3	0	7.19298	5.90806	12.6397	0.784448	3.7369	0	-1.91651	0.00393342	0.0352299
Chr3	+	19313164	AMB	AT3G52070.x	AT3G52070	protein_coding_gene-mRNA	263	187	397	100	61	160	171.978	122.756	278.776	78.4448	75.9837	139.59	-0.927034	0.00414248	0.0366566
Chr3	+	19341602	3UTR	AT3G52140.3	AT3G52140	protein_coding_gene-mRNA	230	288	219	104	53	40	150.399	189.058	153.783	81.5826	66.0186	34.8975	-1.36298	0.000321988	0.00514561
Chr3	+	19372490	3UTR	AT3G52230.1	AT3G52230	protein_coding_gene-mRNA	996	1200	1152	1597	1209	2230	651.292	787.741	808.941	1252.76	1505.97	1945.53	1.05509	6.74982e-10	6.49217e-08
Chr3	+	19398293	3UTR	AT3G52300.1	AT3G52300	protein_coding_gene-mRNA	631	542	553	719	450	687	412.616	355.797	388.32	564.018	560.536	599.364	0.572304	4.6304e-05	0.00105347
Chr3	+	19412919	3UTR	AT3G52360.1	AT3G52360	protein_coding_gene-mRNA	182	218	177	251	214	554	119.011	143.106	124.29	196.897	266.566	483.33	1.26345	1.55525e-06	6.10194e-05
Chr3	+	19419659	3UTR	AT3G52370.1	AT3G52370	protein_coding_gene-mRNA	58	49	53	120	99	182	37.9266	32.1661	37.2169	94.1338	123.318	158.783	1.75809	4.89911e-10	4.83848e-08
Chr3	+	19512645	3UTR	AT3G52610.1	AT3G52610	protein_coding_gene-mRNA	119	111	62	169	91	148	77.815	72.8661	43.5367	132.572	113.353	129.121	0.920159	0.0025282	0.0253381
Chr3	+	19514760	3UTR	AT3G52630.2	AT3G52630	protein_coding_gene-mRNA	2	7	0	23	2	17	1.30781	4.59516	0	18.0423	2.49127	14.8314	1.93727	0.00572523	0.046467
Chr3	+	19522818	CDS	AT3G52660.1	AT3G52660	protein_coding_gene-mRNA	11	15	24	43	78	29	7.19298	9.84677	16.8529	33.7313	97.1595	25.3007	1.92133	0.000565094	0.00797723
Chr3	+	19613996	3UTR	AT3G52900.1	AT3G52900	protein_coding_gene-mRNA	0	2	4	9	14	20	0	1.3129	2.80882	7.06004	17.4389	17.4487	2.5134	0.000150525	0.00276951
Chr3	+	19626239	3UTR	AT3G52920.2	AT3G52920	protein_coding_gene-mRNA	275	307	317	416	294	377	179.825	201.531	222.599	326.331	366.217	328.908	0.742428	0.00217533	0.0227941
Chr3	+	19636797	3UTR	AT3G52950.1	AT3G52950	protein_coding_gene-mRNA	23	43	18	59	47	76	15.0399	28.2274	12.6397	46.2825	58.5448	66.3052	1.46521	0.0034646	0.0319867
Chr3	+	19640549	3UTR	AT3G52960.1	AT3G52960	protein_coding_gene-mRNA	278	436	461	811	401	647	181.786	286.213	323.717	636.188	499.5	564.466	1.07936	2.3627e-05	0.000600134
Chr3	+	19690544	3UTR	AT3G53110.1	AT3G53110	protein_coding_gene-mRNA	7	3	3	13	11	74	4.57735	1.96935	2.10662	10.1978	13.702	64.5603	2.6917	9.21006e-05	0.00186495
Chr3	+	19717589	3UTR	AT3G53190.1	AT3G53190	protein_coding_gene-mRNA	13	23	6	42	24	34	8.5008	15.0984	4.21323	32.9468	29.8952	29.6628	1.62845	9.62011e-06	0.000285689
Chr3	+	19867116	3UTR	AT3G53580.1	AT3G53580	protein_coding_gene-mRNA	362	455	303	597	428	699	236.714	298.685	212.768	468.316	533.132	609.833	1.09374	1.47637e-09	1.30331e-07
Chr3	+	19917616	3UTR	AT3G53750.1	AT3G53750	protein_coding_gene-mRNA	55	79	34	80	62	77	35.9649	51.8596	23.875	62.7559	77.2294	67.1776	0.854932	0.00440353	0.0381802
Chr3	+	19952921	3UTR	AT3G53870.1	AT3G53870	protein_coding_gene-mRNA	1253	1358	1120	754	318	522	819.346	891.461	786.47	591.474	396.112	455.412	-0.771408	0.00329057	0.0307742
Chr3	+	20017219	CDS	AT3G54050.2	AT3G54050	protein_coding_gene-mRNA	1	6	13	25	105	1	0.653907	3.93871	9.12867	19.6112	130.792	0.872436	2.29026	0.00439195	0.0381079
Chr3	+	20018632	AMB	AT3G54050.x	AT3G54050	protein_coding_gene-mRNA	3251	4566	4048	5700	3865	5181	2125.85	2997.36	2842.53	4471.36	4814.38	4520.09	0.788716	2.22211e-09	1.87801e-07
Chr3	+	20059526	3UTR	AT3G54170.1	AT3G54170	protein_coding_gene-mRNA	53	72	37	114	42	78	34.6571	47.2645	25.9816	89.4271	52.3167	68.05	0.928187	0.0060572	0.0483994
Chr3	+	20192793	3UTR	AT3G54540.1	AT3G54540	protein_coding_gene-mRNA	42	33	38	11	3	0	27.4641	21.6629	26.6838	8.62893	3.7369	0	-2.00632	0.00543379	0.0446784
Chr3	+	20197636	3UTR	AT3G54560.1	AT3G54560	protein_coding_gene-mRNA	3	4	3	71	40	56	1.96172	2.6258	2.10662	55.6958	49.8254	48.8564	3.99293	1.05483e-17	4.11973e-15
Chr3	+	20233118	intergenic.igt	AT3G54625.igt	AT3G54625.igt	other_RNA-other_RNA	0	0	0	3	9	1	0	0	0	2.35335	11.2107	0.872436	2.4853	0.00324502	0.0304835
Chr3	+	20239835	intron	AT3G54670.3	AT3G54670	protein_coding_gene-mRNA	5	9	11	0	1	0	3.26954	5.90806	7.72426	0	1.24563	0	-2.23561	0.00248983	0.0250508
Chr3	+	20246036	3UTR	AT3G54680.1	AT3G54680	protein_coding_gene-mRNA	135	96	111	123	161	189	88.2775	63.0193	77.9448	96.4872	200.547	164.89	0.971666	0.00181357	0.019876
Chr3	+	20303958	3UTR	AT3G54820.1	AT3G54820	protein_coding_gene-mRNA	3	9	11	54	18	83	1.96172	5.90806	7.72426	42.3602	22.4214	72.4122	2.84269	8.14426e-10	7.52454e-08
Chr3	+	20440448	3UTR	AT3G55140.2	AT3G55140	protein_coding_gene-mRNA	259	235	196	100	34	85	169.362	154.266	137.632	78.4448	42.3516	74.1571	-1.19614	9.97207e-06	0.000293436
Chr3	+	20480405	3UTR	AT3G55250.1	AT3G55250	protein_coding_gene-mRNA	423	421	520	742	431	592	276.603	276.366	365.147	582.061	536.869	516.482	0.826968	3.02767e-07	1.47253e-05
Chr3	+	20548767	3UTR	AT3G55420.1	AT3G55420	protein_coding_gene-mRNA	7	7	8	12	14	36	4.57735	4.59516	5.61764	9.41338	17.4389	31.4077	1.72532	0.00172425	0.0191295
Chr3	+	20595288	3UTR	AT3G55520.1	AT3G55520	protein_coding_gene-mRNA	310	255	191	412	277	436	202.711	167.395	134.121	323.193	345.041	380.382	1.03677	6.942e-06	0.000218758
Chr3	+	20636507	3UTR	AT3G55620.1	AT3G55620	protein_coding_gene-mRNA	265	319	231	145	90	146	173.285	209.408	162.209	113.745	112.107	127.376	-0.616144	0.00192034	0.0207724
Chr3	+	20639409	3UTR	AT3G55630.2	AT3G55630	protein_coding_gene-mRNA	16	13	18	38	32	23	10.4625	8.53387	12.6397	29.809	39.8603	20.066	1.39222	0.00116559	0.0141289
Chr3	+	20703057	3UTR	AT3G55760.3	AT3G55760	protein_coding_gene-mRNA	129	95	107	29	10	9	84.3541	62.3629	75.136	22.749	12.4563	7.85193	-2.14929	8.08859e-06	0.000246454
Chr3	+	20705303	3UTR	AT3G55770.1	AT3G55770	protein_coding_gene-mRNA	954	772	772	308	185	263	623.828	506.78	542.102	241.61	230.442	229.451	-1.24126	4.28561e-13	7.72519e-11
Chr3	+	20711532	3UTR	AT3G55800.1	AT3G55800	protein_coding_gene-mRNA	1994	2508	2564	2973	2144	2444	1303.89	1646.38	1800.45	2332.17	2670.64	2132.23	0.58247	2.90544e-05	0.000715316
Chr3	+	20738913	AMB	AT3G55880.x	AT3G55880	protein_coding_gene-mRNA	382	226	317	70	38	81	249.793	148.358	222.599	54.9114	47.3341	70.6673	-1.7552	4.60618e-06	0.000154199
Chr3	+	20789925	3UTR	AT3G56010.1	AT3G56010	protein_coding_gene-mRNA	621	853	815	977	835	1247	406.076	559.953	572.297	766.406	1040.11	1087.93	0.900759	1.20457e-06	4.97598e-05
Chr3	+	20885872	3UTR	AT3G56310.1	AT3G56310	protein_coding_gene-mRNA	580	497	428	335	188	175	379.266	326.256	300.544	262.79	234.179	152.676	-0.621391	0.00517936	0.043109
Chr3	+	20943286	3UTR	AT3G56490.1	AT3G56490	protein_coding_gene-mRNA	602	718	560	647	471	914	393.652	471.332	393.235	507.538	586.694	797.407	0.583469	0.000247359	0.00418071
Chr3	+	20980633	3UTR	AT3G56630.1	AT3G56630	protein_coding_gene-mRNA	350	363	350	574	478	847	228.868	238.292	245.772	450.273	595.413	738.954	1.29844	4.82241e-08	3.01716e-06
Chr3	+	21121878	AMB	AT3G57062.x	AT3G57062	protein_coding_gene-mRNA	217	295	276	270	199	581	141.898	193.653	193.809	211.801	247.881	506.885	0.847231	0.00258491	0.0257462
Chr3	+	21168341	3UTR	AT3G57190.1	AT3G57190	protein_coding_gene-mRNA	189	230	224	256	227	245	123.588	150.984	157.294	200.819	282.759	213.747	0.674854	0.00303692	0.0290151
Chr3	+	21210787	3UTR	AT3G57320.1	AT3G57320	protein_coding_gene-mRNA	115	127	159	272	191	325	75.1993	83.3693	111.651	213.37	237.916	283.542	1.4216	7.93989e-11	9.51938e-09
Chr3	+	21422528	3UTR	AT3G57830.1	AT3G57830	protein_coding_gene-mRNA	0	1	0	18	31	19	0	0.656451	0	14.1201	38.6147	16.5763	4.19439	2.04798e-09	1.7597e-07
Chr3	+	21519715	3UTR	AT3G58110.1	AT3G58110	protein_coding_gene-mRNA	137	130	96	77	15	13	89.5853	85.3387	67.4117	60.4025	18.6845	11.3417	-1.31713	0.000957342	0.0121444
Chr3	+	21832762	intergenic.igt	AT3G59068.igt	AT3G59068.igt	other_RNA-other_RNA	38	32	48	4	1	1	24.8485	21.0064	33.7059	3.13779	1.24563	0.872436	-3.04022	1.17468e-05	0.000334272
Chr3	+	21838621	3UTR	AT3G59080.2	AT3G59080	protein_coding_gene-mRNA	26	7	24	1	1	0	17.0016	4.59516	16.8529	0.784448	1.24563	0	-2.60686	0.000942146	0.0120107
Chr3	+	21895624	3UTR	AT3G59220.1	AT3G59220	protein_coding_gene-mRNA	65	40	24	155	86	80	42.504	26.258	16.8529	121.59	107.125	69.7949	1.62837	0.00177394	0.019533
Chr3	+	22090442	3UTR	AT3G59780.1	AT3G59780	protein_coding_gene-mRNA	230	309	352	199	90	121	150.399	202.843	247.176	156.105	112.107	105.565	-0.66539	0.0017578	0.0193992
Chr3	+	22138437	3UTR	AT3G59920.1	AT3G59920	protein_coding_gene-mRNA	396	280	257	181	54	56	258.947	183.806	180.467	141.985	67.2643	48.8564	-1.21795	0.000173534	0.0031172
Chr3	+	22188662	3UTR	AT3G60080.1	AT3G60080	protein_coding_gene-mRNA	67	88	80	89	69	121	43.8118	57.7677	56.1764	69.8159	85.9488	105.565	0.711867	0.00432597	0.0377107
Chr3	+	22268446	3UTR	AT3G60240.2	AT3G60240	protein_coding_gene-mRNA	274	248	249	173	86	92	179.171	162.8	174.849	135.71	107.125	80.2641	-0.661976	0.00566953	0.0460875
Chr3	+	22306483	3UTR	AT3G60340.2	AT3G60340	protein_coding_gene-mRNA	360	386	310	360	348	643	235.407	253.39	217.684	282.401	433.481	560.977	0.838626	0.000152138	0.00279122
Chr3	+	22374384	3UTR	AT3G60530.1	AT3G60530	protein_coding_gene-mRNA	87	108	125	142	123	274	56.8899	70.8967	87.7757	111.392	153.213	239.048	1.18748	8.37479e-05	0.00172978
Chr3	+	22609045	3UTR	AT3G61080.1	AT3G61080	protein_coding_gene-mRNA	229	259	280	448	248	321	149.745	170.021	196.617	351.433	308.917	280.052	0.857638	1.21175e-06	4.99764e-05
Chr3	+	22609102	3UTR	AT3G61080.1	AT3G61080	protein_coding_gene-mRNA	146	167	142	296	154	265	95.4705	109.627	99.7132	232.197	191.828	231.196	1.08751	2.04589e-06	7.69882e-05
Chr3	+	22638810	3UTR	AT3G61160.1	AT3G61160	protein_coding_gene-mRNA	55	47	52	4	4	7	35.9649	30.8532	36.5147	3.13779	4.98254	6.10705	-2.39294	0.000567918	0.00801271
Chr3	+	22664422	3UTR	AT3G61220.1	AT3G61220	protein_coding_gene-mRNA	812	809	770	1078	593	810	530.973	531.069	540.698	845.635	738.661	706.673	0.511995	0.00110531	0.0135223
Chr3	+	22733717	CDS	AT3G61430.1	AT3G61430	protein_coding_gene-mRNA	36	40	82	190	131	269	23.5407	26.258	57.5808	149.045	163.178	234.685	2.23041	4.6062e-09	3.59708e-07
Chr3	+	22735278	3UTR	AT3G61430.2	AT3G61430	protein_coding_gene-mRNA	2821	3410	3457	4501	3279	5039	1844.67	2238.5	2427.52	3530.8	4084.44	4396.21	0.879348	1.0757e-13	2.16627e-11
Chr3	+	22737831	3UTR	AT3G61440.1	AT3G61440	protein_coding_gene-mRNA	305	255	205	720	601	520	199.442	167.395	143.952	564.803	748.627	453.667	1.72548	8.15778e-08	4.80099e-06
Chr3	+	22737976	3UTR	AT3G61440.1	AT3G61440	protein_coding_gene-mRNA	2569	2910	2461	3538	2496	2750	1679.89	1910.27	1728.13	2775.38	3109.1	2399.2	0.635493	1.02591e-07	5.90289e-06
Chr3	+	22747164	3UTR	AT3G61470.1	AT3G61470	protein_coding_gene-mRNA	14764	16582	20312	21600	14409	32925	9654.29	10885.3	14263.2	16944.1	17948.4	28725	0.859999	4.78158e-06	0.00015945
Chr3	+	22760180	3UTR	AT3G61490.3	AT3G61490	protein_coding_gene-mRNA	0	10	12	53	18	13	0	6.56451	8.42646	41.5758	22.4214	11.3417	2.01034	0.000350204	0.00549101
Chr3	+	22787727	3UTR	AT3G61580.1	AT3G61580	protein_coding_gene-mRNA	296	317	297	406	252	298	193.557	208.095	208.555	318.486	313.9	259.986	0.54104	0.00444973	0.0385088
Chr3	+	22903960	3UTR	AT3G61870.1	AT3G61870	protein_coding_gene-mRNA	896	1012	1065	1748	838	1481	585.901	664.329	747.849	1371.22	1043.84	1292.08	0.886384	8.43437e-09	6.18861e-07
Chr3	+	22971263	3UTR	AT3G62010.1	AT3G62010	protein_coding_gene-mRNA	201	234	232	114	41	27	131.435	153.61	162.912	89.4271	51.071	23.5558	-1.36513	0.000513787	0.00739882
Chr3	+	23090697	3UTR	AT3G62400.2	AT3G62400	protein_coding_gene-mRNA	402	382	414	451	264	548	262.871	250.764	290.713	353.786	328.848	478.095	0.525156	0.00587123	0.0474246
Chr3	+	23091565	3UTR	AT3G62410.1	AT3G62410	protein_coding_gene-mRNA	2670	3217	3360	5980	3578	5949	1745.93	2111.8	2359.41	4691	4456.88	5190.12	1.19801	9.53162e-18	3.77995e-15
Chr3	+	23169015	3UTR	AT3G62650.2	AT3G62650	protein_coding_gene-mRNA	180	141	146	41	31	72	117.703	92.5596	102.522	32.1624	38.6147	62.8154	-1.15287	0.0051678	0.0430544
Chr3	+	23169198	3UTR	AT3G62650.2	AT3G62650	protein_coding_gene-mRNA	443	293	354	103	74	198	289.681	192.34	248.581	80.7982	92.177	172.742	-1.04308	0.000906779	0.0115943
Chr3	+	23217032	3UTR	AT3G62750.1	AT3G62750	protein_coding_gene-mRNA	261	266	274	153	49	117	170.67	174.616	192.404	120.021	61.0361	102.075	-0.891281	0.000117622	0.00226772
Chr3	+	23311368	3UTR	AT3G63080.1	AT3G63080	protein_coding_gene-mRNA	166	129	109	158	156	203	108.549	84.6822	76.5404	123.943	194.319	177.105	0.854418	9.35892e-05	0.00188768
Chr3	+	23347503	3UTR	AT3G63200.1	AT3G63200	protein_coding_gene-mRNA	6	9	8	21	4	42	3.92344	5.90806	5.61764	16.4734	4.98254	36.6423	1.7394	0.000419655	0.00631492
Chr3	+	23387769	3UTR	AT3G63300.2	AT3G63300	protein_coding_gene-mRNA	0	0	0	10	0	5	0	0	0	7.84448	0	4.36218	2.43181	0.00239807	0.0244106
Chr3	+	23413803	intron	AT3G63400.1	AT3G63400	protein_coding_gene-mRNA	1	2	10	18	12	11	0.653907	1.3129	7.02205	14.1201	14.9476	9.5968	1.78361	0.00207812	0.0220831
Chr3	+	23415595	3UTR	AT3G63400.1	AT3G63400	protein_coding_gene-mRNA	202	155	158	40	28	24	132.089	101.75	110.948	31.3779	34.8778	20.9385	-1.90934	6.11082e-08	3.74154e-06
Chr3	+	23418629	AMB	AT3G63420.x	AT3G63420	protein_coding_gene-mRNA	300	277	266	316	220	432	196.172	181.837	186.787	247.886	274.04	376.892	0.66163	0.00127715	0.015192
Chr3	+	23446266	3UTR	AT3G63490.1	AT3G63490	protein_coding_gene-mRNA	1118	1482	1304	1724	926	1740	731.068	972.861	915.676	1352.39	1153.46	1518.04	0.615249	9.22975e-05	0.00186747
Chr3	-	16701	3UTR	AT3G01060.1	AT3G01060	protein_coding_gene-mRNA	1071	1271	1119	1650	1069	1446	700.335	834.349	785.768	1294.34	1331.58	1261.54	0.741479	2.31235e-13	4.44818e-11
Chr3	-	44427	3UTR	AT3G01130.1	AT3G01130	protein_coding_gene-mRNA	162	182	185	33	33	54	105.933	119.474	129.908	25.8868	41.106	47.1116	-1.59191	6.08961e-07	2.73947e-05
Chr3	-	194564	intergenic.pm	AT3G01500.igt	AT3G01500.igt	protein_coding_gene-protein_coding_gene	0	0	4	10	10	21	0	0	2.80882	7.84448	12.4563	18.3212	2.62645	0.000506132	0.00732542
Chr3	-	195038	AMB	AT3G01500.x	AT3G01500	protein_coding_gene-mRNA	375	1204	859	2239	1238	3297	245.215	790.367	603.194	1756.38	1542.1	2876.42	1.82691	3.80951e-07	1.82864e-05
Chr3	-	348368	3UTR	AT3G02040.1	AT3G02040	protein_coding_gene-mRNA	53	144	117	28	4	6	34.6571	94.529	82.158	21.9646	4.98254	5.23462	-2.29693	0.000193046	0.00341278
Chr3	-	528584	3UTR	AT3G02530.1	AT3G02530	protein_coding_gene-mRNA	25	33	26	10	3	1	16.3477	21.6629	18.2573	7.84448	3.7369	0.872436	-1.84635	0.0023886	0.0243463
Chr3	-	543348	3UTR	AT3G02570.1	AT3G02570	protein_coding_gene-mRNA	103	200	135	209	146	249	67.3525	131.29	94.7977	163.95	181.863	217.237	0.910955	0.00232249	0.0238897
Chr3	-	570133	3UTR	AT3G02660.1	AT3G02660	protein_coding_gene-mRNA	50	61	37	83	70	56	32.6954	40.0435	25.9816	65.1092	87.1944	48.8564	0.980604	0.00115865	0.0140681
Chr3	-	588419	3UTR	AT3G02730.1	AT3G02730	protein_coding_gene-mRNA	2577	3082	3095	3440	1661	3780	1685.12	2023.18	2173.33	2698.5	2069	3297.81	0.452865	0.00334785	0.0311543
Chr3	-	819373	3UTR	AT3G03450.1	AT3G03450	protein_coding_gene-mRNA	2	5	14	45	8	36	1.30781	3.28226	9.83087	35.3002	9.96508	31.4077	2.06996	0.000548962	0.00780938
Chr3	-	828291	3UTR	AT3G03480.1	AT3G03480	protein_coding_gene-mRNA	1	4	0	43	7	30	0.653907	2.6258	0	33.7313	8.71944	26.1731	2.47896	0.00306967	0.0292413
Chr3	-	945143	3UTR	AT3G03770.2	AT3G03770	protein_coding_gene-mRNA	125	211	168	317	212	333	81.7384	138.511	117.97	248.67	264.075	290.521	1.22521	1.54536e-07	8.38624e-06
Chr3	-	1235282	3UTR	AT3G04580.1	AT3G04580	protein_coding_gene-mRNA	496	503	419	65	47	64	324.338	330.195	294.224	50.9892	58.5448	55.8359	-2.44667	7.36938e-16	2.31659e-13
Chr3	-	1288740	3UTR	AT3G04730.1	AT3G04730	protein_coding_gene-mRNA	1281	1077	1267	540	426	680	837.655	706.998	889.694	423.602	530.64	593.257	-0.644791	0.00204211	0.0217809
Chr3	-	1303583	3UTR	AT3G04760.1	AT3G04760	protein_coding_gene-mRNA	302	316	248	153	57	60	197.48	207.439	174.147	120.021	71.0012	52.3462	-1.21447	1.33961e-06	5.37867e-05
Chr3	-	1387216	3UTR	AT3G05000.1	AT3G05000	protein_coding_gene-mRNA	83	112	108	170	107	169	54.2743	73.5225	75.8382	133.356	133.283	147.442	1.00223	0.000110357	0.0021649
Chr3	-	1468498	3UTR	AT3G05180.1	AT3G05180	protein_coding_gene-mRNA	48	77	63	109	57	117	31.3876	50.5467	44.2389	85.5049	71.0012	102.075	1.01373	0.000253109	0.00425873
Chr3	-	1579432	3UTR	AT3G05470.1	AT3G05470	protein_coding_gene-mRNA	0	0	0	5	6	9	0	0	0	3.92224	7.47381	7.85193	3.16831	5.37454e-05	0.00118613
Chr3	-	1676558	3UTR	AT3G05690.1	AT3G05690	protein_coding_gene-mRNA	231	267	198	41	12	99	151.053	175.272	139.037	32.1624	14.9476	86.3712	-1.64211	0.000891387	0.0114714
Chr3	-	1682088	3UTR	AT3G05700.1	AT3G05700	protein_coding_gene-mRNA	162	138	160	231	127	374	105.933	90.5903	112.353	181.208	158.196	326.291	1.07909	0.000227819	0.00389981
Chr3	-	1757614	3UTR	AT3G05890.1	AT3G05890	protein_coding_gene-mRNA	8	9	2	17	54	42	5.23126	5.90806	1.40441	13.3356	67.2643	36.6423	2.61512	0.000113519	0.00220678
Chr3	-	1770278	intergenic.pm	AT3G05932.igt	AT3G05932.igt	other_RNA-other_RNA	49	35	22	84	74	145	32.0415	22.9758	15.4485	65.8937	92.177	126.503	1.88475	7.55557e-06	0.000233806
Chr3	-	1770320	exon	AT3G05932.1	AT3G05932	other_RNA-ncRNA	24	21	12	24	39	44	15.6938	13.7855	8.42646	18.8268	48.5798	38.3872	1.35589	0.00241051	0.0244918
Chr3	-	1823105	3UTR	AT3G06035.1	AT3G06035	protein_coding_gene-mRNA	38	48	51	130	73	195	24.8485	31.5097	35.8125	101.978	90.9313	170.125	1.91847	3.11236e-10	3.22198e-08
Chr3	-	1831167	3UTR	AT3G06070.1	AT3G06070	protein_coding_gene-mRNA	192	258	468	53	32	90	125.55	169.364	328.632	41.5758	39.8603	78.5193	-1.85958	1.35901e-06	5.43961e-05
Chr3	-	1860042	3UTR	AT3G06145.1	AT3G06145	protein_coding_gene-mRNA	212	254	287	715	485	970	138.628	166.739	201.533	560.881	604.133	846.263	1.9541	2.77057e-17	1.03503e-14
Chr3	-	1874407	3UTR	AT3G06190.1	AT3G06190	protein_coding_gene-mRNA	82	91	100	151	78	116	53.6204	59.7371	70.2205	118.452	97.1595	101.203	0.76995	0.00629639	0.0497926
Chr3	-	2039089	3UTR	AT3G06550.2	AT3G06550	protein_coding_gene-mRNA	298	459	399	447	396	627	194.864	301.311	280.18	350.648	493.271	547.018	0.825275	0.000342732	0.00539352
Chr3	-	2129623	3UTR	AT3G06750.1	AT3G06750	protein_coding_gene-mRNA	272	381	526	365	415	660	177.863	250.108	369.36	286.324	516.938	575.808	0.768459	0.00618941	0.0491662
Chr3	-	2229471	3UTR	AT3G07050.1	AT3G07050	protein_coding_gene-mRNA	12	11	11	0	0	1	7.84689	7.22096	7.72426	0	0	0.872436	-2.55509	0.00119697	0.0144247
Chr3	-	2318544	intergenic.pm	AT3G07280.igt	AT3G07280.igt	pseudogene-pseudogene	21	27	15	3	2	0	13.7321	17.7242	10.5331	2.35335	2.49127	0	-2.20392	0.00517629	0.0430973
Chr3	-	2374081	3UTR	AT3G07420.1	AT3G07420	protein_coding_gene-mRNA	2	11	0	25	11	9	1.30781	7.22096	0	19.6112	13.702	7.85193	1.84581	0.00163908	0.0183778
Chr3	-	2384441	3UTR	AT3G07460.1	AT3G07460	protein_coding_gene-mRNA	493	566	370	579	612	792	322.376	371.551	259.816	454.196	762.329	690.97	0.985043	1.20501e-07	6.72328e-06
Chr3	-	2386946	3UTR	AT3G07470.1	AT3G07470	protein_coding_gene-mRNA	298	358	214	626	528	1010	194.864	235.01	150.272	491.065	657.695	881.161	1.7727	3.74757e-14	8.4001e-12
Chr3	-	2605469	3UTR	AT3G08580.1	AT3G08580	protein_coding_gene-mRNA	1651	1977	1623	2397	1781	2818	1079.6	1297.8	1139.68	1880.32	2218.48	2458.53	0.89127	9.94098e-09	7.15778e-07
Chr3	-	2615445	3UTR	AT3G08610.1	AT3G08610	protein_coding_gene-mRNA	1568	1588	1470	1920	1126	2271	1025.33	1042.44	1032.24	1506.14	1402.58	1981.3	0.65425	2.79101e-06	9.97834e-05
Chr3	-	2686600	3UTR	AT3G08850.1	AT3G08850	protein_coding_gene-mRNA	242	199	224	121	84	94	158.246	130.634	157.294	94.9183	104.633	82.009	-0.661854	0.000724091	0.00976198
Chr3	-	2768690	3UTR	AT3G09070.1	AT3G09070	protein_coding_gene-mRNA	20	16	16	49	16	37	13.0781	10.5032	11.2353	38.438	19.9302	32.2801	1.30874	0.0012758	0.0151899
Chr3	-	2825351	3UTR	AT3G09210.1	AT3G09210	protein_coding_gene-mRNA	223	252	224	278	246	217	145.821	165.426	157.294	218.077	306.426	189.319	0.591664	0.00236156	0.0241851
Chr3	-	2903256	AMB	AT3G09440.x	AT3G09440	protein_coding_gene-mRNA	599	1227	848	387	232	492	391.691	805.466	595.47	303.582	288.987	429.239	-0.790686	0.0027182	0.0267738
Chr3	-	2996283	3UTR	AT3G09770.2	AT3G09770	protein_coding_gene-mRNA	522	510	527	603	560	851	341.34	334.79	370.062	473.022	697.556	742.443	0.855479	0.000103112	0.0020477
Chr3	-	3023214	3UTR	AT3G09850.1	AT3G09850	protein_coding_gene-mRNA	293	297	216	151	82	50	191.595	194.966	151.676	118.452	102.142	43.6218	-0.993948	0.00137843	0.0161508
Chr3	-	3091078	3UTR	AT3G10020.2	AT3G10020	protein_coding_gene-mRNA	143	86	286	37	33	86	93.5088	56.4548	200.831	29.0246	41.106	75.0295	-1.19031	0.00526746	0.0436588
Chr3	-	3098728	3UTR	AT3G10050.1	AT3G10050	protein_coding_gene-mRNA	38	13	36	93	104	77	24.8485	8.53387	25.2794	72.9537	129.546	67.1776	2.00274	4.63891e-05	0.00105424
Chr3	-	3107379	3UTR	AT3G10080.1	AT3G10080	protein_coding_gene-mRNA	21	32	29	93	63	171	13.7321	21.0064	20.364	72.9537	78.475	149.187	2.36253	4.79282e-14	1.03819e-11
Chr3	-	3130984	3UTR	AT3G10130.1	AT3G10130	protein_coding_gene-mRNA	259	230	298	300	213	322	169.362	150.984	209.257	235.335	265.32	280.924	0.553924	0.00528255	0.0437278
Chr3	-	3164171	3UTR	AT3G10230.1	AT3G10230	protein_coding_gene-mRNA	551	506	441	546	397	603	360.303	332.164	309.673	428.309	494.517	526.079	0.52651	0.000393557	0.00600634
Chr3	-	3233714	3UTR	AT3G10405.1	AT3G10405	protein_coding_gene-mRNA	173	105	165	65	31	32	113.126	68.9274	115.864	50.9892	38.6147	27.918	-1.25707	0.00255675	0.025507
Chr3	-	3235319	3UTR	AT3G10410.1	AT3G10410	protein_coding_gene-mRNA	196	136	149	265	167	204	128.166	89.2774	104.629	207.879	208.021	177.977	0.860181	0.00144022	0.0167078
Chr3	-	3372321	3UTR	AT3G10770.1	AT3G10770	protein_coding_gene-mRNA	466	411	453	181	111	175	304.721	269.801	318.099	141.985	138.265	152.676	-1.02755	1.04307e-06	4.35774e-05
Chr3	-	3397575	3UTR	AT3G10850.1	AT3G10850	protein_coding_gene-mRNA	899	670	730	1234	765	1250	587.863	439.822	512.61	968.009	952.911	1090.55	0.961405	8.48104e-12	1.24923e-09
Chr3	-	3422145	3UTR	AT3G10940.1	AT3G10940	protein_coding_gene-mRNA	94	126	162	281	340	375	61.4673	82.7129	113.757	220.43	423.516	327.164	1.86964	2.46527e-14	5.77703e-12
Chr3	-	3479813	intergenic.igt	AT3G11130.igt	AT3G11130.igt	protein_coding_gene-protein_coding_gene	317	295	398	819	393	521	207.289	193.653	279.478	642.463	489.535	454.539	1.19291	1.01864e-05	0.00029872
Chr3	-	3621524	3UTR	AT3G11500.1	AT3G11500	protein_coding_gene-mRNA	183	183	160	288	241	369	119.665	120.131	112.353	225.921	300.198	321.929	1.2463	4.19442e-09	3.31873e-07
Chr3	-	3623576	3UTR	AT3G11510.1	AT3G11510	protein_coding_gene-mRNA	1401	1927	1545	1958	1612	2352	916.124	1264.98	1084.91	1535.95	2007.96	2051.97	0.760525	0.00218491	0.0228666
Chr3	-	3680962	AMB	AT3G11670.x	AT3G11670	protein_coding_gene-mRNA	377	430	484	209	135	92	246.523	282.274	339.867	163.95	168.161	80.2641	-1.05243	8.35965e-05	0.00172804
Chr3	-	3702194	3UTR	AT3G11710.1	AT3G11710	protein_coding_gene-mRNA	239	276	185	148	66	38	156.284	181.181	129.908	116.098	82.2119	33.1526	-0.969717	0.00563923	0.0459071
Chr3	-	3709340	3UTR	AT3G11730.1	AT3G11730	protein_coding_gene-mRNA	322	256	247	135	61	162	210.558	168.052	173.445	105.901	75.9837	141.335	-0.747957	0.00198343	0.0213384
Chr3	-	3724191	3UTR	AT3G11780.2	AT3G11780	protein_coding_gene-mRNA	655	584	551	622	424	838	428.309	383.368	386.915	487.927	528.149	731.102	0.53813	0.00346101	0.031965
Chr3	-	3778017	3UTR	AT3G11940.2	AT3G11940	protein_coding_gene-mRNA	1352	1408	1262	682	462	719	884.083	924.283	886.183	534.994	575.483	627.282	-0.624926	0.00140075	0.0163455
Chr3	-	3779889	3UTR	AT3G11945.1	AT3G11945	protein_coding_gene-mRNA	159	238	200	333	175	194	103.971	156.235	140.441	261.221	217.986	169.253	0.683388	0.00294956	0.0283802
Chr3	-	3913460	3UTR	AT3G12280.2	AT3G12280	protein_coding_gene-mRNA	86	81	93	31	11	19	56.236	53.1725	65.3051	24.3179	13.702	16.5763	-1.58252	9.83298e-06	0.000290005
Chr3	-	3930200	3UTR	AT3G12345.1	AT3G12345	protein_coding_gene-mRNA	971	1392	1281	1848	1552	1954	634.944	913.78	899.525	1449.66	1933.23	1704.74	1.0449	2.54387e-10	2.68646e-08
Chr3	-	3930341	CDS	AT3G12345.1	AT3G12345	protein_coding_gene-mRNA	0	4	6	12	71	10	0	2.6258	4.21323	9.41338	88.4401	8.72436	2.78935	0.00024724	0.00418071
Chr3	-	3995737	3UTR	AT3G12590.1	AT3G12590	protein_coding_gene-mRNA	86	102	82	177	78	131	56.236	66.958	57.5808	138.847	97.1595	114.289	0.928456	0.00230389	0.0237505
Chr3	-	4006423	3UTR	AT3G12610.1	AT3G12610	protein_coding_gene-mRNA	18	23	41	58	54	86	11.7703	15.0984	28.7904	45.498	67.2643	75.0295	1.67507	1.25827e-06	5.09176e-05
Chr3	-	4009274	3UTR	AT3G12620.1	AT3G12620	protein_coding_gene-mRNA	30	31	33	9	5	5	19.6172	20.35	23.1728	7.06004	6.22817	4.36218	-1.66745	0.00216077	0.0226784
Chr3	-	4029179	3UTR	AT3G12685.1	AT3G12685	protein_coding_gene-mRNA	54	63	44	103	52	132	35.311	41.3564	30.897	80.7982	64.773	115.162	1.2162	0.00148989	0.0171527
Chr3	-	4061044	3UTR	AT3G12780.1	AT3G12780	protein_coding_gene-mRNA	3181	4998	4413	9518	5530	11112	2080.08	3280.94	3098.83	7466.38	6888.36	9694.51	1.49249	5.1656e-18	2.11355e-15
Chr3	-	4063323	3UTR	AT3G12800.1	AT3G12800	protein_coding_gene-mRNA	1366	1194	1069	1331	983	1455	893.237	783.803	750.657	1044.1	1224.46	1269.39	0.538674	0.000250063	0.00421299
Chr3	-	4122057	3UTR	AT3G12920.1	AT3G12920	protein_coding_gene-mRNA	318	398	311	654	383	469	207.943	261.268	218.386	513.029	477.078	409.173	1.01364	2.6355e-08	1.75543e-06
Chr3	-	4195781	AMB	AT3G13080.x	AT3G13080	protein_coding_gene-mRNA	324	177	225	153	56	88	211.866	116.192	157.996	120.021	69.7556	76.7744	-0.83578	0.00211539	0.0223569
Chr3	-	4214826	3UTR	AT3G13110.1	AT3G13110	protein_coding_gene-mRNA	1386	1747	1275	2457	1238	2202	906.316	1146.82	895.312	1927.39	1542.1	1921.1	0.859478	1.58433e-05	0.000428984
Chr3	-	4227745	3UTR	AT3G13150.1	AT3G13150	protein_coding_gene-mRNA	35	29	18	0	5	3	22.8868	19.0371	12.6397	0	6.22817	2.61731	-2.10546	0.00433171	0.037748
Chr3	-	4251033	3UTR	AT3G13222.1	AT3G13222	protein_coding_gene-mRNA	39	28	22	63	53	47	25.5024	18.3806	15.4485	49.4203	66.0186	41.0045	1.30372	0.00202293	0.0216639
Chr3	-	4258776	3UTR	AT3G13225.1	AT3G13225	protein_coding_gene-mRNA	98	99	100	46	14	30	64.0829	64.9887	70.2205	36.0846	17.4389	26.1731	-1.22546	0.0027479	0.0269839
Chr3	-	4393464	CDS	AT3G13480.1	AT3G13480	protein_coding_gene-mRNA	206	166	99	194	213	226	134.705	108.971	69.5183	152.183	265.32	197.171	0.93826	0.00153456	0.0175028
Chr3	-	4495019	3UTR	AT3G13720.1	AT3G13720	protein_coding_gene-mRNA	169	212	170	181	155	388	110.51	139.168	119.375	141.985	193.073	338.505	0.849892	0.000818822	0.0107468
Chr3	-	4561523	3UTR	AT3G13860.1	AT3G13860	protein_coding_gene-mRNA	26	18	29	1	1	0	17.0016	11.8161	20.364	0.784448	1.24563	0	-2.8493	0.000460572	0.00682308
Chr3	-	4625572	3UTR	AT3G13990.1	AT3G13990	protein_coding_gene-mRNA	171	116	151	63	45	57	111.818	76.1483	106.033	49.4203	56.0536	49.7289	-0.899421	0.00172814	0.0191597
Chr3	-	4658185	3UTR	AT3G14067.1	AT3G14067	protein_coding_gene-mRNA	4627	4318	4907	6235	3886	9738	3025.63	2834.56	3445.72	4891.04	4840.54	8495.78	0.95516	8.50429e-06	0.000257295
Chr3	-	4663718	3UTR	AT3G14075.1	AT3G14075	protein_coding_gene-mRNA	60	85	78	50	4	18	39.2344	55.7984	54.772	39.2224	4.98254	15.7039	-1.18467	0.00608473	0.0485893
Chr3	-	4737149	3UTR	AT3G14230.1	AT3G14230	protein_coding_gene-mRNA	304	255	236	93	35	37	198.788	167.395	165.72	72.9537	43.5972	32.2801	-1.76974	7.1374e-09	5.36387e-07
Chr3	-	4741478	3UTR	AT3G14240.1	AT3G14240	protein_coding_gene-mRNA	147	147	106	221	206	214	96.1244	96.4983	74.4338	173.363	256.601	186.701	1.17843	2.38068e-07	1.19391e-05
Chr3	-	4772129	3UTR	AT3G14310.1	AT3G14310	protein_coding_gene-mRNA	390	382	425	709	394	381	255.024	250.764	298.437	556.174	490.78	332.398	0.759493	0.00453258	0.0390697
Chr3	-	4957376	3UTR	AT3G14770.1	AT3G14770	protein_coding_gene-mRNA	144	210	131	326	373	642	94.1627	137.855	91.9889	255.73	464.622	560.104	1.8892	3.02412e-07	1.47253e-05
Chr3	-	5084277	3UTR	AT3G15110.1	AT3G15110	protein_coding_gene-mRNA	83	200	118	189	144	272	54.2743	131.29	82.8602	148.261	179.371	237.303	1.04604	0.000115695	0.00223894
Chr3	-	5086084	3UTR	AT3G15115.1	AT3G15115	protein_coding_gene-mRNA	31	44	25	52	53	93	20.2711	28.8839	17.5551	40.7913	66.0186	81.1366	1.39706	0.000896451	0.0115194
Chr3	-	5086158	3UTR	AT3G15115.1	AT3G15115	protein_coding_gene-mRNA	22	36	30	93	50	147	14.386	23.6322	21.0662	72.9537	62.2817	128.248	2.00309	8.36523e-06	0.000253683
Chr3	-	5088368	3UTR	AT3G15120.1	AT3G15120	protein_coding_gene-mRNA	63	48	72	32	11	8	41.1962	31.5097	50.5588	25.1024	13.702	6.97949	-1.31926	0.00126659	0.0151081
Chr3	-	5180667	3UTR	AT3G15353.1	AT3G15353	protein_coding_gene-mRNA	57349	58663	52031	23694	15355	33204	37500.9	38509.4	36536.4	18586.7	19126.7	28968.4	-0.745762	0.000117865	0.0022707
Chr3	-	5347872	3UTR	AT3G15810.1	AT3G15810	protein_coding_gene-mRNA	1066	1008	961	1145	875	1629	697.065	661.703	674.819	898.194	1089.93	1421.2	0.738539	8.95598e-06	0.000268128
Chr3	-	5364648	AMB	AT3G15880.x	AT3G15880	protein_coding_gene-mRNA	705	648	659	429	251	217	461.005	425.38	462.753	336.528	312.654	189.319	-0.680535	0.00012531	0.00239269
Chr3	-	5468510	3UTR	AT3G16140.1	AT3G16140	protein_coding_gene-mRNA	5390	6546	7155	6544	4165	8820	3524.56	4297.13	5024.28	5133.43	5188.07	7694.89	0.484019	0.00258826	0.0257696
Chr3	-	5669496	3UTR	AT3G16640.1	AT3G16640	protein_coding_gene-mRNA	41553	42487	39969	18696	11322	24311	27171.8	27890.6	28066.4	14666	14103.1	21209.8	-0.7283	1.80592e-06	6.90762e-05
Chr3	-	5723268	3UTR	AT3G16810.1	AT3G16810	protein_coding_gene-mRNA	62	89	69	18	15	2	40.5423	58.4242	48.4522	14.1201	18.6845	1.74487	-1.9453	6.25249e-05	0.00135665
Chr3	-	5773121	3UTR	AT3G16910.1	AT3G16910	protein_coding_gene-mRNA	654	696	583	1864	1298	1662	427.655	456.89	409.386	1462.21	1616.83	1449.99	1.76645	9.4211e-12	1.37202e-09
Chr3	-	5795822	3UTR	AT3G16990.1	AT3G16990	protein_coding_gene-mRNA	263	205	138	230	278	414	171.978	134.572	96.9043	180.423	346.286	361.189	1.10052	0.000248296	0.0041887
Chr3	-	5844417	3UTR	AT3G17130.1	AT3G17130	protein_coding_gene-mRNA	9	21	4	38	10	66	5.88517	13.7855	2.80882	29.809	12.4563	57.5808	1.89513	0.000367105	0.00569422
Chr3	-	5969579	3UTR	AT3G17440.1	AT3G17440	protein_coding_gene-mRNA	148	165	168	174	127	217	96.7783	108.314	117.97	136.494	158.196	189.319	0.57601	0.00263599	0.0261685
Chr3	-	5989192	3UTR	AT3G17510.1	AT3G17510	protein_coding_gene-mRNA	258	308	240	965	1096	833	168.708	202.187	168.529	756.993	1365.22	726.739	2.34686	1.71691e-20	1.05373e-17
Chr3	-	6091137	3UTR	AT3G17800.1	AT3G17800	protein_coding_gene-mRNA	4949	6064	4276	11065	7147	6512	3236.19	3980.72	3002.63	8679.92	8902.55	5681.31	1.1709	4.50823e-09	3.53218e-07
Chr3	-	6142134	3UTR	AT3G17930.1	AT3G17930	protein_coding_gene-mRNA	894	942	903	1025	594	899	584.593	618.377	634.091	804.06	739.907	784.32	0.342573	0.000680584	0.00928715
Chr3	-	6368010	3UTR	AT3G18524.1	AT3G18524	protein_coding_gene-mRNA	10	24	24	3	2	0	6.53907	15.7548	16.8529	2.35335	2.49127	0	-2.23859	0.00144658	0.0167681
Chr3	-	6399604	3UTR	AT3G18600.1	AT3G18600	protein_coding_gene-mRNA	73	102	87	29	18	17	47.7352	66.958	61.0919	22.749	22.4214	14.8314	-1.45782	0.000836143	0.010913
Chr3	-	6508421	3UTR	AT3G18870.1	AT3G18870	protein_coding_gene-mRNA	40	29	30	65	62	40	26.1563	19.0371	21.0662	50.9892	77.2294	34.8975	1.21316	0.0026866	0.0265234
Chr3	-	6673726	3UTR	AT3G19270.1	AT3G19270	protein_coding_gene-mRNA	48	41	41	12	0	0	31.3876	26.9145	28.7904	9.41338	0	0	-2.43535	0.0010802	0.0132909
Chr3	-	6766656	3UTR	AT3G19515.2	AT3G19515	protein_coding_gene-mRNA	142	121	150	73	28	42	92.8548	79.4306	105.331	57.2647	34.8778	36.6423	-1.05865	0.000427598	0.00640739
Chr3	-	6847024	3UTR	AT3G19710.1	AT3G19710	protein_coding_gene-mRNA	3487	3418	3508	5210	2390	5006	2280.18	2243.75	2463.34	4086.98	2977.07	4367.42	0.695719	0.00516405	0.0430375
Chr3	-	6879659	3UTR	AT3G19820.1	AT3G19820	protein_coding_gene-mRNA	322	347	308	430	235	360	210.558	227.789	216.279	337.313	292.724	314.077	0.528737	7.96799e-05	0.00166443
Chr3	-	6898196	3UTR	AT3G19850.1	AT3G19850	protein_coding_gene-mRNA	118	82	79	11	15	37	77.1611	53.829	55.4742	8.62893	18.6845	32.2801	-1.48808	0.00507709	0.0425235
Chr3	-	7055371	3UTR	AT3G20230.1	AT3G20230	protein_coding_gene-mRNA	114	107	90	130	133	200	74.5454	70.2403	63.1985	101.978	165.669	174.487	1.06015	1.42856e-05	0.00039384
Chr3	-	7085043	3UTR	AT3G20310.1	AT3G20310	protein_coding_gene-mRNA	6	3	10	12	17	43	3.92344	1.96935	7.02205	9.41338	21.1758	37.5148	2.01379	0.00239003	0.0243509
Chr3	-	7109948	3UTR	AT3G20390.1	AT3G20390	protein_coding_gene-mRNA	707	825	849	999	792	1307	462.313	541.572	596.172	783.664	986.543	1140.27	0.855326	1.09665e-07	6.2128e-06
Chr3	-	7130593	3UTR	AT3G20450.1	AT3G20450	protein_coding_gene-mRNA	0	0	0	0	13	12	0	0	0	0	16.1933	10.4692	2.931	0.000468452	0.0069041
Chr3	-	7140521	3UTR	AT3G20470.1	AT3G20470	protein_coding_gene-mRNA	1271	764	1075	4389	3931	5330	831.116	501.529	754.871	3442.94	4896.59	4650.09	2.59364	3.59835e-31	5.79716e-28
Chr3	-	7153592	3UTR	AT3G20490.1	AT3G20490	protein_coding_gene-mRNA	35	39	24	180	65	44	22.8868	25.6016	16.8529	141.201	80.9663	38.3872	1.78544	0.00116323	0.0141104
Chr3	-	7186605	3UTR	AT3G20570.1	AT3G20570	protein_coding_gene-mRNA	0	2	6	26	20	19	0	1.3129	4.21323	20.3957	24.9127	16.5763	2.90583	8.11709e-08	4.78797e-06
Chr3	-	7260438	3UTR	AT3G20770.1	AT3G20770	protein_coding_gene-mRNA	1142	824	975	487	324	318	746.762	540.916	684.65	382.026	403.586	277.435	-0.885053	5.17855e-07	2.38371e-05
Chr3	-	7309352	3UTR	AT3G20870.1	AT3G20870	protein_coding_gene-mRNA	53	92	82	106	87	158	34.6571	60.3935	57.5808	83.1515	108.37	137.845	1.08406	2.67375e-05	0.000671094
Chr3	-	7376638	3UTR	AT3G21055.1	AT3G21055	protein_coding_gene-mRNA	7164	9724	11831	13783	8229	16883	4684.59	6383.33	8307.79	10812.1	10250.3	14729.3	0.871327	6.37615e-05	0.00137769
Chr3	-	7412446	intergenic.pm	AT3G21150.igt	AT3G21150.igt	protein_coding_gene-protein_coding_gene	29	28	35	109	43	66	18.9633	18.3806	24.5772	85.5049	53.5623	57.5808	1.58256	0.000103275	0.00204936
Chr3	-	7412574	3UTR	AT3G21150.1	AT3G21150	protein_coding_gene-mRNA	133	160	148	617	418	714	86.9697	105.032	103.926	484.005	520.675	622.92	2.40991	1.80316e-22	1.40849e-19
Chr3	-	7432270	3UTR	AT3G21190.1	AT3G21190	protein_coding_gene-mRNA	21	36	29	78	63	151	13.7321	23.6322	20.364	61.187	78.475	131.738	2.10894	7.5862e-08	4.55826e-06
Chr3	-	7544627	3UTR	AT3G21430.2	AT3G21430	protein_coding_gene-mRNA	48	42	73	26	6	5	31.3876	27.571	51.261	20.3957	7.47381	4.36218	-1.58218	0.00108274	0.0132968
Chr3	-	7626815	3UTR	AT3G21670.1	AT3G21670	protein_coding_gene-mRNA	1220	1583	1200	1483	1174	2142	797.767	1039.16	842.646	1163.34	1462.38	1868.76	0.733636	0.00102134	0.0127122
Chr3	-	7677000	CDS	AT3G21790.1	AT3G21790	protein_coding_gene-mRNA	1	0	5	32	12	10	0.653907	0	3.51103	25.1024	14.9476	8.72436	2.53237	0.000933684	0.0119087
Chr3	-	7701060	3UTR	AT3G21865.1	AT3G21865	protein_coding_gene-mRNA	189	229	161	92	67	96	123.588	150.327	113.055	72.1693	83.4575	83.7539	-0.682834	0.00618206	0.049123
Chr3	-	7709191	3UTR	AT3G21890.1	AT3G21890	protein_coding_gene-mRNA	20	34	28	45	50	65	13.0781	22.3193	19.6617	35.3002	62.2817	56.7084	1.39779	0.00074853	0.0100025
Chr3	-	7803448	3UTR	AT3G22142.1	AT3G22142	protein_coding_gene-mRNA	30	44	35	3	3	13	19.6172	28.8839	24.5772	2.35335	3.7369	11.3417	-1.77503	0.00205067	0.0218611
Chr3	-	7822017	3UTR	AT3G22170.1	AT3G22170	protein_coding_gene-mRNA	204	219	162	94	60	66	133.397	143.763	113.757	73.7382	74.7381	57.5808	-0.909337	0.000199255	0.0034869
Chr3	-	7838956	3UTR	AT3G22210.1	AT3G22210	protein_coding_gene-mRNA	280	329	366	405	244	403	183.094	215.972	257.007	317.702	303.935	351.592	0.564172	0.00264461	0.0262209
Chr3	-	7977655	3UTR	AT3G22530.1	AT3G22530	protein_coding_gene-mRNA	417	388	395	610	492	823	272.679	254.703	277.371	478.514	612.852	718.015	1.14975	1.52491e-07	8.31026e-06
Chr3	-	8084505	3UTR	AT3G22840.1	AT3G22840	protein_coding_gene-mRNA	182	263	234	1539	704	2832	119.011	172.647	164.316	1207.27	876.927	2470.74	3.03212	5.11798e-10	4.9972e-08
Chr3	-	8214317	3UTR	AT3G23090.1	AT3G23090	protein_coding_gene-mRNA	5	6	4	30	12	10	3.26954	3.93871	2.80882	23.5335	14.9476	8.72436	1.83528	0.00371237	0.033826
Chr3	-	8376532	3UTR	AT3G23400.1	AT3G23400	protein_coding_gene-mRNA	1337	1574	1653	2552	1837	3175	874.274	1033.25	1160.75	2001.91	2288.23	2769.99	1.19178	2.75841e-13	5.19004e-11
Chr3	-	8387512	3UTR	AT3G23430.1	AT3G23430	protein_coding_gene-mRNA	20	20	24	40	40	62	13.0781	13.129	16.8529	31.3779	49.8254	54.091	1.52114	0.00132284	0.0155916
Chr3	-	8587684	3UTR	AT3G23810.1	AT3G23810	protein_coding_gene-mRNA	105	285	154	472	218	671	68.6603	187.089	108.14	370.26	271.548	585.405	1.69233	9.74944e-08	5.64744e-06
Chr3	-	8636426	3UTR	AT3G23910.1	AT3G23910	protein_coding_gene-mRNA	126	142	120	50	43	43	82.3923	93.2161	84.2646	39.2224	53.5623	37.5148	-0.983391	0.000534491	0.00765422
Chr3	-	8679821	3UTR	AT3G24030.1	AT3G24030	protein_coding_gene-mRNA	173	207	209	310	211	399	113.126	135.885	146.761	243.179	262.829	348.102	1.09429	2.52492e-07	1.25889e-05
Chr3	-	8734916	3UTR	AT3G24180.1	AT3G24180	protein_coding_gene-mRNA	23	19	22	1	1	0	15.0399	12.4726	15.4485	0.784448	1.24563	0	-2.70975	0.00125815	0.0150424
Chr3	-	8862958	3UTR	AT3G24420.1	AT3G24420	protein_coding_gene-mRNA	93	146	175	305	225	414	60.8134	95.8419	122.886	239.257	280.268	361.189	1.61819	6.65022e-10	6.4492e-08
Chr3	-	8885848	3UTR	AT3G24460.1	AT3G24460	protein_coding_gene-mRNA	65	177	145	266	185	264	42.504	116.192	101.82	208.663	230.442	230.323	1.31195	7.92358e-05	0.00165784
Chr3	-	8887076	intron	AT3G24460.1	AT3G24460	protein_coding_gene-mRNA	19	53	25	61	32	133	12.4242	34.7919	17.5551	47.8514	39.8603	116.034	1.4941	0.00558245	0.0455613
Chr3	-	8887116	intron	AT3G24460.1	AT3G24460	protein_coding_gene-mRNA	0	14	14	24	28	62	0	9.19032	9.83087	18.8268	34.8778	54.091	2.00842	0.00550457	0.0451021
Chr3	-	8900796	intergenic.igt	AT3G24480.igt	AT3G24480.igt	protein_coding_gene-protein_coding_gene	181	322	222	309	388	446	118.357	211.377	155.89	242.395	483.306	389.107	1.16689	1.05885e-05	0.000308059
Chr3	-	8900842	3UTR	AT3G24480.1	AT3G24480	protein_coding_gene-mRNA	163	200	140	230	246	383	106.587	131.29	98.3087	180.423	306.426	334.143	1.25998	1.14263e-07	6.43091e-06
Chr3	-	8966558	3UTR	AT3G24570.2	AT3G24570	protein_coding_gene-mRNA	129	166	143	223	143	252	84.3541	108.971	100.415	174.932	178.126	219.854	0.946674	6.11166e-05	0.0013317
Chr3	-	9116743	3UTR	AT3G25020.1	AT3G25020	protein_coding_gene-mRNA	198	54	67	22	19	17	129.474	35.4484	47.0478	17.2579	23.6671	14.8314	-1.72534	0.00230438	0.0237505
Chr3	-	9271817	3UTR	AT3G25530.1	AT3G25530	protein_coding_gene-mRNA	603	595	576	880	422	726	394.306	390.588	404.47	690.315	525.658	633.389	0.637108	1.57124e-06	6.13663e-05
Chr3	-	9316599	3UTR	AT3G25620.1	AT3G25620	protein_coding_gene-mRNA	11	13	20	39	11	44	7.19298	8.53387	14.0441	30.5935	13.702	38.3872	1.36471	0.00405978	0.0361356
Chr3	-	9375122	3UTR	AT3G25717.1	AT3G25717	protein_coding_gene-mRNA	1224	1047	1555	355	324	734	800.383	687.304	1091.93	278.479	403.586	640.368	-0.937881	0.00107981	0.0132909
Chr3	-	9573434	3UTR	AT3G26170.1	AT3G26170	protein_coding_gene-mRNA	441	224	280	81	59	66	288.373	147.045	196.617	63.5403	73.4925	57.5808	-1.55163	0.00272946	0.0268539
Chr3	-	9598004	3UTR	AT3G26230.1	AT3G26230	protein_coding_gene-mRNA	250	71	140	60	27	48	163.477	46.608	98.3087	47.0669	33.6321	41.8769	-1.25444	0.00161293	0.0181795
Chr3	-	9681376	3UTR	AT3G26450.1	AT3G26450	protein_coding_gene-mRNA	557	660	671	286	193	156	364.226	433.258	471.18	224.352	240.408	136.1	-1.05898	1.71452e-05	0.000458933
Chr3	-	9711138	AMB	AT3G26510.x	AT3G26510	protein_coding_gene-mRNA	211	162	246	240	192	325	137.974	106.345	172.743	188.268	239.162	283.542	0.755974	0.000959141	0.0121493
Chr3	-	9722532	3UTR	AT3G26520.1	AT3G26520	protein_coding_gene-mRNA	2005	3581	3487	3424	3950	6602	1311.08	2350.75	2448.59	2685.95	4920.26	5759.82	1.09905	8.69732e-05	0.00178638
Chr3	-	9749948	3UTR	AT3G26560.1	AT3G26560	protein_coding_gene-mRNA	155	172	140	91	36	33	101.356	112.91	98.3087	71.3848	44.8429	28.7904	-1.0563	0.00209251	0.022197
Chr3	-	9761825	3UTR	AT3G26590.1	AT3G26590	protein_coding_gene-mRNA	82	71	75	110	72	192	53.6204	46.608	52.6654	86.2893	89.6857	167.508	1.13422	0.000192097	0.00340089
Chr3	-	9907281	3UTR	AT3G26890.1	AT3G26890	protein_coding_gene-mRNA	185	123	115	60	26	17	120.973	80.7435	80.7536	47.0669	32.3865	14.8314	-1.50675	3.18003e-05	0.000768245
Chr3	-	9911943	AMB	AT3G26900.x	AT3G26900	protein_coding_gene-mRNA	57	43	36	103	49	80	37.2727	28.2274	25.2794	80.7982	61.0361	69.7949	1.15353	0.00445041	0.0385088
Chr3	-	9912238	AMB	AT3G26900.x	AT3G26900	protein_coding_gene-mRNA	145	151	187	186	153	237	94.8166	99.1241	131.312	145.907	190.582	206.767	0.723747	0.00342676	0.0317397
Chr3	-	9944772	3UTR	AT3G26960.1	AT3G26960	protein_coding_gene-mRNA	40	91	80	105	140	189	26.1563	59.7371	56.1764	82.3671	174.389	164.89	1.46873	0.000512502	0.00739246
Chr3	-	9972300	3UTR	AT3G27030.1	AT3G27030	protein_coding_gene-mRNA	42	62	63	77	53	151	27.4641	40.7	44.2389	60.4025	66.0186	131.738	1.15107	0.00139256	0.0162646
Chr3	-	9978166	3UTR	AT3G27050.1	AT3G27050	protein_coding_gene-mRNA	278	356	355	615	425	780	181.786	233.697	249.283	482.436	529.395	680.5	1.33262	2.19391e-12	3.49088e-10
Chr3	-	10043664	3UTR	AT3G27200.1	AT3G27200	protein_coding_gene-mRNA	5	2	6	47	47	27	3.26954	1.3129	4.21323	36.8691	58.5448	23.5558	3.32345	3.01187e-12	4.67692e-10
Chr3	-	10129274	3UTR	AT3G27360.1	AT3G27360	protein_coding_gene-mRNA	42	21	16	69	53	46	27.4641	13.7855	11.2353	54.1269	66.0186	40.1321	1.49796	0.000318913	0.00511232
Chr3	-	10130974	3UTR	AT3G27380.1	AT3G27380	protein_coding_gene-mRNA	287	188	148	574	209	465	187.671	123.413	103.926	450.273	260.338	405.683	1.39158	6.10216e-07	2.74034e-05
Chr3	-	10131051	3UTR	AT3G27380.1	AT3G27380	protein_coding_gene-mRNA	11	26	17	45	41	75	7.19298	17.0677	11.9375	35.3002	51.071	65.4327	1.86701	0.000211575	0.00366763
Chr3	-	10133240	3UTR	AT3G27390.1	AT3G27390	protein_coding_gene-mRNA	181	205	148	261	150	175	118.357	134.572	103.926	204.741	186.845	152.676	0.599234	0.00476881	0.04065
Chr3	-	10285663	3UTR	AT3G27770.2	AT3G27770	protein_coding_gene-mRNA	266	229	261	84	107	107	173.939	150.327	183.276	65.8937	133.283	93.3507	-0.788939	0.0031719	0.0299824
Chr3	-	10366370	3UTR	AT3G27925.1	AT3G27925	protein_coding_gene-mRNA	3	1	1	10	7	12	1.96172	0.656451	0.702205	7.84448	8.71944	10.4692	2.20348	0.00430873	0.0376623
Chr3	-	10366488	3UTR	AT3G27925.1	AT3G27925	protein_coding_gene-mRNA	693	680	664	901	388	919	453.158	446.387	466.264	706.788	483.306	801.769	0.543408	0.000927875	0.0118464
Chr3	-	10772903	3UTR	AT3G28710.1	AT3G28710	protein_coding_gene-mRNA	740	711	701	419	266	426	483.891	466.737	492.246	328.684	331.339	371.658	-0.480376	0.00018803	0.00333804
Chr3	-	10788700	3UTR	AT3G28740.1	AT3G28740	protein_coding_gene-mRNA	1199	536	788	326	220	105	784.035	351.858	553.338	255.73	274.04	91.6058	-1.35323	0.00182107	0.0199243
Chr3	-	10870118	3UTR	AT3G28860.1	AT3G28860	protein_coding_gene-mRNA	164	152	166	87	54	51	107.241	99.7806	116.566	68.247	67.2643	44.4943	-0.835763	0.000146286	0.00270115
Chr3	-	11011343	3UTR	AT3G29030.1	AT3G29030	protein_coding_gene-mRNA	10	52	33	203	220	445	6.53907	34.1355	23.1728	159.243	274.04	388.234	3.04962	1.76516e-06	6.78099e-05
Chr3	-	11621378	intergenic.igt	AT3G29777.igt	AT3G29777.igt	transposable_element_gene-transposable_element_gene	8	12	12	0	1	1	5.23126	7.87741	8.42646	0	1.24563	0.872436	-2.24505	0.00452787	0.0390481
Chr3	-	11976890	3UTR	AT3G30390.1	AT3G30390	protein_coding_gene-mRNA	1434	1263	1380	770	428	881	937.703	829.098	969.043	604.025	533.132	768.616	-0.514491	0.00373205	0.0339334
Chr3	-	14197723	intergenic.pm	AT3G42047.igt	AT3G42047.igt	pseudogene-pseudogene	1	0	1	306	268	37	0.653907	0	0.702205	240.041	333.83	32.2801	4.83491	2.80546e-09	2.32528e-07
Chr3	-	14198653	intergenic.igt	AT3G42047.igt	AT3G42047.igt	pseudogene-pseudogene	1	2	3	86	68	13	0.653907	1.3129	2.10662	67.4626	84.7032	11.3417	3.6881	3.25356e-06	0.000115044
Chr3	-	14200155	intergenic.igt	AT3G42047.igt	AT3G42047.igt	pseudogene-pseudogene	10	8	10	348	144	20	6.53907	5.25161	7.02205	272.988	179.371	17.4487	2.95536	0.000296469	0.00484393
Chr3	-	14201491	intergenic.igt	AT3G42047.igt	AT3G42047.igt	pseudogene-pseudogene	8	7	16	2368	1772	1493	5.23126	4.59516	11.2353	1857.57	2207.27	1302.55	6.23754	1.51259e-20	9.50975e-18
Chr3	-	14202493	intergenic.igt	AT3G42047.igt	AT3G42047.igt	pseudogene-pseudogene	0	1	0	23	19	2	0	0.656451	0	18.0423	23.6671	1.74487	2.51419	0.00380172	0.0343928
Chr3	-	14203101	intergenic.igt	AT3G42047.igt	AT3G42047.igt	pseudogene-pseudogene	0	0	1	50	44	2	0	0	0.702205	39.2224	54.8079	1.74487	3.4134	6.43709e-05	0.00138853
Chr3	-	14877959	3UTR	AT3G42790.1	AT3G42790	protein_coding_gene-mRNA	420	281	283	150	89	126	274.641	184.463	198.724	117.667	110.862	109.927	-0.941673	2.94302e-05	0.000721123
Chr3	-	15615390	3UTR	AT3G43720.2	AT3G43720	protein_coding_gene-mRNA	139	265	184	345	225	589	90.8931	173.96	129.206	270.635	280.268	513.865	1.37094	0.000127173	0.00241928
Chr3	-	15716930	intergenic.pm	AT3G43863.igt	AT3G43863.igt	transposable_element_gene-transposable_element_gene	52	67	75	15	8	21	34.0032	43.9822	52.6654	11.7667	9.96508	18.3212	-1.56724	0.000829335	0.0108381
Chr3	-	15813144	exon	AT3G44042.1	AT3G44042	transposable_element_gene-mRNA	36	42	48	7	2	14	23.5407	27.571	33.7059	5.49114	2.49127	12.2141	-1.81242	0.000949179	0.0120646
Chr3	-	16011620	3UTR	AT3G44340.1	AT3G44340	protein_coding_gene-mRNA	108	97	85	113	110	162	70.622	63.6758	59.6875	88.6427	137.02	141.335	0.89303	0.000609354	0.00847566
Chr3	-	16036182	3UTR	AT3G44380.1	AT3G44380	protein_coding_gene-mRNA	87	107	90	147	105	136	56.8899	70.2403	63.1985	115.314	130.792	118.651	0.910221	0.00145312	0.0168271
Chr3	-	16074148	3UTR	AT3G44450.1	AT3G44450	protein_coding_gene-mRNA	656	882	623	1333	763	1211	428.963	578.99	437.474	1045.67	950.419	1056.52	1.0558	2.86371e-05	0.000707745
Chr3	-	16291199	3UTR	AT3G44735.1	AT3G44735	protein_coding_gene-mRNA	146	135	147	247	182	442	95.4705	88.6209	103.224	193.759	226.706	385.617	1.4588	3.89541e-09	3.11839e-07
Chr3	-	16446984	3UTR	AT3G44990.1	AT3G44990	protein_coding_gene-mRNA	28	138	167	4	25	20	18.3094	90.5903	117.268	3.13779	31.1409	17.4487	-1.92422	0.0002913	0.00477662
Chr3	-	16533450	3UTR	AT3G45160.1	AT3G45160	protein_coding_gene-mRNA	205	192	210	406	264	345	134.051	126.039	147.463	318.486	328.848	300.991	1.19092	3.87102e-06	0.000132867
Chr3	-	16557039	intergenic.igt	AT3G45210.igt	AT3G45210.igt	protein_coding_gene-protein_coding_gene	80	91	76	138	162	193	52.3126	59.7371	53.3676	108.254	201.793	168.38	1.47721	2.48053e-06	9.0696e-05
Chr3	-	16557335	3UTR	AT3G45210.1	AT3G45210	protein_coding_gene-mRNA	283	313	248	490	317	514	185.056	205.469	174.147	384.38	394.866	448.432	1.10244	5.89211e-07	2.66766e-05
Chr3	-	16596386	3UTR	AT3G45260.1	AT3G45260	protein_coding_gene-mRNA	84	48	66	9	7	12	54.9282	31.5097	46.3456	7.06004	8.71944	10.4692	-2.10584	2.85917e-05	0.000707301
Chr3	-	16628509	3UTR	AT3G45310.2	AT3G45310	protein_coding_gene-mRNA	303	259	171	374	171	304	198.134	170.021	120.077	293.384	213.004	265.221	0.652157	0.00342416	0.031727
Chr3	-	16913478	3UTR	AT3G46030.1	AT3G46030	protein_coding_gene-mRNA	314	319	312	389	255	602	205.327	209.408	219.088	305.15	317.637	525.207	0.845164	9.27732e-05	0.00187562
Chr3	-	17019913	3UTR	AT3G46320.1	AT3G46320	protein_coding_gene-mRNA	48	76	58	211	153	338	31.3876	49.8903	40.7279	165.519	190.582	294.883	2.27107	2.75592e-08	1.8262e-06
Chr3	-	17189353	3UTR	AT3G46660.1	AT3G46660	protein_coding_gene-mRNA	12	25	20	0	0	0	7.84689	16.4113	14.0441	0	0	0	-2.61707	0.0022596	0.0234106
Chr3	-	17241806	3UTR	AT3G46820.1	AT3G46820	protein_coding_gene-mRNA	164	170	122	52	38	61	107.241	111.597	85.669	40.7913	47.3341	53.2186	-1.06911	0.00122917	0.0147369
Chr3	-	17246426	3UTR	AT3G46830.1	AT3G46830	protein_coding_gene-mRNA	180	156	160	162	138	244	117.703	102.406	112.353	127.081	171.898	212.874	0.610331	0.00607747	0.0485463
Chr3	-	17301396	3UTR	AT3G46970.1	AT3G46970	protein_coding_gene-mRNA	180	175	176	42	21	49	117.703	114.879	123.588	32.9468	26.1583	42.7494	-1.71793	2.77033e-06	9.93197e-05
Chr3	-	17337109	3UTR	AT3G47070.1	AT3G47070	protein_coding_gene-mRNA	4378	5999	5617	8609	5980	12647	2862.81	3938.05	3944.29	6753.32	7448.9	11033.7	1.21844	1.70791e-11	2.39265e-09
Chr3	-	17337214	CDS	AT3G47070.1	AT3G47070	protein_coding_gene-mRNA	7	20	8	24	14	31	4.57735	13.129	5.61764	18.8268	17.4389	27.0455	1.30857	0.00582603	0.0471663
Chr3	-	17360010	3UTR	AT3G47160.2	AT3G47160	protein_coding_gene-mRNA	27	16	43	0	1	3	17.6555	10.5032	30.1948	0	1.24563	2.61731	-2.81132	0.000326956	0.00521208
Chr3	-	17504196	3UTR	AT3G47500.1	AT3G47500	protein_coding_gene-mRNA	1225	1149	1160	823	430	440	801.037	754.262	814.558	645.601	535.623	383.872	-0.59247	0.000449959	0.00668507
Chr3	-	17697974	3UTR	AT3G47960.1	AT3G47960	protein_coding_gene-mRNA	743	1064	919	1193	838	1065	485.853	698.464	645.327	935.847	1043.84	929.145	0.66194	8.53222e-05	0.00175807
Chr3	-	17708006	3UTR	AT3G47965.1	AT3G47965	protein_coding_gene-mRNA	68	62	63	115	61	123	44.4657	40.7	44.2389	90.2116	75.9837	107.31	1.05495	0.000290991	0.00477459
Chr3	-	17726757	intron	AT3G48030.1	AT3G48030	protein_coding_gene-mRNA	249	252	276	1929	2147	4536	162.823	165.426	193.809	1513.2	2674.38	3957.37	3.88602	1.14458e-58	5.90075e-55
Chr3	-	17892816	AMB	AT3G48330.x	AT3G48330	protein_coding_gene-mRNA	118	122	116	209	116	241	77.1611	80.087	81.4558	163.95	144.494	210.257	1.10739	2.0351e-07	1.05339e-05
Chr3	-	18011544	3UTR	AT3G48610.1	AT3G48610	protein_coding_gene-mRNA	44	102	61	113	97	91	28.7719	66.958	42.8345	88.6427	120.827	79.3917	1.01572	0.00127941	0.0151978
Chr3	-	18037049	3UTR	AT3G48690.1	AT3G48690	protein_coding_gene-mRNA	909	874	783	1381	867	1780	594.402	573.738	549.827	1083.32	1079.97	1552.94	1.10181	7.80065e-10	7.31191e-08
Chr3	-	18037145	3UTR	AT3G48690.1	AT3G48690	protein_coding_gene-mRNA	477	445	463	707	590	906	311.914	292.121	325.121	554.605	734.925	790.427	1.14646	7.61595e-09	5.65753e-07
Chr3	-	18052599	3UTR	AT3G48740.1	AT3G48740	protein_coding_gene-mRNA	2037	2119	1723	953	513	668	1332.01	1391.02	1209.9	747.579	639.011	582.787	-0.991604	6.2798e-15	1.72207e-12
Chr3	-	18095655	3UTR	AT3G48800.1	AT3G48800	protein_coding_gene-mRNA	98	109	102	151	119	116	64.0829	71.5532	71.6249	118.452	148.231	101.203	0.802984	0.00236841	0.024212
Chr3	-	18293172	3UTR	AT3G49340.1	AT3G49340	protein_coding_gene-mRNA	43	23	9	345	58	227	28.118	15.0984	6.31985	270.635	72.2468	198.043	2.98661	2.37076e-06	8.72034e-05
Chr3	-	18380549	3UTR	AT3G49600.1	AT3G49600	protein_coding_gene-mRNA	48	65	63	18	8	21	31.3876	42.6693	44.2389	14.1201	9.96508	18.3212	-1.3774	0.000164441	0.00298507
Chr3	-	18474582	3UTR	AT3G49810.1	AT3G49810	protein_coding_gene-mRNA	7	6	9	38	27	26	4.57735	3.93871	6.31985	29.809	33.6321	22.6833	2.05696	0.00225833	0.0234106
Chr3	-	18532322	3UTR	AT3G49990.1	AT3G49990	protein_coding_gene-mRNA	183	165	119	70	33	35	119.665	108.314	83.5624	54.9114	41.106	30.5353	-1.2376	0.000905151	0.0115849
Chr3	-	18558011	3UTR	AT3G50060.1	AT3G50060	protein_coding_gene-mRNA	20	12	15	42	21	101	13.0781	7.87741	10.5331	32.9468	26.1583	88.1161	2.07769	1.21988e-06	4.99804e-05
Chr3	-	18741589	3UTR	AT3G50500.2	AT3G50500	protein_coding_gene-mRNA	367	319	328	145	118	110	239.984	209.408	230.323	113.745	146.985	95.968	-0.917287	0.0004074	0.00617375
Chr3	-	18834223	3UTR	AT3G50685.1	AT3G50685	protein_coding_gene-mRNA	873	1152	1164	1903	1200	3183	570.861	756.232	817.367	1492.81	1494.76	2776.96	1.40479	7.61207e-11	9.21203e-09
Chr3	-	18855158	3UTR	AT3G50740.1	AT3G50740	protein_coding_gene-mRNA	867	667	657	203	141	332	566.938	437.853	461.349	159.243	175.635	289.649	-1.18928	0.000189923	0.00336934
Chr3	-	18882340	3UTR	AT3G50800.1	AT3G50800	protein_coding_gene-mRNA	6	8	11	79	20	38	3.92344	5.25161	7.72426	61.9714	24.9127	33.1526	2.39861	8.20055e-05	0.00170198
Chr3	-	18892764	intergenic.pm	AT3G50825.igt	AT3G50825.igt	snoRNA-snoRNA	552	698	680	193	162	342	360.957	458.203	477.5	151.399	201.793	298.373	-0.964644	0.00105097	0.0130119
Chr3	-	18896263	3UTR	AT3G50840.1	AT3G50840	protein_coding_gene-mRNA	356	283	514	91	81	174	232.791	185.776	360.934	71.3848	100.896	151.804	-1.21073	0.00104736	0.0129797
Chr3	-	18985894	3UTR	AT3G51120.1	AT3G51120	protein_coding_gene-mRNA	175	118	108	59	37	47	114.434	77.4612	75.8382	46.2825	46.0885	41.0045	-0.97926	0.000467928	0.0069041
Chr3	-	19117603	3UTR	AT3G51550.1	AT3G51550	protein_coding_gene-mRNA	352	314	254	134	63	24	230.175	206.126	178.36	105.116	78.475	20.9385	-1.51381	4.21787e-05	0.000968158
Chr3	-	19139556	3UTR	AT3G51610.1	AT3G51610	protein_coding_gene-mRNA	384	341	328	467	375	430	251.1	223.85	230.323	366.337	467.113	375.148	0.76433	9.44273e-05	0.00190012
Chr3	-	19216119	3UTR	AT3G51820.1	AT3G51820	protein_coding_gene-mRNA	880	1189	811	1415	1131	1490	575.438	780.52	569.489	1109.99	1408.81	1299.93	0.975174	2.83223e-07	1.3906e-05
Chr3	-	19225395	3UTR	AT3G51840.1	AT3G51840	protein_coding_gene-mRNA	1172	717	892	1011	888	1455	766.379	470.676	626.367	793.077	1106.12	1269.39	0.757079	2.03209e-05	0.000529638
Chr3	-	19251370	3UTR	AT3G51895.1	AT3G51895	protein_coding_gene-mRNA	524	425	468	833	623	948	342.647	278.992	328.632	653.446	776.031	827.07	1.23388	5.68344e-12	8.51756e-10
Chr3	-	19251447	3UTR	AT3G51895.1	AT3G51895	protein_coding_gene-mRNA	0	2	6	3	9	52	0	1.3129	4.21323	2.35335	11.2107	45.3667	2.44499	0.00128998	0.0152882
Chr3	-	19268071	3UTR	AT3G51920.1	AT3G51920	protein_coding_gene-mRNA	2386	1865	1911	3205	1874	2944	1560.22	1224.28	1341.91	2514.16	2334.32	2568.45	0.835392	1.81238e-05	0.000479648
Chr3	-	19277868	3UTR	AT3G51950.1	AT3G51950	protein_coding_gene-mRNA	724	903	714	904	785	895	473.429	592.775	501.375	709.141	977.823	780.83	0.645033	0.000628447	0.0086907
Chr3	-	19317869	3UTR	AT3G52090.1	AT3G52090	protein_coding_gene-mRNA	276	255	258	323	219	296	180.478	167.395	181.169	253.377	272.794	258.241	0.562089	0.000195577	0.00344122
Chr3	-	19369724	CDS	AT3G52220.1	AT3G52220	protein_coding_gene-mRNA	28	45	34	84	66	67	18.3094	29.5403	23.875	65.8937	82.2119	58.4532	1.42467	0.000509754	0.00736444
Chr3	-	19372712	3UTR	AT3G52240.1	AT3G52240	protein_coding_gene-mRNA	263	212	247	102	90	78	171.978	139.168	173.445	80.0137	112.107	68.05	-0.893466	0.000149558	0.00275566
Chr3	-	19465473	3UTR	AT3G52500.1	AT3G52500	protein_coding_gene-mRNA	58	67	56	106	46	101	37.9266	43.9822	39.3235	83.1515	57.2992	88.1161	0.910616	0.000142566	0.00265147
Chr3	-	19538684	AMB	AT3G52720.x	AT3G52720	protein_coding_gene-mRNA	148	195	217	378	362	330	96.7783	128.008	152.379	296.522	450.92	287.904	1.43021	1.13299e-11	1.63158e-09
Chr3	-	19542995	3UTR	AT3G52730.1	AT3G52730	protein_coding_gene-mRNA	661	600	638	889	497	1172	432.233	393.871	448.007	697.375	619.081	1022.5	0.870493	1.54977e-07	8.39253e-06
Chr3	-	19546373	3UTR	AT3G52740.1	AT3G52740	protein_coding_gene-mRNA	256	309	267	685	339	608	167.4	202.843	187.489	537.347	422.27	530.441	1.37726	2.97036e-06	0.000105902
Chr3	-	19593180	3UTR	AT3G52870.1	AT3G52870	protein_coding_gene-mRNA	93	170	116	428	394	235	60.8134	111.597	81.4558	335.744	490.78	205.023	1.95941	1.73077e-11	2.41157e-09
Chr3	-	19627275	3UTR	AT3G52930.1	AT3G52930	protein_coding_gene-mRNA	171	132	132	249	172	233	111.818	86.6516	92.6911	195.328	214.249	203.278	1.04563	0.000107833	0.00212784
Chr3	-	19734317	intron	AT3G53235.1	AT3G53235	protein_coding_gene-mRNA	44	41	56	273	229	279	28.7719	26.9145	39.3235	214.154	285.25	243.41	2.88231	1.58205e-23	1.35935e-20
Chr3	-	19744110	3UTR	AT3G53260.1	AT3G53260	protein_coding_gene-mRNA	246	353	313	816	415	489	160.861	231.727	219.79	640.11	516.938	426.621	1.32512	1.85136e-05	0.00048846
Chr3	-	19766686	3UTR	AT3G53310.1	AT3G53310	protein_coding_gene-mRNA	83	93	75	11	25	6	54.2743	61.05	52.6654	8.62893	31.1409	5.23462	-1.7218	0.00331544	0.0309309
Chr3	-	19834345	3UTR	AT3G53500.1	AT3G53500	protein_coding_gene-mRNA	362	355	340	187	145	148	236.714	233.04	238.75	146.692	180.617	129.121	-0.63139	0.00255694	0.025507
Chr3	-	19846692	3UTR	AT3G53540.1	AT3G53540	protein_coding_gene-mRNA	149	113	134	76	15	11	97.4322	74.179	94.0955	59.6181	18.6845	9.5968	-1.45288	0.00162466	0.0182797
Chr3	-	19905677	3UTR	AT3G53720.1	AT3G53720	protein_coding_gene-mRNA	24	41	24	87	58	105	15.6938	26.9145	16.8529	68.247	72.2468	91.6058	1.81575	0.000109683	0.00215607
Chr3	-	19905797	3UTR	AT3G53720.1	AT3G53720	protein_coding_gene-mRNA	99	93	69	166	88	219	64.7368	61.05	48.4522	130.218	109.616	191.064	1.28036	8.94165e-07	3.86079e-05
Chr3	-	19912541	3UTR	AT3G53730.1	AT3G53730	protein_coding_gene-mRNA	212	214	153	291	108	247	138.628	140.481	107.437	228.275	134.529	215.492	0.583856	0.00262919	0.0261266
Chr3	-	19956804	3UTR	AT3G53900.1	AT3G53900	protein_coding_gene-mRNA	6	20	7	37	12	62	3.92344	13.129	4.91544	29.0246	14.9476	54.091	1.91422	0.000334507	0.00530621
Chr3	-	19987580	3UTR	AT3G53980.2	AT3G53980	protein_coding_gene-mRNA	0	1	0	8	2	25	0	0.656451	0	6.27559	2.49127	21.8109	2.97246	2.79895e-05	0.000694405
Chr3	-	19989483	3UTR	AT3G53990.1	AT3G53990	protein_coding_gene-mRNA	209	210	291	97	72	138	136.667	137.855	204.342	76.0915	89.6857	120.396	-0.726736	0.00363454	0.0332579
Chr3	-	20034070	3UTR	AT3G54100.1	AT3G54100	protein_coding_gene-mRNA	91	80	115	32	24	14	59.5056	52.5161	80.7536	25.1024	29.8952	12.2141	-1.45614	0.00013268	0.00250555
Chr3	-	20061527	3UTR	AT3G54190.1	AT3G54190	protein_coding_gene-mRNA	336	331	334	148	85	94	219.713	217.285	234.537	116.098	105.879	82.009	-1.13141	2.73943e-10	2.85888e-08
Chr3	-	20067574	3UTR	AT3G54210.1	AT3G54210	protein_coding_gene-mRNA	1290	1817	1625	2382	1332	2680	843.541	1192.77	1141.08	1868.56	1659.19	2338.13	0.866944	0.000394913	0.00601629
Chr3	-	20085009	3UTR	AT3G54260.1	AT3G54260	protein_coding_gene-mRNA	0	1	3	8	12	25	0	0.656451	2.10662	6.27559	14.9476	21.8109	2.88608	1.35197e-05	0.000377571
Chr3	-	20122087	3UTR	AT3G54350.3	AT3G54350	protein_coding_gene-mRNA	179	123	119	62	31	31	117.049	80.7435	83.5624	48.6358	38.6147	27.0455	-1.25838	1.75448e-05	0.000467202
Chr3	-	20137740	3UTR	AT3G54390.1	AT3G54390	protein_coding_gene-mRNA	25	35	35	100	43	61	16.3477	22.9758	24.5772	78.4448	53.5623	53.2186	1.46841	4.94212e-05	0.00111066
Chr3	-	20138101	CDS	AT3G54390.1	AT3G54390	protein_coding_gene-mRNA	6	2	2	6	17	13	3.92344	1.3129	1.40441	4.70669	21.1758	11.3417	1.86113	0.00453341	0.0390697
Chr3	-	20269061	3UTR	AT3G54760.1	AT3G54760	protein_coding_gene-mRNA	247	255	226	163	89	63	161.515	167.395	158.698	127.865	110.862	54.9635	-0.715971	0.00626682	0.0496587
Chr3	-	20339625	3UTR	AT3G54890.1	AT3G54890	protein_coding_gene-mRNA	29067	38851	47148	38954	31294	57293	19007.1	25503.8	33107.6	30557.4	38980.9	49984.5	0.615187	0.0013151	0.0155358
Chr3	-	20341682	3UTR	AT3G54900.1	AT3G54900	protein_coding_gene-mRNA	2130	2757	2392	3164	2760	4954	1392.82	1809.84	1679.68	2482	3437.95	4322.05	1.05586	2.8321e-08	1.87187e-06
Chr3	-	20373602	AMB	AT3G54990.x	AT3G54990	protein_coding_gene-mRNA	17	32	13	0	1	0	11.1164	21.0064	9.12867	0	1.24563	0	-3.16613	1.4718e-05	0.000404031
Chr3	-	20398553	3UTR	AT3G55040.1	AT3G55040	protein_coding_gene-mRNA	530	580	590	525	514	894	346.571	380.742	414.301	411.835	640.256	779.958	0.670821	0.00195447	0.0210797
Chr3	-	20424592	3UTR	AT3G55110.1	AT3G55110	protein_coding_gene-mRNA	2	4	15	50	18	28	1.30781	2.6258	10.5331	39.2224	22.4214	24.4282	2.21995	8.7821e-05	0.00179521
Chr3	-	20430112	3UTR	AT3G55120.1	AT3G55120	protein_coding_gene-mRNA	248	289	244	377	162	399	162.169	189.714	171.338	295.737	201.793	348.102	0.683065	0.00463389	0.0396836
Chr3	-	20513895	3UTR	AT3G55330.1	AT3G55330	protein_coding_gene-mRNA	502	873	735	1451	736	1296	328.262	573.082	516.121	1138.23	916.787	1130.68	1.15042	1.33413e-07	7.39569e-06
Chr3	-	20549677	3UTR	AT3G55430.1	AT3G55430	protein_coding_gene-mRNA	202	203	161	143	201	368	132.089	133.26	113.055	112.176	250.373	321.057	0.82643	0.00374221	0.0339867
Chr3	-	20574809	3UTR	AT3G55500.1	AT3G55500	protein_coding_gene-mRNA	2	2	3	9	15	45	1.30781	1.3129	2.10662	7.06004	18.6845	39.2596	2.99488	2.78475e-07	1.37053e-05
Chr3	-	20604669	3UTR	AT3G55560.1	AT3G55560	protein_coding_gene-mRNA	114	97	112	27	23	31	74.5454	63.6758	78.647	21.1801	28.6496	27.0455	-1.42769	0.000290914	0.00477459
Chr3	-	20790693	3UTR	AT3G56020.1	AT3G56020	protein_coding_gene-mRNA	1028	1133	915	1329	820	1375	672.217	743.759	642.518	1042.53	1021.42	1199.6	0.655535	0.00152483	0.0174304
Chr3	-	20797995	3UTR	AT3G56050.2	AT3G56050	protein_coding_gene-mRNA	999	876	1092	451	346	492	653.253	575.051	766.808	353.786	430.99	429.239	-0.713522	2.00603e-06	7.55986e-05
Chr3	-	20814171	3UTR	AT3G56090.1	AT3G56090	protein_coding_gene-mRNA	126	147	169	420	233	314	82.3923	96.4983	118.673	329.468	290.233	273.945	1.55105	3.30117e-09	2.68436e-07
Chr3	-	20833576	3UTR	AT3G56150.1	AT3G56150	protein_coding_gene-mRNA	680	698	633	494	253	245	444.657	458.203	444.496	387.518	315.146	213.747	-0.5491	0.00252368	0.0253124
Chr3	-	20867970	3UTR	AT3G56260.1	AT3G56260	protein_coding_gene-mRNA	84	121	97	176	138	228	54.9282	79.4306	68.1139	138.063	171.898	198.915	1.30212	1.02003e-07	5.88215e-06
Chr3	-	20878643	3UTR	AT3G56290.1	AT3G56290	protein_coding_gene-mRNA	1939	2397	1755	4125	2540	4026	1267.93	1573.51	1232.37	3235.85	3163.91	3512.43	1.26347	3.0092e-09	2.48616e-07
Chr3	-	20879422	CDS	AT3G56290.1	AT3G56290	protein_coding_gene-mRNA	14	49	9	117	135	83	9.1547	32.1661	6.31985	91.7805	168.161	72.4122	2.41281	5.35407e-05	0.00118364
Chr3	-	20892151	3UTR	AT3G56340.1	AT3G56340	protein_coding_gene-mRNA	1060	1230	1143	591	438	440	693.142	807.435	802.621	463.609	545.588	383.872	-0.71251	0.0033186	0.0309492
Chr3	-	20899151	3UTR	AT3G56370.1	AT3G56370	protein_coding_gene-mRNA	27	52	8	95	58	53	17.6555	34.1355	5.61764	74.5226	72.2468	46.2391	1.61392	0.00030272	0.00491076
Chr3	-	21069453	3UTR	AT3G56910.1	AT3G56910	protein_coding_gene-mRNA	866	1342	1075	1471	1232	1884	566.284	880.958	754.871	1153.92	1534.62	1643.67	0.960101	1.19176e-05	0.000338699
Chr3	-	21069584	CDS	AT3G56910.1	AT3G56910	protein_coding_gene-mRNA	4	19	11	47	14	100	2.61563	12.4726	7.72426	36.8691	17.4389	87.2436	2.16329	0.000768768	0.0102094
[truncated: 1,263 more rows]
