# Supplementary material for: Signatures of mRNA Alternative Polyadenylation in Arabidopsis Leaf Development
Source: Front Genet. 2022 Apr 26;13:863253. doi: 10.3389/fgene.2022.863253 (PMC9086830; doi:10.3389/fgene.2022.863253)
Supplement: Supplementary file 6 [file Table6.XLS]

## Sheet: 20171101allleaves_PACfilter10_1
chr	strand	coordinate	region	transcript	gene	gene_type	14TL-rep1	14TL-rep2	14TL-rep3	18TL-rep1	18TL-rep2	18TL-rep3	14TL-rep1	14TL-rep2	14TL-rep3	18TL-rep1	18TL-rep2	18TL-rep3	log2FoldChange	pvalue	padj
chloroplast	+	100980	intergenic.pm	ATCG00910.igt	ATCG00910.igt	tRNA-tRNA	20	28	26	45	144	193	28.9652	42.1081	31.452	107.373	216.762	262.814	2.4193	7.78492e-11	5.66731e-08
chloroplast	+	113482	CDS	ATCG01020.1	ATCG01020	protein_coding_gene-mRNA	240	232	210	263	651	491	347.582	348.896	254.035	627.533	979.946	668.609	1.22061	0.000128727	0.00647188
chloroplast	+	131950	intergenic.igt	ATCG01140.igt	ATCG01140.igt	tRNA-tRNA	0	3	7	4	18	69	0	4.51158	8.46784	9.54423	27.0953	93.9593	2.55003	0.000452824	0.015188
chloroplast	-	14773	3UTR	ATCG00160.1	ATCG00160	protein_coding_gene-mRNA	8	5	6	14	35	117	11.5861	7.5193	7.25815	33.4048	52.6853	159.322	2.73889	4.37959e-05	0.00298745
chloroplast	-	41970	intergenic.pm	ATCG00360.igt	ATCG00360.igt	protein_coding_gene-protein_coding_gene	176	164	137	220	236	291	254.894	246.633	165.728	524.933	355.249	396.263	0.907963	0.00201463	0.0424872
chloroplast	-	83852	CDS	ATCG00810.1	ATCG00810	protein_coding_gene-mRNA	3	6	0	14	27	62	4.34478	9.02316	0	33.4048	40.6429	84.4272	2.87779	0.000263022	0.0104845
chloroplast	-	125526	CDS	ATCG01130.1	ATCG01130	protein_coding_gene-mRNA	17	20	10	35	56	41	24.6204	30.0772	12.0969	83.512	84.2964	55.8309	1.64863	0.000896053	0.0246993
chloroplast	-	137669	intergenic.pm	ATCG01220.igt	ATCG01220.igt	tRNA-tRNA	32	24	28	42	145	160	46.3443	36.0927	33.8714	100.214	218.268	217.877	2.12695	4.70671e-09	1.94462e-06
Chr1	+	483293	3UTR	AT1G02390.1	AT1G02390	protein_coding_gene-mRNA	19	14	19	6	6	1	27.5169	21.0541	22.9841	14.3163	9.03176	1.36173	-1.46877	0.00162565	0.0369872
Chr1	+	633183	3UTR	AT1G02850.2	AT1G02850	protein_coding_gene-mRNA	45	56	165	18	12	25	65.1717	84.2162	199.599	42.949	18.0635	34.0432	-1.75246	3.39071e-05	0.00244602
Chr1	+	840848	3UTR	AT1G03380.1	AT1G03380	protein_coding_gene-mRNA	132	145	185	55	65	104	191.17	218.06	223.793	131.233	97.8441	141.62	-0.766422	8.40521e-05	0.00477495
Chr1	+	1019231	3UTR	AT1G03970.1	AT1G03970	protein_coding_gene-mRNA	55	44	75	15	30	26	79.6543	66.1699	90.7268	35.7909	45.1588	35.405	-0.987229	0.000205421	0.00887019
Chr1	+	1217396	3UTR	AT1G04480.1	AT1G04480	protein_coding_gene-mRNA	209	278	200	123	508	509	302.686	418.073	241.938	293.485	764.689	693.12	0.850218	0.00181008	0.0395002
Chr1	+	1762741	3UTR	AT1G05835.1	AT1G05835	protein_coding_gene-mRNA	20	41	25	71	123	95	28.9652	61.6583	30.2423	169.41	185.151	129.364	1.87527	0.000239648	0.00979002
Chr1	+	2241128	3UTR	AT1G07280.1	AT1G07280	protein_coding_gene-mRNA	156	136	146	64	72	82	225.928	204.525	176.615	152.708	108.381	111.662	-0.710517	0.000514512	0.0166726
Chr1	+	2250368	AMB	AT1G07320.x	AT1G07320	protein_coding_gene-mRNA	571	799	635	566	1326	1187	826.956	1201.58	768.154	1350.51	1996.02	1616.37	0.81772	0.000105405	0.00561924
Chr1	+	2457276	3UTR	AT1G07920.1	AT1G07920	protein_coding_gene-mRNA	887	1224	1278	793	1889	1833	1284.61	1840.73	1545.99	1892.14	2843.5	2496.05	0.627073	0.000120715	0.00626993
Chr1	+	2637874	3UTR	AT1G08360.1	AT1G08360	protein_coding_gene-mRNA	266	347	370	178	639	626	385.237	521.84	447.586	424.718	961.883	852.443	0.718201	0.00205606	0.0432105
Chr1	+	2714735	3UTR	AT1G08570.3	AT1G08570	protein_coding_gene-mRNA	690	622	939	297	401	392	999.299	935.401	1135.9	708.659	603.623	533.798	-0.73897	3.71384e-08	1.00767e-05
Chr1	+	2986066	3UTR	AT1G09240.1	AT1G09240	protein_coding_gene-mRNA	23	13	21	3	0	0	33.31	19.5502	25.4035	7.15817	0	0	-2.64116	2.24913e-06	0.000289978
Chr1	+	3009824	3UTR	AT1G09310.1	AT1G09310	protein_coding_gene-mRNA	10851	11438	13103	5014	5716	7199	15715.1	17201.2	15850.6	11963.7	8604.26	9803.09	-0.678781	3.96579e-06	0.000474448
Chr1	+	3159118	3UTR	AT1G09750.1	AT1G09750	protein_coding_gene-mRNA	231	236	132	222	483	610	334.548	354.911	159.679	529.705	727.057	830.655	1.24969	0.000475288	0.0157567
Chr1	+	3327604	3UTR	AT1G10150.1	AT1G10150	protein_coding_gene-mRNA	231	193	262	98	119	138	334.548	290.245	316.939	233.834	179.13	187.919	-0.653612	0.000455611	0.0152533
Chr1	+	3890765	3UTR	AT1G11580.1	AT1G11580	protein_coding_gene-mRNA	392	452	545	204	233	327	567.718	679.745	659.282	486.756	350.733	445.286	-0.572142	0.000987182	0.0262368
Chr1	+	3946618	3UTR	AT1G11700.1	AT1G11700	protein_coding_gene-mRNA	549	300	708	227	165	217	795.094	451.158	856.461	541.635	248.373	295.495	-0.937878	0.000761986	0.0221189
Chr1	+	4307808	AMB	AT1G12650.x	AT1G12650	protein_coding_gene-mRNA	1	0	1	3	18	7	1.44826	0	1.20969	7.15817	27.0953	9.53211	2.63607	0.000291404	0.0112342
Chr1	+	4386571	3UTR	AT1G12860.1	AT1G12860	protein_coding_gene-mRNA	42	67	42	79	135	138	60.8269	100.759	50.807	188.499	203.215	187.919	1.41278	6.8824e-06	0.000727413
Chr1	+	4481198	pseudogenic_exon	AT1G13145.1	AT1G13145	pseudogene-pseudogenic_transcript	5	3	9	9	22	21	7.2413	4.51158	10.8872	21.4745	33.1165	28.5963	1.67084	0.000923865	0.0251045
Chr1	+	4796596	3UTR	AT1G13990.3	AT1G13990	protein_coding_gene-mRNA	127	82	153	21	18	36	183.929	123.317	185.083	50.1072	27.0953	49.0223	-1.86254	3.61016e-07	6.62921e-05
Chr1	+	4889582	3UTR	AT1G14320.2	AT1G14320	protein_coding_gene-mRNA	346	524	353	249	769	933	501.098	788.023	427.021	594.128	1157.57	1270.49	0.806169	0.000847119	0.0236919
Chr1	+	4936167	3UTR	AT1G14430.1	AT1G14430	protein_coding_gene-mRNA	6	2	9	29	45	52	8.68956	3.00772	10.8872	69.1957	67.7382	70.8099	2.67358	0.000504155	0.0165136
Chr1	+	4992715	3UTR	AT1G14580.2	AT1G14580	protein_coding_gene-mRNA	10	9	3	18	34	12	14.4826	13.5347	3.62907	42.949	51.18	16.3408	1.63238	0.00141765	0.0336442
Chr1	+	5328869	3UTR	AT1G15500.1	AT1G15500	protein_coding_gene-mRNA	429	375	448	300	666	656	621.303	563.948	541.942	715.817	1002.53	893.294	0.59789	7.43554e-05	0.00446108
Chr1	+	5472906	3UTR	AT1G15930.1	AT1G15930	protein_coding_gene-mRNA	303	363	386	180	719	722	438.823	545.901	466.941	429.49	1082.31	983.169	0.769703	0.00248284	0.0491673
Chr1	+	5582112	3UTR	AT1G16320.1	AT1G16320	protein_coding_gene-mRNA	445	381	580	194	273	226	644.475	572.971	701.621	462.895	410.945	307.751	-0.707233	4.14751e-06	0.000492794
Chr1	+	5726393	3UTR	AT1G16720.1	AT1G16720	protein_coding_gene-mRNA	835	721	915	339	485	440	1209.3	1084.28	1106.87	808.873	730.067	599.161	-0.668926	2.08274e-05	0.0017055
Chr1	+	5756839	3UTR	AT1G16810.1	AT1G16810	protein_coding_gene-mRNA	227	222	222	71	138	137	328.755	333.857	268.551	169.41	207.731	186.557	-0.704205	0.00222826	0.0459269
Chr1	+	6224028	3UTR	AT1G18080.1	AT1G18080	protein_coding_gene-mRNA	1161	1664	979	779	2656	3046	1681.43	2502.42	1184.29	1858.74	3998.06	4147.83	0.879815	0.000685822	0.0205396
Chr1	+	7339435	3UTR	AT1G21000.2	AT1G21000	protein_coding_gene-mRNA	68	74	123	22	35	23	98.4816	111.286	148.792	52.4933	52.6853	31.3198	-1.36499	1.96186e-06	0.000264183
Chr1	+	7375747	3UTR	AT1G21065.1	AT1G21065	protein_coding_gene-mRNA	1850	1882	2539	853	1091	1350	2679.28	2830.27	3071.41	2035.31	1642.28	1838.33	-0.637677	2.03412e-08	5.86956e-06
Chr1	+	7496373	3UTR	AT1G21400.1	AT1G21400	protein_coding_gene-mRNA	179	79	246	58	77	81	259.238	118.805	297.584	138.391	115.908	110.3	-0.876474	0.00122722	0.0305193
Chr1	+	7615274	3UTR	AT1G21680.1	AT1G21680	protein_coding_gene-mRNA	383	334	379	141	174	197	554.683	502.29	458.473	336.434	261.921	268.261	-0.810136	1.92984e-07	3.98666e-05
Chr1	+	8201169	3UTR	AT1G23130.1	AT1G23130	protein_coding_gene-mRNA	4669	3033	5649	1233	1238	1426	6761.92	4561.21	6833.55	2942.01	1863.55	1941.83	-1.41215	2.91143e-13	3.30792e-10
Chr1	+	8263554	3UTR	AT1G23290.1	AT1G23290	protein_coding_gene-mRNA	246	310	264	207	594	670	356.272	466.197	319.359	493.914	894.144	912.359	1.00133	6.32486e-06	0.000696846
Chr1	+	8508788	3UTR	AT1G24050.1	AT1G24050	protein_coding_gene-mRNA	57	53	48	43	110	84	82.5508	79.7046	58.0652	102.6	165.582	114.385	0.794699	0.00236471	0.0475531
Chr1	+	8543437	3UTR	AT1G24147.1	AT1G24147	protein_coding_gene-mRNA	275	222	434	94	70	80	398.271	333.857	525.006	224.289	105.371	108.938	-1.49676	3.39391e-07	6.29571e-05
Chr1	+	8545552	3UTR	AT1G24148.1	AT1G24148	protein_coding_gene-mRNA	182	157	243	69	59	98	263.583	236.106	293.955	164.638	88.8123	133.449	-1.01143	0.000821467	0.0232608
Chr1	+	9217939	3UTR	AT1G26670.1	AT1G26670	protein_coding_gene-mRNA	222	194	250	110	134	100	321.514	291.749	302.423	262.466	201.709	136.173	-0.623456	0.0015906	0.0365556
Chr1	+	9516848	3UTR	AT1G27400.1	AT1G27400	protein_coding_gene-mRNA	198	258	165	153	512	544	286.755	387.996	199.599	365.067	770.71	740.781	1.07199	0.000588094	0.0182751
Chr1	+	10449824	3UTR	AT1G29850.3	AT1G29850	protein_coding_gene-mRNA	600	537	585	218	342	460	868.956	807.573	707.669	520.16	514.81	626.396	-0.512491	0.000223426	0.0094062
Chr1	+	10472051	3UTR	AT1G29900.1	AT1G29900	protein_coding_gene-mRNA	113	151	144	100	279	262	163.653	227.083	174.196	238.606	419.977	356.773	0.837265	0.000897844	0.0246993
Chr1	+	11311948	3UTR	AT1G31580.1	AT1G31580	protein_coding_gene-mRNA	19887	18840	30170	8873	9630	12716	28801.5	28332.7	36496.4	21171.5	14496	17315.8	-0.8094	0.000125201	0.00638808
Chr1	+	11829760	3UTR	AT1G32700.2	AT1G32700	protein_coding_gene-mRNA	216	183	435	70	161	142	312.824	275.207	526.216	167.024	242.352	193.366	-0.860105	0.00168086	0.0377239
Chr1	+	11940892	3UTR	AT1G32940.1	AT1G32940	protein_coding_gene-mRNA	5	0	7	14	16	18	7.2413	0	8.46784	33.4048	24.0847	24.5111	2.00404	0.000343171	0.0126542
Chr1	+	11966592	CDS	AT1G33040.1	AT1G33040	protein_coding_gene-mRNA	6	20	19	31	72	90	8.68956	30.0772	22.9841	73.9678	108.381	122.556	2.13605	2.57148e-05	0.00197849
Chr1	+	12892824	3UTR	AT1G35190.2	AT1G35190	protein_coding_gene-mRNA	61	26	56	6	22	24	88.3438	39.1004	67.7427	14.3163	33.1165	32.6815	-1.16458	0.000728773	0.0213683
Chr1	+	14161851	3UTR	AT1G37130.1	AT1G37130	protein_coding_gene-mRNA	1719	1564	2008	732	1115	1194	2489.56	2352.04	2429.06	1746.59	1678.4	1625.9	-0.52136	0.00149527	0.0349389
Chr1	+	16127212	3UTR	AT1G42960.1	AT1G42960	protein_coding_gene-mRNA	362	448	526	400	501	649	524.27	673.73	636.298	954.423	754.152	883.762	0.492057	0.00213414	0.0445446
Chr1	+	17920986	3UTR	AT1G48480.1	AT1G48480	protein_coding_gene-mRNA	319	229	244	314	562	385	461.995	344.384	295.165	749.222	845.975	524.266	0.919415	0.00157035	0.0362943
Chr1	+	17969146	3UTR	AT1G48598.1	AT1G48598	protein_coding_gene-mRNA	29	24	25	4	8	8	41.9995	36.0927	30.2423	9.54423	12.0423	10.8938	-1.57467	0.0018617	0.0402904
Chr1	+	17969208	3UTR	AT1G48598.1	AT1G48598	protein_coding_gene-mRNA	1099	1106	1102	351	537	583	1591.64	1663.27	1333.08	837.506	808.343	793.888	-0.898284	1.707e-05	0.00147769
Chr1	+	18420006	3UTR	AT1G49760.2	AT1G49760	protein_coding_gene-mRNA	54	54	59	64	161	141	78.206	81.2085	71.3718	152.708	242.352	192.004	1.33692	1.40343e-08	4.38916e-06
Chr1	+	18872900	3UTR	AT1G50920.1	AT1G50920	protein_coding_gene-mRNA	54	90	95	63	167	198	78.206	135.347	114.921	150.322	251.384	269.622	1.00673	0.00101819	0.0268546
Chr1	+	19010735	AMB	AT1G51270.x	AT1G51270	protein_coding_gene-mRNA	16	24	32	3	2	8	23.1722	36.0927	38.7101	7.15817	3.01059	10.8938	-1.90111	0.000173864	0.0079815
Chr1	+	19034865	3UTR	AT1G51340.1	AT1G51340	protein_coding_gene-mRNA	149	110	176	50	49	65	215.791	165.425	212.906	119.303	73.7594	88.5124	-1.09356	5.58113e-08	1.35279e-05
Chr1	+	19201555	3UTR	AT1G51760.1	AT1G51760	protein_coding_gene-mRNA	72	146	65	18	34	46	104.275	219.564	78.6299	42.949	51.18	62.6396	-1.27352	0.000969347	0.0258732
Chr1	+	19438867	3UTR	AT1G52190.1	AT1G52190	protein_coding_gene-mRNA	84	112	121	92	165	165	121.654	168.432	146.373	219.517	248.373	224.685	0.660188	0.00163169	0.0370781
Chr1	+	19687867	3UTR	AT1G52870.2	AT1G52870	protein_coding_gene-mRNA	817	500	1024	322	226	299	1183.23	751.93	1238.72	768.31	340.196	407.157	-1.05473	1.60908e-05	0.0014269
Chr1	+	19807301	AMB	AT1G53160.x	AT1G53160	protein_coding_gene-mRNA	19	10	29	0	0	9	27.5169	15.0386	35.081	0	0	12.2556	-1.98778	0.000249125	0.0100641
Chr1	+	20125664	AMB	AT1G53890.x	AT1G53890	protein_coding_gene-mRNA	27	31	37	6	6	7	39.103	46.6197	44.7586	14.3163	9.03176	9.53211	-1.77585	0.000125801	0.00638808
Chr1	+	20213923	3UTR	AT1G54130.1	AT1G54130	protein_coding_gene-mRNA	208	141	333	95	95	100	301.238	212.044	402.827	226.675	143.003	136.173	-0.850986	0.00207317	0.0435199
Chr1	+	20387706	3UTR	AT1G54575.1	AT1G54575	protein_coding_gene-mRNA	80	24	199	7	0	2	115.861	36.0927	240.729	16.7024	0	2.72346	-3.00055	1.54222e-05	0.00138109
Chr1	+	20441098	3UTR	AT1G54780.1	AT1G54780	protein_coding_gene-mRNA	622	673	704	282	364	559	900.817	1012.1	851.623	672.868	547.927	761.207	-0.475309	0.00233724	0.0471573
Chr1	+	20907395	3UTR	AT1G55910.1	AT1G55910	protein_coding_gene-mRNA	263	191	344	96	145	150	380.892	287.237	416.134	229.061	218.268	204.259	-0.724165	0.00245165	0.0487088
Chr1	+	21209582	3UTR	AT1G56600.1	AT1G56600	protein_coding_gene-mRNA	46	16	142	0	4	0	66.6199	24.0618	171.776	0	6.02117	0	-3.955	5.39945e-13	5.45314e-10
Chr1	+	21356485	3UTR	AT1G57660.1	AT1G57660	protein_coding_gene-mRNA	281	405	220	185	685	726	406.961	609.064	266.132	441.421	1031.13	988.616	0.919825	0.00153923	0.0357821
Chr1	+	21380279	3UTR	AT1G57720.2	AT1G57720	protein_coding_gene-mRNA	360	356	449	306	664	750	521.373	535.374	543.151	730.133	999.515	1021.3	0.784608	5.25547e-09	2.03275e-06
Chr1	+	21761649	CDS	AT1G58602.2	AT1G58602	protein_coding_gene-mRNA	100	82	153	33	50	50	144.826	123.317	185.083	78.7399	75.2647	68.0865	-1.02065	3.03341e-05	0.00225079
Chr1	+	21937854	3UTR	AT1G59700.1	AT1G59700	protein_coding_gene-mRNA	284	380	265	136	170	190	411.306	571.467	320.568	324.504	255.9	258.729	-0.631224	0.00166933	0.0375579
Chr1	+	23129418	CDS	AT1G62480.1	AT1G62480	protein_coding_gene-mRNA	208	250	128	176	817	487	301.238	375.965	154.84	419.946	1229.82	663.162	1.40967	0.000237391	0.00974161
Chr1	+	23883258	3UTR	AT1G64350.1	AT1G64350	protein_coding_gene-mRNA	30	23	35	6	14	7	43.4478	34.5888	42.3392	14.3163	21.0741	9.53211	-1.33224	0.000906826	0.0247613
Chr1	+	23888484	3UTR	AT1G64360.1	AT1G64360	protein_coding_gene-mRNA	748	443	1002	160	96	142	1083.3	666.21	1212.11	381.769	144.508	193.366	-1.96759	4.84963e-09	1.95372e-06
Chr1	+	23889659	3UTR	AT1G64370.1	AT1G64370	protein_coding_gene-mRNA	10039	7815	12018	3059	2738	3263	14539.1	11752.7	14538.1	7298.95	4121.49	4443.32	-1.35197	3.37853e-15	4.72449e-12
Chr1	+	23954493	3UTR	AT1G64500.1	AT1G64500	protein_coding_gene-mRNA	4732	3542	5685	1773	3323	2263	6853.16	5326.68	6877.1	4230.48	5002.09	3081.59	-0.623844	0.000412104	0.014225
Chr1	+	24355321	3UTR	AT1G65490.1	AT1G65490	protein_coding_gene-mRNA	1793	1529	2281	619	911	1118	2596.73	2299.4	2759.31	1476.97	1371.32	1522.41	-0.800086	8.68413e-06	0.000886903
Chr1	+	24826579	3UTR	AT1G66540.2	AT1G66540	protein_coding_gene-mRNA	71	16	54	6	13	13	102.826	24.0618	65.3233	14.3163	19.5688	17.7025	-1.7266	0.000164219	0.00765472
Chr1	+	24840613	3UTR	AT1G66580.1	AT1G66580	protein_coding_gene-mRNA	218	328	263	226	526	522	315.721	493.266	318.149	539.249	791.784	710.823	0.842697	0.000898083	0.0246993
Chr1	+	25263779	3UTR	AT1G67430.1	AT1G67430	protein_coding_gene-mRNA	413	578	405	331	1000	1052	598.131	869.232	489.925	789.785	1505.29	1432.54	0.917278	7.9992e-05	0.00464592
Chr1	+	25427339	3UTR	AT1G67810.1	AT1G67810	protein_coding_gene-mRNA	23	5	19	0	0	2	33.31	7.5193	22.9841	0	0	2.72346	-2.7517	4.94174e-05	0.00326676
Chr1	+	25762886	3UTR	AT1G68600.1	AT1G68600	protein_coding_gene-mRNA	208	142	285	88	99	115	301.238	213.548	344.762	209.973	149.024	156.599	-0.740438	0.000965312	0.0258445
Chr1	+	25783962	3UTR	AT1G68670.1	AT1G68670	protein_coding_gene-mRNA	20	16	53	1	5	11	28.9652	24.0618	64.1136	2.38606	7.52647	14.979	-1.86359	0.00092918	0.0252113
Chr1	+	26090284	3UTR	AT1G69410.1	AT1G69410	protein_coding_gene-mRNA	522	552	708	170	280	379	755.991	830.131	856.461	405.63	421.482	516.095	-0.849622	2.72966e-07	5.33576e-05
Chr1	+	26123419	3UTR	AT1G69490.1	AT1G69490	protein_coding_gene-mRNA	41	49	55	14	0	5	59.3786	73.6892	66.533	33.4048	0	6.80865	-2.20548	2.12655e-06	0.000278119
Chr1	+	26127933	3UTR	AT1G69510.3	AT1G69510	protein_coding_gene-mRNA	595	417	601	197	262	276	861.714	627.11	727.024	470.053	394.387	375.837	-0.834965	1.81266e-06	0.000249639
Chr1	+	26269000	3UTR	AT1G69790.1	AT1G69790	protein_coding_gene-mRNA	5	14	54	2	6	2	7.2413	21.0541	65.3233	4.77211	9.03176	2.72346	-2.05566	0.000582963	0.0182641
Chr1	+	26320220	3UTR	AT1G69870.1	AT1G69870	protein_coding_gene-mRNA	379	202	457	127	124	143	548.89	303.78	552.829	303.029	186.656	194.727	-1.02725	7.08781e-05	0.00430632
Chr1	+	26615957	3UTR	AT1G70580.3	AT1G70580	protein_coding_gene-mRNA	378	377	515	210	212	255	547.442	566.956	622.991	501.072	319.122	347.241	-0.57922	0.00213424	0.0445446
Chr1	+	26705236	3UTR	AT1G70810.1	AT1G70810	protein_coding_gene-mRNA	63	48	84	20	10	22	91.2403	72.1853	101.614	47.7211	15.0529	29.958	-1.5124	1.22605e-06	0.000184201
Chr1	+	26788969	3UTR	AT1G71010.1	AT1G71010	protein_coding_gene-mRNA	17	9	21	26	40	47	24.6204	13.5347	25.4035	62.0375	60.2117	64.0013	1.45665	0.000282933	0.0109668
Chr1	+	26826861	3UTR	AT1G71140.1	AT1G71140	protein_coding_gene-mRNA	72	78	82	19	21	16	104.275	117.301	99.1947	45.3351	31.6112	21.7877	-1.66687	6.89763e-07	0.000113993
Chr1	+	26933308	3UTR	AT1G71480.1	AT1G71480	protein_coding_gene-mRNA	409	239	457	167	144	189	592.338	359.423	552.829	398.472	216.762	257.367	-0.788301	0.000330933	0.0122776
Chr1	+	27030559	3UTR	AT1G71865.1	AT1G71865	protein_coding_gene-mRNA	31	42	50	15	6	20	44.896	63.1622	60.4846	35.7909	9.03176	27.2346	-1.21613	0.00102372	0.0268546
Chr1	+	27148918	CDS	AT1G72150.1	AT1G72150	protein_coding_gene-mRNA	19	36	17	2	4	1	27.5169	54.139	20.5648	4.77211	6.02117	1.36173	-2.63778	7.46181e-05	0.00446211
Chr1	+	27312710	3UTR	AT1G72520.1	AT1G72520	protein_coding_gene-mRNA	145	255	89	20	22	55	209.998	383.485	107.663	47.7211	33.1165	74.8951	-1.97554	4.88454e-05	0.00324073
Chr1	+	27632801	3UTR	AT1G73480.1	AT1G73480	protein_coding_gene-mRNA	88	288	89	42	36	66	127.447	433.112	107.663	100.214	54.1906	89.8741	-1.36467	0.000901171	0.0247065
Chr1	+	27673570	3UTR	AT1G73602.1	AT1G73602	protein_coding_gene-mRNA	6699	3162	8217	2533	1487	2665	9701.89	4755.21	9940.03	6043.88	2238.37	3629.01	-1.00583	0.00052169	0.0168249
Chr1	+	27864194	3UTR	AT1G74090.1	AT1G74090	protein_coding_gene-mRNA	884	841	1341	467	569	682	1280.26	1264.75	1622.2	1114.29	856.512	928.699	-0.52282	0.00144387	0.0340443
Chr1	+	27977369	3UTR	AT1G74430.1	AT1G74430	protein_coding_gene-mRNA	15	21	20	0	3	1	21.7239	31.5811	24.1938	0	4.51588	1.36173	-2.56216	0.000153003	0.00728127
Chr1	+	27987666	3UTR	AT1G74458.1	AT1G74458	protein_coding_gene-mRNA	50	61	59	13	10	9	72.413	91.7355	71.3718	31.0187	15.0529	12.2556	-1.95244	1.95561e-06	0.000264183
Chr1	+	28111696	3UTR	AT1G74810.1	AT1G74810	protein_coding_gene-mRNA	53	14	89	8	11	7	76.7578	21.0541	107.663	19.0885	16.5582	9.53211	-1.88275	0.00225252	0.0462376
Chr1	+	28212380	intergenic.pm	AT1G75160.igt	AT1G75160.igt	protein_coding_gene-protein_coding_gene	9	0	6	9	30	17	13.0343	0	7.25815	21.4745	45.1588	23.1494	1.85691	0.0015648	0.0362844
Chr1	+	28564059	3UTR	AT1G76130.1	AT1G76130	protein_coding_gene-mRNA	272	243	422	60	60	71	393.927	365.438	510.49	143.163	90.3176	96.6828	-1.92758	1.85375e-16	3.74437e-13
Chr1	+	28728852	3UTR	AT1G76560.1	AT1G76560	protein_coding_gene-mRNA	35	26	20	5	7	15	50.6891	39.1004	24.1938	11.9303	10.5371	20.4259	-1.24926	0.00182149	0.0396319
Chr1	+	29347038	3UTR	AT1G78040.2	AT1G78040	protein_coding_gene-mRNA	1672	1482	1643	1374	2297	2389	2421.49	2228.72	1987.52	3278.44	3457.66	3253.17	0.584748	0.000392899	0.0138421
Chr1	+	29593467	3UTR	AT1G78670.1	AT1G78670	protein_coding_gene-mRNA	216	175	348	97	87	129	312.824	263.176	420.973	231.448	130.961	175.663	-0.891315	7.82833e-05	0.00459116
Chr1	+	29701258	3UTR	AT1G78960.1	AT1G78960	protein_coding_gene-mRNA	6	20	4	0	1	1	8.68956	30.0772	4.83877	0	1.50529	1.36173	-2.37766	0.00144272	0.0340443
Chr1	+	30085549	AMB	AT1G79990.x	AT1G79990	protein_coding_gene-mRNA	93	75	117	19	49	34	134.688	112.79	141.534	45.3351	73.7594	46.2988	-1.18411	8.16978e-05	0.00469995
Chr1	+	30140205	3UTR	AT1G80120.1	AT1G80120	protein_coding_gene-mRNA	58	26	43	6	9	9	83.9991	39.1004	52.0167	14.3163	13.5476	12.2556	-1.96469	3.89523e-05	0.00275531
Chr1	+	30307417	3UTR	AT1G80620.1	AT1G80620	protein_coding_gene-mRNA	5	14	11	15	46	53	7.2413	21.0541	13.3066	35.7909	69.2435	72.1717	1.8203	0.00187202	0.0404174
Chr1	+	30315758	3UTR	AT1G80650.1	AT1G80650	protein_coding_gene-mRNA	42	21	25	9	3	14	60.8269	31.5811	30.2423	21.4745	4.51588	19.0642	-1.37665	0.00148224	0.0346791
Chr1	+	30397258	CDS	AT1G80890.1	AT1G80890	protein_coding_gene-mRNA	2	2	1	5	10	19	2.89652	3.00772	1.20969	11.9303	15.0529	25.8729	2.2225	0.00100264	0.0266087
Chr1	-	38808	3UTR	AT1G01070.1	AT1G01070	protein_coding_gene-mRNA	19	23	22	2	5	5	27.5169	34.5888	26.6132	4.77211	7.52647	6.80865	-1.87631	4.78613e-05	0.00319879
Chr1	-	50114	3UTR	AT1G01100.1	AT1G01100	protein_coding_gene-mRNA	1182	1368	1138	762	2474	2417	1711.84	2057.28	1376.63	1818.18	3724.1	3291.3	0.76851	0.000603776	0.018635
Chr1	-	57283	3UTR	AT1G01120.1	AT1G01120	protein_coding_gene-mRNA	1122	1389	1619	526	697	742	1624.95	2088.86	1958.49	1255.07	1049.19	1010.4	-0.765502	0.000265299	0.0104845
Chr1	-	156811	3UTR	AT1G01430.1	AT1G01430	protein_coding_gene-mRNA	191	212	220	55	79	180	276.618	318.818	266.132	131.233	118.918	245.111	-0.766867	0.0011453	0.0291603
Chr1	-	172189	3UTR	AT1G01470.1	AT1G01470	protein_coding_gene-mRNA	658	770	1050	210	295	489	952.955	1157.97	1270.18	501.072	444.062	665.886	-1.04368	4.67811e-05	0.00314976
Chr1	-	180372	3UTR	AT1G01490.1	AT1G01490	protein_coding_gene-mRNA	790	679	1087	341	359	510	1144.13	1021.12	1314.93	813.645	540.4	694.482	-0.758066	0.000173459	0.0079815
Chr1	-	448472	3UTR	AT1G02280.2	AT1G02280	protein_coding_gene-mRNA	52	56	51	59	186	193	75.3095	84.2162	61.6943	140.777	279.985	262.814	1.59993	3.96256e-08	1.04399e-05
Chr1	-	607946	3UTR	AT1G02780.1	AT1G02780	protein_coding_gene-mRNA	880	1000	973	602	1612	1866	1274.47	1503.86	1177.03	1436.41	2426.53	2540.99	0.690332	0.000211584	0.00902907
Chr1	-	623778	3UTR	AT1G02820.1	AT1G02820	protein_coding_gene-mRNA	445	394	430	149	224	165	644.475	592.521	520.167	355.522	337.186	224.685	-0.923237	0.000180225	0.00819079
Chr1	-	1061297	3UTR	AT1G04110.1	AT1G04110	protein_coding_gene-mRNA	0	2	11	13	59	47	0	3.00772	13.3066	31.0187	88.8123	64.0013	2.83083	0.000505427	0.0165255
Chr1	-	1119701	3UTR	AT1G04220.1	AT1G04220	protein_coding_gene-mRNA	13	13	36	0	0	3	18.8274	19.5502	43.5489	0	0	4.08519	-2.87576	5.57204e-05	0.00358055
Chr1	-	1119780	3UTR	AT1G04220.1	AT1G04220	protein_coding_gene-mRNA	36	45	84	9	1	25	52.1373	67.6737	101.614	21.4745	1.50529	34.0432	-1.75086	0.000846757	0.0236919
Chr1	-	1141671	3UTR	AT1G04270.1	AT1G04270	protein_coding_gene-mRNA	502	721	530	393	1141	1056	727.026	1084.28	641.136	937.72	1717.54	1437.99	0.730196	0.00117497	0.0295841
Chr1	-	1356268	3UTR	AT1G04820.1	AT1G04820	protein_coding_gene-mRNA	651	636	591	492	1006	1095	942.817	956.455	714.928	1173.94	1514.33	1491.09	0.668703	0.00209417	0.0439099
Chr1	-	1585409	3UTR	AT1G05410.1	AT1G05410	protein_coding_gene-mRNA	16	10	12	12	46	61	23.1722	15.0386	14.5163	28.6327	69.2435	83.0655	1.64288	0.000857642	0.0239494
Chr1	-	1967092	3UTR	AT1G06460.1	AT1G06460	protein_coding_gene-mRNA	263	228	343	147	113	163	380.892	342.88	414.924	350.75	170.098	221.962	-0.631658	0.00142283	0.0337232
Chr1	-	2245728	3UTR	AT1G07300.1	AT1G07300	protein_coding_gene-mRNA	7	12	38	5	2	0	10.1378	18.0463	45.9683	11.9303	3.01059	0	-2.09028	0.000241863	0.00985837
Chr1	-	2281344	CDS	AT1G07430.1	AT1G07430	protein_coding_gene-mRNA	8	8	17	0	0	2	11.5861	12.0309	20.5648	0	0	2.72346	-2.43334	0.000841713	0.0236865
Chr1	-	2338661	5UTR	AT1G07590.1	AT1G07590	protein_coding_gene-mRNA	4747	6281	8192	1275	1588	2159	6874.89	9445.75	9909.79	3042.22	2390.41	2939.97	-1.62649	9.22774e-17	2.39644e-13
Chr1	-	2390836	3UTR	AT1G07720.1	AT1G07720	protein_coding_gene-mRNA	125	123	195	50	68	84	181.032	184.975	235.89	119.303	102.36	114.385	-0.83089	0.000442983	0.0149963
Chr1	-	2408263	3UTR	AT1G07770.1	AT1G07770	protein_coding_gene-mRNA	982	1022	886	608	1586	1637	1422.19	1536.95	1071.79	1450.72	2387.4	2229.15	0.58609	0.00191036	0.0408569
Chr1	-	2463087	3UTR	AT1G07940.1	AT1G07940	protein_coding_gene-mRNA	1005	1180	1406	816	2020	1871	1455.5	1774.56	1700.83	1947.02	3040.69	2547.8	0.608585	0.000148602	0.00713429
Chr1	-	2971627	3UTR	AT1G09200.1	AT1G09200	protein_coding_gene-mRNA	183	238	225	183	563	550	265.031	357.919	272.181	436.648	847.48	748.951	1.14594	0.000486152	0.0160104
Chr1	-	3327532	3UTR	AT1G10155.1	AT1G10155	protein_coding_gene-mRNA	116	65	160	40	52	39	167.998	97.751	193.551	95.4423	78.2753	53.1074	-1.0107	0.000755788	0.0220537
Chr1	-	3515402	3UTR	AT1G10640.1	AT1G10640	protein_coding_gene-mRNA	7	4	16	53	109	65	10.1378	6.01544	19.3551	126.461	164.077	88.5124	3.16114	2.77227e-07	5.3614e-05
Chr1	-	3834440	3UTR	AT1G11390.1	AT1G11390	protein_coding_gene-mRNA	3	2	6	8	21	26	4.34478	3.00772	7.25815	19.0885	31.6112	35.405	2.16087	0.000234102	0.00965019
Chr1	-	3878563	3UTR	AT1G11545.1	AT1G11545	protein_coding_gene-mRNA	39	26	28	50	87	77	56.4821	39.1004	33.8714	119.303	130.961	104.853	1.38852	0.00119633	0.0299974
Chr1	-	4049990	3UTR	AT1G12000.1	AT1G12000	protein_coding_gene-mRNA	73	105	82	100	135	195	105.723	157.905	99.1947	238.606	203.215	265.537	0.940553	0.00145419	0.0341989
Chr1	-	4089890	3UTR	AT1G12090.1	AT1G12090	protein_coding_gene-mRNA	1171	1250	1263	1802	2460	3126	1695.91	1879.83	1527.84	4299.67	3703.02	4256.77	1.21371	0.000537484	0.0171119
Chr1	-	4854605	CDS	AT1G14200.1	AT1G14200	protein_coding_gene-mRNA	13	12	8	0	0	3	18.8274	18.0463	9.67753	0	0	4.08519	-2.18655	0.00100632	0.0266674
Chr1	-	5014756	3UTR	AT1G14620.1	AT1G14620	protein_coding_gene-mRNA	5	9	5	17	31	9	7.2413	13.5347	6.04846	40.563	46.6641	12.2556	1.67042	0.00189518	0.0405988
Chr1	-	5675665	AMB	AT1G16610.x	AT1G16610	protein_coding_gene-mRNA	25	24	28	33	45	77	36.2065	36.0927	33.8714	78.7399	67.7382	104.853	1.20261	0.000228561	0.00955177
Chr1	-	5726374	3UTR	AT1G16730.1	AT1G16730	protein_coding_gene-mRNA	95	79	127	33	21	69	137.585	118.805	153.631	78.7399	31.6112	93.9593	-0.978172	0.000701744	0.0208445
Chr1	-	5787347	3UTR	AT1G16920.1	AT1G16920	protein_coding_gene-mRNA	35	53	43	45	128	125	50.6891	79.7046	52.0167	107.373	192.678	170.216	1.31821	0.000386009	0.0137056
Chr1	-	6152430	3UTR	AT1G17880.1	AT1G17880	protein_coding_gene-mRNA	312	325	325	191	554	616	451.857	488.755	393.15	455.737	833.933	838.825	0.672798	0.00119218	0.0299347
Chr1	-	6418951	3UTR	AT1G18650.1	AT1G18650	protein_coding_gene-mRNA	156	118	125	175	274	222	225.928	177.456	151.211	417.56	412.45	302.304	1.00975	3.29412e-05	0.00239535
Chr1	-	6800007	3UTR	AT1G19660.1	AT1G19660	protein_coding_gene-mRNA	318	260	371	152	130	184	460.547	391.004	448.795	362.681	195.688	250.558	-0.69284	0.000472868	0.0157153
Chr1	-	7103475	3UTR	AT1G20510.2	AT1G20510	protein_coding_gene-mRNA	120	188	135	36	52	86	173.791	282.726	163.308	85.8981	78.2753	117.109	-1.09333	0.00035467	0.0129209
Chr1	-	8268613	3UTR	AT1G23310.1	AT1G23310	protein_coding_gene-mRNA	23842	20012	25893	9203	13715	15298	34529.4	30095.3	31322.5	21958.9	20645.1	20831.7	-0.591126	0.000598964	0.0185495
Chr1	-	8500562	3UTR	AT1G24020.1	AT1G24020	protein_coding_gene-mRNA	112	86	160	217	281	359	162.205	129.332	193.551	517.774	422.987	488.861	1.46714	0.000672604	0.0202908
Chr1	-	8711043	3UTR	AT1G24575.1	AT1G24575	protein_coding_gene-mRNA	140	118	265	48	20	24	202.756	177.456	320.568	114.531	30.1059	32.6815	-1.9506	5.00634e-08	1.24672e-05
Chr1	-	8853975	3UTR	AT1G25260.1	AT1G25260	protein_coding_gene-mRNA	29	32	29	22	100	60	41.9995	48.1235	35.081	52.4933	150.529	81.7038	1.1546	0.00123702	0.0305957
Chr1	-	9143974	3UTR	AT1G26440.4	AT1G26440	protein_coding_gene-mRNA	72	49	125	21	21	52	104.275	73.6892	151.211	50.1072	31.6112	70.8099	-1.06189	0.00161821	0.0369102
Chr1	-	9285489	3UTR	AT1G26800.1	AT1G26800	protein_coding_gene-mRNA	51	60	51	6	16	29	73.8612	90.2316	61.6943	14.3163	24.0847	39.4902	-1.35686	0.00169281	0.0378054
Chr1	-	9315461	3UTR	AT1G26880.1	AT1G26880	protein_coding_gene-mRNA	240	275	194	138	443	519	347.582	413.562	234.68	329.276	666.845	706.738	0.767833	0.00201262	0.0424872
Chr1	-	9513166	3UTR	AT1G27390.1	AT1G27390	protein_coding_gene-mRNA	32	30	13	30	64	49	46.3443	45.1158	15.726	71.5817	96.3388	66.7247	1.11742	0.000387785	0.0137418
Chr1	-	9554826	3UTR	AT1G27510.1	AT1G27510	protein_coding_gene-mRNA	113	61	90	18	36	48	163.653	91.7355	108.872	42.949	54.1906	65.363	-1.11158	0.000100631	0.00538051
Chr1	-	10013495	3UTR	AT1G28480.1	AT1G28480	protein_coding_gene-mRNA	58	71	95	7	7	10	83.9991	106.774	114.921	16.7024	10.5371	13.6173	-2.63606	4.38371e-08	1.10683e-05
Chr1	-	10274140	AMB	AT1G29357.x	AT1G29357	other_RNA-ncRNA	5	18	25	0	0	2	7.2413	27.0695	30.2423	0	0	2.72346	-2.89382	5.59368e-05	0.00358055
Chr1	-	10473121	CDS	AT1G29910.1	AT1G29910	protein_coding_gene-mRNA	103	69	51	56	301	269	149.171	103.766	61.6943	133.619	453.093	366.305	1.49182	0.00215362	0.0448975
Chr1	-	10474917	3UTR	AT1G29920.1	AT1G29920	protein_coding_gene-mRNA	13267	14161	11732	10367	21244	25340	19214.1	21296.2	14192.1	24736.3	31978.5	34506.2	0.724682	0.00182256	0.0396319
Chr1	-	11411022	3UTR	AT1G31812.1	AT1G31812	protein_coding_gene-mRNA	2041	1714	2338	668	827	1037	2955.9	2577.62	2828.26	1593.89	1244.88	1412.11	-0.973976	1.04986e-14	1.27237e-11
Chr1	-	11416509	3UTR	AT1G31820.1	AT1G31820	protein_coding_gene-mRNA	13	2	27	3	0	3	18.8274	3.00772	32.6617	7.15817	0	4.08519	-1.80817	0.0013347	0.0321964
Chr1	-	11435786	intron	AT1G31860.1	AT1G31860	protein_coding_gene-mRNA	90	131	185	146	479	487	130.343	197.006	223.793	348.364	721.036	663.162	1.56507	0.000257406	0.0103297
Chr1	-	11920824	CDS	AT1G32900.1	AT1G32900	protein_coding_gene-mRNA	5	1	5	99	5	16	7.2413	1.50386	6.04846	236.22	7.52647	21.7877	2.92582	0.000372088	0.013421
Chr1	-	12349477	3UTR	AT1G33970.1	AT1G33970	protein_coding_gene-mRNA	34	21	45	6	9	10	49.2408	31.5811	54.4361	14.3163	13.5476	13.6173	-1.53799	0.000317301	0.0119451
Chr1	-	12396420	3UTR	AT1G34060.1	AT1G34060	protein_coding_gene-mRNA	18	6	46	3	0	0	26.0687	9.02316	55.6458	7.15817	0	0	-2.30483	0.000977766	0.0260246
Chr1	-	12980900	intergenic.igt	AT1G35350.igt	AT1G35350.igt	protein_coding_gene-protein_coding_gene	40	15	24	1	2	5	57.9304	22.5579	29.0326	2.38606	3.01059	6.80865	-2.51781	2.03356e-05	0.00168036
Chr1	-	12981092	3UTR	AT1G35350.1	AT1G35350	protein_coding_gene-mRNA	42	52	33	4	6	23	60.8269	78.2008	39.9198	9.54423	9.03176	31.3198	-1.60271	0.00123921	0.0306081
Chr1	-	15651141	3UTR	AT1G41880.1	AT1G41880	protein_coding_gene-mRNA	350	509	357	228	910	877	506.891	765.465	431.86	544.021	1369.82	1194.24	0.85224	0.00110251	0.0284596
Chr1	-	16764530	3UTR	AT1G44100.1	AT1G44100	protein_coding_gene-mRNA	303	154	410	110	149	91	438.823	231.595	495.973	262.466	224.289	123.917	-0.920116	0.00101777	0.0268546
Chr1	-	17075138	3UTR	AT1G45145.1	AT1G45145	protein_coding_gene-mRNA	221	213	380	76	29	121	320.065	320.322	459.683	181.34	43.6535	164.769	-1.4341	8.66223e-05	0.00487196
Chr1	-	17282907	3UTR	AT1G47128.1	AT1G47128	protein_coding_gene-mRNA	1853	1482	2033	875	860	996	2683.62	2228.72	2459.3	2087.8	1294.55	1356.28	-0.636217	0.000112644	0.00593555
Chr1	-	17682333	intron	AT1G47960.1	AT1G47960	protein_coding_gene-mRNA	54	81	102	23	47	49	78.206	121.813	123.389	54.8793	70.7488	66.7247	-0.718412	0.00151592	0.0353307
Chr1	-	17732035	3UTR	AT1G48090.1	AT1G48090	protein_coding_gene-mRNA	187	200	189	75	98	94	270.825	300.772	228.632	178.954	147.519	128.003	-0.814292	0.000302457	0.0115755
Chr1	-	17981812	3UTR	AT1G48630.1	AT1G48630	protein_coding_gene-mRNA	97	160	56	84	284	402	140.481	240.618	67.7427	200.429	427.503	547.415	1.33158	0.000438116	0.0149428
Chr1	-	18059724	3UTR	AT1G48830.1	AT1G48830	protein_coding_gene-mRNA	119	163	120	111	217	229	172.343	245.129	145.163	264.852	326.649	311.836	0.687292	0.000381299	0.0136181
Chr1	-	19102809	3UTR	AT1G51510.1	AT1G51510	protein_coding_gene-mRNA	94	114	90	69	151	210	136.136	171.44	108.872	164.638	227.299	285.963	0.709128	0.00249574	0.0493153
Chr1	-	19221012	3UTR	AT1G51805.2	AT1G51805	protein_coding_gene-mRNA	512	427	595	254	226	301	741.509	642.149	719.766	606.058	340.196	409.881	-0.638138	0.000586243	0.0182751
Chr1	-	19475047	3UTR	AT1G52300.1	AT1G52300	protein_coding_gene-mRNA	1046	1246	897	700	2406	2451	1514.88	1873.81	1085.09	1670.24	3621.74	3337.6	0.933747	4.15868e-05	0.00290771
Chr1	-	19688972	3UTR	AT1G52880.1	AT1G52880	protein_coding_gene-mRNA	81	37	91	10	13	8	117.309	55.6429	110.082	23.8606	19.5688	10.8938	-2.27716	7.79376e-11	5.66731e-08
Chr1	-	19984771	3UTR	AT1G53560.1	AT1G53560	protein_coding_gene-mRNA	260	425	386	110	183	227	376.547	639.141	466.941	262.466	275.469	309.113	-0.787262	0.00176182	0.0389637
Chr1	-	20078414	3UTR	AT1G53785.1	AT1G53785	protein_coding_gene-mRNA	10	25	19	2	2	6	14.4826	37.5965	22.9841	4.77211	3.01059	8.17038	-1.82477	0.0004795	0.01582
Chr1	-	20309835	3UTR	AT1G54410.1	AT1G54410	protein_coding_gene-mRNA	3989	3980	4580	1605	2172	2532	5777.11	5985.37	5540.39	3829.62	3269.5	3447.9	-0.703165	0.00125815	0.030896
Chr1	-	20666227	3UTR	AT1G55360.1	AT1G55360	protein_coding_gene-mRNA	338	222	486	386	464	419	489.512	333.857	587.91	921.018	698.456	570.565	0.617306	0.00177499	0.0391122
Chr1	-	20715589	3UTR	AT1G55490.1	AT1G55490	protein_coding_gene-mRNA	905	1273	572	833	2770	2420	1310.67	1914.41	691.943	1987.59	4169.66	3295.39	1.2239	0.000310459	0.0117825
Chr1	-	20912117	intergenic.igt	AT1G55940.igt	AT1G55940.igt	protein_coding_gene-protein_coding_gene	0	0	2	12	12	13	0	0	2.41938	28.6327	18.0635	17.7025	3.09596	1.62129e-05	0.00143075
Chr1	-	20946676	3UTR	AT1G56010.1	AT1G56010	protein_coding_gene-mRNA	42	17	60	5	0	0	60.8269	25.5656	72.5815	11.9303	0	0	-2.77208	1.23124e-05	0.00116576
Chr1	-	21072958	3UTR	AT1G56280.1	AT1G56280	protein_coding_gene-mRNA	1920	1232	2547	911	1146	1064	2780.66	1852.76	3081.08	2173.7	1725.07	1448.88	-0.526361	0.00235572	0.0474249
Chr1	-	21327362	3UTR	AT1G57590.1	AT1G57590	protein_coding_gene-mRNA	44	7	38	0	0	0	63.7234	10.527	45.9683	0	0	0	-3.98482	1.23138e-09	5.89085e-07
Chr1	-	21429917	3UTR	AT1G57860.1	AT1G57860	protein_coding_gene-mRNA	215	222	136	127	437	414	311.376	333.857	164.518	303.029	657.813	563.756	0.902517	0.000543614	0.0172769
Chr1	-	21537876	AMB	AT1G58180.x	AT1G58180	protein_coding_gene-mRNA	54	48	80	9	22	25	78.206	72.1853	96.7753	21.4745	33.1165	34.0432	-1.3728	5.97261e-05	0.00377
Chr1	-	21769839	3UTR	AT1G58684.1	AT1G58684	protein_coding_gene-mRNA	128	176	154	105	298	323	185.377	264.68	186.292	250.536	448.577	439.839	0.834722	0.000531867	0.0169926
Chr1	-	22071311	3UTR	AT1G59960.1	AT1G59960	protein_coding_gene-mRNA	25	39	50	53	61	71	36.2065	58.6506	60.4846	126.461	91.8229	96.6828	0.970549	0.00164267	0.0371882
Chr1	-	22793260	3UTR	AT1G61730.1	AT1G61730	protein_coding_gene-mRNA	12	3	15	19	38	18	17.3791	4.51158	18.1454	45.3351	57.2012	24.5111	1.51392	0.000583794	0.0182641
Chr1	-	22995447	3UTR	AT1G62250.2	AT1G62250	protein_coding_gene-mRNA	212	249	245	102	89	169	307.031	374.461	296.374	243.378	133.971	230.132	-0.682093	0.00253748	0.0499048
Chr1	-	23181440	3UTR	AT1G62610.4	AT1G62610	protein_coding_gene-mRNA	48	41	95	13	21	23	69.5165	61.6583	114.921	31.0187	31.6112	31.3198	-1.33433	0.000199194	0.00869584
Chr1	-	23223916	3UTR	AT1G62710.1	AT1G62710	protein_coding_gene-mRNA	51	34	85	14	19	13	73.8612	51.1313	102.824	33.4048	28.6006	17.7025	-1.44057	0.000638111	0.0193984
Chr1	-	23915597	3UTR	AT1G64400.1	AT1G64400	protein_coding_gene-mRNA	173	136	226	64	69	67	250.549	204.525	273.39	152.708	103.865	91.2359	-1.08132	3.90869e-07	6.96629e-05
Chr1	-	24096435	3UTR	AT1G64850.1	AT1G64850	protein_coding_gene-mRNA	378	389	349	161	191	220	547.442	585.002	422.182	384.155	287.511	299.58	-0.676155	0.000587482	0.0182751
Chr1	-	24499067	3UTR	AT1G65860.1	AT1G65860	protein_coding_gene-mRNA	148	97	169	49	41	56	214.342	145.875	204.438	116.917	61.717	76.2568	-1.13592	0.000131626	0.0065737
Chr1	-	24655251	AMB	AT1G66200.x	AT1G66200	protein_coding_gene-mRNA	1228	1082	1510	507	934	924	1778.46	1627.18	1826.63	1209.73	1405.94	1258.24	-0.430035	0.000675915	0.0203435
Chr1	-	24973049	3UTR	AT1G66940.3	AT1G66940	protein_coding_gene-mRNA	55	27	52	76	94	97	79.6543	40.6042	62.9039	181.34	141.498	132.088	1.25819	0.000232236	0.00963594
Chr1	-	25444804	3UTR	AT1G67860.1	AT1G67860	protein_coding_gene-mRNA	745	628	1012	195	348	293	1078.95	944.425	1224.21	465.281	523.842	398.987	-1.20797	1.69849e-08	5.06179e-06
Chr1	-	25446285	3UTR	AT1G67865.1	AT1G67865	protein_coding_gene-mRNA	837	784	1308	324	340	451	1212.19	1179.03	1582.28	773.082	511.8	614.14	-1.0516	1.76828e-06	0.000247274
Chr1	-	25449371	3UTR	AT1G67870.1	AT1G67870	protein_coding_gene-mRNA	2219	2130	2957	834	1061	1233	3213.69	3203.22	3577.06	1989.97	1597.12	1679.01	-0.919349	1.17564e-09	5.77621e-07
Chr1	-	25712621	3UTR	AT1G68530.2	AT1G68530	protein_coding_gene-mRNA	1899	2141	2232	417	582	911	2750.24	3219.77	2700.03	994.986	876.081	1240.54	-1.41962	2.58043e-05	0.00197849
Chr1	-	26106993	3UTR	AT1G69450.2	AT1G69450	protein_coding_gene-mRNA	64	22	80	14	19	20	92.6886	33.0849	96.7753	33.4048	28.6006	27.2346	-1.25335	0.000524634	0.0168802
Chr1	-	26621002	3UTR	AT1G70600.1	AT1G70600	protein_coding_gene-mRNA	304	505	379	258	847	883	440.271	759.45	458.473	615.603	1274.98	1202.41	0.88604	0.00031534	0.011918
Chr1	-	26668869	3UTR	AT1G70730.1	AT1G70730	protein_coding_gene-mRNA	407	318	414	128	250	236	589.442	478.228	500.812	305.415	376.323	321.368	-0.634486	0.000119562	0.00622787
Chr1	-	26725715	3UTR	AT1G70890.1	AT1G70890	protein_coding_gene-mRNA	291	199	326	111	78	73	421.444	299.268	394.359	264.852	117.413	99.4062	-1.20358	2.32095e-05	0.00181864
Chr1	-	27242947	3UTR	AT1G72370.2	AT1G72370	protein_coding_gene-mRNA	850	973	804	442	1866	1962	1231.02	1463.26	972.592	1054.64	2808.88	2671.71	0.817604	0.00152533	0.0355045
Chr1	-	27475050	3UTR	AT1G73040.1	AT1G73040	protein_coding_gene-mRNA	72	49	112	11	0	5	104.275	73.6892	135.485	26.2466	0	6.80865	-2.97017	9.60213e-09	3.23254e-06
Chr1	-	27847126	3UTR	AT1G74050.1	AT1G74050	protein_coding_gene-mRNA	301	286	261	228	484	506	435.926	430.104	315.729	544.021	728.562	689.035	0.729721	8.77734e-05	0.00490964
Chr1	-	27984302	intergenic.igt	AT1G74453.igt	AT1G74453.igt	snoRNA-snoRNA	70	39	66	53	146	113	101.378	58.6506	79.8396	126.461	219.773	153.875	1.03918	0.000218406	0.00929835
Chr1	-	28061180	3UTR	AT1G74690.1	AT1G74690	protein_coding_gene-mRNA	67	41	65	65	139	143	97.0334	61.6583	78.6299	155.094	209.236	194.727	1.21113	1.96733e-05	0.00166344
Chr1	-	28101967	3UTR	AT1G74800.1	AT1G74800	protein_coding_gene-mRNA	13	7	16	23	23	31	18.8274	10.527	19.3551	54.8793	34.6218	42.2136	1.32327	0.000912275	0.024862
Chr1	-	28266328	3UTR	AT1G75330.1	AT1G75330	protein_coding_gene-mRNA	89	90	81	66	124	159	128.895	135.347	97.985	157.48	186.656	216.515	0.640065	0.00202026	0.0425566
Chr1	-	28281486	3UTR	AT1G75380.2	AT1G75380	protein_coding_gene-mRNA	1019	972	1802	344	255	551	1475.78	1461.75	2179.86	820.804	383.85	750.313	-1.3543	9.03687e-07	0.000142853
Chr1	-	28441556	3UTR	AT1G75750.2	AT1G75750	protein_coding_gene-mRNA	304	823	822	83	136	172	440.271	1237.68	994.366	198.043	204.72	234.217	-1.95163	3.08553e-07	5.8429e-05
Chr1	-	28463434	3UTR	AT1G75820.1	AT1G75820	protein_coding_gene-mRNA	110	101	112	146	163	186	159.309	151.89	135.485	348.364	245.363	253.282	0.899677	1.40831e-05	0.00128976
Chr1	-	28524500	3UTR	AT1G75990.1	AT1G75990	protein_coding_gene-mRNA	28	21	35	32	45	89	40.5513	31.5811	42.3392	76.3538	67.7382	121.194	1.1738	0.000422557	0.0144664
Chr1	-	28643121	3UTR	AT1G76360.1	AT1G76360	protein_coding_gene-mRNA	116	90	103	49	36	40	167.998	135.347	124.598	116.917	54.1906	54.4692	-0.941345	0.000811189	0.0230056
Chr1	-	28822252	3UTR	AT1G76790.1	AT1G76790	protein_coding_gene-mRNA	11	86	17	0	1	4	15.9309	129.332	20.5648	0	1.50529	5.44692	-3.07629	2.91889e-05	0.00218364
Chr1	-	28831007	3UTR	AT1G76810.1	AT1G76810	protein_coding_gene-mRNA	46	59	63	49	82	104	66.6199	88.7278	76.2106	116.917	123.434	141.62	0.721281	0.00103307	0.0270019
Chr1	-	28920457	3UTR	AT1G76960.1	AT1G76960	protein_coding_gene-mRNA	276	128	448	23	29	24	399.72	192.494	541.942	54.8793	43.6535	32.6815	-2.63783	2.94622e-06	0.000364349
Chr1	-	29303976	3UTR	AT1G77940.1	AT1G77940	protein_coding_gene-mRNA	259	311	264	210	616	553	375.099	467.701	319.359	501.072	927.261	753.036	0.898855	9.22379e-05	0.00505058
Chr1	-	29342436	intergenic.igt	AT1G78060.igt	AT1G78060.igt	protein_coding_gene-protein_coding_gene	44	41	46	43	130	98	63.7234	61.6583	55.6458	102.6	195.688	133.449	1.23207	4.81895e-05	0.00320893
Chr1	-	29912251	3UTR	AT1G79520.1	AT1G79520	protein_coding_gene-mRNA	173	174	206	70	82	100	250.549	261.672	249.196	167.024	123.434	136.173	-0.830769	0.000301726	0.0115719
Chr1	-	29950001	3UTR	AT1G79600.1	AT1G79600	protein_coding_gene-mRNA	794	688	921	323	497	594	1149.92	1034.66	1114.13	770.696	748.131	808.867	-0.500597	3.0555e-06	0.000375311
Chr1	-	30100446	intergenic.igt	AT1G80020.igt	AT1G80020.igt	transposable_element_gene-transposable_element_gene	7	1	15	14	18	36	10.1378	1.50386	18.1454	33.4048	27.0953	49.0223	1.66457	0.000623722	0.0191208
Chr1	-	30127909	3UTR	AT1G80080.1	AT1G80080	protein_coding_gene-mRNA	10	17	20	29	119	64	14.4826	25.5656	24.1938	69.1957	179.13	87.1507	2.21676	7.50786e-05	0.00447493
Chr1	-	30128004	3UTR	AT1G80080.1	AT1G80080	protein_coding_gene-mRNA	44	40	44	77	107	145	63.7234	60.1544	53.2264	183.726	161.066	197.451	1.52921	0.00110698	0.028504
Chr1	-	30156858	3UTR	AT1G80180.1	AT1G80180	protein_coding_gene-mRNA	105	104	142	35	38	58	152.067	156.402	171.776	83.512	57.2012	78.9803	-1.11437	1.4225e-06	0.000205236
Chr2	+	4840	exon	AT2G01010.1	AT2G01010	rRNA-rRNA	3753	4305	2740	3590	4760	8779	5435.32	6474.12	3314.55	8565.94	7165.2	11954.6	0.845493	0.000631153	0.0192599
Chr2	+	5944	exon	AT2G01020.1	AT2G01020	rRNA-rRNA	99	124	134	164	281	249	143.378	186.479	162.099	391.313	422.987	339.071	1.20512	9.45479e-07	0.000144436
Chr2	+	6948	3UTR	AT2G01021.1	AT2G01021	protein_coding_gene-mRNA	191	309	217	281	389	1822	276.618	464.693	262.503	670.482	585.559	2481.07	1.71391	0.00130812	0.0317071
Chr2	+	529064	3UTR	AT2G02100.1	AT2G02100	protein_coding_gene-mRNA	54	78	71	106	210	212	78.206	117.301	85.8881	252.922	316.112	288.687	1.54891	2.16823e-05	0.00175653
Chr2	+	1519305	3UTR	AT2G04350.2	AT2G04350	protein_coding_gene-mRNA	364	314	465	136	194	209	527.166	472.212	562.506	324.504	292.027	284.601	-0.790604	1.13091e-05	0.0010994
Chr2	+	1528472	3UTR	AT2G04390.1	AT2G04390	protein_coding_gene-mRNA	445	482	461	316	824	904	644.475	724.861	557.668	753.994	1240.36	1231	0.740391	8.35381e-05	0.00476062
Chr2	+	1678418	3UTR	AT2G04780.1	AT2G04780	protein_coding_gene-mRNA	122	174	156	158	312	363	176.688	261.672	188.712	376.997	469.652	494.308	1.08899	9.16463e-07	0.000143624
Chr2	+	1683427	3UTR	AT2G04795.1	AT2G04795	protein_coding_gene-mRNA	254	190	327	69	143	109	367.858	285.734	395.569	164.638	215.257	148.429	-0.966035	0.000128217	0.00647188
Chr2	+	2027100	3UTR	AT2G05520.1	AT2G05520	protein_coding_gene-mRNA	4717	4965	5658	2078	3273	2878	6831.44	7466.67	6844.43	4958.23	4926.83	3919.06	-0.612404	1.40993e-06	0.000205049
Chr2	+	3427505	3UTR	AT2G07718.1	AT2G07718	protein_coding_gene-mRNA	23	19	32	4	6	10	33.31	28.5734	38.7101	9.54423	9.03176	13.6173	-1.47688	0.000613765	0.0188473
Chr2	+	3782006	3UTR	AT2G09990.1	AT2G09990	protein_coding_gene-mRNA	100	123	128	77	246	250	144.826	184.975	154.84	183.726	370.302	340.432	0.869693	0.00221762	0.0457595
Chr2	+	6315646	3UTR	AT2G14750.1	AT2G14750	protein_coding_gene-mRNA	706	825	902	325	442	459	1022.47	1240.69	1091.14	775.469	665.34	625.034	-0.694792	0.000118043	0.00616641
Chr2	+	6400977	3UTR	AT2G14890.1	AT2G14890	protein_coding_gene-mRNA	323	381	363	394	844	969	467.788	572.971	439.118	940.106	1270.47	1319.52	1.22334	2.17404e-05	0.00175653
Chr2	+	6537013	3UTR	AT2G15080.1	AT2G15080	protein_coding_gene-mRNA	35	41	13	8	10	5	50.6891	61.6583	15.726	19.0885	15.0529	6.80865	-1.4767	0.00230208	0.0467182
Chr2	+	6982102	3UTR	AT2G16050.1	AT2G16050	protein_coding_gene-mRNA	25	24	30	4	4	7	36.2065	36.0927	36.2907	9.54423	6.02117	9.53211	-1.88267	0.000143014	0.00693294
Chr2	+	7268861	3UTR	AT2G16740.1	AT2G16740	protein_coding_gene-mRNA	55	58	94	15	4	15	79.6543	87.2239	113.711	35.7909	6.02117	20.4259	-2.18734	2.0099e-12	1.73991e-09
Chr2	+	7838285	3UTR	AT2G18020.1	AT2G18020	protein_coding_gene-mRNA	920	1261	837	645	2174	1985	1332.4	1896.37	1012.51	1539.01	3272.51	2703.03	0.813084	0.000398223	0.0139755
Chr2	+	7846870	3UTR	AT2G18050.2	AT2G18050	protein_coding_gene-mRNA	54	25	74	15	7	20	78.206	37.5965	89.5172	35.7909	10.5371	27.2346	-1.38339	0.000865551	0.0240594
Chr2	+	8513210	3UTR	AT2G19730.3	AT2G19730	protein_coding_gene-mRNA	144	279	176	126	403	556	208.549	419.577	212.906	300.643	606.633	757.122	0.964295	0.000969537	0.0258732
Chr2	+	8727607	3UTR	AT2G20230.1	AT2G20230	protein_coding_gene-mRNA	325	276	378	144	207	186	470.684	415.066	457.263	343.592	311.596	253.282	-0.571328	0.000195855	0.0086001
Chr2	+	8789406	3UTR	AT2G20360.1	AT2G20360	protein_coding_gene-mRNA	235	193	187	194	268	305	340.341	290.245	226.212	462.895	403.419	415.327	0.574203	0.00217081	0.0451523
Chr2	+	8832860	3UTR	AT2G20490.1	AT2G20490	protein_coding_gene-mRNA	24	32	25	41	66	88	34.7582	48.1235	30.2423	97.8283	99.3494	119.832	1.46052	1.38647e-07	3.07375e-05
Chr2	+	8937461	3UTR	AT2G20740.3	AT2G20740	protein_coding_gene-mRNA	157	101	144	48	55	59	227.377	151.89	174.196	114.531	82.7911	80.342	-0.989744	0.000136537	0.00674484
Chr2	+	9082847	3UTR	AT2G21190.1	AT2G21190	protein_coding_gene-mRNA	331	361	386	120	208	274	479.374	542.894	466.941	286.327	313.101	373.114	-0.599327	0.000384959	0.0137056
Chr2	+	9237694	3UTR	AT2G21580.2	AT2G21580	protein_coding_gene-mRNA	209	289	224	137	510	542	302.686	434.616	270.971	326.89	767.7	738.057	0.846402	0.00248718	0.0491995
Chr2	+	9260606	3UTR	AT2G21650.1	AT2G21650	protein_coding_gene-mRNA	90	49	79	26	14	25	130.343	73.6892	95.5656	62.0375	21.0741	34.0432	-1.30771	0.00185663	0.0402284
Chr2	+	9260650	3UTR	AT2G21650.1	AT2G21650	protein_coding_gene-mRNA	252	160	259	64	54	56	364.961	240.618	313.31	152.708	81.2859	76.2568	-1.5678	5.95393e-10	3.27989e-07
Chr2	+	9297839	3UTR	AT2G21790.1	AT2G21790	protein_coding_gene-mRNA	35	31	14	41	139	95	50.6891	46.6197	16.9357	97.8283	209.236	129.364	1.79062	0.000264769	0.0104845
Chr2	+	9491174	3UTR	AT2G22330.1	AT2G22330	protein_coding_gene-mRNA	343	407	298	134	116	186	496.753	612.071	360.488	319.732	174.614	253.282	-0.951422	0.00109248	0.0283536
Chr2	+	9975142	3UTR	AT2G23420.1	AT2G23420	protein_coding_gene-mRNA	170	76	216	38	78	81	246.204	114.293	261.293	90.6702	117.413	110.3	-0.935025	0.000799848	0.0227411
Chr2	+	10183208	3UTR	AT2G23930.2	AT2G23930	protein_coding_gene-mRNA	113	166	119	110	269	259	163.653	249.641	143.953	262.466	404.924	352.688	0.867809	0.000186817	0.00838555
Chr2	+	10231555	3UTR	AT2G24060.1	AT2G24060	protein_coding_gene-mRNA	68	96	57	74	145	159	98.4816	144.371	68.9524	176.568	218.268	216.515	0.957937	0.00086149	0.02402
Chr2	+	10740495	3UTR	AT2G25210.1	AT2G25210	protein_coding_gene-mRNA	215	250	173	142	510	625	311.376	375.965	209.277	338.82	767.7	851.081	1.10389	0.000100185	0.00537248
Chr2	+	10857106	3UTR	AT2G25510.1	AT2G25510	protein_coding_gene-mRNA	10225	10576	16634	3793	4743	5541	14808.5	15904.8	20122	9050.31	7139.61	7545.34	-1.07492	2.48566e-05	0.00193106
Chr2	+	10907220	3UTR	AT2G25625.2	AT2G25625	protein_coding_gene-mRNA	225	126	415	84	115	70	325.858	189.486	502.022	200.429	173.109	95.3211	-1.08935	0.000603467	0.018635
Chr2	+	11156457	3UTR	AT2G26200.1	AT2G26200	protein_coding_gene-mRNA	5	3	6	3	28	21	7.2413	4.51158	7.25815	7.15817	42.1482	28.5963	1.79004	0.00168945	0.0377768
Chr2	+	11221516	exon	AT2G26355.1	AT2G26355	other_RNA-ncRNA	31	17	31	5	8	0	44.896	25.5656	37.5004	11.9303	12.0423	0	-1.88997	0.000269592	0.0105851
Chr2	+	11318443	3UTR	AT2G26600.2	AT2G26600	protein_coding_gene-mRNA	134	84	194	55	68	63	194.067	126.324	234.68	131.233	102.36	85.789	-0.802728	0.00144126	0.0340443
Chr2	+	11817812	3UTR	AT2G27710.4	AT2G27710	protein_coding_gene-mRNA	689	976	655	424	1969	1875	997.851	1467.77	792.348	1011.69	2963.92	2553.24	0.978162	0.000550186	0.0174248
Chr2	+	11819492	3UTR	AT2G27720.3	AT2G27720	protein_coding_gene-mRNA	846	1220	784	648	1960	2001	1225.23	1834.71	948.398	1546.16	2950.38	2724.82	0.834291	0.000684641	0.0205396
Chr2	+	11863885	3UTR	AT2G27840.2	AT2G27840	protein_coding_gene-mRNA	4	6	19	6	42	60	5.79304	9.02316	22.9841	14.3163	63.2223	81.7038	1.83677	0.000646137	0.0195443
Chr2	+	12016417	3UTR	AT2G28190.1	AT2G28190	protein_coding_gene-mRNA	953	699	1017	1161	1477	1686	1380.19	1051.2	1230.26	2770.21	2223.32	2295.88	0.981044	1.32164e-07	3.00325e-05
Chr2	+	12598420	AMB	AT2G29340.x	AT2G29340	protein_coding_gene-mRNA	226	228	243	85	142	115	327.307	342.88	293.955	202.815	213.752	156.599	-0.743003	0.000320678	0.0119951
Chr2	+	12849649	3UTR	AT2G30100.1	AT2G30100	protein_coding_gene-mRNA	337	468	463	155	288	253	488.063	703.807	560.087	369.839	433.525	344.518	-0.601632	0.00139315	0.0332364
Chr2	+	13181902	3UTR	AT2G30970.2	AT2G30970	protein_coding_gene-mRNA	75	76	120	77	159	147	108.619	114.293	145.163	183.726	239.342	200.174	0.747335	0.00126545	0.0309201
Chr2	+	13451887	3UTR	AT2G31610.1	AT2G31610	protein_coding_gene-mRNA	119	169	103	107	271	331	172.343	254.152	124.598	255.308	407.935	450.732	1.00341	0.000157102	0.00737971
Chr2	+	13660725	3UTR	AT2G32150.1	AT2G32150	protein_coding_gene-mRNA	1148	1595	1250	371	279	763	1662.6	2398.66	1512.11	885.227	419.977	1039	-1.19073	0.00126106	0.030896
Chr2	+	13666262	3UTR	AT2G32160.2	AT2G32160	protein_coding_gene-mRNA	62	63	82	12	16	14	89.7921	94.7432	99.1947	28.6327	24.0847	19.0642	-1.88339	7.28864e-07	0.00011937
Chr2	+	14236883	3UTR	AT2G33620.4	AT2G33620	protein_coding_gene-mRNA	14	11	25	24	47	50	20.2756	16.5425	30.2423	57.2654	70.7488	68.0865	1.47516	3.28007e-05	0.0023952
Chr2	+	14573869	3UTR	AT2G34600.1	AT2G34600	protein_coding_gene-mRNA	16	54	10	0	0	4	23.1722	81.2085	12.0969	0	0	5.44692	-2.56292	0.0021895	0.0453783
Chr2	+	14631905	3UTR	AT2G34690.1	AT2G34690	protein_coding_gene-mRNA	238	203	202	77	136	99	344.686	305.284	244.358	183.726	204.72	134.811	-0.764909	0.000206836	0.00891013
Chr2	+	14947219	3UTR	AT2G35605.1	AT2G35605	protein_coding_gene-mRNA	5	10	8	18	40	45	7.2413	15.0386	9.67753	42.949	60.2117	61.2778	2.23786	7.53384e-09	2.73915e-06
Chr2	+	15033307	3UTR	AT2G35760.1	AT2G35760	protein_coding_gene-mRNA	197	96	290	40	53	129	285.307	144.371	350.81	95.4423	79.7806	175.663	-1.09871	0.00147161	0.0344747
Chr2	+	15056006	AMB	AT2G35840.x	AT2G35840	protein_coding_gene-mRNA	829	657	889	363	476	564	1200.61	988.037	1075.42	866.139	716.52	768.015	-0.475431	0.000305241	0.0116575
Chr2	+	15166235	CDS	AT2G36120.1	AT2G36120	protein_coding_gene-mRNA	36	29	19	0	0	2	52.1373	43.612	22.9841	0	0	2.72346	-3.54855	5.26316e-06	0.000601755
Chr2	+	15166465	3UTR	AT2G36120.1	AT2G36120	protein_coding_gene-mRNA	2189	2439	2352	579	543	568	3170.24	3667.92	2845.19	1381.53	817.374	773.462	-1.68424	1.08599e-15	1.97423e-12
Chr2	+	15171294	3UTR	AT2G36160.1	AT2G36160	protein_coding_gene-mRNA	536	576	560	357	1170	1184	776.267	866.224	677.427	851.822	1761.19	1612.29	0.854096	0.000163296	0.00763127
Chr2	+	15173166	3UTR	AT2G36170.1	AT2G36170	protein_coding_gene-mRNA	145	176	104	85	278	342	209.998	264.68	125.808	202.815	418.472	465.711	0.849419	0.00175543	0.0389169
Chr2	+	15833921	3UTR	AT2G37760.1	AT2G37760	protein_coding_gene-mRNA	109	111	181	28	35	64	157.86	166.929	218.954	66.8096	52.6853	87.1507	-1.35388	1.92979e-07	3.98666e-05
Chr2	+	15891844	3UTR	AT2G37970.1	AT2G37970	protein_coding_gene-mRNA	270	317	445	139	170	258	391.03	476.724	538.313	331.662	255.9	351.326	-0.578307	0.00200495	0.0424872
Chr2	+	16476084	3UTR	AT2G39460.2	AT2G39460	protein_coding_gene-mRNA	364	638	366	267	1004	1059	527.166	959.463	442.747	637.077	1511.31	1442.07	0.876914	0.00157516	0.0363386
Chr2	+	16543310	3UTR	AT2G39690.2	AT2G39690	protein_coding_gene-mRNA	27	12	28	61	169	106	39.103	18.0463	33.8714	145.549	254.395	144.343	2.44246	1.27877e-06	0.000187778
Chr2	+	17364435	3UTR	AT2G41650.1	AT2G41650	protein_coding_gene-mRNA	81	94	91	83	241	200	117.309	141.363	110.082	198.043	362.776	272.346	1.14799	0.000193458	0.00857773
Chr2	+	17400013	3UTR	AT2G41705.1	AT2G41705	protein_coding_gene-mRNA	36	11	31	1	3	6	52.1373	16.5425	37.5004	2.38606	4.51588	8.17038	-2.30521	1.19915e-05	0.00114133
Chr2	+	17921621	3UTR	AT2G43100.1	AT2G43100	protein_coding_gene-mRNA	336	279	410	126	93	150	486.615	419.577	495.973	300.643	139.992	204.259	-1.12142	3.27125e-07	6.13073e-05
Chr2	+	17923233	intron	AT2G43110.1	AT2G43110	protein_coding_gene-mRNA	2	6	8	13	25	16	2.89652	9.02316	9.67753	31.0187	37.6323	21.7877	1.84135	0.00040896	0.014188
Chr2	+	17924356	3UTR	AT2G43110.1	AT2G43110	protein_coding_gene-mRNA	3	8	0	11	41	12	4.34478	12.0309	0	26.2466	61.717	16.3408	2.16254	0.00167479	0.0376341
Chr2	+	18004081	3UTR	AT2G43330.1	AT2G43330	protein_coding_gene-mRNA	178	367	363	102	136	199	257.79	551.917	439.118	243.378	204.72	270.984	-0.780603	0.00123422	0.0305957
Chr2	+	18238167	3UTR	AT2G44080.1	AT2G44080	protein_coding_gene-mRNA	0	4	3	4	10	38	0	6.01544	3.62907	9.54423	15.0529	51.7457	2.29908	0.00111305	0.0285793
Chr2	+	18790953	3UTR	AT2G45600.1	AT2G45600	protein_coding_gene-mRNA	55	51	68	21	14	12	79.6543	76.6969	82.259	50.1072	21.0741	16.3408	-1.40834	0.000702881	0.0208445
Chr2	+	18911870	3UTR	AT2G45960.3	AT2G45960	protein_coding_gene-mRNA	3603	3867	4413	1625	2802	3324	5218.08	5815.43	5338.37	3877.34	4217.83	4526.39	-0.372734	0.000278314	0.0108372
Chr2	+	19136600	3UTR	AT2G46600.1	AT2G46600	protein_coding_gene-mRNA	360	334	615	180	197	126	521.373	502.29	743.96	429.49	296.543	171.578	-0.965007	0.000389596	0.0137791
Chr2	+	19181453	3UTR	AT2G46690.1	AT2G46690	protein_coding_gene-mRNA	47	47	68	22	21	25	68.0682	70.6815	82.259	52.4933	31.6112	34.0432	-0.912276	0.0011199	0.0286741
Chr2	+	19345304	3UTR	AT2G47110.2	AT2G47110	protein_coding_gene-mRNA	382	586	481	319	781	842	553.235	881.262	581.862	761.152	1175.63	1146.58	0.610946	0.00127763	0.0311759
Chr2	+	19397764	3UTR	AT2G47240.2	AT2G47240	protein_coding_gene-mRNA	47	25	42	62	76	91	68.0682	37.5965	50.807	147.936	114.402	123.917	1.24189	0.00101043	0.0267373
Chr2	+	19537004	3UTR	AT2G47630.1	AT2G47630	protein_coding_gene-mRNA	35	16	45	68	84	69	50.6891	24.0618	54.4361	162.252	126.445	93.9593	1.47205	0.000250779	0.0101084
Chr2	-	132844	3UTR	AT2G01250.1	AT2G01250	protein_coding_gene-mRNA	492	561	416	328	1028	1173	712.544	843.666	503.232	782.627	1547.44	1597.31	0.917606	0.000148737	0.00713429
Chr2	-	916853	3UTR	AT2G03090.1	AT2G03090	protein_coding_gene-mRNA	19	7	30	59	102	51	27.5169	10.527	36.2907	140.777	153.54	69.4482	1.99991	0.00186741	0.0403659
Chr2	-	1006333	3UTR	AT2G03310.1	AT2G03310	protein_coding_gene-mRNA	53	47	97	8	4	34	76.7578	70.6815	117.34	19.0885	6.02117	46.2988	-1.72476	7.11448e-06	0.000747596
Chr2	-	1894602	3UTR	AT2G05220.1	AT2G05220	protein_coding_gene-mRNA	684	842	686	442	1302	1442	990.609	1266.25	829.848	1054.64	1959.89	1963.61	0.681587	0.00225351	0.0462376
Chr2	-	4805653	3UTR	AT2G11910.2	AT2G11910	protein_coding_gene-mRNA	120	137	178	139	236	288	173.791	206.029	215.325	331.662	355.249	392.178	0.850426	8.25088e-06	0.000852232
Chr2	-	6491590	3UTR	AT2G15020.1	AT2G15020	protein_coding_gene-mRNA	1248	816	1699	355	584	369	1807.43	1227.15	2055.27	847.05	879.091	502.478	-1.17215	4.80704e-07	8.32258e-05
Chr2	-	6709265	3UTR	AT2G15390.2	AT2G15390	protein_coding_gene-mRNA	17	12	59	5	3	2	24.6204	18.0463	71.3718	11.9303	4.51588	2.72346	-2.27458	1.09356e-05	0.0010688
Chr2	-	7211111	3UTR	AT2G16640.1	AT2G16640	protein_coding_gene-mRNA	44	32	87	59	157	112	63.7234	48.1235	105.243	140.777	236.331	152.514	1.23591	0.000199461	0.00869584
Chr2	-	8369742	3UTR	AT2G19310.1	AT2G19310	protein_coding_gene-mRNA	105	100	125	40	44	30	152.067	150.386	151.211	95.4423	66.2329	40.8519	-1.16522	4.19266e-05	0.00292024
Chr2	-	8649504	3UTR	AT2G20050.2	AT2G20050	protein_coding_gene-mRNA	33	30	40	60	80	47	47.7926	45.1158	48.3877	143.163	120.423	64.0013	1.14519	0.00128142	0.0312265
Chr2	-	8878025	3UTR	AT2G20610.2	AT2G20610	protein_coding_gene-mRNA	639	962	823	351	367	471	925.438	1446.71	995.576	837.506	552.443	641.375	-0.722659	0.000506528	0.0165285
Chr2	-	8969887	AMB	AT2G20830.x	AT2G20830	protein_coding_gene-mRNA	2	8	3	16	31	21	2.89652	12.0309	3.62907	38.1769	46.6641	28.5963	2.35594	5.60865e-07	9.44071e-05
Chr2	-	9230474	CDS	AT2G21560.1	AT2G21560	protein_coding_gene-mRNA	79	53	25	2	2	5	114.413	79.7046	30.2423	4.77211	3.01059	6.80865	-3.35625	7.94458e-07	0.000127809
Chr2	-	9357022	3UTR	AT2G21970.1	AT2G21970	protein_coding_gene-mRNA	881	927	1408	420	497	582	1275.92	1394.08	1703.25	1002.14	748.131	792.526	-0.774877	0.000134567	0.00666565
Chr2	-	10041801	intergenic.igt	AT2G23600.igt	AT2G23600.igt	protein_coding_gene-protein_coding_gene	27	9	35	1	0	2	39.103	13.5347	42.3392	2.38606	0	2.72346	-3.20934	3.95153e-07	6.97427e-05
Chr2	-	10042273	3UTR	AT2G23600.1	AT2G23600	protein_coding_gene-mRNA	525	604	646	269	367	468	760.336	908.332	781.461	641.849	552.443	637.289	-0.418468	0.00165881	0.0374137
Chr2	-	10248916	3UTR	AT2G24120.2	AT2G24120	protein_coding_gene-mRNA	6	18	7	27	53	36	8.68956	27.0695	8.46784	64.4235	79.7806	49.0223	1.97293	2.60772e-05	0.0019835
Chr2	-	10829993	3UTR	AT2G25450.1	AT2G25450	protein_coding_gene-mRNA	277	342	298	80	94	112	401.168	514.32	360.488	190.885	141.498	152.514	-1.37204	1.43057e-08	4.38916e-06
Chr2	-	11536544	3UTR	AT2G27040.1	AT2G27040	protein_coding_gene-mRNA	92	50	62	76	118	116	133.24	75.193	75.0009	181.34	177.625	157.961	0.84648	0.00238524	0.0477021
Chr2	-	12414297	3UTR	AT2G28900.1	AT2G28900	protein_coding_gene-mRNA	144	149	160	129	207	236	208.549	224.075	193.551	307.801	311.596	321.368	0.58412	0.00139663	0.0332758
Chr2	-	12415799	3UTR	AT2G28910.1	AT2G28910	protein_coding_gene-mRNA	479	404	659	253	310	372	693.716	607.56	797.187	603.672	466.641	506.563	-0.419703	0.00237878	0.0476779
Chr2	-	12431419	3UTR	AT2G28950.1	AT2G28950	protein_coding_gene-mRNA	277	183	238	315	431	337	401.168	275.207	287.907	751.608	648.782	458.903	0.927355	6.57803e-05	0.0040813
Chr2	-	12431717	3UTR	AT2G28950.1	AT2G28950	protein_coding_gene-mRNA	200	207	209	217	405	403	289.652	311.299	252.825	517.774	609.644	548.777	0.95338	0.000385726	0.0137056
Chr2	-	12626570	3UTR	AT2G29460.1	AT2G29460	protein_coding_gene-mRNA	5	46	46	0	6	6	7.2413	69.1776	55.6458	0	9.03176	8.17038	-2.22527	0.000778985	0.0224562
Chr2	-	13182075	3UTR	AT2G30980.1	AT2G30980	protein_coding_gene-mRNA	114	109	141	107	195	161	165.102	163.921	170.566	255.308	293.532	219.238	0.610755	0.00160888	0.036836
Chr2	-	13639044	3UTR	AT2G32060.3	AT2G32060	protein_coding_gene-mRNA	65	103	87	59	212	243	94.1369	154.898	105.243	140.777	319.122	330.9	1.1337	0.000232493	0.00963594
Chr2	-	13714546	3UTR	AT2G32290.1	AT2G32290	protein_coding_gene-mRNA	138	77	177	45	27	24	199.86	115.797	214.115	107.373	40.6429	32.6815	-1.48394	0.000508468	0.0165357
Chr2	-	13944667	3UTR	AT2G32870.1	AT2G32870	protein_coding_gene-mRNA	43	44	86	9	5	16	62.2752	66.1699	104.033	21.4745	7.52647	21.7877	-2.04525	1.52513e-07	3.2618e-05
Chr2	-	13997433	3UTR	AT2G32980.1	AT2G32980	protein_coding_gene-mRNA	0	3	8	11	18	22	0	4.51158	9.67753	26.2466	27.0953	29.958	2.11801	0.000400897	0.0140422
Chr2	-	14210044	3UTR	AT2G33550.1	AT2G33550	protein_coding_gene-mRNA	42	48	59	11	16	18	60.8269	72.1853	71.3718	26.2466	24.0847	24.5111	-1.375	0.000252749	0.0101653
Chr2	-	14300814	3UTR	AT2G33800.1	AT2G33800	protein_coding_gene-mRNA	751	819	564	528	1229	1400	1087.64	1231.66	682.266	1259.84	1850.01	1906.42	0.730355	0.00178588	0.0392356
Chr2	-	14321073	3UTR	AT2G33850.1	AT2G33850	protein_coding_gene-mRNA	6	0	0	14	70	90	8.68956	0	0	33.4048	105.371	122.556	2.63249	0.00145277	0.0341989
Chr2	-	14477781	3UTR	AT2G34310.2	AT2G34310	protein_coding_gene-mRNA	220	228	269	88	150	130	318.617	342.88	325.407	209.973	225.794	177.025	-0.683478	0.000171507	0.00791326
Chr2	-	14532736	3UTR	AT2G34480.1	AT2G34480	protein_coding_gene-mRNA	827	1065	892	680	2035	1891	1197.71	1601.61	1079.04	1622.52	3063.27	2575.03	0.894326	1.523e-05	0.00137062
Chr2	-	14775098	3UTR	AT2G35060.2	AT2G35060	protein_coding_gene-mRNA	110	127	153	50	50	86	159.309	190.99	185.083	119.303	75.2647	117.109	-0.773173	0.0010949	0.0283536
Chr2	-	14894365	intergenic.igt	AT2G35382.igt	AT2G35382.igt	snoRNA-snoRNA	12	24	20	28	47	57	17.3791	36.0927	24.1938	66.8096	70.7488	77.6186	1.40844	0.000378594	0.0135482
Chr2	-	15029935	CDS	AT2G35750.1	AT2G35750	protein_coding_gene-mRNA	7	10	11	30	25	36	10.1378	15.0386	13.3066	71.5817	37.6323	49.0223	1.80493	0.00102153	0.0268546
Chr2	-	15063328	CDS	AT2G35880.1	AT2G35880	protein_coding_gene-mRNA	0	1	0	11	60	14	0	1.50386	0	26.2466	90.3176	19.0642	3.65245	1.47004e-05	0.00132955
Chr2	-	15350407	3UTR	AT2G36620.1	AT2G36620	protein_coding_gene-mRNA	413	765	502	434	1442	1378	598.131	1150.45	607.265	1035.55	2170.63	1876.46	1.08565	5.12599e-05	0.00335686
Chr2	-	15482003	3UTR	AT2G36885.2	AT2G36885	protein_coding_gene-mRNA	26	27	22	37	55	71	37.6547	40.6042	26.6132	88.2841	82.7911	96.6828	1.32307	6.60383e-05	0.00408337
Chr2	-	15598101	3UTR	AT2G37130.2	AT2G37130	protein_coding_gene-mRNA	21	39	77	10	10	7	30.4134	58.6506	93.1462	23.8606	15.0529	9.53211	-1.7843	2.98638e-05	0.00222497
Chr2	-	15619419	3UTR	AT2G37190.1	AT2G37190	protein_coding_gene-mRNA	256	392	280	205	798	810	370.754	589.513	338.714	489.142	1201.22	1103	1.08131	0.000100134	0.00537248
Chr2	-	15647712	3UTR	AT2G37270.1	AT2G37270	protein_coding_gene-mRNA	151	244	166	119	387	402	218.687	366.942	200.809	283.941	582.549	547.415	0.837716	0.0011389	0.0290789
Chr2	-	15726524	3UTR	AT2G37460.1	AT2G37460	protein_coding_gene-mRNA	75	38	149	16	13	7	108.619	57.1467	180.244	38.1769	19.5688	9.53211	-2.27795	6.58357e-09	2.44251e-06
Chr2	-	15751607	3UTR	AT2G37540.1	AT2G37540	protein_coding_gene-mRNA	112	91	132	40	68	49	162.205	136.851	159.679	95.4423	102.36	66.7247	-0.786844	0.00189606	0.0405988
Chr2	-	15915167	3UTR	AT2G38025.1	AT2G38025	protein_coding_gene-mRNA	40	37	38	33	78	98	57.9304	55.6429	45.9683	78.7399	117.413	133.449	1.0427	0.000275863	0.0107848
Chr2	-	16194518	3UTR	AT2G38740.1	AT2G38740	protein_coding_gene-mRNA	199	208	258	58	134	128	288.204	312.803	312.1	138.391	201.709	174.301	-0.803293	0.000192124	0.00855916
Chr2	-	16672614	3UTR	AT2G39940.1	AT2G39940	protein_coding_gene-mRNA	131	129	197	50	84	93	189.722	193.998	238.309	119.303	126.445	126.641	-0.724909	0.00218888	0.0453783
Chr2	-	16792220	3UTR	AT2G40205.1	AT2G40205	protein_coding_gene-mRNA	358	592	331	286	893	983	518.477	890.286	400.408	682.412	1344.23	1338.58	0.876689	0.00156811	0.0362943
Chr2	-	16821958	3UTR	AT2G40270.1	AT2G40270	protein_coding_gene-mRNA	224	182	328	83	119	114	324.41	273.703	396.779	198.043	179.13	155.237	-0.899715	1.33055e-05	0.00124681
Chr2	-	17459803	3UTR	AT2G41840.1	AT2G41840	protein_coding_gene-mRNA	307	420	258	275	826	792	444.616	631.622	312.1	656.166	1243.37	1078.49	1.08386	1.1845e-05	0.00113332
Chr2	-	17471001	3UTR	AT2G41870.1	AT2G41870	protein_coding_gene-mRNA	172	153	249	52	32	143	249.101	230.091	301.213	124.075	48.1694	194.727	-1.04482	0.00121569	0.0302741
Chr2	-	17731882	3UTR	AT2G42590.2	AT2G42590	protein_coding_gene-mRNA	1164	992	1123	489	704	927	1685.77	1491.83	1358.48	1166.78	1059.73	1262.32	-0.375759	0.00180648	0.0395002
Chr2	-	17796834	CDS	AT2G42760.1	AT2G42760	protein_coding_gene-mRNA	29	132	60	12	6	25	41.9995	198.51	72.5815	28.6327	9.03176	34.0432	-1.93407	0.000238555	0.00976733
Chr2	-	17826117	3UTR	AT2G42840.1	AT2G42840	protein_coding_gene-mRNA	6	1	5	26	120	112	8.68956	1.50386	6.04846	62.0375	180.635	152.514	4.16117	6.47154e-10	3.46018e-07
Chr2	-	18073867	3UTR	AT2G43560.1	AT2G43560	protein_coding_gene-mRNA	1742	2139	2127	2027	3454	3492	2522.87	3216.76	2573.01	4836.54	5199.28	4755.16	0.814288	0.00115554	0.0292477
Chr2	-	18205274	3UTR	AT2G43970.1	AT2G43970	protein_coding_gene-mRNA	840	762	1030	277	624	593	1216.54	1145.94	1245.98	660.938	939.303	807.506	-0.573938	0.000706328	0.0209126
Chr2	-	18249093	3UTR	AT2G44120.2	AT2G44120	protein_coding_gene-mRNA	55	59	59	34	151	194	79.6543	88.7278	71.3718	81.1259	227.299	264.175	1.22222	0.000330263	0.0122776
Chr2	-	18419413	3UTR	AT2G44650.1	AT2G44650	protein_coding_gene-mRNA	374	463	347	308	772	738	541.649	696.288	419.763	734.906	1162.09	1004.96	0.802418	8.68319e-05	0.00487196
Chr2	-	18500833	3UTR	AT2G44860.2	AT2G44860	protein_coding_gene-mRNA	28	39	35	26	77	82	40.5513	58.6506	42.3392	62.0375	115.908	111.662	1.02003	0.00141213	0.033601
Chr2	-	19042927	CDS	AT2G46390.1	AT2G46390	protein_coding_gene-mRNA	152	72	61	8	17	5	220.135	108.278	73.7912	19.0885	25.59	6.80865	-2.5912	4.47183e-05	0.00303334
Chr2	-	19368819	3UTR	AT2G47180.1	AT2G47180	protein_coding_gene-mRNA	291	804	413	98	135	309	421.444	1209.1	499.603	233.834	203.215	420.774	-1.24344	0.00115678	0.0292477
Chr2	-	19618068	3UTR	AT2G47940.2	AT2G47940	protein_coding_gene-mRNA	104	180	128	128	273	202	150.619	270.695	154.84	305.415	410.945	275.069	0.771906	0.00225142	0.0462376
Chr3	+	543283	3UTR	AT3G02560.2	AT3G02560	protein_coding_gene-mRNA	322	412	259	226	735	721	466.34	619.591	313.31	539.249	1106.39	981.807	0.89371	0.000685418	0.0205396
Chr3	+	650776	3UTR	AT3G02910.1	AT3G02910	protein_coding_gene-mRNA	37	29	45	9	15	19	53.5856	43.612	54.4361	21.4745	22.5794	25.8729	-1.04158	0.000839297	0.0236552
Chr3	+	1027746	3UTR	AT3G03960.1	AT3G03960	protein_coding_gene-mRNA	58	53	61	40	93	113	83.9991	79.7046	73.7912	95.4423	139.992	153.875	0.723972	0.00217393	0.0451656
Chr3	+	1083360	3UTR	AT3G04120.1	AT3G04120	protein_coding_gene-mRNA	549	709	642	448	827	1005	795.094	1066.24	776.622	1068.95	1244.88	1368.54	0.481147	0.00228972	0.046713
Chr3	+	1168447	3UTR	AT3G04400.2	AT3G04400	protein_coding_gene-mRNA	1637	1966	1590	1005	3476	3303	2370.8	2956.59	1923.41	2397.99	5232.4	4497.79	0.73137	0.00102327	0.0268546
Chr3	+	1331573	3UTR	AT3G04840.1	AT3G04840	protein_coding_gene-mRNA	546	922	563	381	1334	1564	790.75	1386.56	681.056	909.088	2008.06	2129.74	0.804078	0.00250932	0.0495297
Chr3	+	1622975	3UTR	AT3G05590.1	AT3G05590	protein_coding_gene-mRNA	936	1234	1067	616	2319	2129	1355.57	1855.76	1290.74	1469.81	3490.78	2899.12	0.791461	0.000694932	0.0207101
Chr3	+	1696708	3UTR	AT3G05730.1	AT3G05730	protein_coding_gene-mRNA	939	1436	1343	1835	3335	2900	1359.92	2159.54	1624.62	4378.41	5020.15	3949.02	1.34695	1.25395e-07	2.88552e-05
Chr3	+	2126040	3UTR	AT3G06730.1	AT3G06730	protein_coding_gene-mRNA	44	50	23	30	86	116	63.7234	75.193	27.8229	71.5817	129.455	157.961	1.09287	0.00119828	0.0300049
Chr3	+	2144365	3UTR	AT3G06780.1	AT3G06780	protein_coding_gene-mRNA	220	254	398	130	146	105	318.617	381.981	481.457	310.187	219.773	142.982	-0.809058	0.00231998	0.0469013
Chr3	+	2253469	3UTR	AT3G07110.1	AT3G07110	protein_coding_gene-mRNA	179	213	239	94	497	481	259.238	320.322	289.116	224.289	748.131	654.992	0.888142	0.00194095	0.0414139
Chr3	+	2380199	3UTR	AT3G07430.1	AT3G07430	protein_coding_gene-mRNA	129	196	120	88	408	359	186.825	294.757	145.163	209.973	614.16	488.861	1.04092	0.000963538	0.025835
Chr3	+	2586364	3UTR	AT3G08520.1	AT3G08520	protein_coding_gene-mRNA	383	612	441	342	1188	1300	554.683	920.363	533.474	816.031	1788.29	1770.25	1.10129	2.22989e-05	0.00178186
Chr3	+	2642670	3UTR	AT3G08690.1	AT3G08690	protein_coding_gene-mRNA	241	167	308	67	137	155	349.031	251.145	372.585	159.866	206.225	211.068	-0.730948	0.00201013	0.0424872
Chr3	+	2955567	3UTR	AT3G09630.2	AT3G09630	protein_coding_gene-mRNA	355	428	382	246	817	902	514.132	643.652	462.102	586.97	1229.82	1228.28	0.899597	0.00011391	0.00596765
Chr3	+	3018926	3UTR	AT3G09830.1	AT3G09830	protein_coding_gene-mRNA	80	79	142	19	46	22	115.861	118.805	171.776	45.3351	69.2435	29.958	-1.44556	1.68904e-06	0.000239883
Chr3	+	3306481	3UTR	AT3G10572.1	AT3G10572	protein_coding_gene-mRNA	38	45	53	14	18	13	55.0339	67.6737	64.1136	33.4048	27.0953	17.7025	-1.2183	0.00231724	0.0469013
Chr3	+	3320106	3UTR	AT3G10610.1	AT3G10610	protein_coding_gene-mRNA	53	74	73	59	150	212	76.7578	111.286	88.3075	140.777	225.794	288.687	1.20213	0.000787392	0.0225417
Chr3	+	3481418	3UTR	AT3G11120.1	AT3G11120	protein_coding_gene-mRNA	873	1200	762	640	2005	1632	1264.33	1804.63	921.785	1527.08	3018.11	2222.34	0.749815	0.0016581	0.0374137
Chr3	+	3696447	3UTR	AT3G11690.1	AT3G11690	protein_coding_gene-mRNA	229	188	187	32	27	41	331.651	282.726	226.212	76.3538	40.6429	55.8309	-2.16447	1.44865e-08	4.38916e-06
Chr3	+	3777688	3UTR	AT3G11930.4	AT3G11930	protein_coding_gene-mRNA	664	850	953	385	453	522	961.644	1278.28	1152.84	918.632	681.898	710.823	-0.553295	0.0011523	0.0292477
Chr3	+	3852048	3UTR	AT3G12080.1	AT3G12080	protein_coding_gene-mRNA	140	112	90	156	324	231	202.756	168.432	108.872	372.225	487.715	314.559	1.25329	4.71463e-05	0.00316263
Chr3	+	4129927	3UTR	AT3G12930.1	AT3G12930	protein_coding_gene-mRNA	88	121	109	84	335	222	127.447	181.967	131.856	200.429	504.273	302.304	1.15536	0.000456835	0.0152662
Chr3	+	4392802	3UTR	AT3G13470.1	AT3G13470	protein_coding_gene-mRNA	131	301	153	159	548	619	189.722	452.662	185.083	379.383	824.901	842.91	1.26328	0.000203745	0.00881877
Chr3	+	4435277	3UTR	AT3G13580.2	AT3G13580	protein_coding_gene-mRNA	150	163	138	138	288	307	217.239	245.129	166.937	329.276	433.525	418.051	0.901194	5.50164e-05	0.00358055
Chr3	+	4824102	3UTR	AT3G14420.6	AT3G14420	protein_coding_gene-mRNA	10251	8934	11750	4302	6084	6729	14846.1	13435.5	14213.9	10264.8	9158.21	9163.08	-0.570437	4.22506e-08	1.09725e-05
Chr3	+	4916971	3UTR	AT3G14620.1	AT3G14620	protein_coding_gene-mRNA	108	112	160	40	26	44	156.412	168.432	193.551	95.4423	39.1376	59.9161	-1.40179	2.90771e-06	0.000362049
Chr3	+	5022923	3UTR	AT3G14930.3	AT3G14930	protein_coding_gene-mRNA	176	216	87	189	384	414	254.894	324.834	105.243	450.965	578.033	563.756	1.18822	8.87707e-05	0.00493591
Chr3	+	5117544	3UTR	AT3G15190.1	AT3G15190	protein_coding_gene-mRNA	1194	1526	964	909	2315	2390	1729.22	2294.89	1166.14	2168.93	3484.75	3254.53	0.764547	0.002321	0.0469013
Chr3	+	5142847	intergenic.igt	AT3G15260.igt	AT3G15260.igt	protein_coding_gene-protein_coding_gene	34	9	28	0	5	4	49.2408	13.5347	33.8714	0	7.52647	5.44692	-2.35369	1.65222e-05	0.00144927
Chr3	+	5245367	3UTR	AT3G15510.1	AT3G15510	protein_coding_gene-mRNA	9	6	24	1	0	1	13.0343	9.02316	29.0326	2.38606	0	1.36173	-2.57386	5.13344e-05	0.00335686
Chr3	+	5342512	3UTR	AT3G15780.1	AT3G15780	protein_coding_gene-mRNA	236	176	272	89	84	99	341.789	264.68	329.036	212.359	126.445	134.811	-0.987176	1.32832e-05	0.00124681
Chr3	+	5455857	3UTR	AT3G16080.1	AT3G16080	protein_coding_gene-mRNA	248	336	239	189	586	613	359.168	505.297	289.116	450.965	882.102	834.74	0.902466	8.07396e-05	0.00467441
Chr3	+	5473202	3UTR	AT3G16150.1	AT3G16150	protein_coding_gene-mRNA	66	47	72	169	172	112	95.5851	70.6815	87.0978	403.244	258.91	152.514	1.56245	0.00173476	0.0385058
Chr3	+	5816604	intergenic.igt	AT3G17050.igt	AT3G17050.igt	transposable_element_gene-transposable_element_gene	1327	1904	2072	486	874	1353	1921.84	2863.35	2506.48	1159.62	1315.63	1842.42	-0.740394	0.00149921	0.0349862
Chr3	+	6194318	3UTR	AT3G18080.1	AT3G18080	protein_coding_gene-mRNA	38	25	24	62	86	81	55.0339	37.5965	29.0326	147.936	129.455	110.3	1.61282	1.28084e-06	0.000187778
Chr3	+	6453994	3UTR	AT3G18740.1	AT3G18740	protein_coding_gene-mRNA	691	869	710	479	1397	1506	1000.75	1306.86	858.881	1142.92	2102.9	2050.76	0.732895	0.00103896	0.0270979
Chr3	+	6471172	pseudogenic_exon	AT3G18777.1	AT3G18777	pseudogene-pseudogenic_transcript	17	41	31	2	11	8	24.6204	61.6583	37.5004	4.77211	16.5582	10.8938	-1.67433	0.00168574	0.0377716
Chr3	+	7889995	3UTR	AT3G22310.1	AT3G22310	protein_coding_gene-mRNA	7	3	13	8	31	50	10.1378	4.51158	15.726	19.0885	46.6641	68.0865	1.85698	0.00129543	0.031468
Chr3	+	8114957	3UTR	AT3G22890.1	AT3G22890	protein_coding_gene-mRNA	2028	1875	2391	884	1106	1471	2937.07	2819.74	2892.37	2109.27	1664.85	2003.1	-0.581659	3.67419e-07	6.6793e-05
Chr3	+	8282779	3UTR	AT3G23200.1	AT3G23200	protein_coding_gene-mRNA	25	14	20	3	5	7	36.2065	21.0541	24.1938	7.15817	7.52647	9.53211	-1.54146	0.00158873	0.0365556
Chr3	+	8376363	3UTR	AT3G23390.1	AT3G23390	protein_coding_gene-mRNA	557	806	612	404	1342	1557	806.681	1212.11	740.331	963.967	2020.1	2120.21	0.872532	0.000441035	0.0149847
Chr3	+	8412031	3UTR	AT3G23450.1	AT3G23450	protein_coding_gene-mRNA	1509	2083	1827	497	819	914	2185.42	3132.54	2210.11	1185.87	1232.84	1244.62	-1.02199	2.67157e-06	0.000339625
Chr3	+	8551335	3UTR	AT3G23730.1	AT3G23730	protein_coding_gene-mRNA	24	24	18	57	125	134	34.7582	36.0927	21.7744	136.005	188.162	182.472	2.31553	1.05093e-06	0.000159207
Chr3	+	8644415	3UTR	AT3G23920.1	AT3G23920	protein_coding_gene-mRNA	779	616	1129	354	445	414	1128.19	926.378	1365.74	844.664	669.856	563.756	-0.716692	0.000128622	0.00647188
Chr3	+	8747853	3UTR	AT3G24190.1	AT3G24190	protein_coding_gene-mRNA	914	782	1139	398	656	475	1323.71	1176.02	1377.84	949.651	987.473	646.821	-0.584194	0.000377392	0.01354
Chr3	+	9066023	3UTR	AT3G24830.1	AT3G24830	protein_coding_gene-mRNA	478	596	590	313	1124	1112	692.268	896.301	713.718	746.836	1691.95	1514.24	0.771955	0.000418658	0.0143871
Chr3	+	9673445	3UTR	AT3G26420.1	AT3G26420	protein_coding_gene-mRNA	154	143	202	112	309	271	223.032	215.052	244.358	267.238	465.136	369.029	0.691369	0.000377053	0.01354
Chr3	+	9760515	3UTR	AT3G26580.1	AT3G26580	protein_coding_gene-mRNA	100	79	129	46	38	48	144.826	118.805	156.05	109.759	57.2012	65.363	-0.872438	0.000642106	0.0194872
Chr3	+	10318047	3UTR	AT3G27820.1	AT3G27820	protein_coding_gene-mRNA	1019	850	1382	482	610	567	1475.78	1278.28	1671.79	1150.08	918.229	772.101	-0.643305	6.72111e-06	0.000718724
Chr3	+	10445341	3UTR	AT3G28050.1	AT3G28050	protein_coding_gene-mRNA	322	297	374	143	119	148	466.34	446.647	452.425	341.206	179.13	201.536	-0.922557	2.78242e-05	0.00210756
Chr3	+	10460984	3UTR	AT3G28100.1	AT3G28100	protein_coding_gene-mRNA	64	34	52	13	10	27	92.6886	51.1313	62.9039	31.0187	15.0529	36.7667	-1.24627	0.000449723	0.0151398
Chr3	+	10539326	CDS	AT3G28270.2	AT3G28270	protein_coding_gene-mRNA	26	46	45	3	6	13	37.6547	69.1776	54.4361	7.15817	9.03176	17.7025	-1.91469	0.00236839	0.0475746
Chr3	+	10539746	CDS	AT3G28270.2	AT3G28270	protein_coding_gene-mRNA	44	120	90	19	13	34	63.7234	180.463	108.872	45.3351	19.5688	46.2988	-1.54685	0.000738152	0.0216085
Chr3	+	10540025	3UTR	AT3G28270.1	AT3G28270	protein_coding_gene-mRNA	308	434	484	41	53	152	446.064	652.676	585.491	97.8283	79.7806	206.983	-2.03873	2.11818e-10	1.37523e-07
Chr3	+	10695364	CDS	AT3G28540.1	AT3G28540	protein_coding_gene-mRNA	73	58	177	22	9	20	105.723	87.2239	214.115	52.4933	13.5476	27.2346	-1.856	0.00107878	0.0280963
Chr3	+	10695901	CDS	AT3G28540.1	AT3G28540	protein_coding_gene-mRNA	10	8	3	0	0	0	14.4826	12.0309	3.62907	0	0	0	-2.40356	0.00243073	0.0483989
Chr3	+	10696124	3UTR	AT3G28540.2	AT3G28540	protein_coding_gene-mRNA	102	115	359	32	13	61	147.722	172.944	434.279	76.3538	19.5688	83.0655	-1.8307	0.000581888	0.0182641
Chr3	+	10960885	intergenic.igt	AT3G28925.igt	AT3G28925.igt	protein_coding_gene-protein_coding_gene	12	19	38	7	2	2	17.3791	28.5734	45.9683	16.7024	3.01059	2.72346	-1.96002	8.25892e-05	0.00472858
Chr3	+	14198811	exon	AT3G41768.1	AT3G41768	rRNA-rRNA	4374	5224	3367	4160	5490	11501	6334.69	7856.17	4073.03	9926	8264.06	15661.2	0.871631	0.00054663	0.0173424
Chr3	+	14199915	exon	AT3G41979.1	AT3G41979	rRNA-rRNA	120	113	141	161	264	255	173.791	169.936	170.566	384.155	397.397	347.241	1.10855	2.12731e-05	0.00173419
Chr3	+	15661927	3UTR	AT3G43800.1	AT3G43800	protein_coding_gene-mRNA	118	98	148	36	55	69	170.895	147.378	179.034	85.8981	82.7911	93.9593	-0.89927	0.000527346	0.0169076
Chr3	+	16164783	3UTR	AT3G44590.2	AT3G44590	protein_coding_gene-mRNA	28	68	32	29	118	165	40.5513	102.263	38.7101	69.1957	177.625	224.685	1.31897	0.00116613	0.0294022
Chr3	+	16381072	3UTR	AT3G44860.1	AT3G44860	protein_coding_gene-mRNA	221	413	254	43	19	113	320.065	621.095	307.262	102.6	28.6006	153.875	-1.86826	0.000748475	0.0218754
Chr3	+	17139473	3UTR	AT3G46560.1	AT3G46560	protein_coding_gene-mRNA	63	56	38	47	116	132	91.2403	84.2162	45.9683	112.145	174.614	179.748	1.07028	0.000123833	0.00637721
Chr3	+	17269511	3UTR	AT3G46900.1	AT3G46900	protein_coding_gene-mRNA	27	21	31	4	5	5	39.103	31.5811	37.5004	9.54423	7.52647	6.80865	-1.9084	9.52461e-05	0.00519964
Chr3	+	17889810	3UTR	AT3G48310.1	AT3G48310	protein_coding_gene-mRNA	283	277	310	92	138	153	409.857	416.569	375.004	219.517	207.731	208.345	-0.911556	3.14239e-08	8.78853e-06
Chr3	+	17892880	3UTR	AT3G48320.1	AT3G48320	protein_coding_gene-mRNA	109	113	176	48	64	61	157.86	169.936	212.906	114.531	96.3388	83.0655	-0.881478	0.000166038	0.00771969
Chr3	+	18049465	3UTR	AT3G48720.1	AT3G48720	protein_coding_gene-mRNA	163	125	116	43	49	56	236.066	187.983	140.324	102.6	73.7594	76.2568	-1.14343	2.91046e-05	0.00218364
Chr3	+	18078229	3UTR	AT3G48760.1	AT3G48760	protein_coding_gene-mRNA	51	62	63	15	23	32	73.8612	93.2394	76.2106	35.7909	34.6218	43.5753	-1.04633	0.000409969	0.0141958
Chr3	+	18421089	3UTR	AT3G49670.1	AT3G49670	protein_coding_gene-mRNA	200	174	212	211	432	408	289.652	261.672	256.455	503.458	650.287	555.586	1.06766	1.24304e-06	0.000185223
Chr3	+	18504920	3UTR	AT3G49910.1	AT3G49910	protein_coding_gene-mRNA	478	547	441	349	987	1104	692.268	822.612	533.474	832.734	1485.72	1503.35	0.891581	2.23426e-05	0.00178186
Chr3	+	18869383	3UTR	AT3G50760.1	AT3G50760	protein_coding_gene-mRNA	50	11	45	5	8	7	72.413	16.5425	54.4361	11.9303	12.0423	9.53211	-1.88847	0.000475848	0.0157567
Chr3	+	19188690	3UTR	AT3G51730.1	AT3G51730	protein_coding_gene-mRNA	1714	1417	2443	839	930	1009	2482.32	2130.97	2955.28	2001.9	1399.92	1373.98	-0.661381	0.000122585	0.00633087
Chr3	+	19570692	3UTR	AT3G52800.1	AT3G52800	protein_coding_gene-mRNA	95	51	167	24	38	53	137.585	76.6969	202.018	57.2654	57.2012	72.1717	-1.11721	0.000106789	0.00567638
Chr3	+	19717589	3UTR	AT3G53190.1	AT3G53190	protein_coding_gene-mRNA	54	52	61	59	110	121	78.206	78.2008	73.7912	140.777	165.582	164.769	1.01074	0.00109489	0.0283536
Chr3	+	19917616	3UTR	AT3G53750.1	AT3G53750	protein_coding_gene-mRNA	68	101	98	86	151	218	98.4816	151.89	118.55	205.201	227.299	296.857	0.965538	0.000762888	0.0221189
Chr3	+	20066558	3UTR	AT3G54200.1	AT3G54200	protein_coding_gene-mRNA	38	64	71	14	26	10	55.0339	96.2471	85.8881	33.4048	39.1376	13.6173	-1.4106	8.87861e-05	0.00493591
Chr3	+	20104142	AMB	AT3G54280.x	AT3G54280	protein_coding_gene-mRNA	17	19	13	25	52	37	24.6204	28.5734	15.726	59.6514	78.2753	50.384	1.3781	0.000713753	0.0210261
Chr3	+	20197636	3UTR	AT3G54560.1	AT3G54560	protein_coding_gene-mRNA	54	71	66	51	170	143	78.206	106.774	79.8396	121.689	255.9	194.727	1.08876	0.00113178	0.0289376
Chr3	+	20213013	3UTR	AT3G54600.1	AT3G54600	protein_coding_gene-mRNA	686	662	798	295	300	500	993.506	995.556	965.334	703.887	451.588	680.865	-0.680812	0.000308824	0.011745
Chr3	+	21127622	3UTR	AT3G57080.1	AT3G57080	protein_coding_gene-mRNA	7	7	8	13	22	30	10.1378	10.527	9.67753	31.0187	33.1165	40.8519	1.62808	0.000799035	0.0227411
Chr3	+	21168341	3UTR	AT3G57190.1	AT3G57190	protein_coding_gene-mRNA	84	86	164	19	46	52	121.654	129.332	198.389	45.3351	69.2435	70.8099	-1.22132	3.2656e-06	0.000398425
Chr3	+	21333865	3UTR	AT3G57600.1	AT3G57600	protein_coding_gene-mRNA	10	13	12	33	46	36	14.4826	19.5502	14.5163	78.7399	69.2435	49.0223	1.89537	0.000108286	0.00572245
Chr3	+	21702604	CDS	AT3G58660.1	AT3G58660	protein_coding_gene-mRNA	26	20	40	36	113	110	37.6547	30.0772	48.3877	85.8981	170.098	149.79	1.68769	0.000139354	0.0067789
Chr3	+	21712948	3UTR	AT3G58700.1	AT3G58700	protein_coding_gene-mRNA	61	78	63	63	154	186	88.3438	117.301	76.2106	150.322	231.815	253.282	1.18143	3.54424e-08	9.76223e-06
Chr3	+	21832604	exon	AT3G59068.1	AT3G59068	other_RNA-ncRNA	9	23	25	25	53	55	13.0343	34.5888	30.2423	59.6514	79.7806	74.8951	1.40186	0.000169679	0.00784886
Chr3	+	22121503	3UTR	AT3G59880.1	AT3G59880	protein_coding_gene-mRNA	34	23	24	10	3	8	49.2408	34.5888	29.0326	23.8606	4.51588	10.8938	-1.49184	0.000901994	0.0247065
Chr3	+	22144354	3UTR	AT3G59940.1	AT3G59940	protein_coding_gene-mRNA	337	481	550	125	163	330	488.063	723.357	665.33	298.257	245.363	449.371	-0.892224	0.0007807	0.0224562
Chr3	+	22269869	3UTR	AT3G60245.1	AT3G60245	protein_coding_gene-mRNA	940	1383	954	825	3041	2864	1361.36	2079.84	1154.05	1968.5	4577.6	3899.99	1.16207	2.75626e-06	0.000345559
Chr3	+	22435954	3UTR	AT3G60690.1	AT3G60690	protein_coding_gene-mRNA	62	67	116	26	35	30	89.7921	100.759	140.324	62.0375	52.6853	40.8519	-1.0755	0.000161872	0.00758423
Chr3	+	22612767	3UTR	AT3G61110.1	AT3G61110	protein_coding_gene-mRNA	254	423	360	316	815	750	367.858	636.133	435.489	753.994	1226.81	1021.3	1.04165	2.57056e-05	0.00197849
Chr3	+	22664422	3UTR	AT3G61220.1	AT3G61220	protein_coding_gene-mRNA	375	276	399	163	193	183	543.097	415.066	482.667	388.927	290.522	249.196	-0.64452	0.000139153	0.0067789
Chr3	+	22683745	3UTR	AT3G61280.1	AT3G61280	protein_coding_gene-mRNA	41	14	56	2	0	6	59.3786	21.0541	67.7427	4.77211	0	8.17038	-2.76633	5.50161e-06	0.000625086
Chr3	+	22735278	3UTR	AT3G61430.2	AT3G61430	protein_coding_gene-mRNA	3065	2845	3196	1111	1724	1825	4438.92	4278.48	3866.17	2650.91	2595.13	2485.16	-0.699772	4.94367e-09	1.95372e-06
Chr3	+	22838971	3UTR	AT3G61700.1	AT3G61700	protein_coding_gene-mRNA	35	34	47	51	69	56	50.6891	51.1313	56.8555	121.689	103.865	76.2568	0.881795	0.00160864	0.036836
Chr3	+	23091565	3UTR	AT3G62410.1	AT3G62410	protein_coding_gene-mRNA	3136	3417	3828	1197	1995	1904	4541.74	5138.69	4630.7	2856.11	3003.06	2592.73	-0.755044	7.81025e-08	1.86561e-05
Chr3	+	23137167	3UTR	AT3G62550.1	AT3G62550	protein_coding_gene-mRNA	19	12	95	3	3	4	27.5169	18.0463	114.921	7.15817	4.51588	5.44692	-2.21478	0.0012871	0.0313228
Chr3	+	23147885	3UTR	AT3G62580.1	AT3G62580	protein_coding_gene-mRNA	365	277	355	133	170	224	528.615	416.569	429.44	317.346	255.9	305.027	-0.642644	0.000412374	0.014225
Chr3	+	23456053	3UTR	AT3G63520.1	AT3G63520	protein_coding_gene-mRNA	1606	1532	2134	761	986	951	2325.9	2303.91	2581.48	1815.79	1484.22	1295	-0.651363	5.76754e-07	9.6191e-05
Chr3	-	16701	3UTR	AT3G01060.1	AT3G01060	protein_coding_gene-mRNA	784	873	1036	432	613	638	1135.44	1312.87	1253.24	1030.78	922.745	868.783	-0.395436	0.000181798	0.00824168
Chr3	-	31236	3UTR	AT3G01090.3	AT3G01090	protein_coding_gene-mRNA	4	5	3	13	13	20	5.79304	7.5193	3.62907	31.0187	19.5688	27.2346	1.9064	0.000232631	0.00963594
Chr3	-	340575	3UTR	AT3G02020.1	AT3G02020	protein_coding_gene-mRNA	435	451	629	184	102	179	629.993	678.241	760.896	439.034	153.54	243.75	-1.2883	1.57678e-06	0.000225703
Chr3	-	364005	3UTR	AT3G02080.1	AT3G02080	protein_coding_gene-mRNA	502	693	478	315	1158	1167	727.026	1042.18	578.232	751.608	1743.13	1589.14	0.786241	0.00168714	0.0377716
Chr3	-	790183	3UTR	AT3G03341.1	AT3G03341	protein_coding_gene-mRNA	10	19	14	0	2	3	14.4826	28.5734	16.9357	0	3.01059	4.08519	-2.22425	0.00135157	0.032517
Chr3	-	824551	3UTR	AT3G03470.1	AT3G03470	protein_coding_gene-mRNA	46	21	63	10	12	11	66.6199	31.5811	76.2106	23.8606	18.0635	14.979	-1.48379	0.000534215	0.0170377
Chr3	-	837876	3UTR	AT3G03520.1	AT3G03520	protein_coding_gene-mRNA	63	50	67	11	15	31	91.2403	75.193	81.0493	26.2466	22.5794	42.2136	-1.3501	6.95181e-05	0.00425512
Chr3	-	1393294	3UTR	AT3G05030.1	AT3G05030	protein_coding_gene-mRNA	171	129	249	64	58	113	247.652	193.998	301.213	152.708	87.307	153.875	-0.899937	0.000949677	0.0255766
Chr3	-	1413012	3UTR	AT3G05060.1	AT3G05060	protein_coding_gene-mRNA	13	47	22	30	74	81	18.8274	70.6815	26.6132	71.5817	111.392	110.3	1.26905	0.00254927	0.0499388
Chr3	-	1458135	AMB	AT3G05165.x	AT3G05165	protein_coding_gene-mRNA	143	106	160	30	66	81	207.101	159.409	193.551	71.5817	99.3494	110.3	-0.951694	4.31147e-05	0.00297806
Chr3	-	1860042	3UTR	AT3G06145.1	AT3G06145	protein_coding_gene-mRNA	369	304	362	90	136	183	534.408	457.174	437.908	214.745	204.72	249.196	-1.07292	6.71635e-06	0.000718724
Chr3	-	2114271	3UTR	AT3G06680.2	AT3G06680	protein_coding_gene-mRNA	124	234	150	142	490	367	179.584	351.903	181.454	338.82	737.594	499.755	1.11521	0.000264231	0.0104845
Chr3	-	2117353	3UTR	AT3G06700.3	AT3G06700	protein_coding_gene-mRNA	492	654	486	337	1032	1218	712.544	983.525	587.91	804.101	1553.46	1658.59	0.806342	0.000223526	0.0094062
Chr3	-	2229770	CDS	AT3G07050.1	AT3G07050	protein_coding_gene-mRNA	6	8	8	13	84	26	8.68956	12.0309	9.67753	31.0187	126.445	35.405	2.16878	0.00196342	0.0417916
Chr3	-	2327872	3UTR	AT3G07310.1	AT3G07310	protein_coding_gene-mRNA	660	577	770	272	394	394	955.851	867.728	931.462	649.008	593.086	536.521	-0.631298	2.29852e-05	0.00181673
Chr3	-	2416258	3UTR	AT3G07568.1	AT3G07568	protein_coding_gene-mRNA	68	56	52	61	110	146	98.4816	84.2162	62.9039	145.549	165.582	198.812	1.03959	0.000209515	0.00896182
Chr3	-	2459515	3UTR	AT3G07700.3	AT3G07700	protein_coding_gene-mRNA	363	295	336	109	171	164	525.718	443.639	406.456	260.08	257.405	223.324	-0.887575	2.35714e-07	4.70884e-05
Chr3	-	2605469	3UTR	AT3G08580.1	AT3G08580	protein_coding_gene-mRNA	1061	1179	1254	762	1855	2032	1536.6	1773.05	1516.95	1818.18	2792.32	2767.03	0.610148	9.87168e-05	0.00534099
Chr3	-	2664201	3UTR	AT3G08770.1	AT3G08770	protein_coding_gene-mRNA	24	11	36	53	93	82	34.7582	16.5425	43.5489	126.461	139.992	111.662	1.83211	0.000970653	0.0258732
Chr3	-	2823216	3UTR	AT3G09200.1	AT3G09200	protein_coding_gene-mRNA	601	800	602	427	1640	1837	870.404	1203.09	728.234	1018.85	2468.68	2501.5	1.07289	5.12812e-05	0.00335686
Chr3	-	2840487	3UTR	AT3G09260.1	AT3G09260	protein_coding_gene-mRNA	0	0	0	39	2	7	0	0	0	93.0562	3.01059	9.53211	3.20837	0.00013273	0.0066107
Chr3	-	2889495	3UTR	AT3G09390.1	AT3G09390	protein_coding_gene-mRNA	1364	1131	2449	660	536	711	1975.43	1700.87	2962.53	1574.8	806.837	968.19	-0.964128	0.000461369	0.0153612
Chr3	-	3533341	3UTR	AT3G11280.2	AT3G11280	protein_coding_gene-mRNA	80	53	71	21	33	25	115.861	79.7046	85.8881	50.1072	49.6747	34.0432	-1.05384	0.000320311	0.0119951
Chr3	-	3623576	3UTR	AT3G11510.1	AT3G11510	protein_coding_gene-mRNA	881	1072	748	572	1805	2220	1275.92	1612.14	904.849	1364.82	2717.05	3023.04	0.889199	0.000358023	0.0129651
Chr3	-	3678848	3UTR	AT3G11660.1	AT3G11660	protein_coding_gene-mRNA	346	305	452	84	105	142	501.098	458.678	546.78	200.429	158.056	193.366	-1.43312	4.52475e-13	4.83856e-10
Chr3	-	3778017	3UTR	AT3G11940.2	AT3G11940	protein_coding_gene-mRNA	309	441	423	295	942	794	447.512	663.203	511.699	703.887	1417.99	1081.21	0.973871	9.4091e-07	0.000144436
Chr3	-	4658185	3UTR	AT3G14067.1	AT3G14067	protein_coding_gene-mRNA	2656	2282	3893	1258	1378	1807	3846.58	3431.81	4709.33	3001.66	2074.29	2460.64	-0.660211	0.00219166	0.0453783
Chr3	-	4676117	3UTR	AT3G14110.3	AT3G14110	protein_coding_gene-mRNA	713	846	687	698	1535	1688	1032.61	1272.27	831.058	1665.47	2310.63	2298.6	0.984879	2.02932e-05	0.00168036
Chr3	-	5180667	3UTR	AT3G15353.1	AT3G15353	protein_coding_gene-mRNA	6796	4697	9313	2545	2728	3312	9842.37	7063.63	11265.9	6072.52	4106.44	4510.05	-0.928289	1.80012e-06	0.000249639
Chr3	-	5196566	3UTR	AT3G15390.1	AT3G15390	protein_coding_gene-mRNA	64	24	54	7	16	23	92.6886	36.0927	65.3233	16.7024	24.0847	31.3198	-1.31467	0.00136208	0.0327096
Chr3	-	5356706	3UTR	AT3G15840.3	AT3G15840	protein_coding_gene-mRNA	860	546	844	282	243	351	1245.5	821.108	1020.98	672.868	365.786	477.967	-1.02124	2.353e-07	4.70884e-05
Chr3	-	5380220	intergenic.igt	AT3G15920.igt	AT3G15920.igt	protein_coding_gene-protein_coding_gene	31	21	26	1	5	11	44.896	31.5811	31.452	2.38606	7.52647	14.979	-1.77733	0.000318374	0.0119581
Chr3	-	5853295	CDS	AT3G17170.1	AT3G17170	protein_coding_gene-mRNA	86	61	31	59	263	268	124.55	91.7355	37.5004	140.777	395.892	364.943	1.7074	0.000233226	0.00963594
Chr3	-	6091137	3UTR	AT3G17800.1	AT3G17800	protein_coding_gene-mRNA	4072	3020	5146	1369	2641	1963	5897.31	4541.66	6225.07	3266.51	3975.48	2673.07	-0.73919	0.000225693	0.00947544
Chr3	-	6142134	3UTR	AT3G17930.1	AT3G17930	protein_coding_gene-mRNA	455	406	601	212	373	351	658.958	610.567	727.024	505.844	561.474	477.967	-0.370096	0.000831175	0.0234626
Chr3	-	6210910	3UTR	AT3G18130.1	AT3G18130	protein_coding_gene-mRNA	39	92	32	74	146	201	56.4821	138.355	38.7101	176.568	219.773	273.708	1.44393	0.000377621	0.01354
Chr3	-	6399604	3UTR	AT3G18600.1	AT3G18600	protein_coding_gene-mRNA	4	1	6	4	34	36	5.79304	1.50386	7.25815	9.54423	51.18	49.0223	2.53232	2.08792e-06	0.000275045
Chr3	-	6847024	3UTR	AT3G19710.1	AT3G19710	protein_coding_gene-mRNA	1968	1710	2935	667	416	884	2850.17	2571.6	3550.44	1591.5	626.202	1203.77	-1.36404	5.2324e-08	1.2854e-05
Chr3	-	6879659	3UTR	AT3G19820.1	AT3G19820	protein_coding_gene-mRNA	562	550	547	486	900	991	813.922	827.123	661.701	1159.62	1354.76	1349.47	0.748048	3.24676e-09	1.47557e-06
Chr3	-	7140521	3UTR	AT3G20470.1	AT3G20470	protein_coding_gene-mRNA	807	851	1427	315	302	515	1168.75	1279.79	1726.23	751.608	454.599	701.291	-1.11325	9.38013e-07	0.000144436
Chr3	-	7795046	3UTR	AT3G22120.1	AT3G22120	protein_coding_gene-mRNA	540	449	627	980	2394	2431	782.06	675.234	758.476	2338.34	3603.67	3310.36	2.02379	1.14127e-16	2.59339e-13
Chr3	-	7844004	3UTR	AT3G22230.1	AT3G22230	protein_coding_gene-mRNA	436	588	464	303	868	979	631.441	884.27	561.297	722.975	1306.59	1333.13	0.689702	0.00138439	0.0330708
Chr3	-	7890904	3UTR	AT3G22320.1	AT3G22320	protein_coding_gene-mRNA	95	72	80	61	114	184	137.585	108.278	96.7753	145.549	171.603	250.558	0.73348	0.00160026	0.0367313
Chr3	-	8033031	3UTR	AT3G22740.1	AT3G22740	protein_coding_gene-mRNA	27	29	60	9	1	18	39.103	43.612	72.5815	21.4745	1.50529	24.5111	-1.56838	0.000784755	0.0225017
Chr3	-	8376532	3UTR	AT3G23400.1	AT3G23400	protein_coding_gene-mRNA	1558	2042	1999	741	1131	1156	2256.39	3070.88	2418.17	1768.07	1702.49	1574.16	-0.613677	0.000185594	0.00837201
Chr3	-	8606557	3UTR	AT3G23830.1	AT3G23830	protein_coding_gene-mRNA	20	49	25	20	103	86	28.9652	73.6892	30.2423	47.7211	155.045	117.109	1.22448	0.00197012	0.0418397
Chr3	-	8695784	CDS	AT3G24080.2	AT3G24080	protein_coding_gene-mRNA	75	47	51	66	184	148	108.619	70.6815	61.6943	157.48	276.974	201.536	1.32235	0.00180768	0.0395002
Chr3	-	8885848	3UTR	AT3G24460.1	AT3G24460	protein_coding_gene-mRNA	105	54	81	16	27	30	152.067	81.2085	97.985	38.1769	40.6429	40.8519	-1.39069	0.000150098	0.00718063
Chr3	-	8900842	3UTR	AT3G24480.1	AT3G24480	protein_coding_gene-mRNA	127	144	146	147	243	255	183.929	216.556	176.615	350.75	365.786	347.241	0.86739	0.00032361	0.0120799
Chr3	-	9106037	3UTR	AT3G24982.1	AT3G24982	protein_coding_gene-mRNA	6	37	14	0	0	0	8.68956	55.6429	16.9357	0	0	0	-2.98823	9.09555e-05	0.00501055
Chr3	-	9269417	3UTR	AT3G25520.2	AT3G25520	protein_coding_gene-mRNA	495	490	427	295	847	1111	716.888	736.892	516.538	703.887	1274.98	1512.88	0.817581	0.000226268	0.00947771
Chr3	-	9308799	3UTR	AT3G25610.1	AT3G25610	protein_coding_gene-mRNA	26	23	49	2	9	8	37.6547	34.5888	59.2749	4.77211	13.5476	10.8938	-1.88992	8.9439e-05	0.00495705
Chr3	-	9573434	3UTR	AT3G26170.1	AT3G26170	protein_coding_gene-mRNA	35	1	9	0	1	0	50.6891	1.50386	10.8872	0	1.50529	0	-2.72419	4.23212e-05	0.00293648
Chr3	-	9644314	3UTR	AT3G26320.1	AT3G26320	protein_coding_gene-mRNA	10	17	13	2	3	3	14.4826	25.5656	15.726	4.77211	4.51588	4.08519	-1.70185	0.00188654	0.0405383
Chr3	-	9711138	AMB	AT3G26510.x	AT3G26510	protein_coding_gene-mRNA	151	130	157	55	95	62	218.687	195.502	189.922	131.233	143.003	84.4272	-0.746659	0.00237358	0.0476262
Chr3	-	9711742	3UTR	AT3G26510.2	AT3G26510	protein_coding_gene-mRNA	123	112	164	47	54	77	178.136	168.432	198.389	112.145	81.2859	104.853	-0.859213	0.000436473	0.0149148
Chr3	-	9944667	3UTR	AT3G26960.1	AT3G26960	protein_coding_gene-mRNA	15	16	11	0	5	2	21.7239	24.0618	13.3066	0	7.52647	2.72346	-2.0017	0.00111138	0.0285768
Chr3	-	9979873	3UTR	AT3G27060.1	AT3G27060	protein_coding_gene-mRNA	76	59	42	70	212	116	110.068	88.7278	50.807	167.024	319.122	157.961	1.31104	0.000551894	0.017438
Chr3	-	10027052	3UTR	AT3G27180.1	AT3G27180	protein_coding_gene-mRNA	8	11	21	12	71	48	11.5861	16.5425	25.4035	28.6327	106.876	65.363	1.75736	0.000278396	0.0108372
Chr3	-	10129274	3UTR	AT3G27360.1	AT3G27360	protein_coding_gene-mRNA	42	60	34	45	169	101	60.8269	90.2316	41.1295	107.373	254.395	137.535	1.32022	0.00103379	0.0270019
Chr3	-	10788700	3UTR	AT3G28740.1	AT3G28740	protein_coding_gene-mRNA	54	135	97	13	19	12	78.206	203.021	117.34	31.0187	28.6006	16.3408	-2.16843	3.64849e-06	0.000442173
Chr3	-	10788866	CDS	AT3G28740.1	AT3G28740	protein_coding_gene-mRNA	10	28	10	2	0	2	14.4826	42.1081	12.0969	4.77211	0	2.72346	-2.35242	0.00124519	0.0307142
Chr3	-	10896254	AMB	AT3G28890.x	AT3G28890	protein_coding_gene-mRNA	0	9	27	1	0	0	0	13.5347	32.6617	2.38606	0	0	-2.37073	0.00241278	0.0481471
Chr3	-	10902687	3UTR	AT3G28900.1	AT3G28900	protein_coding_gene-mRNA	37	73	68	35	195	151	53.5856	109.782	82.259	83.512	293.532	205.621	1.20169	0.00114487	0.0291603
Chr3	-	15222269	3UTR	AT3G43270.1	AT3G43270	protein_coding_gene-mRNA	65	65	119	18	40	40	94.1369	97.751	143.953	42.949	60.2117	54.4692	-1.03493	0.0017236	0.0383942
Chr3	-	15799992	3UTR	AT3G44010.1	AT3G44010	protein_coding_gene-mRNA	276	292	345	266	602	624	399.72	439.127	417.344	634.691	906.187	849.719	0.929054	2.25339e-10	1.41257e-07
Chr3	-	16471469	3UTR	AT3G45030.1	AT3G45030	protein_coding_gene-mRNA	180	245	186	191	612	573	260.687	368.446	225.003	455.737	921.24	780.271	1.31383	2.8836e-07	5.51799e-05
Chr3	-	16733849	3UTR	AT3G45600.1	AT3G45600	protein_coding_gene-mRNA	110	85	145	36	24	50	159.309	127.828	175.405	85.8981	36.127	68.0865	-1.2674	1.58758e-05	0.00141474
Chr3	-	17092937	3UTR	AT3G46450.1	AT3G46450	protein_coding_gene-mRNA	384	277	432	167	219	197	556.132	416.569	522.587	398.472	329.659	268.261	-0.592084	0.000844731	0.0236919
Chr3	-	17215815	3UTR	AT3G46740.1	AT3G46740	protein_coding_gene-mRNA	16	29	8	21	43	70	23.1722	43.612	9.67753	50.1072	64.7276	95.3211	1.41728	0.000441818	0.0149847
Chr3	-	17453521	3UTR	AT3G47370.1	AT3G47370	protein_coding_gene-mRNA	158	246	192	120	354	404	228.825	369.95	232.261	286.327	532.874	550.139	0.719516	0.00176606	0.0389799
Chr3	-	17496315	3UTR	AT3G47480.1	AT3G47480	protein_coding_gene-mRNA	49	82	141	20	18	25	70.9647	123.317	170.566	47.7211	27.0953	34.0432	-1.63634	0.00013323	0.00661745
Chr3	-	18052599	3UTR	AT3G48740.1	AT3G48740	protein_coding_gene-mRNA	243	253	330	79	84	99	351.927	380.477	399.198	188.499	126.445	134.811	-1.34808	1.4716e-17	4.4587e-14
Chr3	-	18140887	3UTR	AT3G48930.1	AT3G48930	protein_coding_gene-mRNA	438	632	570	339	1264	1260	634.338	950.44	689.524	808.873	1902.69	1715.78	0.94609	8.48303e-05	0.00478923
Chr3	-	18166814	3UTR	AT3G49010.1	AT3G49010	protein_coding_gene-mRNA	440	494	314	247	906	995	637.234	742.907	379.843	589.356	1363.8	1354.92	0.894467	0.00067305	0.0202908
Chr3	-	18855158	3UTR	AT3G50740.1	AT3G50740	protein_coding_gene-mRNA	42	48	97	27	9	17	60.8269	72.1853	117.34	64.4235	13.5476	23.1494	-1.30542	0.000394733	0.0138798
Chr3	-	18893931	3UTR	AT3G50830.1	AT3G50830	protein_coding_gene-mRNA	132	163	205	61	48	83	191.17	245.129	247.987	145.549	72.2541	113.024	-1.05088	8.00688e-06	0.000831755
Chr3	-	18896263	3UTR	AT3G50840.1	AT3G50840	protein_coding_gene-mRNA	16	37	21	3	5	4	23.1722	55.6429	25.4035	7.15817	7.52647	5.44692	-1.97301	5.96987e-05	0.00377
Chr3	-	19251370	3UTR	AT3G51895.1	AT3G51895	protein_coding_gene-mRNA	512	406	607	209	212	250	741.509	610.567	734.283	498.686	319.122	340.432	-0.852632	3.967e-06	0.000474448
Chr3	-	19310537	3UTR	AT3G52060.2	AT3G52060	protein_coding_gene-mRNA	135	120	190	57	77	83	195.515	180.463	229.841	136.005	115.908	113.024	-0.727209	0.00189451	0.0405988
Chr3	-	19627275	3UTR	AT3G52930.1	AT3G52930	protein_coding_gene-mRNA	117	183	144	90	366	311	169.446	275.207	174.196	214.745	550.937	423.498	0.931304	0.000552522	0.017438
Chr3	-	19660596	3UTR	AT3G53020.1	AT3G53020	protein_coding_gene-mRNA	572	633	521	388	1082	1238	828.404	951.944	630.249	925.79	1628.73	1685.82	0.809854	3.14642e-05	0.00232515
Chr3	-	19734317	intron	AT3G53235.1	AT3G53235	protein_coding_gene-mRNA	121	101	237	39	31	49	175.239	151.89	286.697	93.0562	46.6641	66.7247	-1.55895	1.42197e-07	3.07739e-05
Chr3	-	19803699	AMB	AT3G53420.x	AT3G53420	protein_coding_gene-mRNA	2375	2607	2852	1021	1425	2010	3439.62	3920.57	3450.04	2436.16	2145.04	2737.08	-0.558279	0.000194615	0.00858715
Chr3	-	19819307	AMB	AT3G53460.x	AT3G53460	protein_coding_gene-mRNA	149	194	53	92	781	678	215.791	291.749	64.1136	219.517	1175.63	923.253	1.8879	2.36985e-05	0.00184899
Chr3	-	19924598	3UTR	AT3G53780.1	AT3G53780	protein_coding_gene-mRNA	54	110	61	23	21	29	78.206	165.425	73.7912	54.8793	31.6112	39.4902	-1.28112	0.000768795	0.0222546
Chr3	-	19955392	3UTR	AT3G53890.2	AT3G53890	protein_coding_gene-mRNA	362	537	353	283	728	846	524.27	807.573	427.021	675.254	1095.85	1152.02	0.725413	0.00157124	0.0362943
Chr3	-	20140190	3UTR	AT3G54400.1	AT3G54400	protein_coding_gene-mRNA	53	58	54	33	106	206	76.7578	87.2239	65.3233	78.7399	159.561	280.516	1.14866	0.00164046	0.0371846
Chr3	-	20473557	3UTR	AT3G55240.1	AT3G55240	protein_coding_gene-mRNA	121	108	154	33	4	59	175.239	162.417	186.292	78.7399	6.02117	80.342	-1.52209	0.00120821	0.0301704
Chr3	-	20790693	3UTR	AT3G56020.1	AT3G56020	protein_coding_gene-mRNA	814	1033	733	611	1804	1741	1178.88	1553.49	886.704	1457.88	2715.55	2370.77	0.845643	4.38775e-05	0.00298745
Chr3	-	20803207	3UTR	AT3G56060.1	AT3G56060	protein_coding_gene-mRNA	171	207	156	73	89	108	247.652	311.299	188.712	174.182	133.971	147.067	-0.711041	0.000879597	0.0243382
Chr3	-	20863284	3UTR	AT3G56240.1	AT3G56240	protein_coding_gene-mRNA	439	378	553	189	240	251	635.786	568.459	668.959	450.965	361.27	341.794	-0.699737	7.59941e-05	0.00449999
Chr3	-	20892151	3UTR	AT3G56340.1	AT3G56340	protein_coding_gene-mRNA	343	349	302	207	673	706	496.753	524.847	365.327	493.914	1013.06	961.381	0.820956	0.000824651	0.0233147
Chr3	-	21154398	CDS	AT3G57150.1	AT3G57150	protein_coding_gene-mRNA	14	12	33	17	85	69	20.2756	18.0463	39.9198	40.563	127.95	93.9593	1.5833	0.00161451	0.036872
Chr3	-	21196568	3UTR	AT3G57290.1	AT3G57290	protein_coding_gene-mRNA	63	112	88	79	170	157	91.2403	168.432	106.453	188.499	255.9	213.792	0.835556	0.00137114	0.0328406
Chr3	-	21301430	3UTR	AT3G57540.1	AT3G57540	protein_coding_gene-mRNA	24	14	26	2	4	8	34.7582	21.0541	31.452	4.77211	6.02117	10.8938	-1.69313	0.000234664	0.00965147
Chr3	-	21301492	3UTR	AT3G57540.1	AT3G57540	protein_coding_gene-mRNA	27	14	15	0	3	1	39.103	21.0541	18.1454	0	4.51588	1.36173	-2.6919	2.6915e-06	0.000339783
Chr3	-	21311022	3UTR	AT3G57560.1	AT3G57560	protein_coding_gene-mRNA	29	63	49	45	109	98	41.9995	94.7432	59.2749	107.373	164.077	133.449	1.02159	0.00188213	0.0404913
Chr3	-	21430987	3UTR	AT3G57880.1	AT3G57880	protein_coding_gene-mRNA	11	21	17	21	40	40	15.9309	31.5811	20.5648	50.1072	60.2117	54.4692	1.2131	0.00212528	0.0444596
Chr3	-	21475812	3UTR	AT3G58010.1	AT3G58010	protein_coding_gene-mRNA	198	199	290	75	127	134	286.755	299.268	350.81	178.954	191.172	182.472	-0.751062	0.000261771	0.0104588
Chr3	-	21828004	3UTR	AT3G59060.1	AT3G59060	protein_coding_gene-mRNA	682	713	976	352	377	648	987.713	1072.25	1180.66	839.892	567.496	882.401	-0.499129	0.00196352	0.0417916
Chr3	-	21995677	3UTR	AT3G59540.1	AT3G59540	protein_coding_gene-mRNA	232	356	261	174	651	628	335.996	535.374	315.729	415.174	979.946	855.166	0.907195	0.000631437	0.0192599
Chr3	-	22242502	AMB	AT3G60180.x	AT3G60180	protein_coding_gene-mRNA	40	61	83	20	13	20	57.9304	91.7355	100.404	47.7211	19.5688	27.2346	-1.38828	7.2171e-05	0.00435879
Chr3	-	22460344	3UTR	AT3G60770.1	AT3G60770	protein_coding_gene-mRNA	295	335	217	235	492	601	427.237	503.793	262.503	560.723	740.604	818.399	0.8212	0.000266456	0.0105074
Chr3	-	22657472	3UTR	AT3G61200.1	AT3G61200	protein_coding_gene-mRNA	542	422	1078	228	323	428	784.957	634.629	1304.05	544.021	486.21	582.82	-0.742741	0.00172762	0.0383942
Chr3	-	23242718	3UTR	AT3G62870.1	AT3G62870	protein_coding_gene-mRNA	347	547	479	301	926	893	502.546	822.612	579.442	718.203	1393.9	1216.02	0.790248	0.00229466	0.046713
Chr4	+	162941	3UTR	AT4G00360.1	AT4G00360	protein_coding_gene-mRNA	1194	1456	1833	590	642	930	1729.22	2189.62	2217.36	1407.77	966.398	1266.41	-0.745092	0.000186224	0.00837961
Chr4	+	336301	3UTR	AT4G00780.1	AT4G00780	protein_coding_gene-mRNA	853	665	1041	255	366	358	1235.37	1000.07	1259.29	608.445	550.937	487.499	-1.08805	2.08521e-18	7.5814e-15
Chr4	+	549196	3UTR	AT4G01320.1	AT4G01320	protein_coding_gene-mRNA	53	46	58	48	85	90	76.7578	69.1776	70.1621	114.531	127.95	122.556	0.746337	0.00179354	0.0393302
Chr4	+	1109590	3UTR	AT4G02510.1	AT4G02510	protein_coding_gene-mRNA	154	131	153	106	258	290	223.032	197.006	185.083	252.922	388.366	394.902	0.773191	0.000584726	0.0182641
Chr4	+	1376253	3UTR	AT4G03100.1	AT4G03100	protein_coding_gene-mRNA	19	26	28	51	96	87	27.5169	39.1004	33.8714	121.689	144.508	118.47	1.84341	7.04327e-05	0.00429663
Chr4	+	1417304	3UTR	AT4G03210.2	AT4G03210	protein_coding_gene-mRNA	143	115	121	143	231	291	207.101	172.944	146.373	341.206	347.723	396.263	1.01534	0.000710656	0.0209724
Chr4	+	1933688	3UTR	AT4G04020.1	AT4G04020	protein_coding_gene-mRNA	1735	1806	1821	465	608	1107	2512.73	2715.97	2202.85	1109.52	915.218	1507.43	-1.04507	0.00013037	0.00652894
Chr4	+	2037808	AMB	AT4G04223.x	AT4G04223	other_RNA-ncRNA	19	24	44	8	1	13	27.5169	36.0927	53.2264	19.0885	1.50529	17.7025	-1.48369	0.00201044	0.0424872
Chr4	+	2077470	intergenic.igt	AT4G04293.igt	AT4G04293.igt	transposable_element_gene-transposable_element_gene	15	22	25	0	6	6	21.7239	33.0849	30.2423	0	9.03176	8.17038	-1.8546	0.000182801	0.0082665
Chr4	+	2326971	3UTR	AT4G04610.1	AT4G04610	protein_coding_gene-mRNA	581	466	870	231	268	336	841.439	700.799	1052.43	551.179	403.419	457.541	-0.87332	7.21325e-06	0.000753619
Chr4	+	2446999	3UTR	AT4G04830.2	AT4G04830	protein_coding_gene-mRNA	63	44	92	15	28	13	91.2403	66.1699	111.292	35.7909	42.1482	17.7025	-1.43881	2.02285e-05	0.00168036
Chr4	+	2662894	3UTR	AT4G05150.1	AT4G05150	protein_coding_gene-mRNA	77	81	148	30	25	47	111.516	121.813	179.034	71.5817	37.6323	64.0013	-1.23402	6.82583e-06	0.000725653
Chr4	+	3061270	intergenic.igt	AT4G05918.igt	AT4G05918.igt	transposable_element_gene-transposable_element_gene	5	0	8	20	32	13	7.2413	0	9.67753	47.7211	48.1694	17.7025	2.31014	0.00019458	0.00858715
Chr4	+	3361364	3UTR	AT4G06536.1	AT4G06536	protein_coding_gene-mRNA	32	46	77	13	6	18	46.3443	69.1776	93.1462	31.0187	9.03176	24.5111	-1.57429	0.00183296	0.0397631
Chr4	+	5240966	3UTR	AT4G08290.1	AT4G08290	protein_coding_gene-mRNA	69	48	117	5	4	2	99.9299	72.1853	141.534	11.9303	6.02117	2.72346	-3.50835	1.49073e-15	2.46364e-12
Chr4	+	5248343	3UTR	AT4G08300.1	AT4G08300	protein_coding_gene-mRNA	39	33	50	2	0	4	56.4821	49.6274	60.4846	4.77211	0	5.44692	-3.30841	6.61664e-13	6.33073e-10
Chr4	+	6175089	3UTR	AT4G09800.1	AT4G09800	protein_coding_gene-mRNA	707	595	599	438	929	1057	1023.92	894.797	724.605	1045.09	1398.42	1439.35	0.55664	0.000146697	0.00709254
Chr4	+	7005998	3UTR	AT4G11570.2	AT4G11570	protein_coding_gene-mRNA	988	910	1272	423	550	673	1430.88	1368.51	1538.73	1009.3	827.911	916.444	-0.651255	0.000191713	0.00855916
Chr4	+	7454407	3UTR	AT4G12600.2	AT4G12600	protein_coding_gene-mRNA	35	28	23	18	95	88	50.6891	42.1081	27.8229	42.949	143.003	119.832	1.29791	0.000693542	0.0207026
Chr4	+	7489650	3UTR	AT4G12720.2	AT4G12720	protein_coding_gene-mRNA	218	265	355	96	132	214	315.721	398.523	429.44	229.061	198.699	291.41	-0.656318	0.00212412	0.0444596
Chr4	+	7868721	3UTR	AT4G13530.2	AT4G13530	protein_coding_gene-mRNA	796	526	995	295	375	285	1152.81	791.031	1203.64	703.887	564.485	388.093	-0.916372	5.5281e-05	0.00358055
Chr4	+	8012754	AMB	AT4G13830.x	AT4G13830	protein_coding_gene-mRNA	403	329	330	87	48	146	583.649	494.77	399.198	207.587	72.2541	198.812	-1.58923	9.39485e-09	3.22243e-06
Chr4	+	8022211	3UTR	AT4G13850.3	AT4G13850	protein_coding_gene-mRNA	755	705	856	447	1460	1259	1093.44	1060.22	1035.5	1066.57	2197.73	1714.42	0.63834	0.00078016	0.0224562
Chr4	+	8038345	pseudogenic_exon	AT4G13900.1	AT4G13900	pseudogene-pseudogenic_transcript	69	58	60	5	11	11	99.9299	87.2239	72.5815	11.9303	16.5582	14.979	-2.36494	9.07914e-09	3.17403e-06
Chr4	+	8046566	3UTR	AT4G13920.1	AT4G13920	protein_coding_gene-mRNA	30	15	82	14	4	4	43.4478	22.5579	99.1947	33.4048	6.02117	5.44692	-1.74488	0.0011544	0.0292477
Chr4	+	8572489	3UTR	AT4G15000.2	AT4G15000	protein_coding_gene-mRNA	273	375	270	250	719	852	395.375	563.948	326.617	596.514	1082.31	1160.19	1.12952	7.43767e-07	0.000120723
Chr4	+	8875256	3UTR	AT4G15540.1	AT4G15540	protein_coding_gene-mRNA	29	1	11	0	0	0	41.9995	1.50386	13.3066	0	0	0	-3.09345	0.000125574	0.00638808
Chr4	+	8977118	intergenic.pm	AT4G15735.igt	AT4G15735.igt	protein_coding_gene-protein_coding_gene	14	7	13	0	0	2	20.2756	10.527	15.726	0	0	2.72346	-2.37925	0.00163707	0.037154
Chr4	+	9173053	3UTR	AT4G16190.1	AT4G16190	protein_coding_gene-mRNA	1593	1003	2375	651	587	663	2307.08	1508.37	2873.02	1553.32	883.607	902.827	-0.987433	2.01125e-05	0.00168036
Chr4	+	9700401	3UTR	AT4G17340.1	AT4G17340	protein_coding_gene-mRNA	450	486	532	122	136	251	651.717	730.876	643.556	291.099	204.72	341.794	-1.2529	4.00044e-09	1.69126e-06
Chr4	+	10057728	3UTR	AT4G18160.1	AT4G18160	protein_coding_gene-mRNA	23	37	53	6	3	19	33.31	55.6429	64.1136	14.3163	4.51588	25.8729	-1.58078	0.00108039	0.0280979
Chr4	+	10303365	3UTR	AT4G18730.1	AT4G18730	protein_coding_gene-mRNA	195	317	184	161	540	575	282.411	476.724	222.583	384.155	812.859	782.994	0.993233	0.000329297	0.012267
Chr4	+	10483802	3UTR	AT4G19170.1	AT4G19170	protein_coding_gene-mRNA	686	484	739	113	142	202	993.506	727.869	893.962	269.624	213.752	275.069	-1.76037	1.71183e-18	7.5814e-15
Chr4	+	10500670	3UTR	AT4G19200.1	AT4G19200	protein_coding_gene-mRNA	828	585	972	310	489	592	1199.16	879.759	1175.82	739.678	736.089	806.144	-0.507059	0.00238331	0.0477021
Chr4	+	10775845	3UTR	AT4G19840.1	AT4G19840	protein_coding_gene-mRNA	636	404	669	163	170	166	921.093	607.56	809.283	388.927	255.9	226.047	-1.42871	2.22389e-15	3.36901e-12
Chr4	+	10991415	CDS	AT4G20360.1	AT4G20360	protein_coding_gene-mRNA	49	18	31	86	245	90	70.9647	27.0695	37.5004	205.201	368.797	122.556	2.08777	0.000244284	0.0099126
Chr4	+	11268877	3UTR	AT4G21110.1	AT4G21110	protein_coding_gene-mRNA	106	67	97	82	125	139	153.516	100.759	117.34	195.657	188.162	189.28	0.614811	0.00254479	0.0499048
Chr4	+	11477702	3UTR	AT4G21580.3	AT4G21580	protein_coding_gene-mRNA	123	143	233	55	68	88	178.136	215.052	281.858	131.233	102.36	119.832	-0.915483	0.00102768	0.0269197
Chr4	+	11492156	3UTR	AT4G21620.1	AT4G21620	protein_coding_gene-mRNA	300	238	436	136	203	162	434.478	357.919	527.425	324.504	305.575	220.6	-0.633815	0.00176141	0.0389637
Chr4	+	12319817	3UTR	AT4G23630.1	AT4G23630	protein_coding_gene-mRNA	2623	2127	3498	1267	1752	1797	3798.78	3198.71	4231.5	3023.13	2637.27	2447.03	-0.468588	0.000869839	0.0241417
Chr4	+	12377932	3UTR	AT4G23750.1	AT4G23750	protein_coding_gene-mRNA	5	3	9	16	29	43	7.2413	4.51158	10.8872	38.1769	43.6535	58.5544	2.30215	0.000408891	0.014188
Chr4	+	12593631	3UTR	AT4G24280.1	AT4G24280	protein_coding_gene-mRNA	1798	2404	2158	1783	4505	3165	2603.97	3615.28	2610.51	4254.34	6781.35	4309.87	0.781104	0.00188058	0.0404913
Chr4	+	12642693	3UTR	AT4G24450.1	AT4G24450	protein_coding_gene-mRNA	37	18	47	11	1	7	53.5856	27.0695	56.8555	26.2466	1.50529	9.53211	-1.7489	0.00126309	0.030904
Chr4	+	13076424	3UTR	AT4G25630.1	AT4G25630	protein_coding_gene-mRNA	3	3	1	16	17	19	4.34478	4.51158	1.20969	38.1769	25.59	25.8729	2.47573	0.000175158	0.00802065
Chr4	+	13127905	3UTR	AT4G25800.1	AT4G25800	protein_coding_gene-mRNA	42	47	43	2	20	27	60.8269	70.6815	52.0167	4.77211	30.1059	36.7667	-1.19065	0.00229342	0.046713
Chr4	+	13286677	3UTR	AT4G26230.1	AT4G26230	protein_coding_gene-mRNA	153	168	141	117	371	391	221.584	252.649	170.566	279.169	558.464	532.436	1.079	5.6117e-06	0.000631226
Chr4	+	13727296	3UTR	AT4G27440.2	AT4G27440	protein_coding_gene-mRNA	78	132	55	126	585	495	112.964	198.51	66.533	300.643	880.597	674.056	2.18605	2.51377e-08	7.14029e-06
Chr4	+	14028749	3UTR	AT4G28350.1	AT4G28350	protein_coding_gene-mRNA	8	2	14	0	1	0	11.5861	3.00772	16.9357	0	1.50529	0	-2.29031	0.000698491	0.0207821
Chr4	+	14305721	3UTR	AT4G29020.1	AT4G29020	protein_coding_gene-mRNA	120	60	89	384	841	800	173.791	90.2316	107.663	916.246	1265.95	1089.38	2.65067	0.000345989	0.0127065
Chr4	+	14349705	3UTR	AT4G29110.1	AT4G29110	protein_coding_gene-mRNA	52	27	108	17	20	18	75.3095	40.6042	130.647	40.563	30.1059	24.5111	-1.32947	0.000357782	0.0129651
Chr4	+	14800853	3UTR	AT4G30210.2	AT4G30210	protein_coding_gene-mRNA	343	248	422	121	212	232	496.753	372.957	510.49	288.713	319.122	315.921	-0.572297	0.000275347	0.0107848
Chr4	+	14922455	3UTR	AT4G30530.1	AT4G30530	protein_coding_gene-mRNA	1138	1476	1556	486	530	848	1648.12	2219.7	1882.28	1159.62	797.806	1154.75	-0.870113	0.000200164	0.0087052
Chr4	+	15100106	3UTR	AT4G30993.2	AT4G30993	protein_coding_gene-mRNA	63	57	107	17	38	26	91.2403	85.7201	129.437	40.563	57.2012	35.405	-1.16736	2.00462e-05	0.00168036
Chr4	+	15411721	3UTR	AT4G31870.1	AT4G31870	protein_coding_gene-mRNA	142	117	145	32	71	30	205.653	175.952	175.405	76.3538	106.876	40.8519	-1.26824	0.000107665	0.00570623
Chr4	+	15470496	3UTR	AT4G31985.1	AT4G31985	protein_coding_gene-mRNA	567	762	562	428	1145	1350	821.163	1145.94	679.847	1021.23	1723.56	1838.33	0.783999	0.000243989	0.0099126
Chr4	+	16026294	3UTR	AT4G33220.1	AT4G33220	protein_coding_gene-mRNA	81	94	108	27	41	71	117.309	141.363	130.647	64.4235	61.717	96.6828	-0.765316	0.00229192	0.046713
Chr4	+	16298233	3UTR	AT4G34000.2	AT4G34000	protein_coding_gene-mRNA	581	409	839	262	350	330	841.439	615.079	1014.93	625.147	526.853	449.371	-0.62712	0.000489343	0.0160864
Chr4	+	16453003	3UTR	AT4G34410.1	AT4G34410	protein_coding_gene-mRNA	24	28	18	0	0	0	34.7582	42.1081	21.7744	0	0	0	-3.2649	8.48215e-05	0.00478923
Chr4	+	16550377	3UTR	AT4G34670.1	AT4G34670	protein_coding_gene-mRNA	659	698	643	457	1467	1325	954.403	1049.69	777.832	1090.43	2208.27	1804.29	0.862983	0.000154547	0.00733554
Chr4	+	17098754	3UTR	AT4G36130.1	AT4G36130	protein_coding_gene-mRNA	134	151	134	148	364	349	194.067	227.083	162.099	353.136	547.927	475.244	1.22083	8.51274e-07	0.000135748
Chr4	+	17586326	3UTR	AT4G37400.1	AT4G37400	protein_coding_gene-mRNA	13	14	23	3	0	3	18.8274	21.0541	27.8229	7.15817	0	4.08519	-2.27217	9.06326e-05	0.00500794
Chr4	+	17769607	3UTR	AT4G37790.1	AT4G37790	protein_coding_gene-mRNA	166	149	170	56	87	107	240.411	224.075	205.648	133.619	130.961	145.705	-0.694026	0.000208802	0.00895239
Chr4	+	17903541	AMB	AT4G38160.x	AT4G38160	protein_coding_gene-mRNA	54	88	89	79	190	167	78.206	132.34	107.663	188.499	286.006	227.409	1.12494	1.39147e-05	0.00128404
Chr4	+	17943364	3UTR	AT4G38280.1	AT4G38280	protein_coding_gene-mRNA	55	66	79	16	36	25	79.6543	99.2548	95.5656	38.1769	54.1906	34.0432	-1.07603	0.000526979	0.0169076
Chr4	+	17996080	3UTR	AT4G38460.1	AT4G38460	protein_coding_gene-mRNA	534	457	737	214	327	319	773.371	687.264	891.543	510.616	492.231	434.392	-0.706191	0.000137514	0.00677403
Chr4	+	18258599	3UTR	AT4G39200.2	AT4G39200	protein_coding_gene-mRNA	1101	1340	1065	796	2238	2614	1594.53	2015.17	1288.32	1899.3	3368.85	3559.56	0.841563	1.78182e-05	0.00152997
Chr4	+	18305395	intergenic.pm	AT4G39363.igt	AT4G39363.igt	snoRNA-snoRNA	20	15	59	81	163	145	28.9652	22.5579	71.3718	193.271	245.363	197.451	2.22804	3.82658e-08	1.02299e-05
Chr4	+	18305540	intergenic.pm	AT4G39364.igt	AT4G39364.igt	snoRNA-snoRNA	14	19	19	38	107	65	20.2756	28.5734	22.9841	90.6702	161.066	88.5124	2.11025	2.16931e-06	0.000281685
Chr4	+	18521547	3UTR	AT4G39940.1	AT4G39940	protein_coding_gene-mRNA	408	396	470	171	158	280	590.89	595.529	568.555	408.016	237.836	381.284	-0.76332	0.000938298	0.0254208
Chr4	-	278304	3UTR	AT4G00670.1	AT4G00670	protein_coding_gene-mRNA	182	117	168	51	29	53	263.583	175.952	203.228	121.689	43.6535	72.1717	-1.40216	6.77118e-05	0.00416391
Chr4	-	345993	3UTR	AT4G00810.2	AT4G00810	protein_coding_gene-mRNA	356	392	337	244	559	693	515.58	589.513	407.666	582.198	841.459	943.678	0.643631	0.00172654	0.0383942
Chr4	-	366610	3UTR	AT4G00880.1	AT4G00880	protein_coding_gene-mRNA	80	41	88	14	25	35	115.861	61.6583	106.453	33.4048	37.6323	47.6605	-1.18496	0.000403377	0.0141019
Chr4	-	461766	3UTR	AT4G01070.1	AT4G01070	protein_coding_gene-mRNA	1685	1425	2269	730	861	637	2440.32	2143	2744.79	1741.82	1296.06	867.422	-0.895606	7.89876e-05	0.00460229
Chr4	-	466496	3UTR	AT4G01080.1	AT4G01080	protein_coding_gene-mRNA	2213	2136	2451	799	812	856	3205	3212.25	2964.95	1906.46	1222.3	1165.64	-1.10007	8.12495e-05	0.004689
Chr4	-	569952	intron	AT4G01380.1	AT4G01380	protein_coding_gene-mRNA	200	97	224	16	13	7	289.652	145.875	270.971	38.1769	19.5688	9.53211	-3.30795	6.29557e-20	3.8149e-16
Chr4	-	570170	3UTR	AT4G01390.1	AT4G01390	protein_coding_gene-mRNA	33	19	70	3	11	0	47.7926	28.5734	84.6784	7.15817	16.5582	0	-2.31105	0.000125359	0.00638808
Chr4	-	1295514	3UTR	AT4G02930.1	AT4G02930	protein_coding_gene-mRNA	9	10	19	11	42	49	13.0343	15.0386	22.9841	26.2466	63.2223	66.7247	1.50234	0.000864629	0.0240594
Chr4	-	2375577	intergenic.pm	AT4G04692.igt	AT4G04692.igt	pseudogene-pseudogene	61	27	54	8	24	29	88.3438	40.6042	65.3233	19.0885	36.127	39.4902	-0.943245	0.00228829	0.046713
Chr4	-	2461732	3UTR	AT4G04870.1	AT4G04870	protein_coding_gene-mRNA	2	4	9	5	32	26	2.89652	6.01544	10.8872	11.9303	48.1694	35.405	1.90914	0.00245633	0.0487486
Chr4	-	2588142	3UTR	AT4G05050.1	AT4G05050	protein_coding_gene-mRNA	5534	5075	7259	2802	3302	4702	8014.67	7632.09	8781.15	6685.73	4970.48	6402.85	-0.434525	0.000291684	0.0112342
Chr4	-	5647345	AMB	AT4G08870.x	AT4G08870	protein_coding_gene-mRNA	141	133	137	40	72	48	204.205	200.013	165.728	95.4423	108.381	65.363	-1.05049	0.00063775	0.0193984
Chr4	-	6463056	3UTR	AT4G10450.1	AT4G10450	protein_coding_gene-mRNA	37	56	24	35	103	132	53.5856	84.2162	29.0326	83.512	155.045	179.748	1.28336	0.000626365	0.0191695
Chr4	-	6628467	3UTR	AT4G10770.1	AT4G10770	protein_coding_gene-mRNA	214	191	242	90	69	108	309.928	287.237	292.745	214.745	103.865	147.067	-0.937078	7.26729e-05	0.00437457
Chr4	-	6764539	3UTR	AT4G11090.1	AT4G11090	protein_coding_gene-mRNA	59	106	79	23	28	24	85.4473	159.409	95.5656	54.8793	42.1482	32.6815	-1.36121	6.15667e-05	0.00385892
Chr4	-	6944918	3UTR	AT4G11410.1	AT4G11410	protein_coding_gene-mRNA	62	51	87	25	24	34	89.7921	76.6969	105.243	59.6514	36.127	46.2988	-0.940571	0.00091357	0.024862
Chr4	-	7349693	AMB	AT4G12420.x	AT4G12420	protein_coding_gene-mRNA	38	44	37	31	133	133	55.0339	66.1699	44.7586	73.9678	200.204	181.11	1.42273	6.7799e-05	0.00416391
Chr4	-	7990574	3UTR	AT4G13770.1	AT4G13770	protein_coding_gene-mRNA	2775	2446	3832	1234	1156	1684	4018.92	3678.44	4635.54	2944.39	1740.12	2293.15	-0.814366	1.01533e-05	0.000997713
Chr4	-	8001822	3UTR	AT4G13800.1	AT4G13800	protein_coding_gene-mRNA	7	14	9	0	1	0	10.1378	21.0541	10.8872	0	1.50529	0	-2.63849	0.000207774	0.00892939
Chr4	-	8004993	3UTR	AT4G13810.2	AT4G13810	protein_coding_gene-mRNA	64	26	95	7	18	7	92.6886	39.1004	114.921	16.7024	27.0953	9.53211	-2.00878	2.88427e-05	0.00217565
Chr4	-	8047780	3UTR	AT4G13930.1	AT4G13930	protein_coding_gene-mRNA	365	432	529	337	674	783	528.615	649.668	639.927	804.101	1014.57	1066.23	0.660622	0.000577467	0.0181622
Chr4	-	8047882	3UTR	AT4G13930.1	AT4G13930	protein_coding_gene-mRNA	7	5	11	24	20	33	10.1378	7.5193	13.3066	57.2654	30.1059	44.9371	1.83869	0.00125787	0.030896
Chr4	-	8095260	3UTR	AT4G14020.1	AT4G14020	protein_coding_gene-mRNA	882	430	1129	328	151	243	1277.36	646.66	1365.74	782.627	227.299	330.9	-1.2541	0.000139464	0.0067789
Chr4	-	8242560	AMB	AT4G14320.x	AT4G14320	protein_coding_gene-mRNA	400	550	410	313	991	879	579.304	827.123	495.973	746.836	1491.75	1196.96	0.841327	0.000354295	0.0129209
Chr4	-	8367784	3UTR	AT4G14580.1	AT4G14580	protein_coding_gene-mRNA	52	29	43	3	3	12	75.3095	43.612	52.0167	7.15817	4.51588	16.3408	-2.30332	1.22794e-08	4.05867e-06
Chr4	-	8424703	3UTR	AT4G14710.5	AT4G14710	protein_coding_gene-mRNA	313	241	294	116	129	153	453.305	362.43	355.649	276.783	194.183	208.345	-0.788557	4.02101e-05	0.00283326
Chr4	-	8864650	3UTR	AT4G15530.1	AT4G15530	protein_coding_gene-mRNA	93	49	131	20	7	50	134.688	73.6892	158.47	47.7211	10.5371	68.0865	-1.44225	0.000439515	0.0149625
Chr4	-	8975405	3UTR	AT4G15765.1	AT4G15765	protein_coding_gene-mRNA	37	37	59	3	1	7	53.5856	55.6429	71.3718	7.15817	1.50529	9.53211	-2.90816	4.66703e-10	2.73684e-07
Chr4	-	9131645	3UTR	AT4G16141.1	AT4G16141	protein_coding_gene-mRNA	21	36	10	20	141	120	30.4134	54.139	12.0969	47.7211	212.246	163.408	1.93992	0.000314246	0.0119014
Chr4	-	9192235	3UTR	AT4G16240.1	AT4G16240	protein_coding_gene-mRNA	1878	1391	3122	757	564	1047	2719.83	2091.87	3776.66	1806.25	848.986	1425.73	-1.0355	0.00138206	0.0330585
Chr4	-	9306706	3UTR	AT4G16520.2	AT4G16520	protein_coding_gene-mRNA	326	272	328	142	122	190	472.133	409.05	396.779	338.82	183.646	258.729	-0.710311	0.000948135	0.0255729
Chr4	-	9340988	3UTR	AT4G16580.1	AT4G16580	protein_coding_gene-mRNA	64	36	68	16	12	21	92.6886	54.139	82.259	38.1769	18.0635	28.5963	-1.38079	0.000596337	0.0184997
Chr4	-	9660985	3UTR	AT4G17230.1	AT4G17230	protein_coding_gene-mRNA	106	94	94	15	27	48	153.516	141.363	113.711	35.7909	40.6429	65.363	-1.43105	3.32111e-05	0.00240536
Chr4	-	9714294	3UTR	AT4G17390.1	AT4G17390	protein_coding_gene-mRNA	413	680	403	377	1262	1270	598.131	1022.63	487.506	899.543	1899.68	1729.4	1.07562	0.000177763	0.00809912
Chr4	-	9848026	3UTR	AT4G17695.1	AT4G17695	protein_coding_gene-mRNA	27	16	28	6	0	6	39.103	24.0618	33.8714	14.3163	0	8.17038	-1.97597	5.55081e-05	0.00358055
Chr4	-	10035565	3UTR	AT4G18100.1	AT4G18100	protein_coding_gene-mRNA	247	300	161	177	704	731	357.72	451.158	194.76	422.332	1059.73	995.424	1.27281	1.177e-05	0.0011321
Chr4	-	10201779	3UTR	AT4G18480.1	AT4G18480	protein_coding_gene-mRNA	581	746	491	486	1223	1177	841.439	1121.88	593.958	1159.62	1840.97	1602.76	0.835792	0.000351622	0.0128874
Chr4	-	10389136	AMB	AT4G18970.x	AT4G18970	protein_coding_gene-mRNA	31	71	53	77	184	144	44.896	106.774	64.1136	183.726	276.974	196.089	1.51355	0.00146085	0.0343111
Chr4	-	10566165	3UTR	AT4G19370.1	AT4G19370	protein_coding_gene-mRNA	22	5	42	2	4	6	31.8617	7.5193	50.807	4.77211	6.02117	8.17038	-1.87895	0.000714789	0.0210261
Chr4	-	10598445	3UTR	AT4G19430.1	AT4G19430	protein_coding_gene-mRNA	0	0	5	40	18	10	0	0	6.04846	95.4423	27.0953	13.6173	3.11614	0.000152018	0.00725335
Chr4	-	10777537	3UTR	AT4G19860.1	AT4G19860	protein_coding_gene-mRNA	313	332	341	120	155	205	453.305	499.282	412.505	286.327	233.321	279.155	-0.760369	0.000961574	0.0258205
Chr4	-	11022535	AMB	AT4G20440.x	AT4G20440	protein_coding_gene-mRNA	23	52	37	42	79	65	33.31	78.2008	44.7586	100.214	118.918	88.5124	0.958557	0.00076233	0.0221189
Chr4	-	11501224	3UTR	AT4G21650.1	AT4G21650	protein_coding_gene-mRNA	18	23	20	57	59	54	26.0687	34.5888	24.1938	136.005	88.8123	73.5334	1.70975	0.000281357	0.010929
Chr4	-	11625565	AMB	AT4G21910.x	AT4G21910	protein_coding_gene-mRNA	179	182	248	88	71	135	259.238	273.703	300.003	209.973	106.876	183.833	-0.732808	0.00204398	0.0430064
Chr4	-	11727742	AMB	AT4G22140.x	AT4G22140	protein_coding_gene-mRNA	45	50	37	54	90	98	65.1717	75.193	44.7586	128.847	135.476	133.449	1.08497	0.000121091	0.00627154
Chr4	-	11765960	3UTR	AT4G22240.1	AT4G22240	protein_coding_gene-mRNA	1373	1247	1823	540	780	785	1988.46	1875.31	2205.27	1288.47	1174.13	1068.96	-0.778179	1.56834e-07	3.31522e-05
Chr4	-	12048186	3UTR	AT4G22990.1	AT4G22990	protein_coding_gene-mRNA	108	88	103	14	66	42	156.412	132.34	124.598	33.4048	99.3494	57.1926	-1.04892	0.00248152	0.0491673
Chr4	-	12167462	3UTR	AT4G23260.2	AT4G23260	protein_coding_gene-mRNA	131	86	205	29	14	52	189.722	129.332	247.987	69.1957	21.0741	70.8099	-1.75444	1.36481e-07	3.06308e-05
Chr4	-	12884434	3UTR	AT4G25100.5	AT4G25100	protein_coding_gene-mRNA	2871	3068	3637	1269	1443	2048	4157.95	4613.85	4399.65	3027.91	2172.14	2788.82	-0.714826	4.34119e-05	0.00297806
Chr4	-	13080907	3UTR	AT4G25650.2	AT4G25650	protein_coding_gene-mRNA	376	370	409	163	217	288	544.546	556.429	494.764	388.927	326.649	392.178	-0.524323	0.000392284	0.0138421
Chr4	-	13085254	3UTR	AT4G25670.1	AT4G25670	protein_coding_gene-mRNA	429	325	579	161	286	316	621.303	488.755	700.411	384.155	430.514	430.306	-0.534316	0.000176096	0.00804333
Chr4	-	13159489	3UTR	AT4G25890.1	AT4G25890	protein_coding_gene-mRNA	264	336	253	200	607	602	382.341	505.297	306.052	477.211	913.713	819.761	0.876544	0.000513379	0.0166656
Chr4	-	13593987	3UTR	AT4G27090.1	AT4G27090	protein_coding_gene-mRNA	548	654	518	396	1095	1261	793.646	983.525	626.62	944.879	1648.3	1717.14	0.835467	4.34076e-05	0.00297806
Chr4	-	13707692	AMB	AT4G27410.x	AT4G27410	protein_coding_gene-mRNA	109	465	122	25	20	83	157.86	699.295	147.582	59.6514	30.1059	113.024	-2.00797	0.000306085	0.0116653
Chr4	-	13851869	3UTR	AT4G27800.2	AT4G27800	protein_coding_gene-mRNA	270	257	462	135	140	229	391.03	386.492	558.877	322.118	210.741	311.836	-0.659626	0.00156483	0.0362844
Chr4	-	14007520	3UTR	AT4G28270.1	AT4G28270	protein_coding_gene-mRNA	321	346	529	89	95	88	464.891	520.336	639.927	212.359	143.003	119.832	-1.75075	8.18346e-12	6.76214e-09
Chr4	-	14599294	3UTR	AT4G29840.1	AT4G29840	protein_coding_gene-mRNA	73	95	116	88	162	177	105.723	142.867	140.324	209.973	243.858	241.026	0.830322	4.51766e-05	0.00305303
Chr4	-	14720129	3UTR	AT4G30110.1	AT4G30110	protein_coding_gene-mRNA	68	70	98	12	16	38	98.4816	105.27	118.55	28.6327	24.0847	51.7457	-1.49244	0.00123606	0.0305957
Chr4	-	14819271	3UTR	AT4G30270.1	AT4G30270	protein_coding_gene-mRNA	33	68	99	16	14	16	47.7926	102.263	119.759	38.1769	21.0741	21.7877	-1.64884	5.96757e-06	0.000665549
Chr4	-	14899101	3UTR	AT4G30490.1	AT4G30490	protein_coding_gene-mRNA	106	146	113	30	62	76	153.516	219.564	136.695	71.5817	93.3282	103.491	-0.883135	0.000645057	0.0195441
Chr4	-	15346126	3UTR	AT4G31700.1	AT4G31700	protein_coding_gene-mRNA	204	225	129	92	470	528	295.445	338.369	156.05	219.517	707.488	718.993	1.02538	0.00253125	0.0498543
Chr4	-	15506290	CDS	AT4G32070.1	AT4G32070	protein_coding_gene-mRNA	23	4	21	22	171	50	33.31	6.01544	25.4035	52.4933	257.405	68.0865	2.23005	0.000156216	0.00735712
Chr4	-	15926704	3UTR	AT4G33010.1	AT4G33010	protein_coding_gene-mRNA	132537	108790	147584	49727	67003	71926	191948	163605	178531	118651	100859	97943.7	-0.744572	1.70506e-06	0.000240281
Chr4	-	16504231	3UTR	AT4G34555.1	AT4G34555	protein_coding_gene-mRNA	70	74	80	55	170	143	101.378	111.286	96.7753	131.233	255.9	194.727	0.907529	0.000408348	0.014188
Chr4	-	16700724	3UTR	AT4G35090.1	AT4G35090	protein_coding_gene-mRNA	14779	13210	18781	5154	6782	7727	21403.8	19866	22719.2	12297.7	10208.9	10522.1	-0.949858	7.94733e-15	1.03196e-11
Chr4	-	17225916	3UTR	AT4G36500.1	AT4G36500	protein_coding_gene-mRNA	125	113	197	44	50	72	181.032	169.936	238.309	104.987	75.2647	98.0445	-1.06985	1.16139e-05	0.00112302
Chr4	-	17639494	3UTR	AT4G37540.1	AT4G37540	protein_coding_gene-mRNA	0	0	2	8	3	18	0	0	2.41938	19.0885	4.51588	24.5111	2.50734	0.000800003	0.0227411
Chr4	-	17775478	3UTR	AT4G37800.1	AT4G37800	protein_coding_gene-mRNA	398	479	285	114	110	254	576.407	720.349	344.762	272.01	165.582	345.879	-1.03133	0.000875339	0.0242573
Chr4	-	17873102	intergenic.pm	AT4G38060.igt	AT4G38060.igt	protein_coding_gene-protein_coding_gene	191	139	312	79	112	100	276.618	209.037	377.424	188.499	168.593	136.173	-0.799211	0.00187896	0.0404913
Chr4	-	17873334	intergenic.pm	AT4G38060.igt	AT4G38060.igt	protein_coding_gene-protein_coding_gene	338	174	517	68	123	128	489.512	261.672	625.41	162.252	185.151	174.301	-1.35763	4.78325e-06	0.000560999
Chr4	-	17888507	AMB	AT4G38120.x	AT4G38120	protein_coding_gene-mRNA	96	76	134	116	196	145	139.033	114.293	162.099	276.783	295.038	197.451	0.859188	0.00254394	0.0499048
Chr4	-	18041053	3UTR	AT4G38600.1	AT4G38600	protein_coding_gene-mRNA	24	25	33	41	48	46	34.7582	37.5965	39.9198	97.8283	72.2541	62.6396	0.990304	0.00061208	0.0188274
Chr4	-	18066255	3UTR	AT4G38660.2	AT4G38660	protein_coding_gene-mRNA	22	25	3	53	78	66	31.8617	37.5965	3.62907	126.461	117.413	89.8741	1.96926	0.00110144	0.0284596
Chr4	-	18154438	3UTR	AT4G38950.1	AT4G38950	protein_coding_gene-mRNA	110	64	95	130	218	221	159.309	96.2471	114.921	310.187	328.154	300.942	1.31551	2.016e-06	0.00026751
Chr4	-	18555633	3UTR	AT4G40030.2	AT4G40030	protein_coding_gene-mRNA	593	628	857	564	1007	801	858.818	944.425	1036.71	1345.74	1515.83	1090.75	0.471775	0.000902422	0.0247065
Chr5	+	291273	AMB	AT5G01750.x	AT5G01750	protein_coding_gene-mRNA	183	209	264	64	115	117	265.031	314.307	319.359	152.708	173.109	159.322	-0.868639	0.000221929	0.00938597
Chr5	+	450654	3UTR	AT5G02230.2	AT5G02230	protein_coding_gene-mRNA	78	85	76	32	36	27	112.964	127.828	91.9365	76.3538	54.1906	36.7667	-0.989913	0.000722854	0.021229
Chr5	+	534530	3UTR	AT5G02450.1	AT5G02450	protein_coding_gene-mRNA	415	624	428	356	1101	1214	601.028	938.409	517.748	849.436	1657.33	1653.14	1.0001	3.8549e-05	0.00274816
Chr5	+	635096	3UTR	AT5G02790.1	AT5G02790	protein_coding_gene-mRNA	1046	1134	1336	610	695	884	1514.88	1705.38	1616.15	1455.49	1046.18	1203.77	-0.389112	0.000507338	0.0165285
Chr5	+	659673	3UTR	AT5G02870.1	AT5G02870	protein_coding_gene-mRNA	279	545	321	218	965	1126	404.064	819.604	388.311	520.16	1452.61	1533.31	1.08552	0.000709059	0.0209593
Chr5	+	1105366	3UTR	AT5G04080.1	AT5G04080	protein_coding_gene-mRNA	113	123	228	32	51	57	163.653	184.975	275.81	76.3538	76.77	77.6186	-1.40781	6.32208e-09	2.39436e-06
Chr5	+	1389822	3UTR	AT5G04800.1	AT5G04800	protein_coding_gene-mRNA	103	270	201	129	438	437	149.171	406.042	243.148	307.801	659.319	595.076	0.942824	0.00238899	0.0477247
Chr5	+	2828644	3UTR	AT5G08690.1	AT5G08690	protein_coding_gene-mRNA	579	631	604	499	910	895	838.542	948.936	730.654	1190.64	1369.82	1218.75	0.585602	6.5814e-06	0.000712162
Chr5	+	2869027	3UTR	AT5G09220.1	AT5G09220	protein_coding_gene-mRNA	249	141	302	24	7	23	360.617	212.044	365.327	57.2654	10.5371	31.3198	-3.20053	1.46721e-30	1.33362e-26
Chr5	+	2939462	3UTR	AT5G09440.1	AT5G09440	protein_coding_gene-mRNA	47	53	101	21	20	27	68.0682	79.7046	122.179	50.1072	30.1059	36.7667	-1.17333	0.000232842	0.00963594
Chr5	+	3197058	3UTR	AT5G10180.1	AT5G10180	protein_coding_gene-mRNA	444	547	755	232	227	218	643.027	822.612	913.317	553.565	341.702	296.857	-0.98965	2.31211e-05	0.00181864
Chr5	+	3332544	3UTR	AT5G10540.1	AT5G10540	protein_coding_gene-mRNA	124	111	119	86	194	247	179.584	166.929	143.953	205.201	292.027	336.347	0.763546	0.00136915	0.0328361
Chr5	+	3513256	3UTR	AT5G11060.1	AT5G11060	protein_coding_gene-mRNA	364	299	465	140	116	218	527.166	449.654	562.506	334.048	174.614	296.857	-0.918317	0.000517775	0.0167485
Chr5	+	4578229	3UTR	AT5G14200.1	AT5G14200	protein_coding_gene-mRNA	2685	2302	3269	1141	973	1456	3888.58	3461.89	3954.48	2722.49	1464.65	1982.68	-0.865051	9.7727e-06	0.000980693
Chr5	+	4691750	intergenic.igt	AT5G14545.igt	AT5G14545.igt	miRNA-miRNA	107	55	165	43	34	30	154.964	82.7123	199.599	102.6	51.18	40.8519	-1.14305	0.00111769	0.028658
Chr5	+	4758224	5UTR	AT5G14740.1	AT5G14740	protein_coding_gene-mRNA	8	20	17	2	0	0	11.5861	30.0772	20.5648	4.77211	0	0	-2.45094	0.00141665	0.0336442
Chr5	+	5161232	3UTR	AT5G15810.1	AT5G15810	protein_coding_gene-mRNA	1	3	1	2	19	10	1.44826	4.51158	1.20969	4.77211	28.6006	13.6173	2.13878	0.00158524	0.0365247
Chr5	+	5270083	3UTR	AT5G16130.1	AT5G16130	protein_coding_gene-mRNA	159	287	208	133	565	606	230.273	431.608	251.616	317.346	850.491	825.208	1.09341	0.000521988	0.0168249
Chr5	+	5275812	3UTR	AT5G16150.3	AT5G16150	protein_coding_gene-mRNA	1137	1645	2747	2423	3172	2514	1646.67	2473.85	3323.02	5781.42	4774.79	3423.39	0.882619	0.00254434	0.0499048
Chr5	+	5454521	3UTR	AT5G16620.1	AT5G16620	protein_coding_gene-mRNA	17	14	10	16	44	49	24.6204	21.0541	12.0969	38.1769	66.2329	66.7247	1.52458	7.10652e-05	0.00430632
Chr5	+	5652891	3UTR	AT5G17190.1	AT5G17190	protein_coding_gene-mRNA	117	119	182	154	221	216	169.446	178.959	220.164	367.453	332.67	294.134	0.786383	7.64334e-05	0.00451131
Chr5	+	5939464	3UTR	AT5G17920.1	AT5G17920	protein_coding_gene-mRNA	1454	1703	1700	1323	2382	2480	2105.77	2561.07	2056.48	3156.75	3585.61	3377.09	0.587782	5.6251e-06	0.000631226
Chr5	+	5997266	3UTR	AT5G18130.1	AT5G18130	protein_coding_gene-mRNA	111	59	187	12	8	15	160.757	88.7278	226.212	28.6327	12.0423	20.4259	-2.70962	8.99918e-10	4.54434e-07
Chr5	+	6426054	3UTR	AT5G19140.2	AT5G19140	protein_coding_gene-mRNA	1201	862	1759	469	407	618	1739.36	1296.33	2127.85	1119.06	612.654	841.549	-0.991416	9.81826e-06	0.000980693
Chr5	+	6803626	3UTR	AT5G20150.1	AT5G20150	protein_coding_gene-mRNA	15	14	17	20	37	53	21.7239	21.0541	20.5648	47.7211	55.6959	72.1717	1.37327	0.00135227	0.032517
Chr5	+	7503302	3UTR	AT5G22580.1	AT5G22580	protein_coding_gene-mRNA	178	142	162	150	335	269	257.79	213.548	195.97	357.909	504.273	366.305	0.86242	0.00242113	0.0482607
Chr5	+	7706889	3UTR	AT5G23010.1	AT5G23010	protein_coding_gene-mRNA	557	508	820	268	187	321	806.681	763.961	991.947	639.463	281.49	437.115	-0.903896	0.000353549	0.0129209
Chr5	+	7721787	3UTR	AT5G23020.1	AT5G23020	protein_coding_gene-mRNA	18	7	97	0	0	0	26.0687	10.527	117.34	0	0	0	-3.95206	3.01531e-10	1.82718e-07
Chr5	+	7939492	3UTR	AT5G23540.2	AT5G23540	protein_coding_gene-mRNA	91	124	111	118	128	212	131.792	186.479	134.276	281.555	192.678	288.687	0.741169	0.0005283	0.0169084
Chr5	+	8219595	3UTR	AT5G24210.1	AT5G24210	protein_coding_gene-mRNA	417	432	840	175	236	192	603.924	649.668	1016.14	417.56	355.249	261.452	-1.12642	1.41807e-07	3.07739e-05
Chr5	+	8664565	3UTR	AT5G25120.1	AT5G25120	protein_coding_gene-mRNA	70	78	121	19	35	49	101.378	117.301	146.373	45.3351	52.6853	66.7247	-1.0969	1.41691e-05	0.00128976
Chr5	+	8674630	3UTR	AT5G25140.1	AT5G25140	protein_coding_gene-mRNA	179	162	203	70	92	73	259.238	243.625	245.567	167.024	138.487	99.4062	-0.882862	0.000342316	0.0126483
Chr5	+	8738366	3UTR	AT5G25220.1	AT5G25220	protein_coding_gene-mRNA	359	398	433	170	249	302	519.925	598.537	523.796	405.63	374.818	411.242	-0.459382	0.00146617	0.0343915
Chr5	+	8774794	3UTR	AT5G25280.1	AT5G25280	protein_coding_gene-mRNA	469	466	805	208	201	346	679.234	700.799	973.802	496.3	302.564	471.158	-0.870705	0.00133048	0.0321634
Chr5	+	9426710	3UTR	AT5G26800.1	AT5G26800	protein_coding_gene-mRNA	10	18	21	32	53	41	14.4826	27.0695	25.4035	76.3538	79.7806	55.8309	1.55286	7.84127e-05	0.00459116
Chr5	+	9618474	3UTR	AT5G27280.1	AT5G27280	protein_coding_gene-mRNA	126	65	198	41	6	38	182.481	97.751	239.519	97.8283	9.03176	51.7457	-1.62123	0.000220722	0.00937501
Chr5	+	9654370	3UTR	AT5G27350.1	AT5G27350	protein_coding_gene-mRNA	50	40	62	9	18	28	72.413	60.1544	75.0009	21.4745	27.0953	38.1284	-1.15391	0.00123062	0.0305621
Chr5	+	9837277	3UTR	AT5G27770.1	AT5G27770	protein_coding_gene-mRNA	211	333	274	176	511	523	305.583	500.786	331.455	419.946	769.205	712.184	0.733997	0.00176684	0.0389799
Chr5	+	9874464	3UTR	AT5G27850.1	AT5G27850	protein_coding_gene-mRNA	446	741	457	448	1432	1473	645.924	1114.36	552.829	1068.95	2155.58	2005.83	1.15724	2.01282e-06	0.00026751
Chr5	+	10018406	3UTR	AT5G27990.1	AT5G27990	protein_coding_gene-mRNA	29	50	57	41	82	89	41.9995	75.193	68.9524	97.8283	123.434	121.194	0.867975	0.000907149	0.0247613
Chr5	+	11184935	intergenic.igt	AT5G29337.igt	AT5G29337.igt	transposable_element_gene-transposable_element_gene	3	2	3	11	21	16	4.34478	3.00772	3.62907	26.2466	31.6112	21.7877	2.41941	7.85439e-05	0.00459116
Chr5	+	15905351	3UTR	AT5G39740.2	AT5G39740	protein_coding_gene-mRNA	305	493	310	235	789	837	441.719	741.403	375.004	560.723	1187.68	1139.77	0.874613	0.000944309	0.0255076
Chr5	+	16287786	3UTR	AT5G40670.1	AT5G40670	protein_coding_gene-mRNA	71	61	102	34	19	26	102.826	91.7355	123.389	81.1259	28.6006	35.405	-1.14971	0.000365808	0.0132207
Chr5	+	16598919	intergenic.pm	AT5G41471.igt	AT5G41471.igt	snoRNA-snoRNA	10	13	6	20	38	34	14.4826	19.5502	7.25815	47.7211	57.2012	46.2988	1.70503	0.00178706	0.0392356
Chr5	+	16697871	AMB	AT5G41750.x	AT5G41750	protein_coding_gene-mRNA	59	17	52	3	10	6	85.4473	25.5656	62.9039	7.15817	15.0529	8.17038	-2.15918	9.57518e-05	0.00521159
Chr5	+	17243841	3UTR	AT5G42980.1	AT5G42980	protein_coding_gene-mRNA	3098	3030	4389	920	1296	1376	4486.71	4556.7	5309.34	2195.17	1950.86	1873.74	-1.25144	1.23558e-31	2.24616e-27
Chr5	+	17693353	3UTR	AT5G43970.1	AT5G43970	protein_coding_gene-mRNA	207	122	173	125	287	290	299.79	183.471	209.277	298.257	432.019	394.902	0.696098	0.00161195	0.03686
Chr5	+	18349608	3UTR	AT5G45280.2	AT5G45280	protein_coding_gene-mRNA	101	96	128	35	59	66	146.274	144.371	154.84	83.512	88.8123	89.8741	-0.746873	0.00223283	0.045969
Chr5	+	18395909	3UTR	AT5G45380.1	AT5G45380	protein_coding_gene-mRNA	34	23	70	6	2	4	49.2408	34.5888	84.6784	14.3163	3.01059	5.44692	-2.58467	7.90209e-08	1.86561e-05
Chr5	+	18858430	intergenic.igt	AT5G46500.igt	AT5G46500.igt	protein_coding_gene-protein_coding_gene	15	22	22	0	2	6	21.7239	33.0849	26.6132	0	3.01059	8.17038	-2.26942	3.28073e-05	0.0023952
Chr5	+	19347630	3UTR	AT5G47770.1	AT5G47770	protein_coding_gene-mRNA	122	141	142	116	194	243	176.688	212.044	171.776	276.783	292.027	330.9	0.677435	0.00228679	0.046713
Chr5	+	20373342	3UTR	AT5G50100.1	AT5G50100	protein_coding_gene-mRNA	345	370	472	175	227	239	499.65	556.429	570.974	417.56	341.702	325.453	-0.589985	0.000247505	0.0100209
Chr5	+	20768633	3UTR	AT5G51070.1	AT5G51070	protein_coding_gene-mRNA	285	311	403	86	124	129	412.754	467.701	487.506	205.201	186.656	175.663	-1.25637	5.41692e-10	3.07732e-07
Chr5	+	21113404	3UTR	AT5G51970.2	AT5G51970	protein_coding_gene-mRNA	390	398	444	175	236	239	564.821	598.537	537.103	417.56	355.249	325.453	-0.631096	0.000263737	0.0104845
Chr5	+	21288821	3UTR	AT5G52440.1	AT5G52440	protein_coding_gene-mRNA	156	145	190	142	275	271	225.928	218.06	229.841	338.82	413.956	369.029	0.729341	0.000188218	0.00842761
Chr5	+	22087940	3UTR	AT5G54390.1	AT5G54390	protein_coding_gene-mRNA	570	561	730	284	322	390	825.508	843.666	883.075	677.64	484.705	531.074	-0.598491	1.78422e-05	0.00152997
Chr5	+	23074810	3UTR	AT5G57015.1	AT5G57015	protein_coding_gene-mRNA	18	13	18	26	34	42	26.0687	19.5502	21.7744	62.0375	51.18	57.1926	1.26429	0.00110369	0.0284596
Chr5	+	23388336	3UTR	AT5G57710.1	AT5G57710	protein_coding_gene-mRNA	224	240	305	81	122	141	324.41	360.927	368.956	193.271	183.646	192.004	-0.884497	3.5516e-09	1.57475e-06
Chr5	+	23519708	CDS	AT5G58120.1	AT5G58120	protein_coding_gene-mRNA	48	49	76	5	32	12	69.5165	73.6892	91.9365	11.9303	48.1694	16.3408	-1.4806	0.000563176	0.0177435
Chr5	+	23560477	3UTR	AT5G58250.1	AT5G58250	protein_coding_gene-mRNA	442	526	436	329	901	991	640.131	791.031	527.425	785.013	1356.27	1349.47	0.82282	0.00046073	0.0153612
Chr5	+	23587801	3UTR	AT5G58350.1	AT5G58350	protein_coding_gene-mRNA	188	155	242	45	46	76	272.273	233.098	292.745	107.373	69.2435	103.491	-1.48462	3.79709e-09	1.64351e-06
Chr5	+	23735587	3UTR	AT5G58770.1	AT5G58770	protein_coding_gene-mRNA	1161	1096	1640	399	682	512	1681.43	1648.23	1983.89	952.037	1026.61	697.205	-0.97533	9.08246e-06	0.000917278
Chr5	+	24282350	3UTR	AT5G60360.3	AT5G60360	protein_coding_gene-mRNA	2307	1835	3594	1243	1177	1290	3341.13	2759.58	4347.63	2965.87	1771.73	1756.63	-0.678787	0.00102229	0.0268546
Chr5	+	24562302	3UTR	AT5G61030.1	AT5G61030	protein_coding_gene-mRNA	13	11	7	16	27	28	18.8274	16.5425	8.46784	38.1769	40.6429	38.1284	1.33966	0.00120705	0.0301704
Chr5	+	24625551	3UTR	AT5G61210.1	AT5G61210	protein_coding_gene-mRNA	99	99	121	42	44	58	143.378	148.882	146.373	100.214	66.2329	78.9803	-0.846652	0.000138508	0.0067789
Chr5	+	24776388	3UTR	AT5G61640.1	AT5G61640	protein_coding_gene-mRNA	49	33	74	9	2	16	70.9647	49.6274	89.5172	21.4745	3.01059	21.7877	-2.05274	3.89505e-07	6.96629e-05
Chr5	+	25535792	3UTR	AT5G63800.1	AT5G63800	protein_coding_gene-mRNA	50	55	123	17	27	34	72.413	82.7123	148.792	40.563	40.6429	46.2988	-1.1974	6.17715e-05	0.00385892
Chr5	+	25553559	3UTR	AT5G63850.1	AT5G63850	protein_coding_gene-mRNA	418	353	612	138	160	170	605.372	530.863	740.331	329.276	240.847	231.494	-1.21314	2.17258e-07	4.43768e-05
Chr5	+	25832500	3UTR	AT5G64620.1	AT5G64620	protein_coding_gene-mRNA	110	108	102	123	219	365	159.309	162.417	123.389	293.485	329.659	497.031	1.3042	4.84256e-06	0.000564314
Chr5	+	25952170	CDS	AT5G64940.1	AT5G64940	protein_coding_gene-mRNA	191	91	186	31	57	97	276.618	136.851	225.003	73.9678	85.8017	132.088	-1.07813	0.00220191	0.0455388
Chr5	+	26137162	3UTR	AT5G65410.1	AT5G65410	protein_coding_gene-mRNA	9	10	7	22	38	39	13.0343	15.0386	8.46784	52.4933	57.2012	53.1074	2.03721	4.57568e-06	0.000540138
Chr5	+	26411328	3UTR	AT5G66040.2	AT5G66040	protein_coding_gene-mRNA	546	421	776	193	310	315	790.75	633.125	938.72	460.509	466.641	428.945	-0.794059	6.47072e-06	0.000708622
Chr5	-	564085	AMB	AT5G02530.x	AT5G02530	protein_coding_gene-mRNA	22	25	24	18	38	71	31.8617	37.5965	29.0326	42.949	57.2012	96.6828	0.995703	0.00251768	0.0496408
Chr5	-	564215	3UTR	AT5G02530.2	AT5G02530	protein_coding_gene-mRNA	28	28	32	29	86	67	40.5513	42.1081	38.7101	69.1957	129.455	91.2359	1.21333	0.00060893	0.0187623
Chr5	-	638103	3UTR	AT5G02810.1	AT5G02810	protein_coding_gene-mRNA	7	11	14	0	0	1	10.1378	16.5425	16.9357	0	0	1.36173	-2.68513	0.000295904	0.0113726
Chr5	-	762848	3UTR	AT5G03210.1	AT5G03210	protein_coding_gene-mRNA	44	32	82	14	0	3	63.7234	48.1235	99.1947	33.4048	0	4.08519	-1.96675	0.00201089	0.0424872
Chr5	-	832107	3UTR	AT5G03380.1	AT5G03380	protein_coding_gene-mRNA	272	221	279	129	136	133	393.927	332.353	337.504	307.801	204.72	181.11	-0.62647	0.00234402	0.0472415
Chr5	-	1060162	3UTR	AT5G03940.1	AT5G03940	protein_coding_gene-mRNA	291	302	259	226	517	580	421.444	454.166	313.31	539.249	778.237	789.803	0.810907	0.00226232	0.0463661
Chr5	-	1121901	AMB	AT5G04130.x	AT5G04130	protein_coding_gene-mRNA	5	5	22	7	56	48	7.2413	7.5193	26.6132	16.7024	84.2964	65.363	1.74473	0.0023017	0.0467182
Chr5	-	1373532	3UTR	AT5G04760.1	AT5G04760	protein_coding_gene-mRNA	112	115	150	32	60	61	162.205	172.944	181.454	76.3538	90.3176	83.0655	-1.01204	0.000258333	0.0103441
Chr5	-	1507439	3UTR	AT5G05110.1	AT5G05110	protein_coding_gene-mRNA	33	31	46	8	8	3	47.7926	46.6197	55.6458	19.0885	12.0423	4.08519	-1.99058	8.825e-06	0.000896255
Chr5	-	1544061	3UTR	AT5G05200.1	AT5G05200	protein_coding_gene-mRNA	324	306	475	115	209	196	469.236	460.181	574.603	274.397	314.606	266.899	-0.805415	2.55835e-06	0.000327523
Chr5	-	1695735	3UTR	AT5G05670.2	AT5G05670	protein_coding_gene-mRNA	7	14	11	15	37	30	10.1378	21.0541	13.3066	35.7909	55.6959	40.8519	1.47208	0.00115312	0.0292477
Chr5	-	1989786	3UTR	AT5G06530.1	AT5G06530	protein_coding_gene-mRNA	234	197	395	116	104	144	338.893	296.261	477.828	276.783	156.551	196.089	-0.823001	0.000445489	0.0150531
Chr5	-	2183372	3UTR	AT5G07030.1	AT5G07030	protein_coding_gene-mRNA	77	61	70	75	132	164	111.516	91.7355	84.6784	178.954	198.699	223.324	1.03853	0.00115903	0.0292639
Chr5	-	2631656	3UTR	AT5G08180.1	AT5G08180	protein_coding_gene-mRNA	43	80	33	43	150	130	62.2752	120.309	39.9198	102.6	225.794	177.025	1.1493	0.00125608	0.030896
Chr5	-	2663584	3UTR	AT5G08280.1	AT5G08280	protein_coding_gene-mRNA	478	698	220	417	1372	1339	692.268	1049.69	266.132	994.986	2065.26	1823.36	1.23223	0.000478251	0.0158075
Chr5	-	2818156	3UTR	AT5G08670.1	AT5G08670	protein_coding_gene-mRNA	385	418	401	292	547	623	557.58	628.614	485.086	696.729	823.396	848.357	0.505566	0.000690248	0.0206382
Chr5	-	2955499	3UTR	AT5G09510.2	AT5G09510	protein_coding_gene-mRNA	199	283	211	156	472	463	288.204	425.593	255.245	372.225	710.499	630.481	0.813415	0.000957729	0.0257553
Chr5	-	2993489	3UTR	AT5G09660.4	AT5G09660	protein_coding_gene-mRNA	10790	9542	11101	4194	6178	6416	15626.7	14349.8	13428.8	10007.1	9299.7	8736.86	-0.627954	1.89201e-08	5.54756e-06
Chr5	-	3173473	3UTR	AT5G10140.3	AT5G10140	protein_coding_gene-mRNA	3	1	4	15	11	16	4.34478	1.50386	4.83877	35.7909	16.5582	21.7877	2.2053	0.000422062	0.0144664
Chr5	-	3212706	3UTR	AT5G10240.1	AT5G10240	protein_coding_gene-mRNA	8	18	29	22	71	44	11.5861	27.0695	35.081	52.4933	106.876	59.9161	1.46192	0.00162212	0.036953
Chr5	-	3258578	3UTR	AT5G10360.1	AT5G10360	protein_coding_gene-mRNA	180	342	271	181	466	521	260.687	514.32	327.826	431.876	701.467	709.461	0.734709	0.00132935	0.0321634
Chr5	-	3270308	3UTR	AT5G10400.1	AT5G10400	protein_coding_gene-mRNA	140	135	82	120	276	302	202.756	203.021	99.1947	286.327	415.461	411.242	1.12214	7.59612e-05	0.00449999
Chr5	-	3374395	3UTR	AT5G10690.1	AT5G10690	protein_coding_gene-mRNA	47	67	53	55	140	126	68.0682	100.759	64.1136	131.233	210.741	171.578	1.10363	0.00181216	0.0395002
Chr5	-	3445456	3UTR	AT5G10930.1	AT5G10930	protein_coding_gene-mRNA	300	209	335	99	103	132	434.478	314.307	405.247	236.22	155.045	179.748	-1.00687	1.79868e-05	0.00153512
Chr5	-	3922988	3UTR	AT5G12140.1	AT5G12140	protein_coding_gene-mRNA	908	931	1408	488	636	740	1315.02	1400.09	1703.25	1164.4	957.367	1007.68	-0.496712	0.00180884	0.0395002
Chr5	-	4170528	3UTR	AT5G13140.1	AT5G13140	protein_coding_gene-mRNA	176	135	188	222	346	291	254.894	203.021	227.422	529.705	520.832	396.263	1.03954	0.00232197	0.0469013
Chr5	-	4305202	3UTR	AT5G13430.1	AT5G13430	protein_coding_gene-mRNA	104	69	103	82	169	131	150.619	103.766	124.598	195.657	254.395	178.387	0.722199	0.00019947	0.00869584
Chr5	-	4530722	3UTR	AT5G14040.1	AT5G14040	protein_coding_gene-mRNA	219	231	318	185	338	466	317.169	347.392	384.682	441.421	508.789	634.566	0.598664	3.8927e-05	0.00275531
Chr5	-	4646783	3UTR	AT5G14410.1	AT5G14410	protein_coding_gene-mRNA	20	30	36	5	7	6	28.9652	45.1158	43.5489	11.9303	10.5371	8.17038	-1.76463	0.00031737	0.0119451
Chr5	-	4680660	3UTR	AT5G14520.1	AT5G14520	protein_coding_gene-mRNA	12	8	10	16	49	31	17.3791	12.0309	12.0969	38.1769	73.7594	42.2136	1.77364	2.2348e-05	0.00178186
Chr5	-	4740350	3UTR	AT5G14700.1	AT5G14700	protein_coding_gene-mRNA	18	23	26	35	64	39	26.0687	34.5888	31.452	83.512	96.3388	53.1074	1.27927	0.000286135	0.0110673
Chr5	-	4934960	AMB	AT5G15200.x	AT5G15200	protein_coding_gene-mRNA	936	1445	1044	734	2184	2406	1355.57	2173.08	1262.92	1751.37	3287.56	3276.32	0.783955	0.000495133	0.0162473
Chr5	-	5031685	3UTR	AT5G15500.1	AT5G15500	protein_coding_gene-mRNA	39	4	90	4	1	1	56.4821	6.01544	108.872	9.54423	1.50529	1.36173	-2.53476	0.000169019	0.00783827
Chr5	-	5144771	3UTR	AT5G15780.1	AT5G15780	protein_coding_gene-mRNA	105	170	69	209	525	607	152.067	255.656	83.4687	498.686	790.279	826.57	1.97597	2.25159e-05	0.00178741
Chr5	-	5504346	3UTR	AT5G16750.1	AT5G16750	protein_coding_gene-mRNA	1	1	1	3	7	15	1.44826	1.50386	1.20969	7.15817	10.5371	20.4259	2.24054	0.00080061	0.0227411
Chr5	-	5579055	3UTR	AT5G16980.1	AT5G16980	protein_coding_gene-mRNA	38	14	41	1	8	15	55.0339	21.0541	49.5973	2.38606	12.0423	20.4259	-1.55667	0.000125528	0.00638808
Chr5	-	5584859	3UTR	AT5G17000.1	AT5G17000	protein_coding_gene-mRNA	379	435	529	186	185	217	548.89	654.179	639.927	443.807	278.479	295.495	-0.860094	5.19427e-06	0.000597637
Chr5	-	5839395	3UTR	AT5G17710.1	AT5G17710	protein_coding_gene-mRNA	169	203	144	109	414	366	244.756	305.284	174.196	260.08	623.192	498.393	0.915701	0.00129653	0.031468
Chr5	-	5864365	3UTR	AT5G17770.1	AT5G17770	protein_coding_gene-mRNA	264	216	296	282	374	340	382.341	324.834	358.069	672.868	562.98	462.988	0.658985	0.000406802	0.014188
Chr5	-	6090102	3UTR	AT5G18380.2	AT5G18380	protein_coding_gene-mRNA	1291	1380	1470	921	2534	2481	1869.7	2075.33	1778.25	2197.56	3814.41	3378.45	0.709012	5.67388e-05	0.00361914
Chr5	-	6110254	3UTR	AT5G18430.1	AT5G18430	protein_coding_gene-mRNA	21	28	23	54	75	63	30.4134	42.1081	27.8229	128.847	112.897	85.789	1.60227	0.00178636	0.0392356
Chr5	-	6791486	3UTR	AT5G20110.1	AT5G20110	protein_coding_gene-mRNA	37	36	75	11	13	9	53.5856	54.139	90.7268	26.2466	19.5688	12.2556	-1.6888	6.16432e-05	0.00385892
Chr5	-	6851519	3UTR	AT5G20290.1	AT5G20290	protein_coding_gene-mRNA	1479	2145	1529	1055	3303	3308	2141.98	3225.78	1849.62	2517.29	4971.98	4504.6	0.722903	0.000843844	0.0236919
Chr5	-	6887747	3UTR	AT5G20380.1	AT5G20380	protein_coding_gene-mRNA	284	259	330	58	180	131	411.306	389.5	399.198	138.391	270.953	178.387	-0.998632	6.22379e-06	0.000689892
Chr5	-	6975115	3UTR	AT5G20630.1	AT5G20630	protein_coding_gene-mRNA	248	247	32	620	2871	2029	359.168	371.454	38.7101	1479.36	4321.7	2762.95	2.65973	0.00183048	0.0397565
Chr5	-	7050357	3UTR	AT5G20830.1	AT5G20830	protein_coding_gene-mRNA	218	227	380	96	117	170	315.721	341.376	459.683	229.061	176.119	231.494	-0.80509	9.79546e-05	0.00531557
Chr5	-	7086827	3UTR	AT5G20890.1	AT5G20890	protein_coding_gene-mRNA	79	89	99	66	161	150	114.413	133.844	119.759	157.48	242.352	204.259	0.720173	0.000446505	0.0150594
Chr5	-	7094765	3UTR	AT5G20920.2	AT5G20920	protein_coding_gene-mRNA	108	156	116	98	193	243	156.412	234.602	140.324	233.834	290.522	330.9	0.691469	0.000888865	0.0245573
Chr5	-	7314650	3UTR	AT5G22090.1	AT5G22090	protein_coding_gene-mRNA	369	275	576	168	212	161	534.408	413.562	696.782	400.858	319.122	219.238	-0.810559	0.000156148	0.00735712
Chr5	-	7314843	3UTR	AT5G22090.1	AT5G22090	protein_coding_gene-mRNA	318	194	287	113	113	105	460.547	291.749	347.181	269.624	170.098	142.982	-0.916135	0.000202907	0.00880346
Chr5	-	7372436	3UTR	AT5G22270.1	AT5G22270	protein_coding_gene-mRNA	17	19	25	3	1	6	24.6204	28.5734	30.2423	7.15817	1.50529	8.17038	-1.92705	0.000195689	0.0086001
Chr5	-	7651978	3UTR	AT5G22880.1	AT5G22880	protein_coding_gene-mRNA	255	233	213	263	569	536	369.306	350.4	257.664	627.533	856.512	729.887	1.14688	0.000155125	0.00734379
Chr5	-	7971805	3UTR	AT5G23660.1	AT5G23660	protein_coding_gene-mRNA	48	80	58	11	17	5	69.5165	120.309	70.1621	26.2466	25.59	6.80865	-1.96969	0.000192568	0.00855916
Chr5	-	8008120	3UTR	AT5G23740.1	AT5G23740	protein_coding_gene-mRNA	369	485	344	319	941	988	534.408	729.373	416.134	761.152	1416.48	1345.39	1.05447	5.07292e-06	0.000587393
Chr5	-	8064051	3UTR	AT5G23900.1	AT5G23900	protein_coding_gene-mRNA	214	278	188	177	520	523	309.928	418.073	227.422	422.332	782.753	712.184	0.996811	1.33983e-05	0.00124907
Chr5	-	8172425	3UTR	AT5G24150.1	AT5G24150	protein_coding_gene-mRNA	665	525	595	167	222	232	963.093	789.527	719.766	398.472	334.175	315.921	-1.22825	1.012e-10	7.07583e-08
Chr5	-	8410263	3UTR	AT5G24580.1	AT5G24580	protein_coding_gene-mRNA	16	20	15	47	64	64	23.1722	30.0772	18.1454	112.145	96.3388	87.1507	1.96392	1.01504e-05	0.000997713
Chr5	-	8914260	3UTR	AT5G25610.1	AT5G25610	protein_coding_gene-mRNA	1881	1821	3193	979	815	1227	2724.18	2738.53	3862.54	2335.95	1226.81	1670.84	-0.818111	0.00093978	0.025423
Chr5	-	9674415	3UTR	AT5G27390.1	AT5G27390	protein_coding_gene-mRNA	90	88	84	101	187	226	130.343	132.34	101.614	240.992	281.49	307.751	1.16594	3.53793e-05	0.00254214
Chr5	-	9781084	3UTR	AT5G27640.1	AT5G27640	protein_coding_gene-mRNA	138	125	99	94	232	224	199.86	187.983	119.759	224.289	349.228	305.027	0.788141	0.0012102	0.0301786
Chr5	-	9807422	3UTR	AT5G27700.1	AT5G27700	protein_coding_gene-mRNA	286	305	302	189	580	645	414.202	458.678	365.327	450.965	873.07	878.315	0.822871	0.000355926	0.0129408
Chr5	-	9958117	3UTR	AT5G27930.1	AT5G27930	protein_coding_gene-mRNA	69	68	93	26	12	24	99.9299	102.263	112.501	62.0375	18.0635	32.6815	-1.45602	8.27158e-05	0.00472858
Chr5	-	10026203	3UTR	AT5G28020.6	AT5G28020	protein_coding_gene-mRNA	187	169	225	40	58	101	270.825	254.152	272.181	95.4423	87.307	137.535	-1.27656	1.58675e-09	7.39627e-07
Chr5	-	10026258	3UTR	AT5G28020.6	AT5G28020	protein_coding_gene-mRNA	147	136	216	64	60	94	212.894	204.525	261.293	152.708	90.3176	128.003	-0.875044	6.41739e-05	0.00399527
Chr5	-	13710140	3UTR	AT5G35530.1	AT5G35530	protein_coding_gene-mRNA	154	185	212	115	394	333	223.032	278.214	256.455	274.397	593.086	453.456	0.79299	0.0014258	0.0337495
Chr5	-	14118884	3UTR	AT5G35970.1	AT5G35970	protein_coding_gene-mRNA	1632	1235	1874	572	769	881	2363.56	1857.27	2266.96	1364.82	1157.57	1199.68	-0.798452	4.34807e-08	1.10683e-05
Chr5	-	16147646	3UTR	AT5G40370.2	AT5G40370	protein_coding_gene-mRNA	595	598	948	295	349	429	861.714	899.309	1146.79	703.887	525.347	584.182	-0.681477	3.22954e-05	0.00237692
Chr5	-	16191005	CDS	AT5G40450.1	AT5G40450	protein_coding_gene-mRNA	115	102	48	12	35	22	166.55	153.394	58.0652	28.6327	52.6853	29.958	-1.61257	0.000794172	0.0227001
Chr5	-	17336384	3UTR	AT5G43180.1	AT5G43180	protein_coding_gene-mRNA	5	11	15	1	0	0	7.2413	16.5425	18.1454	2.38606	0	0	-2.58453	9.17475e-05	0.0050389
Chr5	-	17357577	3UTR	AT5G43260.1	AT5G43260	protein_coding_gene-mRNA	461	492	552	160	302	329	667.648	739.9	667.75	381.769	454.599	448.009	-0.678476	0.00117755	0.0296082
Chr5	-	17457199	3UTR	AT5G43450.1	AT5G43450	protein_coding_gene-mRNA	35	30	40	5	5	17	50.6891	45.1158	48.3877	11.9303	7.52647	23.1494	-1.57491	0.000128875	0.00647188
Chr5	-	17627204	3UTR	AT5G43850.1	AT5G43850	protein_coding_gene-mRNA	580	490	706	190	201	196	839.991	736.892	854.042	453.351	302.564	266.899	-1.24481	7.32363e-10	3.80389e-07
Chr5	-	18381897	3UTR	AT5G45350.1	AT5G45350	protein_coding_gene-mRNA	870	666	1022	267	284	463	1259.99	1001.57	1236.3	637.077	427.503	630.481	-1.03361	2.39306e-07	4.72864e-05
Chr5	-	18401907	3UTR	AT5G45410.3	AT5G45410	protein_coding_gene-mRNA	453	545	589	218	307	402	656.062	819.604	712.508	520.16	462.125	547.415	-0.513613	1.41895e-05	0.00128976
Chr5	-	18565130	3UTR	AT5G45775.1	AT5G45775	protein_coding_gene-mRNA	51	85	55	55	201	219	73.8612	127.828	66.533	131.233	302.564	298.219	1.40854	2.06093e-05	0.00169528
Chr5	-	19271054	3UTR	AT5G47500.1	AT5G47500	protein_coding_gene-mRNA	2	1	0	19	40	42	2.89652	1.50386	0	45.3351	60.2117	57.1926	3.7677	9.87781e-06	0.00098125
Chr5	-	19287770	3UTR	AT5G47560.1	AT5G47560	protein_coding_gene-mRNA	796	650	1037	295	442	321	1152.81	977.51	1254.45	703.887	665.34	437.115	-0.898385	8.52838e-06	0.000875918
Chr5	-	19327880	3UTR	AT5G47700.2	AT5G47700	protein_coding_gene-mRNA	381	505	462	371	1127	1178	551.787	759.45	558.877	885.227	1696.47	1604.12	1.14855	1.10656e-07	2.57901e-05
Chr5	-	19406227	3UTR	AT5G47930.1	AT5G47930	protein_coding_gene-mRNA	290	351	310	185	644	744	419.995	527.855	375.004	441.421	969.409	1013.13	0.864512	0.000268883	0.0105801
Chr5	-	19731162	3UTR	AT5G48655.2	AT5G48655	protein_coding_gene-mRNA	81	86	91	19	38	61	117.309	129.332	110.082	45.3351	57.2012	83.0655	-0.885076	0.00165267	0.037368
Chr5	-	19771137	3UTR	AT5G48760.1	AT5G48760	protein_coding_gene-mRNA	61	46	52	82	194	133	88.3438	69.1776	62.9039	195.657	292.027	181.11	1.56809	7.98591e-09	2.84658e-06
Chr5	-	20201100	3UTR	AT5G49730.1	AT5G49730	protein_coding_gene-mRNA	511	590	604	169	208	307	740.061	887.278	730.654	403.244	313.101	418.051	-1.04044	4.75952e-07	8.31956e-05
Chr5	-	20205423	3UTR	AT5G49740.1	AT5G49740	protein_coding_gene-mRNA	488	403	547	139	113	233	706.751	606.056	661.701	331.662	170.098	317.283	-1.26003	1.69992e-10	1.14455e-07
Chr5	-	20534181	3UTR	AT5G50430.3	AT5G50430	protein_coding_gene-mRNA	32	36	68	3	9	21	46.3443	54.139	82.259	7.15817	13.5476	28.5963	-1.69144	2.59025e-05	0.00197849
Chr5	-	20675674	3UTR	AT5G50810.1	AT5G50810	protein_coding_gene-mRNA	28	37	29	25	82	75	40.5513	55.6429	35.081	59.6514	123.434	102.13	1.09317	0.00192563	0.0411353
Chr5	-	20773295	3UTR	AT5G51100.1	AT5G51100	protein_coding_gene-mRNA	46	64	38	61	195	149	66.6199	96.2471	45.9683	145.549	293.532	202.898	1.56555	1.69847e-05	0.00147735
Chr5	-	21288904	3UTR	AT5G52450.1	AT5G52450	protein_coding_gene-mRNA	41	27	30	8	12	6	59.3786	40.6042	36.2907	19.0885	18.0635	8.17038	-1.49291	0.000416781	0.0143498
Chr5	-	21355626	3UTR	AT5G52650.1	AT5G52650	protein_coding_gene-mRNA	327	482	335	210	885	963	473.581	724.861	405.247	501.072	1332.18	1311.35	0.950252	0.000757524	0.022069
Chr5	-	22025586	AMB	AT5G54250.x	AT5G54250	protein_coding_gene-mRNA	195	122	172	55	77	75	282.411	183.471	208.067	131.233	115.908	102.13	-0.94135	3.72514e-05	0.00266612
Chr5	-	22184778	3UTR	AT5G54610.1	AT5G54610	protein_coding_gene-mRNA	112	138	287	33	44	44	162.205	207.533	347.181	78.7399	66.2329	59.9161	-1.71208	1.65822e-05	0.00144927
Chr5	-	22308272	3UTR	AT5G54940.1	AT5G54940	protein_coding_gene-mRNA	2593	2706	4003	772	1103	1606	3755.34	4069.45	4842.39	1842.04	1660.34	2186.94	-1.13872	1.40661e-08	4.38916e-06
Chr5	-	22310686	3UTR	AT5G54960.1	AT5G54960	protein_coding_gene-mRNA	46	37	79	18	13	14	66.6199	55.6429	95.5656	42.949	19.5688	19.0642	-1.38212	0.000452357	0.015188
Chr5	-	22935292	3UTR	AT5G56670.1	AT5G56670	protein_coding_gene-mRNA	275	400	268	218	696	812	398.271	601.544	324.197	520.16	1047.68	1105.72	0.999495	5.73706e-05	0.00364664
Chr5	-	22943861	3UTR	AT5G56710.2	AT5G56710	protein_coding_gene-mRNA	529	720	569	398	1310	1240	766.129	1082.78	688.314	949.651	1971.93	1688.54	0.851204	0.000137873	0.00677403
Chr5	-	23083902	3UTR	AT5G57040.1	AT5G57040	protein_coding_gene-mRNA	880	772	1204	462	426	527	1274.47	1160.98	1456.47	1102.36	641.255	717.631	-0.661174	0.000345846	0.0127065
Chr5	-	23206930	3UTR	AT5G57290.1	AT5G57290	protein_coding_gene-mRNA	724	931	697	451	1566	1577	1048.54	1400.09	843.155	1076.11	2357.29	2147.45	0.750214	0.00166759	0.0375579
Chr5	-	23451120	3UTR	AT5G57910.1	AT5G57910	protein_coding_gene-mRNA	39	34	62	13	12	16	56.4821	51.1313	75.0009	31.0187	18.0635	21.7877	-1.33484	0.000222013	0.00938597
Chr5	-	23709618	3UTR	AT5G58690.1	AT5G58690	protein_coding_gene-mRNA	29	27	41	3	0	5	41.9995	40.6042	49.5973	7.15817	0	6.80865	-2.76586	1.83401e-06	0.00025068
Chr5	-	23725773	3UTR	AT5G58740.1	AT5G58740	protein_coding_gene-mRNA	483	409	520	191	203	298	699.509	615.079	629.039	455.737	305.575	405.795	-0.736137	1.35535e-05	0.00125709
Chr5	-	23769810	3UTR	AT5G58870.1	AT5G58870	protein_coding_gene-mRNA	675	611	897	321	498	484	977.575	918.859	1085.09	765.924	749.636	659.077	-0.45559	0.00169768	0.0378677
Chr5	-	23847407	3UTR	AT5G59080.1	AT5G59080	protein_coding_gene-mRNA	66	82	92	14	9	34	95.5851	123.317	111.292	33.4048	13.5476	46.2988	-1.689	4.06898e-05	0.00285598
Chr5	-	23915570	3UTR	AT5G59290.2	AT5G59290	protein_coding_gene-mRNA	93	128	138	108	215	185	134.688	192.494	166.937	257.694	323.638	251.92	0.743748	0.00126003	0.030896
Chr5	-	23996163	3UTR	AT5G59540.1	AT5G59540	protein_coding_gene-mRNA	103	108	166	31	28	45	149.171	162.417	200.809	73.9678	42.1482	61.2778	-1.52866	1.42374e-11	1.12531e-08
Chr5	-	24243229	AMB	AT5G60210.x	AT5G60210	protein_coding_gene-mRNA	2	7	3	16	32	23	2.89652	10.527	3.62907	38.1769	48.1694	31.3198	2.40389	9.94449e-05	0.00536442
Chr5	-	24380909	3UTR	AT5G60670.1	AT5G60670	protein_coding_gene-mRNA	58	77	27	42	198	206	83.9991	115.797	32.6617	100.214	298.048	280.516	1.48222	0.000148668	0.00713429
Chr5	-	24739255	3UTR	AT5G61520.2	AT5G61520	protein_coding_gene-mRNA	37	17	44	12	3	7	53.5856	25.5656	53.2264	28.6327	4.51588	9.53211	-1.61782	0.000113212	0.00594821
Chr5	-	24834359	3UTR	AT5G61820.1	AT5G61820	protein_coding_gene-mRNA	706	668	933	237	288	255	1022.47	1004.58	1128.64	565.496	433.525	347.241	-1.22859	8.95658e-13	8.14108e-10
Chr5	-	25021224	3UTR	AT5G62300.2	AT5G62300	protein_coding_gene-mRNA	117	210	198	129	348	346	169.446	315.811	239.519	307.801	523.842	471.158	0.838335	0.000339274	0.0125614
Chr5	-	25052080	3UTR	AT5G62390.1	AT5G62390	protein_coding_gene-mRNA	128	117	120	83	202	300	185.377	175.952	145.163	198.043	304.069	408.519	0.837198	0.00216549	0.0450934
Chr5	-	25053417	CDS	AT5G62390.1	AT5G62390	protein_coding_gene-mRNA	598	679	363	528	891	1231	866.059	1021.12	439.118	1259.84	1341.22	1676.29	0.862162	0.000773631	0.022359
Chr5	-	25530194	intergenic.igt	AT5G63830.igt	AT5G63830.igt	protein_coding_gene-protein_coding_gene	24	44	35	1	8	2	34.7582	66.1699	42.3392	2.38606	12.0423	2.72346	-2.55973	1.39128e-08	4.38916e-06
Chr5	-	25629965	3UTR	AT5G64050.1	AT5G64050	protein_coding_gene-mRNA	14	16	18	57	70	59	20.2756	24.0618	21.7744	136.005	105.371	80.342	2.10619	6.56931e-06	0.000712162
Chr5	-	25645266	3UTR	AT5G64080.2	AT5G64080	protein_coding_gene-mRNA	16	17	17	10	57	73	23.1722	25.5656	20.5648	23.8606	85.8017	99.4062	1.49228	0.00230263	0.0467182
Chr5	-	25667354	3UTR	AT5G64140.1	AT5G64140	protein_coding_gene-mRNA	103	118	114	91	307	300	149.171	177.456	137.905	217.131	462.125	408.519	1.21671	4.90947e-07	8.41975e-05
Chr5	-	26119955	3UTR	AT5G65360.1	AT5G65360	protein_coding_gene-mRNA	208	299	209	199	524	477	301.238	449.654	252.825	474.825	788.774	649.545	0.911049	0.00133539	0.0321964
Chr5	-	26547226	3UTR	AT5G66490.1	AT5G66490	protein_coding_gene-mRNA	121	88	166	37	56	55	175.239	132.34	200.809	88.2841	84.2964	74.8951	-1.0255	1.96372e-05	0.00166344
Chr5	-	26701079	3UTR	AT5G66860.1	AT5G66860	protein_coding_gene-mRNA	11	15	20	19	44	42	15.9309	22.5579	24.1938	45.3351	66.2329	57.1926	1.34635	0.000783675	0.0225017
Chr5	-	26753580	3UTR	AT5G67030.2	AT5G67030	protein_coding_gene-mRNA	1404	1245	1684	682	742	729	2033.36	1872.31	2037.12	1627.29	1116.93	992.701	-0.668664	5.58061e-05	0.00358055
Chr5	-	26937818	3UTR	AT5G67510.1	AT5G67510	protein_coding_gene-mRNA	93	112	81	83	270	342	134.688	168.432	97.985	198.043	406.429	465.711	1.39414	5.02067e-07	8.52998e-05
mitochondria	+	280463	3UTR	ATMG01090.1	ATMG01090	protein_coding_gene-mRNA	16	20	4	2	1	3	23.1722	30.0772	4.83877	4.77211	1.50529	4.08519	-1.9275	0.00220535	0.0455581
mitochondria	-	38118	intergenic.igt	ATMG00160.igt	ATMG00160.igt	protein_coding_gene-protein_coding_gene	15	15	13	4	2	4	21.7239	22.5579	15.726	9.54423	3.01059	5.44692	-1.5322	0.00196555	0.0417916
mitochondria	-	361349	intergenic.pm	ATMG01390.igt	ATMG01390.igt	rRNA-rRNA	31	70	55	18	13	11	44.896	105.27	66.533	42.949	19.5688	14.979	-1.40489	0.00243969	0.0485242
